# Supplementary material for: Access to enantioenriched compounds bearing challenging tetrasubstituted stereocenters via kinetic resolution of auxiliary adjacent alcohols
Source: Nat Commun. 2021 Jun 18;12:3735. doi: 10.1038/s41467-021-23990-4 (PMC8213810; doi:10.1038/s41467-021-23990-4)
Supplement: Supplementary file 3 — Supplementary Data 1 [file 41467_2021_23990_MOESM3_ESM.cif]

data_fang-ome
_audit_creation_date               2019-07-10
_audit_creation_method
;
Olex2 1.2
(compiled 2018.05.29 svn.r3508 for OlexSys, GUI svn.r5506)
;
_shelx_SHELXL_version_number       '2018/3'
_audit_contact_author_address      ?
_audit_contact_author_email        ?
_audit_contact_author_name         ''
_audit_contact_author_phone        ?
_publ_contact_author_id_orcid      ?
_publ_section_references
;
Dolomanov, O.V., Bourhis, L.J., Gildea, R.J, Howard, J.A.K. & Puschmann, H.
 (2009), J. Appl. Cryst. 42, 339-341.

Sheldrick, G.M. (2015). Acta Cryst. A71, 3-8.

Sheldrick, G.M. (2015). Acta Cryst. C71, 3-8.
;
_chemical_name_common              ?
_chemical_name_systematic          ?
_chemical_formula_moiety           'C26 H28 O4'
_chemical_formula_sum              'C26 H28 O4'
_chemical_formula_weight           404.48
_chemical_absolute_configuration   unk
_chemical_melting_point            ?
loop_
  _atom_type_symbol
  _atom_type_description
  _atom_type_scat_dispersion_real
  _atom_type_scat_dispersion_imag
  _atom_type_scat_source
 'C' 'C' 0.0147 0.0070 'International Tables Vol C Tables 4.2.6.8 and 6.1.1.4'
 'H' 'H' 0.0000 0.0000 'International Tables Vol C Tables 4.2.6.8 and 6.1.1.4'
 'O' 'O' 0.0412 0.0250 'International Tables Vol C Tables 4.2.6.8 and 6.1.1.4'

_shelx_space_group_comment
;
The symmetry employed for this shelxl refinement is uniquely defined
by the following loop, which should always be used as a source of
symmetry information in preference to the above space-group names.
They are only intended as comments.
;
_space_group_crystal_system        'orthorhombic'
_space_group_IT_number             19
_space_group_name_H-M_alt          'P 21 21 21'
_space_group_name_Hall             'P 2ac 2ab'
loop_
  _space_group_symop_operation_xyz
 'x, y, z'
 '-x+1/2, -y, z+1/2'
 '-x, y+1/2, -z+1/2'
 'x+1/2, -y+1/2, -z'

_cell_length_a                     5.8152(2)
_cell_length_b                     18.8885(11)
_cell_length_c                     20.5975(11)
_cell_angle_alpha                  90
_cell_angle_beta                   90
_cell_angle_gamma                  90
_cell_volume                       2262.44(19)
_cell_formula_units_Z              4
_cell_measurement_reflns_used      4032
_cell_measurement_temperature      298.43(10)
_cell_measurement_theta_max        47.2080
_cell_measurement_theta_min        2.7550
_shelx_estimated_absorpt_T_max     0.961
_shelx_estimated_absorpt_T_min     0.953
_exptl_absorpt_coefficient_mu      0.405
_exptl_absorpt_correction_T_max    1.00000
_exptl_absorpt_correction_T_min    0.28928
_exptl_absorpt_correction_type     multi-scan
_exptl_absorpt_process_details
;
CrysAlisPro 1.171.40.14a (Rigaku Oxford Diffraction, 2018)
Empirical absorption correction using spherical harmonics,
 implemented in SCALE3 ABSPACK scaling algorithm.
;
_exptl_absorpt_special_details     ?
_exptl_crystal_colour              colourless
_exptl_crystal_colour_primary      colourless
_exptl_crystal_density_diffrn      1.187
_exptl_crystal_density_meas        ?
_exptl_crystal_density_method      ?
_exptl_crystal_description         block
_exptl_crystal_F_000               864
_exptl_crystal_size_max            0.12
_exptl_crystal_size_mid            0.11
_exptl_crystal_size_min            0.1
_exptl_transmission_factor_max     ?
_exptl_transmission_factor_min     ?
_diffrn_reflns_av_R_equivalents    0.0353
_diffrn_reflns_av_unetI/netI       0.0499
_diffrn_reflns_Laue_measured_fraction_full  0.995
_diffrn_reflns_Laue_measured_fraction_max  0.964
_diffrn_reflns_limit_h_max         6
_diffrn_reflns_limit_h_min         -4
_diffrn_reflns_limit_k_max         23
_diffrn_reflns_limit_k_min         -23
_diffrn_reflns_limit_l_max         23
_diffrn_reflns_limit_l_min         -25
_diffrn_reflns_number              10818
_diffrn_reflns_point_group_measured_fraction_full  0.997
_diffrn_reflns_point_group_measured_fraction_max  0.958
_diffrn_reflns_theta_full          53.543
_diffrn_reflns_theta_max           56.326
_diffrn_reflns_theta_min           2.760
_diffrn_ambient_environment        air
_diffrn_ambient_temperature        298.43(10)
_diffrn_detector                   'CCD plate'
_diffrn_detector_area_resol_mean   ?
_diffrn_detector_type              HyPix
_diffrn_measured_fraction_theta_full  0.995
_diffrn_measured_fraction_theta_max  0.964
_diffrn_measurement_details
;
List of Runs (angles in degrees, time in seconds):

  # Type    Start    End  Width  t~exp~   \w     \q     \k     \f   Frames
--------------------------------------------------------------------------
  1  \w     68.00 138.00   0.50    2.20    --   64.06  21.00-146.00  140
  2  \w   -119.00 -79.00   0.50    2.20    --  -66.40-136.00   9.00   80
  3  \w    -77.00 -24.00   0.50    2.20    --  -66.40 103.00   3.00  106
  4  \w    -10.00  30.00   0.50    0.55    --   -1.17  57.00-150.00   80
  5  \w    -12.00  22.00   0.50    0.55    --   -1.17 -99.00 120.00   68
  6  \w     36.00  69.00   0.50    0.55    --   -1.17  57.00-150.00   66
  7  \w     -5.00  79.00   0.50    2.20    --   64.06 -57.00-120.00  168
  8  \w    -90.00 -47.00   0.50    2.20    --  -66.40  77.00-120.00   86
  9  \w    -78.00   5.00   0.50    2.20    --  -66.40  38.00   0.00  166
;
_diffrn_measurement_device         'four-circle diffractometer'
_diffrn_measurement_device_type    'ROD, Synergy Custom system, HyPix'
_diffrn_measurement_method         '\w scans'
_diffrn_orient_matrix_type        
 'CrysAlisPro convention (1999,Acta A55,543-557)'
_diffrn_orient_matrix_UB_11        0.0415877000
_diffrn_orient_matrix_UB_12        -0.0509234000
_diffrn_orient_matrix_UB_13        0.0437568000
_diffrn_orient_matrix_UB_21        -0.0475255000
_diffrn_orient_matrix_UB_22        -0.0492183000
_diffrn_orient_matrix_UB_23        -0.0447614000
_diffrn_orient_matrix_UB_31        0.2214375000
_diffrn_orient_matrix_UB_32        -0.0010970000
_diffrn_orient_matrix_UB_33        -0.0178471000
_diffrn_radiation_monochromator    mirror
_diffrn_radiation_probe            x-ray
_diffrn_radiation_type             GaK\a
_diffrn_radiation_wavelength       1.3405
_diffrn_source                     'micro-focus metaljet'
_reflns_Friedel_coverage           0.715
_reflns_Friedel_fraction_full      1.000
_reflns_Friedel_fraction_max       0.950
_reflns_number_gt                  2980
_reflns_number_total               4359
_reflns_odcompleteness_completeness  94.51
_reflns_odcompleteness_iscentric   1
_reflns_odcompleteness_theta       56.82
_reflns_special_details
;
 Reflections were merged by SHELXL according to the crystal
 class for the calculation of statistics and refinement.
 
 _reflns_Friedel_fraction is defined as the number of unique
 Friedel pairs measured divided by the number that would be
 possible theoretically, ignoring centric projections and
 systematic absences.
;
_reflns_threshold_expression       'I > 2\s(I)'
_computing_cell_refinement         'CrysAlisPro 1.171.40.14a (Rigaku OD, 2018)'
_computing_data_collection         'CrysAlisPro 1.171.40.14a (Rigaku OD, 2018)'
_computing_data_reduction          'CrysAlisPro 1.171.40.14a (Rigaku OD, 2018)'
_computing_molecular_graphics      'Olex2 (Dolomanov et al., 2009)'
_computing_publication_material    'Olex2 (Dolomanov et al., 2009)'
_computing_structure_refinement    'ShelXL (Sheldrick, 2015)'
_computing_structure_solution      'ShelXT (Sheldrick, 2015)'
_refine_diff_density_max           0.138
_refine_diff_density_min           -0.163
_refine_diff_density_rms           0.029
_refine_ls_abs_structure_details
;
 Flack x determined using 940 quotients [(I+)-(I-)]/[(I+)+(I-)]
 (Parsons, Flack and Wagner, Acta Cryst. B69 (2013) 249-259).
;
_refine_ls_abs_structure_Flack     0.18(18)
_refine_ls_extinction_coef         .
_refine_ls_extinction_method       none
_refine_ls_goodness_of_fit_ref     1.024
_refine_ls_hydrogen_treatment      constr
_refine_ls_matrix_type             full
_refine_ls_number_parameters       275
_refine_ls_number_reflns           4359
_refine_ls_number_restraints       0
_refine_ls_R_factor_all            0.0825
_refine_ls_R_factor_gt             0.0498
_refine_ls_restrained_S_all        1.024
_refine_ls_shift/su_max            0.001
_refine_ls_shift/su_mean           0.000
_refine_ls_structure_factor_coef   Fsqd
_refine_ls_weighting_details      
 'w=1/[\s^2^(Fo^2^)+(0.0548P)^2^+0.0896P] where P=(Fo^2^+2Fc^2^)/3'
_refine_ls_weighting_scheme        calc
_refine_ls_wR_factor_gt            0.1055
_refine_ls_wR_factor_ref           0.1182
_refine_special_details            ?
_olex2_refinement_description
;
1. Fixed Uiso
 At 1.2 times of:
  All C(H) groups, All C(H,H) groups
 At 1.5 times of:
  All C(H,H,H) groups, All O(H) groups
2.a Ternary CH refined with riding coordinates:
 C16(H16)
2.b Secondary CH2 refined with riding coordinates:
 C17(H17A,H17B), C25(H25A,H25B)
2.c Aromatic/amide H refined with riding coordinates:
 C3(H3), C4(H4), C6(H6), C7(H7), C10(H10), C11(H11), C13(H13), C14(H14),
 C19(H19), C20(H20), C21(H21), C22(H22), C23(H23)
2.d Idealised Me refined as rotating group:
 C8(H8A,H8B,H8C), C15(H15A,H15B,H15C), C26(H26A,H26B,H26C)
2.e Idealised tetrahedral OH refined as rotating group:
 O1(H1)
;
_atom_sites_solution_hydrogens     geom
_atom_sites_solution_primary       dual
_atom_sites_solution_secondary     ?
loop_
  _atom_site_label
  _atom_site_type_symbol
  _atom_site_fract_x
  _atom_site_fract_y
  _atom_site_fract_z
  _atom_site_U_iso_or_equiv
  _atom_site_adp_type
  _atom_site_occupancy
  _atom_site_site_symmetry_order
  _atom_site_calc_flag
  _atom_site_refinement_flags_posn
  _atom_site_refinement_flags_adp
  _atom_site_refinement_flags_occupancy
  _atom_site_disorder_assembly
  _atom_site_disorder_group
 O1 O 0.0418(3) 0.50211(13) 0.40816(10) 0.0572(6) Uani 1 1 d . . . . .
 H1 H 0.021957 0.534229 0.381971 0.086 Uiso 1 1 calc GR . . . .
 O2 O 0.3617(4) 0.73678(13) 0.60461(12) 0.0669(7) Uani 1 1 d . . . . .
 O3 O 0.3972(3) 0.56466(13) 0.33541(10) 0.0547(6) Uani 1 1 d . . . . .
 O4 O 0.7738(4) 0.58815(14) 0.32252(11) 0.0629(7) Uani 1 1 d . . . . .
 C1 C 0.2739(4) 0.50405(18) 0.43143(14) 0.0473(7) Uani 1 1 d . . . . .
 C2 C 0.3073(5) 0.56982(17) 0.47376(14) 0.0424(7) Uani 1 1 d . . . . .
 C3 C 0.1350(5) 0.58673(19) 0.51777(16) 0.0552(9) Uani 1 1 d . . . . .
 H3 H 0.000915 0.559904 0.518447 0.066 Uiso 1 1 calc R . . . .
 C4 C 0.1583(5) 0.6422(2) 0.56034(17) 0.0575(9) Uani 1 1 d . . . . .
 H4 H 0.040559 0.652356 0.589453 0.069 Uiso 1 1 calc R . . . .
 C5 C 0.3553(5) 0.68320(17) 0.56029(16) 0.0486(8) Uani 1 1 d . . . . .
 C6 C 0.5282(5) 0.66754(19) 0.51699(15) 0.0505(8) Uani 1 1 d . . . . .
 H6 H 0.660916 0.694977 0.516029 0.061 Uiso 1 1 calc R . . . .
 C7 C 0.5042(5) 0.61075(19) 0.47477(15) 0.0491(8) Uani 1 1 d . . . . .
 H7 H 0.623720 0.599977 0.446440 0.059 Uiso 1 1 calc R . . . .
 C8 C 0.5699(7) 0.7747(2) 0.6111(2) 0.0756(11) Uani 1 1 d . . . . .
 H8A H 0.608689 0.796216 0.570341 0.113 Uiso 1 1 calc GR . . . .
 H8B H 0.690282 0.742816 0.623859 0.113 Uiso 1 1 calc GR . . . .
 H8C H 0.552063 0.810762 0.643548 0.113 Uiso 1 1 calc GR . . . .
 C9 C 0.3038(5) 0.43898(18) 0.47399(15) 0.0482(8) Uani 1 1 d . . . . .
 C10 C 0.5015(6) 0.4285(2) 0.50944(17) 0.0689(10) Uani 1 1 d . . . . .
 H10 H 0.622956 0.460134 0.504773 0.083 Uiso 1 1 calc R . . . .
 C11 C 0.5240(7) 0.3723(2) 0.5518(2) 0.0798(12) Uani 1 1 d . . . . .
 H11 H 0.659433 0.367236 0.575320 0.096 Uiso 1 1 calc R . . . .
 C12 C 0.3506(8) 0.3234(2) 0.55996(18) 0.0671(10) Uani 1 1 d . . . . .
 C13 C 0.1576(8) 0.3328(2) 0.5235(2) 0.0820(12) Uani 1 1 d . . . . .
 H13 H 0.038557 0.300154 0.527209 0.098 Uiso 1 1 calc R . . . .
 C14 C 0.1325(6) 0.3890(2) 0.4814(2) 0.0693(10) Uani 1 1 d . . . . .
 H14 H -0.002376 0.393387 0.457454 0.083 Uiso 1 1 calc R . . . .
 C15 C 0.3687(10) 0.2624(2) 0.6075(2) 0.1011(16) Uani 1 1 d . . . . .
 H15A H 0.314605 0.277306 0.649378 0.152 Uiso 1 1 calc GR . . . .
 H15B H 0.526290 0.247630 0.610902 0.152 Uiso 1 1 calc GR . . . .
 H15C H 0.276803 0.223484 0.592432 0.152 Uiso 1 1 calc GR . . . .
 C16 C 0.4405(5) 0.5014(2) 0.37313(14) 0.0489(8) Uani 1 1 d . . . . .
 H16 H 0.599850 0.501339 0.388643 0.059 Uiso 1 1 calc R . . . .
 C17 C 0.4000(6) 0.4375(2) 0.32875(16) 0.0678(10) Uani 1 1 d . . . . .
 H17A H 0.430421 0.394519 0.353097 0.081 Uiso 1 1 calc R . . . .
 H17B H 0.239567 0.436703 0.315917 0.081 Uiso 1 1 calc R . . . .
 C18 C 0.5468(6) 0.4375(2) 0.26872(16) 0.0626(10) Uani 1 1 d . . . . .
 C19 C 0.4848(7) 0.4765(2) 0.21469(19) 0.0787(12) Uani 1 1 d . . . . .
 H19 H 0.344221 0.500004 0.214170 0.094 Uiso 1 1 calc R . . . .
 C20 C 0.6283(10) 0.4812(3) 0.1616(2) 0.0956(15) Uani 1 1 d . . . . .
 H20 H 0.586149 0.509053 0.126329 0.115 Uiso 1 1 calc R . . . .
 C21 C 0.8309(11) 0.4453(3) 0.1603(2) 0.1037(17) Uani 1 1 d . . . . .
 H21 H 0.927033 0.448838 0.124401 0.124 Uiso 1 1 calc R . . . .
 C22 C 0.8930(8) 0.4041(3) 0.2119(3) 0.0966(16) Uani 1 1 d . . . . .
 H22 H 1.029086 0.378322 0.210538 0.116 Uiso 1 1 calc R . . . .
 C23 C 0.7533(7) 0.4008(2) 0.2664(2) 0.0775(12) Uani 1 1 d . . . . .
 H23 H 0.798578 0.373601 0.301785 0.093 Uiso 1 1 calc R . . . .
 C24 C 0.5774(6) 0.6016(2) 0.31128(15) 0.0552(9) Uani 1 1 d . . . . .
 C25 C 0.4994(7) 0.6615(3) 0.2700(2) 0.0970(15) Uani 1 1 d . . . . .
 H25A H 0.384275 0.643620 0.240145 0.116 Uiso 1 1 calc R . . . .
 H25B H 0.424030 0.695825 0.297861 0.116 Uiso 1 1 calc R . . . .
 C26 C 0.6696(10) 0.6978(4) 0.2331(3) 0.150(3) Uani 1 1 d . . . . .
 H26A H 0.755730 0.664227 0.207900 0.225 Uiso 1 1 calc GR . . . .
 H26B H 0.771543 0.722545 0.261870 0.225 Uiso 1 1 calc GR . . . .
 H26C H 0.596343 0.731063 0.204555 0.225 Uiso 1 1 calc GR . . . .

loop_
  _atom_site_aniso_label
  _atom_site_aniso_U_11
  _atom_site_aniso_U_22
  _atom_site_aniso_U_33
  _atom_site_aniso_U_23
  _atom_site_aniso_U_13
  _atom_site_aniso_U_12
 O1 0.0416(10) 0.0686(17) 0.0612(14) 0.0066(13) -0.0094(9) -0.0062(12)
 O2 0.0606(14) 0.0690(17) 0.0711(16) -0.0190(14) 0.0064(13) -0.0014(13)
 O3 0.0496(12) 0.0661(17) 0.0485(12) 0.0101(11) -0.0008(10) 0.0015(12)
 O4 0.0519(13) 0.0709(18) 0.0657(15) 0.0089(12) -0.0044(11) -0.0090(12)
 C1 0.0363(14) 0.056(2) 0.0495(17) 0.0050(17) -0.0049(13) -0.0039(15)
 C2 0.0359(14) 0.0484(19) 0.0428(16) 0.0041(15) 0.0009(13) 0.0010(14)
 C3 0.0429(17) 0.062(2) 0.061(2) -0.0005(19) 0.0040(15) -0.0058(16)
 C4 0.0471(18) 0.068(2) 0.058(2) -0.0061(19) 0.0117(16) 0.0041(17)
 C5 0.0491(18) 0.045(2) 0.0513(19) -0.0005(17) -0.0033(15) 0.0046(16)
 C6 0.0449(17) 0.055(2) 0.0511(18) 0.0014(17) 0.0023(15) -0.0069(15)
 C7 0.0416(15) 0.058(2) 0.0473(17) 0.0010(16) 0.0032(15) -0.0020(16)
 C8 0.077(3) 0.067(3) 0.083(3) -0.015(2) 0.004(2) -0.007(2)
 C9 0.0465(17) 0.049(2) 0.0493(17) -0.0007(16) -0.0004(14) -0.0044(15)
 C10 0.061(2) 0.067(3) 0.078(2) 0.021(2) -0.0120(19) -0.0084(19)
 C11 0.079(3) 0.079(3) 0.082(3) 0.020(2) -0.018(2) 0.003(2)
 C12 0.094(3) 0.050(2) 0.057(2) 0.0072(19) 0.007(2) 0.004(2)
 C13 0.087(3) 0.061(3) 0.098(3) 0.015(3) 0.001(3) -0.018(2)
 C14 0.063(2) 0.062(3) 0.083(3) 0.013(2) -0.011(2) -0.011(2)
 C15 0.150(4) 0.070(3) 0.083(3) 0.020(2) 0.016(3) 0.011(3)
 C16 0.0448(15) 0.055(2) 0.0469(17) 0.0017(18) -0.0037(13) -0.0044(17)
 C17 0.071(2) 0.070(3) 0.063(2) -0.015(2) 0.0047(18) -0.013(2)
 C18 0.067(2) 0.069(3) 0.052(2) -0.0222(19) 0.0006(18) -0.015(2)
 C19 0.081(2) 0.100(4) 0.055(2) -0.021(2) -0.010(2) -0.008(2)
 C20 0.126(4) 0.112(4) 0.048(2) -0.020(2) -0.002(3) -0.019(3)
 C21 0.116(4) 0.128(5) 0.067(3) -0.038(3) 0.021(3) -0.033(4)
 C22 0.080(3) 0.114(4) 0.096(4) -0.048(3) 0.018(3) -0.010(3)
 C23 0.081(3) 0.080(3) 0.072(3) -0.022(2) -0.001(2) -0.005(2)
 C24 0.059(2) 0.060(2) 0.0472(19) 0.0047(18) 0.0050(16) -0.0037(18)
 C25 0.090(3) 0.107(4) 0.094(3) 0.046(3) 0.022(3) 0.027(3)
 C26 0.145(5) 0.175(7) 0.131(5) 0.095(5) -0.016(4) -0.034(5)

_geom_special_details
;
 All esds (except the esd in the dihedral angle between two l.s. planes)
 are estimated using the full covariance matrix.  The cell esds are taken
 into account individually in the estimation of esds in distances, angles
 and torsion angles; correlations between esds in cell parameters are only
 used when they are defined by crystal symmetry.  An approximate (isotropic)
 treatment of cell esds is used for estimating esds involving l.s. planes.
;
loop_
  _geom_bond_atom_site_label_1
  _geom_bond_atom_site_label_2
  _geom_bond_distance
  _geom_bond_site_symmetry_2
  _geom_bond_publ_flag
 O1 H1 0.8200 . ?
 O1 C1 1.433(3) . ?
 O2 C5 1.363(4) . ?
 O2 C8 1.413(4) . ?
 O3 C16 1.448(4) . ?
 O3 C24 1.354(4) . ?
 O4 C24 1.193(4) . ?
 C1 C2 1.530(4) . ?
 C1 C9 1.520(4) . ?
 C1 C16 1.544(4) . ?
 C2 C3 1.388(4) . ?
 C2 C7 1.382(4) . ?
 C3 H3 0.9300 . ?
 C3 C4 1.373(5) . ?
 C4 H4 0.9300 . ?
 C4 C5 1.382(5) . ?
 C5 C6 1.376(4) . ?
 C6 H6 0.9300 . ?
 C6 C7 1.388(5) . ?
 C7 H7 0.9300 . ?
 C8 H8A 0.9600 . ?
 C8 H8B 0.9600 . ?
 C8 H8C 0.9600 . ?
 C9 C10 1.376(4) . ?
 C9 C14 1.380(5) . ?
 C10 H10 0.9300 . ?
 C10 C11 1.381(5) . ?
 C11 H11 0.9300 . ?
 C11 C12 1.377(5) . ?
 C12 C13 1.361(5) . ?
 C12 C15 1.517(5) . ?
 C13 H13 0.9300 . ?
 C13 C14 1.380(6) . ?
 C14 H14 0.9300 . ?
 C15 H15A 0.9600 . ?
 C15 H15B 0.9600 . ?
 C15 H15C 0.9600 . ?
 C16 H16 0.9800 . ?
 C16 C17 1.532(5) . ?
 C17 H17A 0.9700 . ?
 C17 H17B 0.9700 . ?
 C17 C18 1.502(5) . ?
 C18 C19 1.383(5) . ?
 C18 C23 1.387(5) . ?
 C19 H19 0.9300 . ?
 C19 C20 1.379(6) . ?
 C20 H20 0.9300 . ?
 C20 C21 1.359(7) . ?
 C21 H21 0.9300 . ?
 C21 C22 1.366(7) . ?
 C22 H22 0.9300 . ?
 C22 C23 1.386(6) . ?
 C23 H23 0.9300 . ?
 C24 C25 1.486(5) . ?
 C25 H25A 0.9700 . ?
 C25 H25B 0.9700 . ?
 C25 C26 1.424(6) . ?
 C26 H26A 0.9600 . ?
 C26 H26B 0.9600 . ?
 C26 H26C 0.9600 . ?

loop_
  _geom_angle_atom_site_label_1
  _geom_angle_atom_site_label_2
  _geom_angle_atom_site_label_3
  _geom_angle
  _geom_angle_site_symmetry_1
  _geom_angle_site_symmetry_3
  _geom_angle_publ_flag
 C1 O1 H1 109.5 . . ?
 C5 O2 C8 117.6(3) . . ?
 C24 O3 C16 119.2(2) . . ?
 O1 C1 C2 109.3(2) . . ?
 O1 C1 C9 106.2(2) . . ?
 O1 C1 C16 109.3(2) . . ?
 C2 C1 C16 113.0(3) . . ?
 C9 C1 C2 108.3(2) . . ?
 C9 C1 C16 110.5(3) . . ?
 C3 C2 C1 117.9(3) . . ?
 C7 C2 C1 124.6(3) . . ?
 C7 C2 C3 117.4(3) . . ?
 C2 C3 H3 119.3 . . ?
 C4 C3 C2 121.4(3) . . ?
 C4 C3 H3 119.3 . . ?
 C3 C4 H4 119.7 . . ?
 C3 C4 C5 120.6(3) . . ?
 C5 C4 H4 119.7 . . ?
 O2 C5 C4 115.9(3) . . ?
 O2 C5 C6 125.0(3) . . ?
 C6 C5 C4 119.1(3) . . ?
 C5 C6 H6 120.0 . . ?
 C5 C6 C7 119.9(3) . . ?
 C7 C6 H6 120.0 . . ?
 C2 C7 C6 121.7(3) . . ?
 C2 C7 H7 119.2 . . ?
 C6 C7 H7 119.2 . . ?
 O2 C8 H8A 109.5 . . ?
 O2 C8 H8B 109.5 . . ?
 O2 C8 H8C 109.5 . . ?
 H8A C8 H8B 109.5 . . ?
 H8A C8 H8C 109.5 . . ?
 H8B C8 H8C 109.5 . . ?
 C10 C9 C1 121.2(3) . . ?
 C10 C9 C14 116.5(3) . . ?
 C14 C9 C1 122.3(3) . . ?
 C9 C10 H10 119.2 . . ?
 C9 C10 C11 121.6(4) . . ?
 C11 C10 H10 119.2 . . ?
 C10 C11 H11 119.2 . . ?
 C12 C11 C10 121.6(4) . . ?
 C12 C11 H11 119.2 . . ?
 C11 C12 C15 122.5(4) . . ?
 C13 C12 C11 116.7(3) . . ?
 C13 C12 C15 120.8(4) . . ?
 C12 C13 H13 118.9 . . ?
 C12 C13 C14 122.3(4) . . ?
 C14 C13 H13 118.9 . . ?
 C9 C14 C13 121.3(4) . . ?
 C9 C14 H14 119.4 . . ?
 C13 C14 H14 119.4 . . ?
 C12 C15 H15A 109.5 . . ?
 C12 C15 H15B 109.5 . . ?
 C12 C15 H15C 109.5 . . ?
 H15A C15 H15B 109.5 . . ?
 H15A C15 H15C 109.5 . . ?
 H15B C15 H15C 109.5 . . ?
 O3 C16 C1 106.3(3) . . ?
 O3 C16 H16 109.9 . . ?
 O3 C16 C17 107.7(2) . . ?
 C1 C16 H16 109.9 . . ?
 C17 C16 C1 113.2(3) . . ?
 C17 C16 H16 109.9 . . ?
 C16 C17 H17A 108.8 . . ?
 C16 C17 H17B 108.8 . . ?
 H17A C17 H17B 107.7 . . ?
 C18 C17 C16 113.8(3) . . ?
 C18 C17 H17A 108.8 . . ?
 C18 C17 H17B 108.8 . . ?
 C19 C18 C17 121.0(4) . . ?
 C19 C18 C23 117.7(3) . . ?
 C23 C18 C17 121.3(4) . . ?
 C18 C19 H19 119.5 . . ?
 C20 C19 C18 121.0(4) . . ?
 C20 C19 H19 119.5 . . ?
 C19 C20 H20 119.7 . . ?
 C21 C20 C19 120.5(5) . . ?
 C21 C20 H20 119.7 . . ?
 C20 C21 H21 120.1 . . ?
 C20 C21 C22 119.9(5) . . ?
 C22 C21 H21 120.1 . . ?
 C21 C22 H22 120.0 . . ?
 C21 C22 C23 120.0(5) . . ?
 C23 C22 H22 120.0 . . ?
 C18 C23 H23 119.6 . . ?
 C22 C23 C18 120.8(4) . . ?
 C22 C23 H23 119.6 . . ?
 O3 C24 C25 111.5(3) . . ?
 O4 C24 O3 124.0(3) . . ?
 O4 C24 C25 124.5(3) . . ?
 C24 C25 H25A 108.0 . . ?
 C24 C25 H25B 108.0 . . ?
 H25A C25 H25B 107.2 . . ?
 C26 C25 C24 117.4(4) . . ?
 C26 C25 H25A 108.0 . . ?
 C26 C25 H25B 108.0 . . ?
 C25 C26 H26A 109.5 . . ?
 C25 C26 H26B 109.5 . . ?
 C25 C26 H26C 109.5 . . ?
 H26A C26 H26B 109.5 . . ?
 H26A C26 H26C 109.5 . . ?
 H26B C26 H26C 109.5 . . ?

loop_
  _geom_hbond_atom_site_label_D
  _geom_hbond_atom_site_label_H
  _geom_hbond_atom_site_label_A
  _geom_hbond_distance_DH
  _geom_hbond_distance_HA
  _geom_hbond_distance_DA
  _geom_hbond_angle_DHA
  _geom_hbond_site_symmetry_A
  _geom_hbond_publ_flag
 O1 H1 O4 0.82 2.15 2.860(3) 145.1 1_455 yes

loop_
  _geom_torsion_atom_site_label_1
  _geom_torsion_atom_site_label_2
  _geom_torsion_atom_site_label_3
  _geom_torsion_atom_site_label_4
  _geom_torsion
  _geom_torsion_site_symmetry_1
  _geom_torsion_site_symmetry_2
  _geom_torsion_site_symmetry_3
  _geom_torsion_site_symmetry_4
  _geom_torsion_publ_flag
 O1 C1 C2 C3 43.0(4) . . . . ?
 O1 C1 C2 C7 -142.0(3) . . . . ?
 O1 C1 C9 C10 -173.4(3) . . . . ?
 O1 C1 C9 C14 3.9(4) . . . . ?
 O1 C1 C16 O3 62.7(3) . . . . ?
 O1 C1 C16 C17 -55.3(4) . . . . ?
 O2 C5 C6 C7 178.8(3) . . . . ?
 O3 C16 C17 C18 57.7(4) . . . . ?
 O3 C24 C25 C26 -170.0(5) . . . . ?
 O4 C24 C25 C26 10.8(7) . . . . ?
 C1 C2 C3 C4 175.8(3) . . . . ?
 C1 C2 C7 C6 -176.4(3) . . . . ?
 C1 C9 C10 C11 175.3(4) . . . . ?
 C1 C9 C14 C13 -175.7(4) . . . . ?
 C1 C16 C17 C18 174.9(3) . . . . ?
 C2 C1 C9 C10 -56.0(4) . . . . ?
 C2 C1 C9 C14 121.2(3) . . . . ?
 C2 C1 C16 O3 -59.2(3) . . . . ?
 C2 C1 C16 C17 -177.2(3) . . . . ?
 C2 C3 C4 C5 0.2(5) . . . . ?
 C3 C2 C7 C6 -1.3(5) . . . . ?
 C3 C4 C5 O2 -179.7(3) . . . . ?
 C3 C4 C5 C6 -0.1(5) . . . . ?
 C4 C5 C6 C7 -0.8(5) . . . . ?
 C5 C6 C7 C2 1.5(5) . . . . ?
 C7 C2 C3 C4 0.5(5) . . . . ?
 C8 O2 C5 C4 173.0(3) . . . . ?
 C8 O2 C5 C6 -6.6(5) . . . . ?
 C9 C1 C2 C3 -72.3(3) . . . . ?
 C9 C1 C2 C7 102.7(3) . . . . ?
 C9 C1 C16 O3 179.3(2) . . . . ?
 C9 C1 C16 C17 61.3(3) . . . . ?
 C9 C10 C11 C12 0.8(7) . . . . ?
 C10 C9 C14 C13 1.7(6) . . . . ?
 C10 C11 C12 C13 1.0(6) . . . . ?
 C10 C11 C12 C15 -178.3(4) . . . . ?
 C11 C12 C13 C14 -1.4(6) . . . . ?
 C12 C13 C14 C9 0.0(7) . . . . ?
 C14 C9 C10 C11 -2.1(6) . . . . ?
 C15 C12 C13 C14 177.9(4) . . . . ?
 C16 O3 C24 O4 -5.1(5) . . . . ?
 C16 O3 C24 C25 175.7(3) . . . . ?
 C16 C1 C2 C3 164.9(3) . . . . ?
 C16 C1 C2 C7 -20.1(4) . . . . ?
 C16 C1 C9 C10 68.2(4) . . . . ?
 C16 C1 C9 C14 -114.5(3) . . . . ?
 C16 C17 C18 C19 -82.1(4) . . . . ?
 C16 C17 C18 C23 95.2(4) . . . . ?
 C17 C18 C19 C20 174.7(3) . . . . ?
 C17 C18 C23 C22 -176.7(4) . . . . ?
 C18 C19 C20 C21 2.3(6) . . . . ?
 C19 C18 C23 C22 0.8(6) . . . . ?
 C19 C20 C21 C22 0.2(7) . . . . ?
 C20 C21 C22 C23 -2.2(7) . . . . ?
 C21 C22 C23 C18 1.6(7) . . . . ?
 C23 C18 C19 C20 -2.8(6) . . . . ?
 C24 O3 C16 C1 137.5(3) . . . . ?
 C24 O3 C16 C17 -101.0(3) . . . . ?

_shelx_res_file
;
TITL fang-ome_a.res in P2(1)2(1)2(1)
    fang-ome.res
    created by SHELXL-2018/3 at 15:09:13 on 10-Jul-2019
REM Old TITL FANG-OME in P212121 #19
REM SHELXT solution in P2(1)2(1)2(1): R1 0.151, Rweak 0.073, Alpha 0.008
REM <I/s> 0.608 for 21 systematic absences, Orientation as input
REM Flack x = 0.278 ( 0.135 ) from 1007 Parsons' quotients
REM Formula found by SHELXT: C23 N3 O4
CELL 1.3405 5.8152 18.8885 20.5975 90 90 90
ZERR 4 0.0002 0.0011 0.0011 0 0 0
LATT -1
SYMM 0.5-X,-Y,0.5+Z
SYMM -X,0.5+Y,0.5-Z
SYMM 0.5+X,0.5-Y,-Z
SFAC C H O
DISP C 0.0147 0.007 57.608
DISP H -0 0 0.6481
DISP O 0.0412 0.025 193.4765
UNIT 104 112 16
EQIV $1 -1+X,+Y,+Z

L.S. 8
PLAN  2
SIZE 0.1 0.11 0.12
HTAB O1 O4_$1
BOND $H
conf
more -1
list 4
fmap 2
acta
REM <olex2.extras>
REM <HklSrc "%.\\FANG-OME.hkl">
REM </olex2.extras>

WGHT    0.054800    0.089600
FVAR       0.59435
O1    3    0.041751    0.502108    0.408163    11.00000    0.04163    0.06859 =
         0.06125    0.00658   -0.00939   -0.00615
AFIX 147
H1    2    0.021957    0.534229    0.381971    11.00000   -1.50000
AFIX   0
O2    3    0.361655    0.736776    0.604606    11.00000    0.06061    0.06902 =
         0.07112   -0.01901    0.00637   -0.00139
O3    3    0.397199    0.564656    0.335408    11.00000    0.04957    0.06614 =
         0.04849    0.01008   -0.00076    0.00151
O4    3    0.773845    0.588145    0.322525    11.00000    0.05193    0.07090 =
         0.06572    0.00892   -0.00445   -0.00898
C1    1    0.273950    0.504047    0.431431    11.00000    0.03634    0.05616 =
         0.04948    0.00502   -0.00494   -0.00386
C2    1    0.307276    0.569821    0.473763    11.00000    0.03594    0.04835 =
         0.04284    0.00414    0.00093    0.00099
C3    1    0.134987    0.586735    0.517775    11.00000    0.04291    0.06178 =
         0.06098   -0.00051    0.00402   -0.00580
AFIX  43
H3    2    0.000915    0.559904    0.518447    11.00000   -1.20000
AFIX   0
C4    1    0.158309    0.642242    0.560341    11.00000    0.04706    0.06778 =
         0.05767   -0.00606    0.01169    0.00405
AFIX  43
H4    2    0.040559    0.652356    0.589453    11.00000   -1.20000
AFIX   0
C5    1    0.355264    0.683198    0.560286    11.00000    0.04905    0.04549 =
         0.05125   -0.00049   -0.00328    0.00465
C6    1    0.528167    0.667540    0.516993    11.00000    0.04486    0.05544 =
         0.05106    0.00141    0.00231   -0.00695
AFIX  43
H6    2    0.660916    0.694977    0.516029    11.00000   -1.20000
AFIX   0
C7    1    0.504216    0.610754    0.474770    11.00000    0.04159    0.05847 =
         0.04731    0.00102    0.00316   -0.00203
AFIX  43
H7    2    0.623720    0.599977    0.446440    11.00000   -1.20000
AFIX   0
C8    1    0.569858    0.774680    0.611110    11.00000    0.07665    0.06721 =
         0.08281   -0.01548    0.00420   -0.00707
AFIX 137
H8A   2    0.608689    0.796216    0.570341    11.00000   -1.50000
H8B   2    0.690282    0.742816    0.623859    11.00000   -1.50000
H8C   2    0.552063    0.810762    0.643548    11.00000   -1.50000
AFIX   0
C9    1    0.303753    0.438977    0.473991    11.00000    0.04649    0.04871 =
         0.04935   -0.00068   -0.00044   -0.00443
C10   1    0.501473    0.428520    0.509444    11.00000    0.06148    0.06693 =
         0.07821    0.02094   -0.01202   -0.00840
AFIX  43
H10   2    0.622956    0.460134    0.504773    11.00000   -1.20000
AFIX   0
C11   1    0.523955    0.372262    0.551775    11.00000    0.07915    0.07853 =
         0.08163    0.01961   -0.01819    0.00327
AFIX  43
H11   2    0.659433    0.367236    0.575320    11.00000   -1.20000
AFIX   0
C12   1    0.350568    0.323423    0.559958    11.00000    0.09383    0.05047 =
         0.05714    0.00720    0.00717    0.00410
C13   1    0.157605    0.332787    0.523544    11.00000    0.08684    0.06114 =
         0.09791    0.01546    0.00080   -0.01782
AFIX  43
H13   2    0.038557    0.300154    0.527209    11.00000   -1.20000
AFIX   0
C14   1    0.132545    0.389049    0.481367    11.00000    0.06285    0.06196 =
         0.08302    0.01293   -0.01139   -0.01053
AFIX  43
H14   2   -0.002376    0.393387    0.457454    11.00000   -1.20000
AFIX   0
C15   1    0.368734    0.262353    0.607536    11.00000    0.15004    0.07012 =
         0.08300    0.02017    0.01633    0.01121
AFIX 137
H15A  2    0.314605    0.277306    0.649378    11.00000   -1.50000
H15B  2    0.526290    0.247630    0.610902    11.00000   -1.50000
H15C  2    0.276803    0.223484    0.592432    11.00000   -1.50000
AFIX   0
C16   1    0.440534    0.501351    0.373131    11.00000    0.04483    0.05505 =
         0.04692    0.00169   -0.00374   -0.00442
AFIX  13
H16   2    0.599850    0.501339    0.388643    11.00000   -1.20000
AFIX   0
C17   1    0.400039    0.437471    0.328750    11.00000    0.07062    0.06983 =
         0.06307   -0.01458    0.00469   -0.01276
AFIX  23
H17A  2    0.430421    0.394519    0.353097    11.00000   -1.20000
H17B  2    0.239567    0.436703    0.315917    11.00000   -1.20000
AFIX   0
C18   1    0.546793    0.437492    0.268724    11.00000    0.06709    0.06863 =
         0.05205   -0.02223    0.00056   -0.01521
C19   1    0.484792    0.476532    0.214692    11.00000    0.08119    0.10044 =
         0.05452   -0.02074   -0.00950   -0.00811
AFIX  43
H19   2    0.344221    0.500004    0.214170    11.00000   -1.20000
AFIX   0
C20   1    0.628313    0.481167    0.161585    11.00000    0.12634    0.11207 =
         0.04846   -0.02038   -0.00209   -0.01946
AFIX  43
H20   2    0.586149    0.509053    0.126329    11.00000   -1.20000
AFIX   0
C21   1    0.830866    0.445327    0.160333    11.00000    0.11620    0.12799 =
         0.06692   -0.03772    0.02135   -0.03321
AFIX  43
H21   2    0.927033    0.448838    0.124401    11.00000   -1.20000
AFIX   0
C22   1    0.892994    0.404137    0.211932    11.00000    0.08042    0.11381 =
         0.09554   -0.04828    0.01806   -0.00966
AFIX  43
H22   2    1.029086    0.378322    0.210538    11.00000   -1.20000
AFIX   0
C23   1    0.753302    0.400791    0.266380    11.00000    0.08076    0.07966 =
         0.07202   -0.02212   -0.00091   -0.00525
AFIX  43
H23   2    0.798578    0.373601    0.301785    11.00000   -1.20000
AFIX   0
C24   1    0.577364    0.601635    0.311284    11.00000    0.05853    0.05980 =
         0.04715    0.00475    0.00497   -0.00366
C25   1    0.499379    0.661512    0.270020    11.00000    0.08989    0.10704 =
         0.09410    0.04640    0.02231    0.02708
AFIX  23
H25A  2    0.384275    0.643620    0.240145    11.00000   -1.20000
H25B  2    0.424030    0.695825    0.297861    11.00000   -1.20000
AFIX   0
C26   1    0.669624    0.697794    0.233075    11.00000    0.14520    0.17466 =
         0.13060    0.09532   -0.01644   -0.03374
AFIX 137
H26A  2    0.755730    0.664227    0.207900    11.00000   -1.50000
H26B  2    0.771543    0.722545    0.261870    11.00000   -1.50000
H26C  2    0.596343    0.731063    0.204555    11.00000   -1.50000
AFIX   0
HKLF 4


REM  fang-ome_a.res in P2(1)2(1)2(1)
REM wR2 = 0.1182, GooF = S = 1.024, Restrained GooF = 1.024 for all data
REM R1 = 0.0498 for 2980 Fo > 4sig(Fo) and 0.0825 for all 4359 data
REM 275 parameters refined using 0 restraints

END

WGHT      0.0548      0.0896

REM Highest difference peak  0.138,  deepest hole -0.163,  1-sigma level  0.029
Q1    1   0.5761  0.7257  0.2747  11.00000  0.05    0.14
Q2    1   0.3059  0.6628  0.2723  11.00000  0.05    0.13
;
_shelx_res_checksum                36204
_shelx_hkl_file
;
   0   0  -2 1840.98   60.63
   0   0  -3    0.08    1.51
   0   0  -4 2008.86   66.79
   0   0  -5    2.59    2.53
   0   0  -6  381.66   14.36
   0   0  -6  373.10   12.57
   0   0  -7   -0.83    2.56
   0   0  -7    0.87    0.94
   0   0  -8    1.24    2.86
   0   0   8    1.13    2.43
   0   0   9    1.52    2.61
   0   0  -9    2.65    3.07
   0   0  10   22.24    1.38
   0   0  10   22.18    3.40
   0   0  10   24.15    2.07
   0   0 -10   26.98    4.39
   0   0 -11   -0.78    3.40
   0   0  11   -0.70    1.63
   0   0  11    2.28    2.78
   0   0 -12  129.74    8.36
   0   0  12  131.87    7.60
   0   0  12  124.77    5.37
   0   0 -13    3.36    3.56
   0   0  13   -0.10    1.68
   0   0  13   -0.72    2.90
   0   0  14  148.33    6.25
   0   0  15   -0.34    1.77
   0   0  16   61.05    3.51
   0   0  17    1.96    1.74
   0   1  -1  858.80   28.50
   0   1  -2 1904.21   62.75
   0   1  -3  830.32   28.49
   0   1  -3  845.70   28.58
   0  -1   3  865.08   28.49
   0  -1   4  162.19    6.46
   0   1  -4  160.51    6.80
   0   1  -5    2.82    2.44
   0  -1  -5    2.72    2.44
   0  -1   5    1.75    2.37
   0  -1   6   36.63    3.20
   0   1  -6   33.95    1.68
   0   1  -6   40.49    3.91
   0  -1  -6   36.95    3.51
   0  -1   7   -0.50    2.31
   0   1   7    0.31    1.33
   0   1  -7    0.07    0.88
   0   1  -7    1.64    2.80
   0  -1  -7    2.34    2.71
   0   1  -8    5.48    2.84
   0   1  -8    6.95    1.06
   0  -1  -8    5.37    3.10
   0   1   8    3.91    1.42
   0  -1   8    6.60    2.53
   0  -1   9    1.50    0.86
   0  -1  -9    2.11    3.18
   0   1   9    1.19    1.40
   0  -1   9    3.59    2.64
   0   1  -9    1.10    2.98
   0   1  -9    2.96    1.07
   0  -1 -10   56.59    5.25
   0   1  10   47.75    2.03
   0  -1  10   45.91    4.24
   0   1 -10   50.53    4.87
   0   1  10   50.44    2.67
   0  -1 -11  152.07    8.90
   0   1 -11  123.58    7.91
   0   1  11  143.54    7.72
   0  -1  11  131.30    7.63
   0   1  11  140.76    5.62
   0   1  12  306.03   13.19
   0   1  12  279.15   10.47
   0  -1 -12  307.27   14.66
   0  -1  12  290.07   13.07
   0  -1 -13   29.56    5.22
   0  -1  13   21.05    3.97
   0   1  13   26.99    2.26
   0  -1  13   25.57    2.47
   0   1  13   29.68    4.32
   0  -1  14  140.01    5.94
   0   1  14  128.38    5.61
   0   1  15    3.48    1.59
   0  -1  15    3.61    1.78
   0  -1  16   57.46    3.56
   0   1  16   52.22    3.23
   0  -1  17    0.53    1.78
   0  -1 -17    6.61    3.25
   0  -1 -18  111.77    6.17
   0  -1 -19    3.30    3.51
   0  -1 -20  164.61    8.07
   0  -1 -21   10.02    3.83
   0  -1 -22   17.10    3.78
   0  -1 -23    9.73    3.55
   0   1 -24    9.57    3.43
   0  -1 -24    8.06    3.35
   0  -1 -25    4.74    2.94
   0   1 -25    2.21    2.93
   0   2   0 4327.75  143.32
   0   2  -1   30.50    2.53
   0  -2   1   30.17    3.03
   0   2  -2  593.55   20.35
   0  -2   3   92.72    4.07
   0   2  -3   87.05    4.19
   0   2  -4   88.02    4.32
   0  -2   4   84.07    4.25
   0  -2   5  107.40    5.08
   0  -2   5  107.23    5.53
   0   2  -6 3178.98  104.03
   0  -2   6 3180.13  105.60
   0  -2  -7  282.50   11.63
   0   2   7  260.23    9.43
   0  -2   7  279.13   11.12
   0   2  -7  272.99    9.24
   0  -2   8  224.83    9.65
   0  -2  -8  205.09   10.03
   0   2   8  219.07    7.69
   0   2  -8  208.49    7.45
   0   2   9   36.21    1.82
   0  -2   9   36.03    4.00
   0   2  -9   38.65    1.91
   0  -2  -9   41.01    4.63
   0   2   9   35.18    2.21
   0   2 -10   44.13    2.25
   0   2  10   46.19    2.60
   0   2  10   49.48    2.20
   0  -2  10   55.68    4.69
   0  -2 -10   52.39    5.29
   0   2  11    7.91    1.46
   0  -2 -11    5.14    3.56
   0  -2  11   12.33    3.17
   0   2  12  227.35    8.49
   0  -2  12  226.50   11.14
   0  -2 -12  237.45   12.66
   0  -2 -13   26.19    5.28
   0  -2  13   27.86    4.32
   0   2  13   27.35    2.14
   0   2  14   14.06    1.84
   0  -2  14   14.13    2.24
   0   2  15  101.42    4.64
   0  -2  15  105.57    5.19
   0  -2 -16   76.95    4.72
   0   2 -16   76.15    4.59
   0  -2  16   68.67    4.15
   0  -2  17    1.02    1.94
   0   2 -17    1.72    3.09
   0  -2 -17    3.18    3.22
   0  -2 -18   19.78    3.52
   0  -2  18   18.16    2.46
   0   2 -18   15.72    3.51
   0   2 -19   13.94    3.75
   0  -2 -19   22.74    3.89
   0  -2 -20   81.33    5.69
   0   2 -20   86.38    5.66
   0  -2 -21   13.10    3.88
   0   2 -21   15.55    3.89
   0  -2 -22    9.26    3.58
   0   2 -22    8.35    3.57
   0   2 -23    3.39    3.39
   0  -2 -23    2.80    3.32
   0   2 -24   22.62    3.75
   0  -2 -24   15.75    3.51
   0  -2 -25   -0.84    2.88
   0   2 -25    0.67    3.04
   0   3   0    1.59    4.55
   0   3  -1  104.84    5.73
   0   3  -3 1656.72   55.46
   0  -3   4 6832.19  222.65
   0   3  -4 6737.95  222.96
   0   3  -5 1089.99   37.39
   0  -3   5 1074.66   37.76
   0  -3   5 1113.19   37.20
   0  -3   6  341.91   13.48
   0   3  -6  343.40   11.38
   0   3  -6  315.23   12.94
   0   3   6  328.06   11.50
   0  -3   6  348.43   12.71
   0  -3   7   14.30    3.09
   0   3   7   16.64    1.48
   0   3   7   16.55    1.19
   0   3  -7   15.75    1.30
   0  -3   7   19.32    2.54
   0  -3   8    2.16    3.07
   0   3   8    1.08    0.91
   0   3  -8    0.04    0.93
   0   3   8    0.85    1.24
   0  -3  -8   -1.45    2.95
   0  -3  -9  868.98   29.97
   0   3   9  789.44   26.53
   0   3   9  759.34   26.23
   0   3  -9  812.63   26.32
   0  -3   9  835.34   29.11
   0   3  10   40.43    2.07
   0   3 -10   42.14    2.13
   0  -3  10   50.81    4.75
   0  -3 -10   46.91    5.30
   0   3  10   39.77    2.40
   0   3 -11   91.60    3.83
   0  -3  11   93.77    6.61
   0   3  11  101.45    4.18
   0  -3 -12    4.13    3.94
   0  -3  12    4.91    3.30
   0   3  12    5.02    1.45
   0   3  13    9.16    1.64
   0   3  14   32.38    2.34
   0   3 -15    4.35    2.72
   0   3  15    1.91    1.56
   0  -3  16    0.46    2.14
   0   3 -16    4.88    2.88
   0  -3 -16    2.23    2.93
   0  -3  17   22.72    2.90
   0   3 -17   26.44    3.60
   0  -3 -18   76.75    5.04
   0   3 -18   74.34    4.94
   0  -3  18   68.65    4.35
   0  -3 -19    4.71    3.29
   0   3 -19    2.79    3.38
   0   3 -20    8.56    3.71
   0  -3 -20    9.66    3.73
   0  -3 -21   30.73    4.24
   0   3 -21   38.94    4.52
   0   3 -22   12.76    3.66
   0  -3 -22   10.30    3.55
   0   3 -23    3.17    3.25
   0  -3 -23    5.16    3.38
   0  -3 -24    9.07    3.32
   0   3 -24    6.23    3.24
   0   3 -25    2.64    2.97
   0  -3 -25    0.98    2.83
   0   4   0   80.32    7.73
   0   4  -1 2388.87   80.45
   0  -4   2  293.79   10.93
   0  -4  -2  353.18   11.07
   0  -4  -3 1498.42   50.03
   0   4  -3 1581.93   51.43
   0  -4   4 9904.93  327.58
   0   4  -4 9999.00  326.73
   0  -4   5  616.42   21.20
   0   4  -5  583.38   21.65
   0   4   5  600.28   20.10
   0  -4   6 1749.66   58.74
   0   4  -6 1718.31   59.12
   0   4   6 1726.82   57.51
   0   4  -6 1767.84   57.39
   0   4  -7  426.56   14.46
   0  -4   7  435.11   17.13
   0   4   7  430.36   14.61
   0   4  -7  426.56   16.34
   0  -4   7  453.03   15.90
   0   4   7  425.21   14.40
   0   4  -8  580.83   19.42
   0   4   8  561.21   19.35
   0  -4   8  627.70   22.55
   0   4   8  598.55   19.61
   0   4   9  244.63    8.32
   0  -4   9  250.73   11.52
   0   4   9  227.20    8.52
   0  -4  -9  265.14   12.08
   0   4  -9  235.36    8.32
   0   4  10  351.72   11.96
   0   4 -10  342.77   11.72
   0  -4 -10  349.81   15.75
   0  -4  10  327.62   14.87
   0   4  10  331.02   11.69
   0   4  11    4.90    1.40
   0  -4 -11    7.15    3.66
   0   4 -11    4.15    1.12
   0  -4  11    6.06    3.48
   0  -4 -12    4.37    4.14
   0   4  12    4.76    1.49
   0   4 -12    3.98    1.13
   0  -4  12    6.31    3.51
   0   4  13   18.48    1.86
   0   4  14    2.74    1.39
   0  -4 -15   40.30    3.56
   0   4 -15   44.24    3.53
   0   4 -16   29.35    3.51
   0  -4 -16   27.23    3.35
   0   4 -17   48.60    3.97
   0  -4 -17   46.05    3.95
   0  -4  17   35.81    3.56
   0  -4 -18   12.89    3.55
   0  -4  18   15.01    2.79
   0   4 -18   18.97    3.39
   0   4 -19    5.20    3.32
   0  -4 -19    0.87    3.40
   0   4 -20   17.74    3.83
   0  -4 -20   17.94    3.78
   0   4 -21    6.32    3.49
   0  -4 -21    4.87    3.57
   0  -4 -22    4.10    3.34
   0   4 -22    2.23    3.30
   0  -4 -23   -0.54    3.20
   0   4 -23    4.92    3.33
   0   4 -24   16.19    3.41
   0  -4 -24   17.91    3.34
   0  -4 -25    3.34    2.87
   0  -5   0    7.16    2.46
   0   5   0   45.93   10.40
   0   5   1  320.45   19.40
   0   5   1  300.15   10.36
   0  -5   1  301.77   10.63
   0   5  -1  288.03   13.90
   0  -5  -1  305.55   10.70
   0  -5  -2  425.63   14.03
   0   5  -2  407.70   16.37
   0   5   2  423.79   13.78
   0  -5   2  370.87   13.90
   0   5   3  857.54   29.05
   0   5  -3  881.31   31.02
   0  -5  -3  904.30   29.29
   0   5  -4 1114.38   38.12
   0  -5   4 1079.54   39.56
   0  -5  -4 1114.83   36.45
   0   5   4 1078.38   36.17
   0   5  -5   47.10    4.09
   0  -5   5   50.95    5.52
   0   5   5   45.11    2.23
   0   5   6 1582.28   52.73
   0  -5   6 1649.44   56.35
   0   5  -6 1560.46   52.61
   0  -5   6 1733.68   54.18
   0   5  -6 1706.45   54.77
   0   5  -7   44.86    4.19
   0   5  -7   55.93    2.39
   0  -5   7   51.88    3.67
   0   5   7   51.11    2.56
   0   5  -8 1226.46   41.89
   0   5  -8 1253.67   44.19
   0   5   8 1288.35   42.11
   0   5   8 1294.76   41.91
   0  -5   8 1302.75   43.42
   0   5   9  186.47    6.68
   0   5  -9  173.15    6.42
   0   5   9  178.83    6.45
   0   5  10   34.08    1.91
   0   5 -10   30.76    1.84
   0   5  10   33.67    2.17
   0  -5 -10   34.09    5.07
   0   5 -11   20.35    1.43
   0  -5 -11   15.11    4.19
   0   5  11   18.77    1.77
   0   5  11   17.27    1.60
   0   5 -12   38.49    2.08
   0   5  12   43.99    2.50
   0   5 -13   30.34    1.89
   0   5  13   32.29    2.24
   0   5 -14  116.10    5.15
   0  -5 -14  114.46    5.26
   0  -5 -15   30.12    3.26
   0   5 -15   34.19    3.16
   0   5 -16   52.02    3.87
   0  -5 -16   52.15    4.11
   0  -5 -17   16.32    3.28
   0   5 -17   23.48    3.27
   0   5 -18   14.16    3.36
   0  -5  18    9.10    2.82
   0  -5 -18   12.50    3.29
   0   5 -19   39.43    4.18
   0  -5  19   40.23    3.60
   0  -5 -19   43.78    4.31
   0  -5 -20    2.19    3.24
   0   5 -20    0.71    3.23
   0   5 -21   11.91    3.51
   0  -5 -21   12.28    3.50
   0   5 -22    8.80    3.27
   0  -5 -22    1.26    3.18
   0  -5 -23    6.36    3.19
   0   5 -23    1.40    3.05
   0   5 -24   11.59    3.09
   0  -5 -24    4.15    2.96
   0   6   0 1036.35   37.64
   0  -6   0  991.10   33.24
   0  -6   1   32.52    2.51
   0   6  -1   31.51    5.67
   0   6   1   39.36    8.62
   0  -6  -1   32.92    2.46
   0   6  -2  452.88   17.87
   0  -6  -2  442.20   15.26
   0   6   2  430.04   14.89
   0  -6   2  451.99   15.14
   0  -6   3    3.58    1.75
   0   6   3    5.45    1.31
   0  -6  -3    6.90    1.91
   0  -6   4   40.73    6.60
   0  -6  -4   42.95    2.77
   0   6   4   46.61    2.40
   0   6  -4   47.14    4.42
   0   6   5   18.05    1.71
   0   6  -5   24.85    3.62
   0  -6   6 2407.32   81.07
   0   6   6 2330.47   76.68
   0  -6   6 2277.01   77.91
   0   6  -6 2371.20   78.90
   0  -6   7  242.40    9.81
   0   6  -7  238.53    8.25
   0   6   7  232.64    8.41
   0   6  -7  221.47   10.50
   0  -6   7  219.99   12.42
   0  -6   8  175.10   10.47
   0   6  -8  156.54    5.94
   0   6   8  166.90    6.17
   0   6  -8  179.84    8.56
   0  -6   8  177.28    7.52
   0  -6   9    3.50    1.77
   0   6  -9    2.34    1.04
   0  -6   9    0.94    4.38
   0   6   9    1.95    1.12
   0   6   9    2.84    1.41
   0   6  -9    2.02    2.76
   0   6  10  269.17    9.32
   0  -6 -10  281.54   13.71
   0   6 -10  251.36    9.00
   0   6  10  250.81    9.08
   0  -6  10  274.40   14.12
   0   6  11    5.54    1.32
   0   6 -11    4.82    1.10
   0   6  11    8.19    1.53
   0   6 -12   77.19    3.70
   0   6 -12   69.04    3.09
   0   6  12   75.05    3.47
   0   6  13    6.90    1.55
   0  -6 -13    8.92    2.30
   0   6 -13    5.81    1.19
   0   6 -13    8.97    2.22
   0  -6 -14  510.41   18.14
   0   6 -14  512.93   18.03
   0   6 -15    4.52    2.56
   0  -6 -15    6.03    2.79
   0  -6 -16   46.04    3.86
   0   6 -16   42.45    3.60
   0   6 -17    5.78    2.91
   0  -6 -17    9.44    3.12
   0  -6 -18    0.98    3.15
   0  -6  18   -0.20    2.64
   0   6 -18   -0.94    3.09
   0   6 -19    0.17    3.01
   0  -6 -19    1.05    3.29
   0  -6  19    2.64    2.55
   0   6 -20   10.22    3.37
   0  -6 -20    6.21    3.44
   0   6 -21    3.97    3.16
   0  -6 -21    5.15    3.29
   0   6 -22    7.27    3.08
   0  -6 -22   -0.18    3.03
   0   6 -23    4.49    3.04
   0  -6 -23    7.80    3.05
   0   6 -24    2.35    2.71
   0  -6 -24    4.14    2.88
   0   7   0   -0.89    5.94
   0  -7   0    0.21    1.94
   0   7  -1    5.18    4.91
   0  -7   1    5.18    2.21
   0  -7  -1    6.01    2.07
   0  -7  -2  120.69    4.97
   0   7  -2  122.85    7.75
   0  -7   2  110.74    4.98
   0   7   2  101.56   12.49
   0   7   3    0.05    1.36
   0  -7   3    0.61    1.77
   0  -7   3   -0.65    7.77
   0  -7  -3    1.82    1.81
   0   7   4  465.80   16.00
   0  -7   4  487.60   22.57
   0  -7  -4  480.67   16.37
   0   7  -4  467.22   18.61
   0  -7   4  464.44   16.23
   0  -7   5   61.68    3.30
   0   7   5   62.43    2.99
   0  -7  -5   55.87    3.41
   0  -7   5   66.55    8.47
   0   7  -5   69.95    5.30
   0   7   6  906.24   30.63
   0   7  -6  913.94   30.28
   0  -7   6  993.84   36.63
   0   7  -6  948.72   33.26
   0   7   7   -0.06    1.48
   0   7  -7    1.99    2.75
   0  -7   7    6.97    5.49
   0  -7   7   -0.38    2.03
   0   7  -7    1.84    1.18
   0   7  -7    1.11    1.00
   0   7  -8  756.15   27.09
   0   7   8  725.44   24.27
   0  -7   8  745.04   30.01
   0   7  -8  710.45   23.99
   0   7  -8  711.85   24.01
   0  -7   8  721.41   25.61
   0   7  -9    6.68    1.12
   0   7   9    2.42    1.57
   0   7  -9    6.71    2.88
   0   7  -9    8.14    1.55
   0  -7   9    6.52    1.98
   0  -7   9    8.10    5.17
   0   7   9    4.38    1.20
   0   7  10   47.34    2.74
   0   7 -10   48.56    2.38
   0   7 -10   49.85    2.65
   0  -7  10   51.89    7.30
   0   7  10   47.83    2.51
   0   7 -11   89.92    3.80
   0   7  11   82.53    3.60
   0   7 -11   79.22    3.35
   0   7  11   71.65    3.65
   0   7 -12    3.64    1.04
   0  -7 -12    2.22    1.96
   0   7 -12    5.66    1.93
   0   7 -13  169.71    6.60
   0   7  13  176.94    7.01
   0   7 -13  191.42    7.22
   0  -7 -13  197.45    7.39
   0   7 -14   19.12    1.58
   0   7 -14   26.93    2.77
   0  -7 -14   23.51    2.90
   0  -7 -15    2.63    2.68
   0   7 -15    8.78    2.63
   0  -7 -16   62.50    4.34
   0   7 -16   61.29    4.10
   0   7 -17   -1.43    2.72
   0  -7 -17    2.28    2.99
   0   7 -18    0.77    2.73
   0  -7 -18    7.35    3.29
   0  -7  19   29.09    3.67
   0  -7 -19   36.18    4.01
   0   7 -19   37.59    3.72
   0   7 -20   12.17    3.14
   0  -7 -20   -0.17    2.95
   0   7 -21    4.97    3.05
   0  -7 -21    3.25    3.06
   0  -7 -22    4.59    3.10
   0   7 -22    5.19    2.95
   0   7 -23    2.19    2.72
   0  -7 -23    1.94    2.81
   0  -7 -24   -1.81    2.58
   0  -8   0   20.41    2.62
   0   8   0   32.17    7.13
   0   8   1  172.13   12.75
   0  -8  -1  167.64    6.61
   0   8  -1  164.21   10.31
   0  -8   1  152.05    6.61
   0   8   2   32.17    9.60
   0   8  -2   20.13    5.12
   0  -8  -2   20.44    2.61
   0  -8   2   28.34    2.71
   0  -8   3   22.66   10.20
   0  -8  -3   31.97    2.67
   0  -8   3   31.95    2.67
   0   8   4 1619.86   52.75
   0  -8  -4 1543.00   53.14
   0   8  -4 1529.66   55.66
   0  -8   4 1710.75   62.03
   0  -8   4 1612.69   53.01
   0  -8   5  331.50   12.52
   0  -8  -5  345.21   11.77
   0  -8   5  366.38   20.17
   0   8   5  369.09   12.22
   0   8  -5  354.87   15.00
   0  -8  -5  343.52   12.64
   0  -8  -6 1746.52   57.80
   0   8   6 1747.23   58.14
   0   8  -6 1747.10   61.04
   0  -8   6 1808.77   58.46
   0  -8   6 1817.48   65.92
   0   8  -6 1753.81   57.75
   0   8  -7  282.86   12.55
   0  -8   7  254.63   15.92
   0   8   7  265.51    9.75
   0  -8   7  249.33   11.00
   0   8  -7  280.23    9.39
   0  -8  -7  268.45    9.44
   0   8  -8   20.65    1.62
   0   8   8   18.71    1.95
   0  -8   8   21.17    2.64
   0  -8  -8   17.74    1.79
   0   8  -8   19.84    3.75
   0   8  -8   16.67    1.48
   0   8  -9   34.92    1.94
   0  -8   9   29.25    6.96
   0  -8   9   35.85    2.95
   0  -8  -9   35.58    2.35
   0   8  -9   35.99    4.48
   0   8  -9   34.09    2.18
   0   8   9   35.74    2.39
   0   8 -10  212.53    7.65
   0   8 -10  211.43    7.86
   0   8  10  203.38    7.80
   0   8  10  215.83    8.04
   0  -8 -10  227.92    8.02
   0  -8 -11   13.71    2.13
   0   8  11    8.83    1.83
   0   8 -11   12.15    1.92
   0   8  11   10.41    1.56
   0   8 -11   12.45    1.27
   0   8  12   96.92    4.53
   0  -8 -12  111.07    4.89
   0   8 -12  106.06    4.68
   0   8 -12  102.25    4.11
   0   8 -13   26.05    2.57
   0  -8 -13   32.79    2.81
   0   8  13   24.59    2.23
   0   8 -14    2.00    2.32
   0  -8 -14    6.79    2.59
   0  -8 -15   20.05    2.90
   0   8 -15   22.13    2.94
   0   8 -16   13.06    2.60
   0  -8 -16    8.84    3.03
   0   8 -17   -0.69    2.55
   0  -8 -17    1.22    2.79
   0   8 -18   14.02    2.87
   0  -8 -18   12.33    3.10
   0  -8 -19    5.86    3.05
   0  -8  19   -2.44    2.98
   0   8 -19    4.50    2.74
   0   8 -20   26.08    3.32
   0  -8  20   22.13    3.39
   0  -8 -20   23.23    3.41
   0   8 -21    6.64    2.70
   0  -8 -21    0.66    2.92
   0   8 -22    0.76    2.60
   0  -8 -22    0.80    2.66
   0  -8 -23    3.66    2.68
   0  -8  23    2.30    3.20
   0   8 -23    1.57    2.46
   0  -9   0    1.09    2.22
   0   9   0    3.83    5.53
   0   9   1   23.15    7.28
   0   9  -1   24.13    5.77
   0  -9  -1   14.95    2.57
   0  -9   1   16.93    2.45
   0   9   2  315.11   18.50
   0  -9   2  295.49   10.83
   0   9  -2  272.58   14.26
   0  -9  -2  285.61   10.77
   0  -9  -3   -0.90    2.05
   0  -9   3    0.49    2.30
   0  -9   4 1027.82   33.72
   0  -9   4  943.07   44.23
   0   9  -4 1023.45   36.87
   0  -9  -4  960.95   33.78
   0  -9  -5  124.76    5.80
   0  -9   5  134.39    5.74
   0   9   5  129.48    5.24
   0   9  -5  138.14    8.33
   0  -9   6   37.87    2.97
   0   9  -6   43.29    4.86
   0   9   6   38.54    2.53
   0   9  -7   32.26    4.39
   0  -9   7   38.93    9.03
   0   9  -7   31.74    1.80
   0  -9   7   33.18    2.89
   0  -9   7   37.77    3.40
   0   9   7   34.26    2.35
   0  -9   8    8.49    2.49
   0   9  -8    6.73    1.33
   0  -9  -8    7.00    1.47
   0   9  -8    8.22    3.17
   0  -9   8    8.97    7.72
   0   9  -8    7.85    1.25
   0  -9   8    3.24    1.93
   0   9   8   10.49    1.87
   0  -9  -9  160.36    5.93
   0   9   9  144.41    6.13
   0  -9   9  155.65    6.96
   0   9  -9  152.84    5.74
   0   9  -9  152.71    5.80
   0   9 -10    2.02    1.49
   0  -9 -10    3.28    1.79
   0   9  10    1.54    1.77
   0   9 -10    1.54    1.05
   0   9  10    1.15    1.33
   0  -9 -11   58.85    3.33
   0   9  11   57.42    3.20
   0   9 -11   60.27    3.09
   0   9  11   51.20    2.94
   0   9  12   28.69    2.43
   0   9 -12   34.09    2.62
   0  -9 -12   34.19    2.80
   0   9 -13  121.57    5.38
   0  -9 -13  122.30    5.56
   0  -9 -14    6.44    2.59
   0   9 -14   10.92    2.42
   0   9 -15    3.03    2.28
   0  -9 -15   -0.77    2.47
   0  -9 -16   86.62    5.08
   0   9 -16   95.46    4.81
   0   9 -17   14.80    2.74
   0  -9 -17   14.44    2.92
   0   9 -18   40.02    3.45
   0  -9 -18   37.67    3.72
   0   9 -19   11.33    2.65
   0  -9 -19   11.57    2.98
   0  -9  20    0.22    2.63
   0  -9 -20    5.41    2.93
   0   9 -20    4.31    2.58
   0  -9 -21    5.30    2.92
   0  -9  21   -1.34    3.52
   0   9 -21    2.99    2.45
   0  -9 -22    7.98    2.72
   0  -9  22    2.36    3.21
   0  -9  23   -0.60    2.97
   0 -10   0  196.26    7.95
   0  10   0  191.08   12.78
   0 -10  -1   55.07    3.78
   0  10  -1   46.86    7.16
   0  10   1   64.92    8.98
   0 -10   1   61.82    3.88
   0 -10  -2    3.04    2.34
   0  10  -2   10.83    5.41
   0 -10   2    5.97    2.45
   0 -10  -3   41.74    3.29
   0 -10   3   35.91    3.44
   0 -10  -4    1.88    2.37
   0  10  -4    7.87    4.01
   0 -10   4    4.21    2.55
   0 -10   5   56.90    3.90
   0 -10   5   56.96   12.41
   0 -10  -5   66.22    3.97
   0  10  -5   69.70    5.97
   0  10  -6   14.88    3.79
   0 -10   6   14.63    9.93
   0 -10   6    9.40    2.55
   0  10   7   48.61    2.84
   0 -10   7   39.62    3.52
   0 -10   8   27.58    3.31
   0 -10   8   29.41    3.04
   0  10   8   28.90    2.41
   0  10  -8   29.33    1.89
   0  10   9    9.55    1.82
   0 -10   9    7.20    2.88
   0 -10  10   28.11    3.54
   0  10  10   32.90    2.48
   0  10  11    5.13    1.84
   0  10 -11    3.68    1.53
   0 -10  11    6.61    2.92
   0  10  11    3.45    1.55
   0 -10 -11    5.71    2.00
   0 -10  12    7.59    3.29
   0  10  12    5.71    1.82
   0 -10 -12    6.26    2.22
   0  10 -12    6.14    1.70
   0  10 -13    3.46    1.75
   0 -10  13    2.34    3.21
   0 -10 -13    1.68    2.13
   0  10 -14   36.29    2.74
   0 -10 -14   37.42    3.05
   0 -10 -15   19.94    2.85
   0  10 -15   16.18    2.27
   0 -10 -16   24.53    2.98
   0  10 -16   22.47    2.54
   0  10 -17   18.53    2.55
   0 -10 -17   18.91    2.96
   0 -10  18    6.33    3.74
   0 -10 -18   14.31    2.85
   0  10 -18    9.41    2.34
   0 -10 -19    1.04    2.59
   0 -10  19    0.23    3.39
   0 -10  20   -2.27    2.90
   0 -10  20   -1.35    3.51
   0 -10  21   -0.44    3.37
   0 -10  22    2.89    3.29
   0 -11   0   -2.98    2.78
   0  11   0   -2.63    5.01
   0  11  -1   -0.60    4.45
   0 -11   1    0.90    2.52
   0 -11  -1   -2.32    2.55
   0  11   1    1.46    6.39
   0 -11  -2  392.38   14.36
   0  11   2  380.38   21.18
   0 -11   2  385.90   14.32
   0 -11  -3    0.92    2.50
   0  11   3   -6.55    7.92
   0 -11   3    1.68    2.77
   0 -11   4   -2.51    2.70
   0 -11  -4    0.13    2.46
   0 -11   5   15.25    2.85
   0 -11  -5   13.54    2.75
   0 -11   6  133.16    6.37
   0 -11   7   16.15    3.09
   0 -11   8   68.40    4.67
   0 -11   9    3.15    3.00
   0  11  10   52.65    3.14
   0 -11  10   49.56    4.29
   0  11  11    0.36    1.56
   0 -11  11   -0.34    3.00
   0  11  11    1.03    1.79
   0  11  12    3.74    1.82
   0 -11  12   -1.44    3.14
   0  11  12    1.15    1.62
   0 -11  13    2.49    3.45
   0 -11  14    9.50    3.49
   0 -11  15    0.64    3.60
   0 -11  16    6.59    3.53
   0 -11  17   -0.90    3.52
   0 -11  18    3.41    3.46
   0 -11  19    1.58    3.57
   0 -11  20    0.67    3.28
   0 -11  20    7.73    3.04
   0 -11  21   -3.40    3.37
   0 -11  22    2.62    3.10
   0 -12   0 1345.13   45.65
   0 -12  -1   -3.61    2.72
   0 -12   1   -2.48    2.90
   0 -12   2   82.52    4.99
   0 -12  -2   90.23    4.91
   0 -12   3   19.60    3.15
   0 -12  -3   22.09    3.14
   0 -12   4   10.23    2.91
   0 -12  -4    4.14    2.64
   0 -12   5   -2.29    3.08
   0 -12  -5    0.30    2.45
   0 -12   6    0.78    3.07
   0 -12   7   11.32    3.37
   0 -12   8    7.28    3.09
   0 -12   9   55.78    4.44
   0 -12  10   96.05    5.65
   0 -12  11    2.96    3.57
   0  12  11    1.77    1.66
   0 -12  12    9.13    3.58
   0 -12  13   -2.86    3.54
   0 -12  14    0.64    3.61
   0 -12  15   17.43    3.88
   0 -12  16   -0.45    3.61
   0 -12  17    4.82    3.74
   0 -12  18    2.76    3.55
   0 -12  19    2.50    3.46
   0 -12  20    0.66    3.40
   0 -12  21    2.10    3.20
   0 -13   0   -2.93    3.23
   0 -13   1   76.14    5.11
   0 -13  -1   76.22    4.89
   0 -13   2  114.76    5.82
   0 -13  -2   97.06    5.71
   0 -13   3    5.26    3.14
   0 -13  -3   11.38    2.90
   0 -13   4    4.79    2.81
   0 -13  -4    0.98    2.77
   0 -13   5  160.12    7.35
   0 -13  -5  143.89    7.27
   0 -13   6    1.57    3.43
   0 -13   7   20.36    4.00
   0 -13   8   35.59    4.30
   0 -13   9   11.57    3.94
   0 -13  10   30.34    4.27
   0 -13  11    5.50    3.76
   0  13  11    4.09    1.80
   0 -13  12  106.72    6.32
   0 -13  13    3.31    4.07
   0 -13  14   -2.51    3.95
   0 -13  15    0.70    3.78
   0 -13  16    9.00    3.89
   0 -13  17    4.26    3.66
   0 -13  18    1.17    3.67
   0 -13  19    5.93    3.76
   0 -13  20    0.22    3.17
   0 -13  21    0.82    3.24
   0 -14   0   43.83    4.12
   0 -14   1   16.27    3.53
   0 -14  -1   12.53    3.11
   0 -14  -2   -0.54    3.03
   0 -14   2    1.46    3.42
   0 -14  -3    2.70    2.84
   0 -14   3   -1.47    2.87
   0 -14  -4   65.54    4.65
   0 -14   4   61.77    4.90
   0 -14   5   10.06    3.39
   0 -14  -5    4.02    3.12
   0 -14   6    0.58    3.23
   0 -14   7    3.78    3.57
   0 -14   8    2.68    3.63
   0 -14   9    4.27    3.97
   0 -14  10    5.72    3.81
   0 -14  11    4.28    3.48
   0  14  11    5.15    1.79
   0 -14  12   28.71    4.39
   0 -14  13    0.95    4.12
   0 -14  14    9.20    4.17
   0 -14  15    9.81    4.09
   0 -14  16    3.44    3.95
   0 -14  17    5.09    3.82
   0 -14  18    0.47    3.79
   0 -14  19    7.06    3.56
   0 -14  20    3.87    3.20
   0 -15   0   -1.55    3.42
   0 -15  -1   71.80    5.23
   0 -15   1   81.69    5.28
   0 -15   2  158.96    8.05
   0 -15  -2  162.71    7.99
   0 -15  -3    3.16    3.29
   0 -15   3    4.84    3.40
   0 -15   4   33.62    4.35
   0 -15  -4   36.81    4.13
   0 -15   5   14.67    3.65
   0 -15  -5   15.12    3.59
   0 -15   6    4.17    3.39
   0 -15   7    9.65    3.73
   0 -15   8    5.98    3.98
   0 -15   9   -0.23    3.55
   0 -15  10    8.09    4.20
   0 -15  11    5.40    3.81
   0  15  11    2.51    1.88
   0 -15  12   13.59    4.33
   0 -15  13   -1.02    4.21
   0 -15  14   24.89    4.47
   0 -15  15    7.44    4.22
   0 -15  16   -3.04    3.92
   0 -15  17    1.49    3.89
   0 -15  18   -0.95    3.63
   0 -15  19    4.69    3.64
   0 -16   0  150.50    7.76
   0 -16   1   -1.06    3.50
   0 -16  -1    0.64    3.48
   0 -16  -2   82.37    5.69
   0 -16   2   91.72    5.85
   0 -16   3    0.22    3.63
   0 -16  -3    0.42    3.32
   0 -16  -4   16.82    3.51
   0 -16   4   17.70    3.81
   0 -16   5   -2.02    3.78
   0 -16   6    0.69    3.42
   0 -16   7    6.96    3.83
   0 -16   8    9.67    3.72
   0 -16   9   15.25    3.76
   0  16  10    8.63    2.14
   0 -16  10   18.87    4.20
   0 -16  11    7.13    3.75
   0  16  11    0.63    1.89
   0 -16  12    6.23    4.13
   0 -16  13   21.18    4.40
   0 -16  14    2.88    3.93
   0 -16  15   -1.03    3.92
   0 -16  16    8.51    3.89
   0 -16  17    4.54    3.55
   0 -16  18    4.05    3.39
   0 -17   0    3.18    3.44
   0 -17   1   -0.22    3.50
   0 -17  -1    5.65    3.42
   0 -17  -2   13.83    3.72
   0 -17   2   10.01    3.67
   0 -17   3    2.09    3.53
   0 -17  -3   -2.45    3.37
   0 -17   4    0.24    3.75
   0 -17  -4   -0.68    3.44
   0 -17   5    6.95    3.69
   0 -17   6    4.37    3.59
   0 -17   7    3.46    3.73
   0 -17   8    2.77    3.91
   0 -17   9   16.08    4.20
   0  17  10   12.54    2.30
   0 -17  10   20.24    4.18
   0 -17  11    5.18    3.81
   0  17  11    3.60    2.03
   0 -17  12    8.32    3.94
   0 -17  13    6.21    3.80
   0 -17  14   16.27    4.17
   0 -17  15    7.18    3.63
   0 -17  16    5.44    3.47
   0 -17  17    4.45    3.13
   0 -18   0  152.93    8.07
   0 -18   1    3.59    3.59
   0 -18  -1    4.04    3.44
   0 -18  -2   11.23    3.69
   0 -18   2   18.27    3.74
   0 -18   3   11.07    3.94
   0 -18  -3    8.02    3.62
   0 -18   4    0.98    3.73
   0 -18   5    3.49    3.71
   0 -18   6   -2.28    3.65
   0 -18   7    3.08    3.97
   0 -18   8   17.87    4.02
   0 -18   9    9.41    3.83
   0 -18  10    1.84    3.81
   0  18  10    2.37    1.84
   0 -18  11    1.31    4.02
   0 -18  12   -0.52    3.63
   0 -18  13    5.86    3.78
   0 -18  14    5.68    3.59
   0 -18  15    4.01    3.38
   0 -18  16    2.22    3.22
   0 -19   0    2.70    3.43
   0 -19   1    6.15    3.32
   0 -19  -1    9.41    3.51
   0 -19   2   87.80    6.33
   0 -19  -2   95.60    6.06
   0 -19   3    2.45    3.50
   0 -19  -3    4.09    3.22
   0 -19   4   34.50    4.54
   0 -19   5    6.55    3.50
   0 -19   6    8.69    3.78
   0 -19   7    0.26    3.69
   0 -19   8    0.52    3.81
   0 -19   9   -1.56    3.76
   0  19   9    1.77    1.99
   0 -19  10    0.78    3.69
   0  19  10    2.36    1.98
   0 -19  11    2.81    3.67
   0 -19  12   -4.50    3.86
   0 -19  13   -4.35    3.48
   0 -19  14    0.23    3.16
   0 -20   0   -4.61    3.25
   0 -20  -1   -0.72    3.33
   0 -20   1   -1.23    3.31
   0 -20   2    9.38    3.65
   0 -20  -2   19.74    3.82
   0 -20   3   15.26    3.79
   0 -20   4    4.69    3.31
   0 -20   5    2.97    3.33
   0 -20   6    0.25    3.64
   0 -20   7   -0.50    3.41
   0 -20   8    1.01    3.53
   0  20   8   -1.12    2.00
   0  20   9    0.26    1.93
   0 -20   9   -0.75    3.65
   0 -20  10    4.69    3.55
   0 -20  11    1.44    3.34
   0 -20  12    4.88    3.49
   0 -20  13    3.11    3.14
   0 -21   0    1.64    3.05
   0 -21  -1    4.23    3.28
   0 -21   1    1.42    3.15
   0 -21   2    0.24    3.38
   0 -21   3    0.24    3.16
   0 -21   4    1.45    3.22
   0 -21   5    2.17    3.27
   0 -21   6    5.47    3.43
   0 -21   7    0.71    3.37
   0 -21   8    0.47    3.09
   0  21   8    0.52    1.89
   0 -21   9    0.23    3.31
   0 -21  10   -0.67    3.15
   0 -21  11    3.03    3.08
   0 -22   0    2.22    3.06
   0 -22   1    1.79    3.14
   0 -22   2   -5.11    3.09
   0 -22   3   -0.22    2.97
   0 -22   4   27.31    3.77
   0 -22   5    3.59    3.06
   0 -22   6   22.44    3.57
   0  22   7    3.55    2.00
   0 -22   7   -1.54    2.85
   0 -22   8    3.41    2.86
   0 -23   2    1.02    2.74
   0 -23   3    3.41    2.73
   0 -23   4    2.20    2.74
  -1   0   0    0.66    1.03
  -1   0   1 1423.11   47.14
  -1   0   2   34.20    3.45
  -1   0   3 5665.33  180.38
   1   0   3 5436.09  178.35
   1   0   4  349.25   12.01
   1   0  -4  364.35   12.09
   1   0   4  350.35   12.14
   1   0  -5   76.11    3.13
   1   0  -5   69.58    2.88
   1   0   5   64.93    2.88
   1   0   5   66.18    3.23
   1   0   6   50.85    2.42
  -1   0   6   54.95    4.20
   1   0   6   51.98    3.00
   1   0  -6   51.09    2.42
   1   0  -6   53.08    2.77
   1   0  -7  907.77   30.11
   1   0   7  885.07   30.37
  -1   0   7  861.24   32.48
  -1   0   7  924.23   32.04
   1   0  -7  920.52   30.00
   1   0   7  894.71   29.96
   1   0   7  895.67   30.80
   1   0   8  735.89   24.27
   1   0   8  710.73   24.74
   1   0   8  726.40   25.37
   1   0  -8  738.25   24.30
   1   0  -8  703.13   24.44
  -1   0   8  733.81   26.58
   1   0   9  467.20   15.92
  -1   0  -9  491.65   17.84
   1   0   9  462.49   16.43
   1   0  -9  463.09   16.13
   1   0  -9  464.13   15.94
   1   0   9  465.75   17.19
   1   0 -10   31.40    2.67
   1   0  10   30.19    2.66
  -1   0 -10   32.38    3.69
   1   0  10   28.16    2.00
   1   0 -10   29.72    2.10
   1   0  10   30.29    3.19
   1   0  11   45.92    3.30
   1   0  11   56.28    4.11
   1   0 -11   59.89    2.89
   1   0  11   56.37    2.80
   1   0 -11   54.99    3.39
  -1   0 -11   49.85    4.77
  -1   0  11   49.07    5.11
   1   0 -12   -0.20    2.36
   1   0 -12    1.29    1.51
   1   0  12   -1.93    2.03
  -1   0 -12    2.13    2.95
   1   0  12   -0.67    1.59
   1   0  12    0.26    2.28
   1   0  13    1.29    2.07
   1   0 -13    2.53    2.60
   1   0  13    1.58    1.70
   1   0  13    1.45    2.24
   1   0  14  224.00    7.95
   1   0  14  168.58    9.56
   1   0  14  187.84    8.23
   1   0 -14  205.87    8.43
   1   0  15   10.93    2.33
   1   0 -15   14.15    3.44
   1   0 -16   61.52    4.50
   1   0  16   47.74    3.66
   1   0  17    2.55    2.24
   1   0 -17    4.84    3.44
   1   0  18   22.34    2.83
   1   0  19   15.25    2.57
   1   0  20    5.70    2.30
  -1  -1 -25    6.62    2.89
   1   1 -25    0.17    3.12
  -1  -1 -24    1.96    3.34
   1   1 -24    6.21    3.43
  -1  -1 -23    3.16    3.26
  -1  -1 -22   25.20    3.98
   1  -1  21    5.30    2.32
  -1  -1 -21    9.09    3.60
  -1  -1 -20   29.68    3.92
   1  -1  20   16.36    2.77
   1  -1  19   23.88    2.95
   1  -1  18    9.42    2.45
   1  -1  17   65.73    4.30
   1  -1  16    1.62    2.22
   1  -1  15   23.26    2.93
   1  -1  14    5.84    2.68
   1  -1  14    7.35    2.38
   1  -1  14    6.21    1.89
   1  -1  13    4.27    1.80
   1  -1  13    2.08    2.17
  -1  -1 -13    3.98    3.22
   1  -1  13   -0.91    2.43
   1   1 -13    3.78    1.53
   1  -1  12   27.05    3.37
   1  -1  12   30.39    2.28
   1  -1  12   31.91    2.99
  -1  -1 -12   34.30    4.59
   1   1 -12   31.63    2.25
   1  -1  11   88.24    4.58
   1  -1  11   86.06    5.40
  -1  -1 -11   91.33    6.23
   1  -1  11   87.54    3.96
   1   1 -11   95.58    3.98
   1  -1  10   29.44    2.14
  -1  -1 -10   31.25    3.77
   1   1 -10   31.56    2.09
   1  -1  10   31.06    3.26
   1  -1   9  181.07    6.32
   1  -1   9  162.72    7.56
   1   1  -9  159.62    6.30
   1   1  -8  115.00    4.51
   1  -1   8  116.75    4.49
   1  -1   8  109.87    5.55
   1  -1   7  229.04    8.14
   1   1  -7  230.32    8.15
   1  -1   7  235.79    9.12
   1   1  -6  367.32   12.81
   1  -1   6  394.78   13.62
   1  -1   6  378.37   12.81
   1  -1   5 1015.00   34.23
   1   1  -5 1043.54   34.26
   1  -1   5 1065.60   34.78
   1  -1   4  154.29    5.91
   1  -1   4  160.30    5.55
  -1   1   4  160.21    7.66
   1   1  -4  147.51    5.50
   1  -1   3  114.88    4.26
  -1   1   3  114.17    6.21
   1  -1   3  117.50    4.65
  -1   1   2 6122.14  201.59
  -1   1   1 1020.64   35.47
  -1  -1  -1 1064.32   34.93
   1   1  -1 1022.75   34.69
  -1  -1   0  923.04   31.73
   1   1   0  973.41   31.64
  -1  -1   1 1019.77   34.05
   1   1   1 1013.89   33.66
  -1  -1   2 5797.27  191.06
   1   1   2 5840.98  190.68
  -1  -1   3  117.77    5.48
   1  -1  -3  110.32    6.51
   1   1   3  121.16    4.38
   1   1   4  160.33    5.74
   1  -1  -4  160.80    5.86
   1   1   4  160.68    5.99
   1  -1  -4  168.22    8.33
  -1  -1   4  155.17    7.07
   1   1   5 1046.03   34.98
   1  -1  -5 1011.25   34.78
   1  -1  -5 1094.65   37.42
  -1  -1   5 1039.88   36.26
   1   1   5 1085.95   34.74
   1   1   6  370.57   12.82
  -1  -1   6  369.58   14.26
  -1  -1   6  363.40   15.10
   1  -1  -6  386.45   15.52
   1  -1  -6  354.87   12.59
   1   1   6  378.30   12.50
   1  -1  -6  357.85   12.45
   1  -1  -7  238.98    8.08
   1  -1  -7  222.97   11.16
  -1  -1   7  222.36   10.68
   1  -1  -7  217.06    8.25
   1   1   7  221.72    8.08
   1   1   7  235.82    8.49
  -1  -1   7  240.36   10.16
   1   1   8  117.02    4.44
   1  -1  -8  103.79    4.68
  -1   1  -8  110.52    5.52
   1  -1  -8  119.21    7.75
   1   1   8  112.09    4.90
  -1  -1   8  123.27    7.09
   1  -1  -8  114.90    4.43
   1  -1  -9  156.55    6.38
   1   1   9  162.53    7.33
   1   1   9  169.50    6.13
   1  -1  -9  151.57    9.50
   1  -1  -9  161.91    6.08
  -1  -1   9  143.35    8.58
   1   1   9  168.92    6.58
  -1   1  -9  168.82    7.66
  -1   1 -10   36.82    3.65
   1   1  10   32.21    2.67
   1  -1 -10   32.79    2.21
   1   1  10   33.40    3.18
   1  -1 -10   29.31    5.04
   1   1  10   32.06    2.18
   1  -1 -10   37.31    2.81
  -1   1 -11   90.93    5.81
   1  -1 -11   90.72    3.92
  -1  -1  11   90.54    6.68
   1   1  11   90.03    3.86
   1  -1 -11   84.80    7.28
   1  -1 -11   88.68    4.41
   1   1  11   81.16    5.20
   1   1  11   79.16    4.30
   1  -1 -12   33.25    3.03
   1   1  12   31.54    2.79
   1   1  12   34.43    2.37
  -1   1 -12   33.88    4.12
   1   1  12   26.15    3.41
   1   1  13    1.84    1.61
   1  -1 -13    3.12    2.62
   1   1  13   -0.29    2.18
   1   1  13    0.25    1.88
   1   1  14    1.30    2.43
   1   1  14    7.61    2.29
   1   1  14    5.99    1.83
   1  -1 -14   10.08    3.02
   1   1  15   22.80    2.67
   1  -1 -15   18.88    3.42
   1   1  16    1.18    1.96
   1  -1 -16    6.42    3.24
   1  -1 -17   84.79    5.34
   1   1  17   72.61    4.34
   1   1  18    8.42    2.45
   1  -1 -18   16.84    3.78
   1   1  19   22.75    2.90
   1  -1 -19   30.53    4.08
   1  -1 -20   27.98    4.12
   1   1  20   20.87    2.82
   1  -1 -21    0.60    3.71
   1  -1 -22   29.42    4.10
   1  -1 -23    6.70    3.48
  -1   1 -23    6.70    3.58
  -1   1 -24    5.18    3.22
   1  -1 -24    5.45    3.38
   1  -1 -25    1.91    3.01
  -1   1 -25    2.26    2.77
   1   2 -25    3.09    3.00
  -1  -2 -25    8.30    2.97
  -1  -2 -24    9.00    3.38
   1   2 -24   11.33    3.47
   1   2 -23    9.38    3.52
  -1  -2 -23    9.75    3.60
   1   2 -22    7.13    3.58
  -1  -2 -22   13.75    3.53
   1  -2  21    4.42    2.23
  -1  -2 -21    6.21    3.32
   1   2 -21   10.76    3.75
   1  -2  20   50.05    3.93
  -1  -2 -20   57.15    4.53
   1   2 -20   50.51    4.67
   1   2 -19   66.42    4.95
   1  -2  19   56.65    4.24
   1  -2  18   34.43    3.48
   1   2 -18   46.09    4.28
   1  -2  17   14.79    2.90
   1   2 -17   20.28    3.50
   1   2 -16   33.49    3.74
   1  -2  16   25.80    3.15
   1  -2  15   23.99    3.00
   1   2 -15   28.04    3.46
   1  -2  14   43.16    2.80
   1  -2  14   34.06    4.27
   1   2 -14   38.65    3.57
   1  -2  14   37.49    3.46
   1   2 -14   40.32    2.64
  -1  -2 -13   76.46    6.53
   1  -2  13   70.76    5.46
   1   2 -13   66.76    3.46
   1  -2  13   75.84    3.60
   1  -2  13   65.91    4.19
   1   2 -13   74.87    4.23
  -1  -2 -12    7.78    3.17
   1   2 -12    7.22    2.39
   1  -2  12    8.55    1.71
   1   2 -12    6.14    1.59
   1  -2  12    4.97    2.64
   1  -2  11  261.83    9.25
   1   2 -11  258.51    9.58
  -1  -2 -11  259.39   12.25
   1  -2  11  226.85   11.06
   1   2 -11  254.16    9.21
   1   2 -10  120.11    5.21
   1   2 -10  127.80    4.90
   1  -2  10  118.76    4.83
   1  -2  10  114.66    6.49
   1  -2   9  248.42    8.93
   1   2  -9  263.56    9.20
   1   2  -9  245.85    8.94
   1  -2   9  243.96   10.46
   1   2  -8  239.79    8.33
   1   2  -8  229.54    8.47
   1  -2   8  237.39    9.73
   1  -2   8  227.83    8.28
   1   2  -7  321.02   10.70
   1  -2   7  315.29   11.79
   1   2  -7  290.56   10.53
   1  -2   7  300.68   10.51
   1  -2   6  333.18   11.35
   1   2  -6  345.87   11.45
   1   2  -6  315.42   11.36
   1  -2   6  327.84   12.40
   1   2  -5  695.92   21.67
   1   2  -5  665.06   21.64
   1  -2   4 1311.13   45.42
  -1   2   4 1272.89   46.30
   1   2  -4 1365.07   44.52
   1  -2   4 1365.32   44.50
   1  -2   3  751.33   25.87
   1  -2   3  734.47   24.36
  -1   2   3  715.33   26.03
  -1   2   2 3719.43  123.08
   1   2  -1 2173.34   72.25
  -1  -2  -1 2166.18   73.54
  -1   2   1 2200.99   72.66
  -1   2   0  554.82   18.94
  -1  -2   0  546.54   19.33
   1   2   0  525.19   18.72
  -1   2  -1 2216.73   72.49
   1   2   1 2202.37   72.63
   1  -2  -1 2132.65   73.20
  -1   2  -2 3590.49  120.66
  -1   2  -2 3787.58  120.84
   1   2   2 3681.80  121.64
  -1  -2   2 3674.54  121.37
  -1   2  -3  762.87   24.95
  -1  -2   3  757.14   26.01
   1   2   3  755.88   24.80
   1   2   3  722.98   24.65
   1  -2  -4 1330.47   45.81
  -1   2  -4 1336.40   43.69
   1  -2  -4 1316.93   43.30
   1  -2  -4 1278.01   43.41
   1   2   4 1335.75   43.36
  -1  -2   4 1298.69   44.81
   1   2   4 1325.64   43.54
   1   2   5  685.82   22.58
  -1  -2   5  681.10   24.10
   1  -2  -5  671.35   22.42
   1  -2  -5  719.35   25.40
  -1  -2   5  689.66   24.92
   1   2   5  647.98   22.33
   1  -2  -6  297.74   11.18
  -1  -2   6  352.83   14.10
   1  -2  -6  327.68   14.14
   1   2   6  341.00   11.09
  -1  -2   6  338.11   13.11
   1   2   6  326.30   11.37
  -1   2  -6  308.34   11.45
   1  -2  -7  276.97   10.30
  -1   2  -7  280.62   10.82
   1  -2  -7  324.02   13.82
   1   2   7  292.85   10.17
  -1  -2   7  296.15   12.82
   1   2   7  308.17   10.52
  -1  -2   7  308.90   12.43
   1  -2  -8  221.88    8.40
   1  -2  -8  238.01    8.19
   1   2   8  219.80    8.49
   1  -2  -8  239.84   11.95
  -1   2  -8  241.95    9.20
  -1  -2   8  233.79   10.90
   1   2   8  225.06    8.15
   1   2   9  248.07    8.99
  -1   2  -9  276.02   10.45
  -1  -2   9  251.74   11.77
   1   2   9  253.84    9.38
   1  -2  -9  243.30    9.28
   1  -2  -9  280.96   13.26
   1  -2  -9  250.86    8.98
   1   2  10  116.66    5.21
   1  -2 -10  128.68    5.27
  -1   2 -10  115.81    6.12
  -1  -2  10  115.70    7.38
   1  -2 -10  114.65    8.50
   1   2  10  121.09    4.79
   1   2  11  253.52    9.44
   1  -2 -11  255.60    9.47
  -1  -2  11  233.17   11.98
  -1   2 -11  222.41   10.48
   1  -2 -11  233.09   13.34
   1   2  11  255.84    9.02
   1  -2 -12    5.77    4.43
   1   2  12    7.51    2.00
   1  -2 -12    6.97    2.53
   1   2  12    7.51    2.52
   1   2  12    6.30    1.63
   1   2  13   73.34    3.57
   1   2  13   62.25    4.94
   1   2  13   66.43    3.91
   1  -2 -14   45.79    3.79
   1   2  14   37.35    4.09
   1   2  14   40.26    3.13
   1   2  14   41.29    2.79
   1  -2 -15   22.49    3.48
   1   2  15   20.67    2.64
   1  -2 -16   32.25    3.79
   1   2  16   21.81    2.67
   1   2  17   13.74    2.44
   1  -2 -17   16.67    3.58
   1  -2 -18   44.95    4.40
   1   2  18   46.38    3.48
   1   2  19   55.60    3.91
   1  -2 -19   69.16    4.98
   1  -2 -20   49.45    4.61
   1   2  20   43.38    3.46
   1  -2 -21    0.59    3.46
  -1   2 -21    8.26    3.36
   1  -2 -22   17.49    3.87
  -1   2 -22   14.60    3.63
  -1   2 -23    9.26    3.45
   1  -2 -23    9.75    3.65
   1  -2 -24   -0.19    3.18
  -1   2 -24    5.67    3.27
   1  -2 -25    6.65    3.13
  -1   2 -25    9.21    3.00
  -1  -3 -25    5.61    2.73
  -1  -3 -24    4.62    3.16
   1   3 -24    1.82    3.21
  -1  -3 -23    3.82    3.40
   1   3 -23    4.40    3.49
   1   3 -22   11.11    3.63
  -1  -3 -22   10.73    3.57
   1   3 -21    5.60    3.57
   1  -3  21    3.85    2.51
  -1  -3 -21    3.72    3.32
  -1  -3 -20   34.91    3.97
   1   3 -20   35.25    4.30
   1  -3  20   32.46    3.49
   1  -3  19   16.14    3.06
   1   3 -19   17.20    3.65
   1  -3  18   16.72    3.05
   1   3 -18   21.99    3.57
   1   3 -17   73.75    4.77
   1  -3  17   58.44    4.48
   1  -3  16   16.56    3.04
   1   3 -16   15.48    3.23
   1   3 -15   28.75    2.41
   1   3 -15   31.21    3.44
   1  -3  15   25.29    3.23
   1   3 -14   10.93    1.76
   1   3 -14   12.40    2.83
   1   3 -13   36.23    2.39
   1  -3  13   25.77    4.09
   1   3 -13   38.83    3.30
  -1  -3 -13   37.63    5.26
  -1  -3 -12  217.18   11.58
   1   3 -12  237.19    8.60
   1  -3  12  209.83    8.09
   1   3 -12  221.45    8.11
   1  -3  12  195.83   10.32
   1  -3  11  100.16    6.43
   1  -3  11   95.39    4.17
   1   3 -11  102.36    4.63
   1   3 -11   96.98    4.22
   1  -3  10  126.22    5.22
   1  -3  10  131.13    7.16
   1   3 -10  143.46    5.59
   1   3 -10  130.63    5.22
   1  -3   9   45.73    4.17
   1   3  -9   46.45    2.91
   1  -3   9   48.38    2.54
   1   3  -9   50.06    2.57
   1   3  -8  406.40   14.02
   1   3  -8  421.96   14.15
   1  -3   8  397.60   13.97
   1   3  -7 1270.68   40.91
   1  -3   7 1200.51   40.83
   1   3  -7 1231.84   40.86
   1  -3   6  231.59    8.31
   1   3  -6  249.77    8.41
   1  -3   6  241.72   10.08
   1   3  -6  226.48    8.36
   1  -3   5   68.47    2.97
   1   3  -5   62.13    4.56
   1   3  -5   71.56    3.06
   1  -3   5   62.98    4.73
   1   3  -4  897.55   29.26
   1  -3   4  863.82   29.28
   1  -3   4  899.36   31.23
   1  -3   3  660.74   21.77
   1  -3   3  596.38   24.65
   1  -3   2 1241.52   40.89
  -1  -3  -1  495.58   20.71
   1   3  -1  509.22   18.10
  -1  -3   0   22.50    4.89
   1  -3   0   22.00    2.90
   1  -3  -1  535.59   18.65
   1   3   1  497.21   18.72
  -1   3  -1  508.82   20.03
  -1  -3   1  506.71   19.08
   1  -3  -2 1221.34   42.31
   1   3   2 1264.43   42.91
  -1   3  -2 1219.97   41.84
   1   3   3  641.08   21.67
  -1  -3   3  640.32   23.25
   1  -3  -3  652.34   21.43
  -1   3  -3  631.02   22.33
   1   3   3  655.05   21.52
   1   3   3  608.35   25.48
   1  -3  -4  892.12   29.14
   1   3   4  860.17   29.20
  -1  -3   4  901.32   31.12
  -1   3  -4  871.02   29.85
   1  -3  -4  892.61   29.26
   1   3   4  883.00   29.39
   1   3   5   70.35    2.99
   1   3   5   69.79    3.25
   1  -3  -5   71.35    2.87
   1  -3  -5   68.83    3.13
  -1   3  -5   72.69    3.63
  -1  -3   5   63.41    4.86
   1  -3  -6  236.40   11.11
   1   3   6  228.66    8.32
   1  -3  -6  219.22    8.16
   1   3   6  232.45    8.05
  -1  -3   6  239.14   10.36
  -1  -3   6  231.94   10.77
  -1  -3   7 1257.96   44.00
  -1  -3   7 1312.01   44.60
   1   3   7 1251.31   41.46
   1   3   7 1268.73   41.74
   1  -3  -7 1239.61   41.58
   1  -3  -7 1196.48   44.91
  -1  -3   8  392.07   16.72
   1   3   8  403.88   13.82
   1  -3  -8  430.50   17.79
   1  -3  -8  403.22   14.01
   1   3   8  396.24   14.09
   1  -3  -9   46.06    2.96
   1   3   9   47.36    2.85
   1   3   9   40.52    2.44
   1  -3  -9   42.61    5.61
  -1  -3   9   51.08    4.89
  -1  -3  10  144.96    8.32
   1  -3 -10  146.58    5.94
   1  -3 -10  145.22    9.78
   1   3  10  138.84    5.52
   1   3  10  141.52    5.89
  -1  -3  10  140.42    8.56
   1  -3 -11   89.59    8.08
  -1  -3  11   90.31    7.03
   1  -3 -11  103.47    4.75
   1   3  11   94.02    4.16
   1   3  11   94.25    4.52
   1   3  12  221.53    8.33
   1   3  12  219.18    8.71
   1  -3 -12  236.19    8.91
   1  -3 -13   40.92    3.44
   1   3  13   36.37    3.94
   1   3  13   32.74    2.82
   1   3  13   40.65    2.65
   1   3  14   11.90    1.99
   1  -3 -14   12.69    3.12
   1   3  14    9.96    2.17
   1  -3 -15   34.81    3.76
   1   3  15   28.53    2.72
   1   3  16   18.85    2.39
   1  -3 -16   18.39    3.43
   1  -3 -17   78.95    4.99
   1   3  17   66.47    4.15
   1  -3 -18   24.88    3.75
   1   3  18   21.10    2.64
   1   3  19   18.07    2.58
   1  -3 -19   18.78    3.80
  -1   3 -20   37.97    4.10
   1  -3 -20   40.31    4.41
  -1   3 -21    8.24    3.43
   1  -3 -21    5.28    3.60
   1  -3 -22   12.55    3.68
  -1   3 -22    6.82    3.36
   1  -3 -23    7.29    3.46
  -1   3 -23    4.58    3.35
   1  -3 -24    1.63    3.08
  -1   3 -24   -0.69    2.87
   1  -3 -25   -0.33    2.89
  -1  -4 -24    3.35    2.99
   1   4 -24    7.02    3.22
   1   4 -23    7.61    3.36
  -1  -4 -23    8.59    3.47
   1   4 -22    2.47    3.33
  -1  -4 -22    2.35    3.32
   1  -4  21    2.66    2.43
  -1  -4 -21    0.70    3.06
   1   4 -21    0.57    3.34
   1   4 -20    9.71    3.42
   1  -4  20    8.90    2.80
  -1  -4 -20    9.75    3.37
   1  -4  19   18.52    3.14
   1   4 -19   18.35    3.70
   1  -4  18   50.23    4.30
   1   4 -18   55.14    4.41
   1  -4  17   13.34    3.13
   1   4 -17   15.18    3.24
   1   4 -16    4.90    2.95
   1  -4  16   -0.19    2.71
   1   4 -15    3.74    2.69
   1   4 -15   -0.57    1.53
   1   4 -14   19.98    2.02
   1   4 -14   22.34    2.96
   1   4 -13  293.40   10.76
   1   4 -13  302.04   11.15
   1   4 -12  129.56    5.51
   1   4 -12  116.79    5.00
   1   4 -11   92.92    4.10
   1   4 -11   92.92    4.45
   1   4 -10  239.04    8.85
   1   4 -10  231.59    8.65
   1  -4  10  242.23    8.65
   1  -4   9  223.88    7.93
   1  -4   9  210.33    7.72
   1   4  -9  218.26    8.07
   1   4  -9  219.06    7.94
   1  -4   9  208.71   10.50
   1   4  -8  450.90   15.02
   1  -4   8  423.02   14.89
   1   4  -8  428.36   14.95
   1  -4   8  455.08   17.71
   1  -4   7  429.49   17.05
   1  -4   7  402.25   14.48
   1   4  -7  444.44   14.56
   1   4  -7  426.99   14.56
   1   4  -6  208.95    7.64
   1  -4   6  195.59   10.00
   1   4  -6  221.16    9.73
   1  -4   6  220.99    7.66
   1  -4   5    4.28    1.36
   1   4  -5    5.40    1.43
   1   4  -5    1.22    2.61
   1  -4   5    3.22    4.09
   1  -4   4 1908.90   67.89
   1   4  -4 1979.66   64.54
   1  -4   4 1955.05   64.60
  -1  -4  -3 2175.55   72.49
   1  -4   3 2235.02   72.45
   1  -4   2  491.32   16.33
   1  -4   2  450.71   15.88
  -1  -4  -2  487.62   15.95
   1   4  -1   60.10    4.25
   1   4  -1   54.72    2.57
   1  -4   1   61.84    3.50
   1  -4   0  853.81   29.55
  -1  -4   0  870.13   32.34
   1   4   1   57.42    5.26
  -1  -4   1   57.28    5.85
  -1   4  -1   45.26    6.37
   1  -4  -1   58.10    4.05
  -1   4  -2  495.93   18.91
  -1  -4   2  519.49   16.82
  -1  -4   2  500.16   19.42
   1   4   2  511.17   19.97
   1  -4  -2  500.05   18.56
   1  -4  -2  494.23   16.86
   1   4   2  484.69   16.87
   1  -4  -3 2125.17   69.67
   1  -4  -3 2057.04   71.56
   1   4   3 2227.44   74.20
   1   4   3 2113.80   69.68
  -1   4  -4 1946.11   65.61
   1   4   4 1977.12   64.71
   1  -4  -4 1960.24   64.54
   1  -4  -5    2.60    1.49
   1   4   5    3.71    1.25
  -1   4  -5    3.10    1.98
  -1  -4   5   -1.24    3.47
   1   4   5    4.18    1.52
   1  -4  -6  210.85    7.75
  -1   4  -6  205.17    8.66
   1   4   6  221.37    7.69
  -1  -4   6  206.02   10.21
   1   4   6  215.91    7.93
  -1  -4   6  236.66   10.52
   1   4   7  425.73   14.71
   1   4   7  426.29   14.44
   1  -4  -7  411.34   14.53
   1  -4  -7  420.04   17.90
  -1   4  -7  426.90   15.62
  -1  -4   7  437.38   17.54
  -1  -4   7  413.53   17.23
   1   4   8  444.32   14.86
   1   4   8  444.44   15.18
   1  -4  -8  435.66   15.06
  -1  -4   8  442.44   17.99
   1  -4  -8  452.76   18.93
   1  -4  -8  415.17   14.73
   1   4   9  212.36    7.61
   1  -4  -9  217.00    7.92
   1  -4  -9  189.43    7.28
  -1  -4   9  224.31   10.63
   1  -4  -9  209.23   11.59
   1   4   9  224.55    7.97
   1  -4 -10  229.75   13.05
  -1  -4  10  233.58   12.21
   1   4  10  241.20    8.77
  -1  -4  10  225.23   11.50
   1   4  10  229.07    9.07
   1  -4 -10  266.79    9.18
   1   4  11   98.09    4.23
   1  -4 -11  103.60    4.78
   1  -4 -11  112.80    8.82
   1   4  11   90.50    4.53
  -1  -4  11  101.52    7.69
  -1  -4  11   98.04    6.82
   1  -4 -12  125.74    5.65
   1   4  12  116.69    5.36
   1   4  12  121.15    5.07
   1   4  13  289.06   11.63
   1   4  13  311.26   11.33
   1  -4 -14   17.74    3.18
   1   4  14   25.89    2.35
   1   4  14   16.80    2.37
   1  -4 -15    2.65    3.08
   1   4  15    0.66    2.04
   1   4  16    1.78    2.00
   1  -4 -16    2.71    3.06
   1   4  17   11.07    2.38
   1  -4 -17   12.35    3.34
   1  -4 -18   49.76    4.29
   1   4  18   38.59    3.17
   1   4  19   19.05    2.49
  -1   4 -19   18.69    3.39
   1  -4 -19   21.85    3.78
   1  -4 -20   11.77    3.54
  -1   4 -20   11.73    3.47
   1  -4 -21    0.77    3.35
  -1   4 -21    4.81    3.31
  -1   4 -22    4.56    3.28
   1  -4 -22    4.82    3.50
  -1   4 -23    5.76    3.30
   1  -4 -23    3.55    3.30
   1  -4 -24    3.69    3.12
  -1   4 -24    9.19    3.05
  -1  -5 -24    3.35    2.90
   1   5 -24    7.40    3.05
  -1  -5 -23    4.03    3.29
   1   5 -23    9.79    3.20
   1  -5  22    6.06    2.56
   1   5 -22   15.44    3.46
  -1  -5 -22   10.17    3.50
   1  -5  21    8.28    2.74
   1   5 -21    4.42    3.36
  -1  -5 -21    5.95    3.32
  -1  -5 -20   15.11    3.41
   1   5 -20   21.70    3.71
   1  -5  20   16.03    3.16
   1  -5  19    8.55    2.99
   1   5 -19    8.89    3.29
  -1  -5 -19   14.92    3.21
   1   5 -18   19.51    3.48
   1  -5  18   17.31    3.40
   1  -5  17   50.99    4.44
   1   5 -17   59.81    4.41
   1   5 -16  158.28    6.45
   1   5 -16  159.34    7.19
   1   5 -15   85.95    4.03
   1   5 -15   83.80    4.81
   1   5 -14   35.15    3.24
   1   5 -14   28.32    2.28
   1   5 -13   42.94    2.69
   1   5 -13   46.56    3.26
   1   5 -12   59.64    3.16
   1   5 -12   65.70    3.63
   1   5 -11  199.44    7.61
   1   5 -11  191.68    7.37
   1  -5  11  207.15   11.27
   1   5 -10   16.73    2.15
   1  -5  10   16.88    4.45
   1   5 -10   13.83    1.77
   1   5  -9    3.48    1.75
   1  -5   9    0.39    3.74
   1   5  -9   -0.34    1.38
   1  -5   8  675.25   25.60
   1   5  -8  626.25   21.88
   1   5  -8  668.14   21.99
   1  -5   7  141.57    9.06
   1   5  -7  149.66    5.65
   1   5  -7  140.82    7.75
   1  -5   6  594.65   23.66
   1   5  -6  594.10   19.92
   1   5  -6  575.83   22.20
   1   5  -5  274.47   11.89
   1  -5   5  290.12   14.20
   1   5  -5  283.93    9.82
   1  -5   4  305.58   16.12
   1   5  -4  324.85   11.07
  -1  -5  -3  542.51   17.21
   1  -5   3  470.00   17.11
   1  -5   2  364.38   13.08
   1  -5   2  395.45   13.55
  -1  -5  -2  392.10   13.13
   1  -5   1  410.88   14.01
   1  -5   1  386.40   13.22
   1   5  -1  374.14   13.12
  -1  -5  -1  383.55   13.21
   1  -5   0 1104.55   36.75
   1   5   0 1101.23   38.02
   1  -5   0 1034.54   35.65
  -1  -5   0 1090.99   41.18
  -1  -5   0 1102.62   35.70
   1  -5  -1  389.59   15.01
  -1  -5   1  390.99   13.70
  -1  -5   1  395.34   17.85
   1  -5  -1  413.09   13.73
   1   5   1  398.70   16.44
  -1   5  -1  408.77   17.65
  -1  -5   2  389.42   13.52
  -1  -5   2  406.97   17.19
   1   5   2  414.98   13.58
  -1   5  -2  397.11   16.12
   1   5   2  408.86   17.38
   1  -5  -2  405.39   15.27
   1  -5  -2  376.36   13.55
   1  -5  -3  553.49   20.56
  -1   5  -3  554.37   20.45
   1  -5  -3  532.02   18.62
  -1  -5   3  549.58   18.50
  -1  -5   3  536.45   21.77
   1   5   3  557.99   18.56
   1   5   3  566.32   23.67
   1   5   4  317.87   11.30
   1  -5  -4  326.78   11.09
   1   5   4  352.28   18.25
   1  -5  -4  322.40   13.58
  -1  -5   4  324.04   14.42
  -1   5  -4  319.02   12.69
   1  -5  -5  277.83    9.96
   1  -5  -5  273.27   12.66
   1   5   5  298.67   10.23
  -1   5  -5  294.83   11.44
  -1   5  -6  575.35   20.86
   1   5   6  571.87   19.44
   1  -5  -6  584.44   19.47
   1   5   6  572.08   19.68
   1   5   7  152.28    6.04
   1   5   7  155.32    5.76
  -1  -5   7  148.52    8.49
  -1   5  -7  155.60    7.17
   1  -5  -7  149.49    5.85
   1  -5  -8  656.74   22.75
   1   5   8  673.81   22.66
  -1   5  -8  653.22   24.14
  -1  -5   8  680.37   26.06
   1  -5  -8  658.69   26.69
   1   5   8  696.63   22.95
   1   5   9   -0.27    1.76
   1  -5  -9    1.35    2.00
   1   5   9    0.26    1.38
   1  -5  -9   -0.97    3.90
   1  -5 -10   16.75    2.45
   1  -5 -10   21.45    5.03
   1   5  10   13.75    1.69
  -1  -5  10   16.05    3.55
  -1  -5  10   19.01    4.56
   1   5  10   15.28    2.03
   1   5  11  181.64    7.18
   1  -5 -11  198.64    7.67
   1   5  11  191.40    7.53
  -1  -5  11  188.22    9.96
   1   5  12   62.30    3.18
   1  -5 -12   63.76    3.86
   1   5  12   54.85    3.49
   1  -5 -13   47.50    3.62
   1   5  13   44.84    3.18
   1   5  13   51.01    2.98
   1   5  14   32.22    2.80
   1   5  14   34.61    2.62
   1  -5 -14   32.67    3.40
   1   5  15   69.92    4.24
   1  -5 -15   91.01    5.03
   1  -5 -16  174.07    7.54
   1   5  16  152.94    6.93
   1   5  17   55.50    3.65
   1  -5 -17   54.29    4.34
   1   5  18   17.52    2.50
   1  -5 -18   17.80    3.59
  -1   5 -19    8.73    3.28
   1  -5 -19    6.19    3.39
  -1   5 -20   19.76    3.49
   1  -5 -20   17.52    3.91
   1  -5 -21    4.92    3.38
  -1   5 -21    4.75    3.22
  -1   5 -22    7.13    3.35
   1  -5 -22   10.14    3.48
  -1   5 -23    8.68    3.15
   1  -5 -23    1.45    3.10
   1  -5 -24    2.88    3.02
  -1   5 -24    9.58    2.96
  -1  -6 -24    5.18    2.82
  -1  -6 -23    4.80    3.09
   1   6 -23    3.38    2.90
   1   6 -22    1.23    2.93
   1  -6  22    3.18    2.53
  -1  -6 -21    4.86    3.23
   1  -6  21    1.83    2.67
   1   6 -21    0.18    3.16
   1  -6  20   24.98    3.59
  -1  -6 -20   30.50    3.76
   1   6 -20   20.04    3.63
   1  -6  19    6.29    2.90
  -1  -6 -19    7.45    3.15
   1   6 -19    5.69    3.10
   1   6 -18   21.13    3.39
   1  -6  18   11.78    3.49
   1   6 -17    7.68    2.84
   1   6 -16   22.36    2.12
   1   6 -16   19.58    3.11
   1   6 -15   17.44    2.03
   1   6 -15   18.61    2.95
   1   6 -14   13.01    2.51
   1   6 -14   11.69    1.77
   1   6 -13  133.39    5.50
   1   6 -13  129.72    5.78
   1   6 -12   13.43    1.85
   1  -6  12   20.19    5.37
   1   6 -12   16.13    2.30
   1   6 -11   95.36    4.38
   1   6 -11   97.41    4.21
   1   6 -10  125.05    5.21
   1   6 -10  135.75    5.35
   1  -6  10  118.24    9.09
   1  -6   9   63.88    7.22
   1   6  -9   60.78    3.19
   1   6  -9   65.08    3.20
   1   6  -8  618.89   22.51
   1   6  -8  556.79   19.42
   1  -6   8  546.21   24.11
   1   6  -8  583.89   19.58
   1   6  -7  592.02   20.18
   1   6  -7  634.97   23.14
   1  -6   7  591.12   25.29
   1   6  -6  256.65    8.96
   1  -6   6  245.35   14.15
   1   6  -6  245.83   11.38
   1   6  -5  132.05    7.33
   1  -6   5  121.64   10.84
   1   6  -5  131.77    4.95
   1   6  -4  437.07   14.95
  -1  -6  -4  446.77   15.37
   1  -6   4  452.69   15.34
   1  -6   3   43.83    2.57
  -1  -6  -3   44.76    2.64
   1  -6   3   45.10    2.50
  -1  -6  -2  204.91    7.46
   1  -6   2  198.08    7.43
   1  -6   2  201.01    7.83
  -1  -6  -1  103.12    4.37
   1  -6   1  104.55    4.52
   1  -6   1  110.82    5.14
   1  -6   0  549.83   18.61
   1   6   0  538.48   21.34
  -1  -6   0  543.90   18.63
  -1   6   0  553.86   24.73
   1  -6   0  549.88   19.72
   1   6   1  105.00    4.33
   1  -6  -1  112.11    5.84
  -1  -6   1   94.85    9.86
  -1   6  -1  103.23    8.36
   1   6   1  104.32    7.40
  -1  -6   1   99.56    4.38
   1  -6  -1  105.66    4.45
   1   6   2  200.36   11.46
  -1   6  -2  184.30   10.22
  -1  -6   2  203.24    7.26
  -1  -6   2  206.92   12.09
   1  -6  -2  205.25    9.05
   1   6   2  185.31    7.22
   1  -6  -2  197.19    7.29
   1  -6  -3   50.31    2.73
   1   6   3   40.19    7.02
  -1  -6   3   44.51    2.63
   1  -6  -3   49.41    4.38
  -1   6  -3   48.97    4.62
  -1  -6   3   39.86    6.34
   1   6   3   42.78    2.61
  -1   6  -4  443.33   17.17
   1   6   4  447.19   15.36
  -1  -6   4  460.55   15.36
   1   6   4  453.83   22.11
   1  -6  -4  442.79   15.46
   1  -6  -4  428.30   17.77
   1  -6  -4  441.44   15.07
  -1  -6   4  444.53   19.56
   1  -6  -5  126.50    4.98
  -1   6  -5  129.53    6.72
  -1  -6   5  127.87    8.97
   1   6   5  137.51    5.27
   1  -6  -5  131.89    7.75
  -1   6  -6  264.87   10.80
   1   6   6  255.74    9.32
   1  -6  -6  254.46    9.06
  -1  -6   6  243.85   12.97
   1  -6  -6  257.07   12.32
  -1   6  -7  615.92   22.54
   1   6   7  607.37   20.81
   1   6   7  638.88   21.09
   1  -6  -7  603.27   20.78
   1   6   8  587.88   20.06
   1  -6  -8  608.37   20.12
   1   6   8  576.87   20.32
  -1  -6   8  561.92   23.14
  -1   6  -8  592.48   21.91
   1   6   9   61.67    3.42
   1  -6  -9   72.43    7.09
   1  -6  -9   61.13    3.38
   1   6   9   60.05    3.11
  -1  -6   9   66.52    5.84
   1   6  10  128.89    5.54
   1   6  10  124.73    5.22
   1  -6 -10  137.37    5.52
  -1  -6  10  118.51    7.82
   1   6  11   90.62    4.11
   1  -6 -11   92.86    4.54
  -1  -6  11   82.95    6.34
   1   6  11   96.89    4.51
   1   6  12   12.83    1.96
   1  -6 -12   14.82    2.54
   1   6  12   12.58    2.14
  -1  -6  12   15.90    3.21
   1   6  13  124.26    5.69
   1   6  13  118.08    5.36
   1   6  14    8.05    2.03
   1   6  14   13.50    2.15
   1   6  15   15.75    2.36
   1  -6 -15   23.45    3.30
   1  -6 -16   17.95    3.39
   1   6  16   27.71    2.64
   1  -6 -17   12.43    3.20
   1   6  17   10.52    2.20
   1   6  18   15.52    2.35
  -1   6 -18   17.75    3.18
   1  -6 -18   18.54    3.41
   1  -6 -19    5.69    3.26
  -1   6 -19    6.46    2.97
   1  -6 -20   24.56    3.89
  -1   6 -20   34.00    3.73
  -1   6 -21    3.11    3.07
   1  -6 -21    2.59    3.28
   1  -6 -22    6.91    3.19
  -1   6 -22    6.05    3.20
  -1   6 -23   10.71    2.98
   1  -6 -23    4.85    3.16
   1  -6 -24   -1.29    2.84
  -1  -7 -23    5.14    2.80
   1   7 -23    4.90    2.83
   1  -7  22   17.28    3.02
   1   7 -22   16.36    3.29
  -1  -7 -22   20.11    3.44
   1   7 -21    1.85    2.84
   1  -7  21    3.16    2.72
  -1  -7 -21   10.06    3.30
   1  -7  20   -0.67    2.71
  -1  -7 -20    7.48    3.09
   1   7 -20    2.01    2.90
  -1  -7 -19   19.84    3.26
   1  -7  19   13.54    3.63
   1   7 -19   19.32    3.27
  -1  -7 -18   33.62    3.58
   1   7 -18   37.18    3.52
   1  -7  18   28.43    3.96
   1   7 -17   11.28    2.96
   1   7 -16  101.76    5.35
   1   7 -16  107.42    4.78
   1   7 -15   65.78    4.08
   1   7 -15   63.36    3.38
   1   7 -14   53.77    3.72
   1   7 -14   56.48    3.08
   1   7 -13  154.34    6.43
   1   7 -13  146.45    6.06
   1   7 -12  111.96    5.07
   1   7 -12  115.23    4.93
   1   7 -11  103.18    4.72
   1   7 -11  102.30    4.51
   1  -7  10   33.38    6.92
   1   7 -10   31.88    2.41
   1   7 -10   40.89    2.58
   1  -7   9   19.27    6.54
   1   7  -9   22.45    1.97
   1   7  -9   17.37    2.05
   1   7  -9   18.15    3.94
   1   7  -8  564.39   21.97
   1   7  -8  550.39   18.77
   1  -7   8  532.45   25.06
   1   7  -7  401.05   16.19
   1   7  -7  379.38   13.09
   1   7  -6  572.70   22.10
   1   7  -6  565.15   19.07
   1  -7   6  544.60   26.38
   1  -7   5  175.88    6.58
   1   7  -5  153.65    5.94
  -1  -7  -4  394.09   11.62
   1  -7   4  420.16   11.57
  -1  -7  -3  581.92   20.10
   1  -7   3  590.17   20.04
   1  -7   3  584.36   20.21
   1  -7   2  308.18   11.80
   1  -7   2  321.63   11.33
  -1  -7  -2  317.81   11.29
   1  -7   1  394.02   13.73
  -1  -7  -1  390.18   13.74
  -1   7   1  387.55   22.03
   1   7   0    5.16    4.21
  -1  -7   0    4.69    1.93
   1   7   0    6.47    1.69
   1  -7   0    2.70    1.91
   1   7   1  374.52   13.39
  -1  -7   1  335.09   20.72
   1   7   1  382.18   17.14
   1  -7  -1  411.17   13.57
  -1  -7   1  382.12   13.55
  -1   7  -1  361.74   17.68
   1  -7  -2  339.49   13.27
   1   7   2  320.15   11.22
   1  -7  -2  308.68   11.26
  -1  -7   2  337.30   18.18
  -1  -7   2  309.33   11.30
   1   7   2  336.01   15.82
  -1   7  -2  303.35   14.42
   1  -7  -3  591.35   20.02
   1  -7  -3  574.87   22.17
  -1   7  -3  543.57   22.66
  -1  -7   3  580.95   19.91
   1   7   3  603.42   25.57
   1   7   3  588.17   19.93
  -1  -7   3  583.80   25.69
   1   7   4  451.52   20.61
  -1  -7   4  416.94   18.95
   1  -7  -4  347.10   12.80
   1   7   4  386.12   13.30
  -1  -7   4  398.17   13.29
   1  -7  -4  393.89   13.45
   1  -7  -4  425.64   16.15
   1   7   5  171.05    6.97
  -1  -7   5  191.36   11.91
   1   7   5  180.62   14.32
  -1   7  -5  199.11    9.02
   1  -7  -5  185.84    6.61
   1  -7  -5  191.10    9.84
  -1  -7   5  182.04    7.05
   1   7   6  578.84   20.07
   1  -7  -6  586.82   19.75
   1  -7  -6  594.32   23.68
  -1  -7   6  579.23   25.08
  -1   7  -6  596.47   22.12
   1   7   7  398.12   14.12
  -1   7  -7  409.33   15.95
   1   7   7  411.25   13.94
   1  -7  -7  392.66   13.81
   1  -7  -7  390.49   17.79
   1   7   8  576.88   19.62
   1  -7  -8  588.66   19.60
  -1  -7   8  544.98   22.84
   1   7   8  568.62   19.84
  -1   7  -8  551.84   21.60
   1   7   9   17.92    2.01
  -1   7  -9   15.85    3.03
   1   7   9   16.08    2.07
   1  -7  -9   17.42    2.09
  -1  -7   9   13.37    3.88
   1   7  10   40.70    2.61
   1   7  10   45.53    2.92
   1  -7 -10   42.30    2.84
  -1  -7  10   43.92    4.72
   1  -7 -11  118.08    4.98
   1   7  11   97.46    4.59
   1   7  11  111.49    5.02
  -1  -7  11  101.84    6.98
  -1  -7  12  130.52    7.75
   1   7  12  115.58    5.12
   1  -7 -12  129.47    5.49
   1   7  12  114.14    5.43
   1  -7 -13  151.65    6.44
   1   7  13  145.38    6.25
   1   7  13  134.58    5.93
   1  -7 -14   60.49    4.13
   1   7  14   56.26    3.59
   1   7  14   59.27    3.43
   1   7  15   58.31    3.64
   1  -7 -15   67.28    4.39
   1   7  16  100.91    5.05
   1  -7 -16  104.74    5.59
  -1   7 -17   11.25    2.76
   1  -7 -17   10.83    3.16
   1   7  17   12.66    2.14
  -1   7 -18   45.60    3.65
   1  -7 -18   31.67    3.88
   1  -7 -19   19.75    3.46
  -1   7 -19   21.16    3.42
  -1   7 -20    4.92    3.10
   1  -7 -20    5.19    3.39
   1  -7 -21    4.65    3.25
  -1   7 -21    6.67    3.19
  -1   7 -22   23.67    3.26
   1  -7 -22   15.63    3.35
   1  -7 -23   -1.81    2.79
  -1   7 -23    9.45    2.78
   1  -8  23   -0.18    2.79
  -1  -8 -23    8.96    2.67
   1   8 -22    7.66    2.74
   1  -8  22    0.59    2.93
   1  -8  22    1.34    2.47
  -1  -8 -22    9.38    2.97
  -1  -8 -21    8.77    3.21
   1   8 -21   11.23    2.97
   1  -8  21    6.79    2.91
   1   8 -20   -0.63    2.85
  -1  -8 -20   -0.16    2.90
   1  -8  20   -0.46    2.90
   1  -8  19    4.81    3.20
  -1  -8 -19    3.31    2.91
   1   8 -19    6.68    2.77
   1   8 -18   14.23    2.98
  -1  -8 -18   19.11    3.18
   1   8 -17   86.87    4.94
  -1  -8 -17   93.88    5.08
   1   8 -17   90.01    4.23
   1   8 -16   15.35    1.92
   1   8 -16   19.85    2.84
   1   8 -15   35.13    2.54
   1   8 -15   34.99    3.12
   1   8 -14   73.50    3.67
   1   8 -14   66.60    4.03
   1   8 -13  143.72    6.08
   1   8 -13  139.96    5.83
   1   8 -12  101.16    4.52
   1   8 -12   98.88    4.64
   1   8 -11   21.39    2.27
   1   8 -11   20.89    2.03
   1  -8  10   18.59    7.49
   1   8 -10   26.26    2.24
   1   8 -10   24.58    2.10
   1  -8   9  117.23   11.77
   1   8  -9  106.28    4.53
   1   8  -9  106.19    4.65
   1   8  -8  231.87   11.43
   1   8  -8  223.21    8.12
   1  -8   7  145.17    6.04
   1  -8   7  135.53   13.24
   1   8  -7  137.07    8.25
   1   8  -7  137.66    5.34
   1   8  -6    2.83    1.29
   1  -8   6    6.81    2.12
   1   8  -5   30.20    4.14
   1  -8   5   31.54    2.68
  -1  -8  -5   31.93    2.65
   1  -8   4  275.24    9.79
  -1  -8  -4  255.73    9.69
   1  -8   4  252.94    9.39
   1  -8   3  110.86    5.05
   1  -8   3  112.33    5.02
  -1  -8  -3  111.70    4.95
  -1  -8  -2  114.13    5.00
   1  -8   2  118.46    5.15
   1  -8   1  241.54    8.96
  -1   8   1  249.27   16.90
  -1  -8  -1  233.80    8.97
  -1   8   0   83.28    9.57
   1  -8   0   77.51    3.97
   1   8   0   78.27    7.09
  -1  -8   0   80.05    3.97
   1  -8  -1  228.28    8.71
   1   8   1  223.21   12.45
  -1  -8   1  228.95    8.69
   1   8   1  237.96    8.55
  -1   8  -1  220.49   12.94
  -1  -8   2  109.66   12.54
   1  -8  -2  111.91    4.91
   1   8   2  115.42    4.81
  -1   8  -2  121.17    8.38
   1   8   2  110.94    9.28
  -1  -8   2  109.03    5.05
   1  -8  -3  112.26    5.06
   1   8   3  103.47    9.80
   1   8   3  114.04    4.91
  -1  -8   3  119.92    5.15
  -1  -8   3  102.89   11.21
   1  -8  -3  120.80    7.12
  -1   8  -3  113.80    7.57
  -1  -8   4  280.07   10.25
   1   8   4  278.30   10.21
  -1  -8   4  261.26   16.34
   1  -8  -4  290.58   13.05
   1   8   4  287.09   16.65
   1  -8  -4  276.75   10.31
   1  -8  -5   34.90    4.60
  -1  -8   5   20.00    6.88
  -1  -8   5   33.46    2.64
   1  -8  -5   25.93    1.84
  -1   8  -5   30.55    4.12
   1   8   5   28.53    2.55
   1   8   5   35.82    8.63
   1  -8  -5   26.51    2.59
  -1  -8   6    5.61    2.09
   1  -8  -6    5.08    1.41
   1   8   6    7.99    8.34
   1  -8  -6    3.88    3.45
   1   8   6    4.75    1.99
  -1   8  -6    4.02    2.99
  -1  -8   6    9.21    6.73
   1  -8  -7  138.28    9.16
  -1   8  -7  142.60    7.65
   1  -8  -7  137.48    5.32
  -1  -8   7  141.79    5.96
   1   8   7  121.42   13.61
   1   8   7  131.45    5.78
   1  -8  -8  221.97    8.23
   1   8   8  214.50    8.61
  -1  -8   8  225.14   11.61
   1   8   8  233.76    8.39
  -1   8  -8  228.16   10.56
   1  -8  -8  233.51   12.80
   1  -8  -9  112.15    4.77
   1   8   9  109.51    4.76
  -1  -8   9  103.74    7.42
   1   8   9  116.97    5.05
  -1   8  -9  110.38    6.78
  -1  -8  10   25.03    4.09
   1   8  10   24.61    2.25
   1   8  10   25.41    2.46
   1  -8 -10   24.36    2.43
  -1   8 -10   19.92    3.33
   1   8  11   22.95    2.45
   1   8  11   24.18    2.18
   1  -8 -11   26.20    2.64
  -1  -8  11   21.14    3.67
   1  -8 -12  115.40    5.04
   1   8  12  105.85    5.01
   1  -8 -13  148.92    6.33
   1   8  13  136.45    5.95
   1   8  13  139.54    6.21
   1   8  14   79.38    4.27
   1   8  14   71.14    3.92
   1  -8 -14   83.87    4.46
   1   8  15   40.16    3.15
   1  -8 -15   38.97    3.53
  -1   8 -16   19.48    2.64
   1   8  16   13.04    2.48
   1  -8 -16   16.87    3.19
  -1   8 -17   95.57    4.96
   1   8  17   87.23    4.70
   1  -8 -17   84.22    5.22
  -1   8 -18   15.30    3.01
   1  -8 -18   15.83    3.26
   1  -8 -19    2.56    2.98
  -1   8 -19    2.59    2.85
   1  -8 -20    3.80    3.13
  -1   8 -20    2.98    2.79
  -1   8 -21    5.37    2.84
   1  -8 -21    1.70    3.00
   1  -8 -22   -0.33    2.83
  -1  -8  22    6.13    3.64
  -1   8 -22    7.20    2.69
  -1  -8  23    2.63    3.36
   1  -8 -23    6.03    2.74
   1  -9  22    5.40    3.17
  -1  -9 -22    6.14    2.58
   1  -9  22    0.76    2.45
  -1  -9 -21    5.02    2.68
   1  -9  21    6.73    3.23
   1  -9  21    2.36    2.77
   1   9 -21   -0.44    2.48
   1  -9  20   -0.42    3.24
   1   9 -20    4.59    2.63
  -1  -9 -20    4.45    2.91
   1  -9  20    1.88    2.96
   1  -9  19    4.17    3.18
  -1  -9 -19    5.46    2.92
   1   9 -19   -0.73    2.58
   1   9 -18    2.14    2.63
  -1  -9 -18    6.69    2.89
  -1  -9 -17    3.62    2.64
   1   9 -17    2.73    2.41
   1   9 -16   12.98    1.84
  -1  -9 -16   18.62    2.80
   1   9 -16   16.01    2.62
   1   9 -15   62.48    3.91
   1   9 -15   61.74    3.32
   1   9 -14   19.11    2.01
   1   9 -14   22.67    2.72
   1   9 -13  159.03    6.61
   1   9 -13  159.14    6.42
   1   9 -12   79.74    4.15
   1   9 -12   88.03    4.06
   1   9 -11   34.67    2.60
   1   9 -11   39.51    2.53
   1   9 -10   86.17    4.01
   1  -9  10   90.89    4.96
   1   9 -10   93.60    4.23
   1  -9   9   -3.27    7.98
   1  -9   9    1.54    2.56
   1   9  -9    1.52    1.53
   1   9  -9    1.09    1.63
   1  -9   8  109.20   13.61
   1   9  -8  114.79    4.71
   1  -9   8  125.97    5.75
   1  -9   7   48.28    3.58
   1   9  -6  224.54   11.23
   1  -9   6  216.30    8.65
   1   9  -5  198.00   10.33
   1  -9   5  199.10    7.70
  -1  -9  -5  181.12    7.65
  -1  -9  -4  298.57   10.89
   1  -9   4  274.99   10.67
   1  -9   4  302.88   10.90
   1  -9   3    5.87    2.42
  -1  -9  -3    9.29    2.26
   1  -9   3    9.09    1.92
  -1  -9  -2   34.53    2.86
   1  -9   2   37.39    3.05
  -1   9   2   30.81   10.77
  -1  -9  -1  267.20   10.06
   1  -9   1  266.28   10.05
  -1   9   1  253.35   17.26
   1  -9   0  163.14    6.72
  -1  -9   0  164.58    6.75
  -1   9   0  153.27   11.98
   1   9   0  166.55   10.30
  -1  -9   1  259.84    9.93
   1   9   1  273.83    9.75
   1   9   1  271.46   14.31
   1  -9  -1  267.27    9.95
   1  -9  -2   35.88    2.81
  -1  -9   2   38.16    2.91
   1   9   2   40.10    2.75
   1   9   2   32.74    6.54
  -1   9  -2   35.36    5.87
  -1   9  -3    6.62    4.32
   1   9   3    6.83    5.84
  -1  -9   3    8.04    2.38
   1  -9  -3    7.87    2.14
   1   9   3   13.75    2.17
  -1  -9   3   16.00    9.03
   1  -9  -4  290.70   10.99
   1   9   4  290.80   10.78
   1   9   4  303.84   17.32
  -1  -9   4  297.39   10.96
   1  -9  -4  314.33   13.93
  -1  -9   4  278.68   19.21
   1   9   5  192.22    7.56
  -1  -9   5  201.25    7.74
  -1  -9   5  213.37   15.30
   1  -9  -5  181.39    7.73
   1   9   5  165.06   13.95
   1  -9  -5  198.89   10.73
  -1   9  -5  188.25    9.91
   1   9   6  226.34    8.72
  -1  -9   6  217.70   15.95
   1  -9  -6  236.64   12.38
  -1  -9   6  230.25    8.83
   1   9   6  208.79   16.07
  -1   9  -6  222.91   10.97
   1  -9  -7   45.85    5.69
   1  -9  -7   43.59    2.43
   1   9   7   35.91   10.12
  -1  -9   7   46.03    3.34
   1   9   7   40.01    3.16
  -1   9  -7   43.66    4.51
   1   9   8  101.88   12.98
   1   9   8  115.47    4.96
   1  -9  -8  110.47    4.68
  -1  -9   8  123.48    5.50
   1   9   8  114.68    5.35
  -1   9  -8  111.44    6.99
  -1   9  -9   -1.04    2.58
  -1  -9   9    1.00    2.52
   1   9   9    1.79    2.20
   1   9   9    2.89    1.71
  -1  -9   9    2.61    2.82
   1  -9  -9    3.13    1.67
   1   9  10   82.74    4.15
   1   9  10   82.04    4.53
  -1  -9  10   84.53    6.71
   1  -9 -10   93.93    4.13
   1   9  11   36.38    2.78
   1   9  11   32.64    3.12
   1  -9 -11   42.55    2.81
   1   9  12   87.48    4.28
   1   9  12   92.65    4.81
   1  -9 -12   87.89    4.42
   1  -9 -13  155.38    6.65
   1   9  13  150.77    6.46
   1   9  13  158.02    6.83
   1   9  14   19.38    2.33
   1  -9 -14   22.35    3.04
   1   9  14   20.86    2.77
  -1   9 -15   64.11    3.66
   1  -9 -15   50.90    3.88
   1   9  15   55.53    3.80
   1   9  16   10.84    2.55
   1  -9 -16   14.61    3.01
   1  -9 -17    4.29    2.86
  -1   9 -17   10.65    2.71
   1   9  17    2.33    2.28
   1  -9 -18    1.92    2.70
  -1   9 -18   -0.56    2.53
   1  -9 -19    3.76    2.88
  -1   9 -19    5.80    2.65
  -1   9 -20    9.66    2.55
  -1  -9  20    2.96    3.60
   1  -9 -20    4.75    2.96
  -1  -9  21   -0.90    3.49
   1  -9 -21    1.29    2.69
  -1   9 -21    3.82    2.43
  -1  -9  22   -1.10    3.28
   1  -9 -22    3.06    2.65
   1 -10  22   -0.56    2.83
   1 -10  22    3.18    2.57
   1 -10  21    2.19    3.08
   1 -10  21    2.57    2.81
   1 -10  20    1.88    2.88
   1 -10  20    2.30    3.40
   1 -10  19   -0.21    3.39
  -1 -10 -19    1.78    2.76
   1 -10  19   -0.25    3.12
   1 -10  18    3.67    3.70
   1  10 -18    7.92    2.39
  -1 -10 -17   20.57    2.85
   1  10 -17   21.22    2.72
   1  10 -16   12.90    2.55
   1 -10  16    6.08    3.50
  -1 -10 -16   13.77    2.73
   1 -10  15    9.29    3.61
   1  10 -15    6.04    1.61
  -1 -10 -15    8.15    2.46
   1  10 -15    7.46    2.24
   1  10 -14   10.65    2.18
  -1 -10 -14   12.90    2.39
   1  10 -14   10.62    1.83
   1 -10  14    6.37    3.42
   1  10 -13   19.86    2.34
   1 -10  13   24.76    3.82
   1  10 -13   23.14    2.10
   1  10 -12   24.58    2.33
   1  10 -12   21.16    2.15
   1 -10  12   22.85    3.62
   1  10 -11  114.13    5.03
   1 -10  11  111.64    6.23
   1  10 -11  129.82    5.26
   1  10 -10    7.79    1.70
   1 -10  10   11.28    3.10
   1  10 -10   11.80    1.87
   1  10  -9   26.82    2.27
   1 -10   9   33.61    3.51
   1 -10   8  246.45    9.84
   1 -10   7   29.97    3.35
   1 -10   6   61.93    4.09
   1 -10   5  112.17    5.53
  -1 -10  -5  119.05    5.60
  -1 -10  -4  368.02   13.01
   1 -10   4  384.96   13.15
  -1  10   3   52.73   11.47
  -1 -10  -3   49.89    3.34
   1 -10   3   45.18    3.52
   1 -10   3   40.02    3.20
   1 -10   2   14.79    2.67
  -1  10   2    5.93    8.50
  -1 -10  -2   12.22    2.40
  -1  10   1   46.86    9.03
   1 -10   1   46.95    3.49
  -1 -10  -1   42.92    3.35
   1 -10   0   98.93    4.80
  -1  10   0   78.30    9.68
  -1 -10   0   94.77    4.86
   1  10   0   95.97    8.47
   1 -10  -1   42.40    3.35
  -1 -10   1   48.81    3.37
  -1  10  -1   37.61    6.77
   1  10   1   48.11    6.71
  -1  10  -2    6.74    4.76
   1 -10  -2   10.73    2.41
  -1 -10   2   16.03    2.61
   1  10   3   45.54    2.97
   1 -10  -3   43.45    3.34
  -1 -10   3   42.66    3.29
   1  10   3   46.72    7.60
  -1 -10   4  360.35   13.59
   1  10   4  374.06   19.92
  -1 -10   4  325.11   23.15
   1 -10  -4  382.44   16.74
   1  10   4  372.57   13.31
   1 -10  -4  371.66   13.49
  -1 -10   5  108.52    5.39
   1 -10  -5  114.54    5.53
   1  10   5  111.44   11.69
   1 -10  -5  125.47    8.24
   1  10   5  115.45    5.25
  -1  10  -5  111.04    7.61
   1  10   6   70.20    3.81
   1  10   6   59.86    9.68
  -1  10  -6   57.71    5.54
  -1 -10   6   60.70    3.95
  -1  10  -7   32.70    4.38
   1  10   7   40.55    3.22
  -1 -10   7   37.07    3.41
  -1 -10   8  235.32    9.66
  -1  10  -8  244.01   11.87
   1  10   8  247.91    9.52
  -1 -10   9   29.72    3.42
  -1 -10   9   33.27    4.62
   1  10   9   29.62    2.45
   1  10   9   30.82    3.08
   1  10  10    8.57    2.47
   1  10  10   10.72    2.13
  -1 -10  10    8.03    2.78
  -1 -10  11  118.15    6.10
   1  10  11  104.26    5.05
   1  10  11  118.90    5.56
   1 -10 -11  111.19    4.96
   1  10  12   24.21    2.46
   1  10  12   24.64    2.95
  -1 -10  12   23.43    3.70
   1 -10 -12   23.40    2.59
   1  10  13   21.94    2.94
   1 -10 -13   29.91    2.82
   1  10  13   22.73    2.45
  -1 -10  13   24.44    3.83
  -1  10 -13   24.63    2.28
   1  10  14   12.02    2.60
   1 -10 -14    9.87    2.45
   1  10  14   10.39    2.16
  -1  10 -14   13.05    2.12
  -1 -10  14    8.00    3.52
   1 -10 -15    6.18    2.56
   1  10  15    2.95    2.33
  -1  10 -15    7.01    2.03
  -1 -10  15    3.62    3.56
  -1 -10  16    4.84    3.49
   1 -10 -16   11.07    2.80
  -1  10 -16   11.85    2.40
   1  10  16   13.65    2.50
  -1  10 -17   26.53    2.87
   1 -10 -17   23.56    3.21
   1 -10 -18   10.97    2.77
  -1 -10  18    5.35    3.52
   1 -10 -19    1.39    2.58
  -1 -10  19   -0.45    3.50
  -1 -10  20    3.81    3.52
  -1 -10  21    1.31    3.32
  -1 -10  22    1.06    3.22
   1 -11  21    2.35    3.01
   1 -11  21    4.86    2.93
   1 -11  20    6.08    3.18
   1 -11  20   -0.21    3.16
   1 -11  19    0.21    3.18
   1 -11  18    5.01    3.59
   1 -11  17    4.13    3.37
   1 -11  16    0.21    3.43
   1 -11  15   51.89    4.76
   1 -11  14   54.83    4.85
   1  11 -14   52.50    3.06
   1 -11  13   16.40    3.63
   1  11 -13   14.79    1.95
   1 -11  12   22.99    3.89
   1  11 -12   29.76    2.32
   1 -11  11   30.98    3.98
   1  11 -11   32.22    2.48
   1 -11  10   58.97    4.41
   1  11 -10   52.23    3.10
   1 -11   9   35.28    3.88
   1  11  -9   33.09    2.51
   1 -11   8   22.87    3.66
   1 -11   7   19.59    3.21
   1 -11   6  103.93    5.53
  -1 -11  -5   11.91    2.66
   1 -11   5   11.26    2.91
   1 -11   4   13.13    1.95
  -1 -11  -4   14.35    2.72
   1 -11   4   20.28    3.00
   1 -11   3    3.59    2.51
   1 -11   3   -1.24    1.68
  -1 -11  -3   -0.13    2.40
   1 -11   2  302.61   11.54
  -1  11   2  276.59   19.00
   1 -11   2  279.29   12.30
  -1 -11  -2  310.70   11.44
  -1  11   1    2.53    6.71
  -1 -11  -1   -2.30    2.62
   1 -11   1    0.52    2.68
   1 -11   0   23.26    2.90
  -1 -11   0   22.36    3.03
   1 -11  -1   -3.20    2.53
   1  11   1   -3.71    4.86
  -1  11  -1    8.97    5.51
  -1 -11   1    5.95    2.56
   1 -11  -2  285.78   11.29
  -1 -11   2  304.87   11.36
  -1  11  -2  284.69   15.52
   1  11   2  320.03   16.90
   1 -11  -3   -0.26    2.40
   1 -11  -3   -0.87    3.18
  -1 -11   3    0.13    2.59
  -1  11  -4   14.75    4.37
  -1 -11   4   11.20    2.82
   1 -11  -4   20.41    4.41
   1 -11  -4   15.88    2.73
   1  11   4   16.92    2.45
   1 -11  -5   10.03    2.58
  -1 -11   5   12.92    2.99
  -1  11  -5   10.92    3.83
   1  11   5   15.87    2.66
  -1 -11   6   94.14    5.39
   1  11   6  107.00    5.04
  -1 -11   7   21.94    3.07
   1  11   7   30.36    2.91
   1  11   8   22.08    2.88
  -1 -11   8   23.18    3.23
   1  11   9   39.87    3.46
   1  11   9   32.56    2.75
  -1 -11   9   38.86    3.67
   1  11  10   58.09    4.01
  -1 -11  10   49.13    4.10
   1  11  10   48.33    3.33
   1  11  11   27.69    2.62
   1  11  11   31.26    3.17
  -1 -11  11   28.49    3.65
   1  11  12   30.09    2.73
  -1 -11  12   26.65    3.98
   1  11  12   31.52    3.38
   1  11  13   11.31    2.63
   1  11  13    9.75    2.07
  -1 -11  13   14.34    3.66
   1  11  14   57.96    3.65
  -1 -11  14   60.24    4.67
   1  11  14   65.40    4.08
  -1 -11  15   59.62    5.04
   1  11  15   64.56    4.00
  -1 -11  16    2.59    3.36
  -1 -11  17    2.43    3.48
  -1 -11  18    0.22    3.37
  -1 -11  19    1.12    3.39
  -1 -11  20    1.98    3.42
  -1 -11  21   -0.21    3.16
   1 -12  21   -0.81    2.56
   1 -12  21    0.39    2.83
   1 -12  20   -2.88    3.23
   1 -12  20    0.92    2.88
   1 -12  19    4.08    3.38
   1 -12  18   -3.77    3.54
   1 -12  17   -2.91    3.46
   1 -12  16   12.08    3.97
   1 -12  15   -2.43    3.63
   1 -12  14    4.51    3.64
   1 -12  13   31.78    4.49
   1  12 -12   35.46    2.57
   1 -12  12   40.83    4.30
   1 -12  11   12.11    3.42
   1  12 -11   10.68    1.89
   1 -12  10   17.99    3.83
   1  12 -10    9.98    1.84
   1  12  -9   46.32    2.94
   1 -12   9   40.70    4.23
   1 -12   8   13.21    3.51
   1 -12   7   10.35    3.37
   1 -12   6   18.37    3.62
  -1 -12  -5    9.54    2.82
   1 -12   5   15.06    3.33
  -1 -12  -4   91.09    5.26
   1 -12   4  100.01    5.35
   1 -12   3   15.97    3.19
  -1 -12  -3   16.60    2.89
  -1 -12  -2  113.30    5.44
   1 -12   2  107.32    5.56
   1 -12   1   38.99    4.09
  -1 -12  -1   38.71    3.45
   1 -12   1   45.92    3.95
   1 -12   0  144.77    6.87
  -1 -12   0  150.33    6.92
   1 -12   0  159.47    8.64
  -1 -12   1   49.05    3.71
   1 -12  -1   41.86    3.59
   1 -12  -1   37.74    4.62
   1 -12  -2  103.96    5.42
  -1 -12   2  103.02    5.50
   1 -12  -2  105.63    7.48
   1 -12  -3    8.67    3.65
  -1 -12   3   17.20    2.89
   1 -12  -3   16.86    2.86
   1 -12  -4   84.59    5.03
  -1 -12   4  100.91    5.26
  -1 -12   5   12.70    3.02
   1 -12  -5   14.58    2.80
   1  12   6   25.68    2.97
  -1 -12   6   22.42    3.60
   1  12   7   18.43    2.76
  -1 -12   7   16.22    3.22
   1  12   8   17.98    2.93
  -1 -12   8   16.50    3.54
   1  12   9   49.55    3.35
  -1 -12   9   44.30    4.40
   1  12   9   49.46    3.77
  -1 -12  10   16.11    3.49
   1  12  10   19.50    2.91
   1  12  10   14.76    2.27
  -1 -12  11   14.70    3.68
   1  12  11   15.54    2.94
   1  12  11    7.28    2.18
   1  12  12   31.52    2.89
  -1 -12  12   35.38    4.26
   1  12  12   40.25    3.39
   1  12  13   34.70    3.13
  -1 -12  13   37.32    4.41
   1  12  13   30.77    2.73
  -1 -12  14    6.55    3.64
   1  12  14    5.17    2.03
   1  12  14    6.12    2.36
  -1 -12  15    0.65    3.35
   1  12  15    4.33    2.16
  -1 -12  16   12.31    3.79
  -1 -12  17   -0.68    3.30
  -1 -12  18   -1.13    3.38
  -1 -12  19    7.64    3.72
  -1 -12  20    5.04    3.34
  -1 -12  21    1.69    3.32
   1 -13  20    2.65    3.20
   1 -13  20    2.43    2.86
   1 -13  19   -2.15    3.16
   1 -13  18   -3.60    3.52
   1 -13  17    2.76    3.66
   1 -13  16    8.62    4.01
   1 -13  15    0.93    3.97
   1 -13  14    2.75    3.67
   1 -13  13   12.99    4.02
   1 -13  12   -0.22    3.70
   1  13 -11    3.39    1.64
   1 -13  11   10.17    3.94
   1 -13  10    0.82    3.54
   1  13 -10    4.61    1.75
   1 -13   9   50.98    4.61
   1  13  -9   44.62    2.97
   1 -13   8   32.97    4.36
   1 -13   7   51.30    4.50
   1 -13   6   17.85    3.49
  -1 -13  -5  101.01    5.50
   1 -13   5   93.99    5.85
   1 -13   4   72.72    4.85
  -1 -13  -4   68.13    4.59
   1 -13   3   25.32    3.67
  -1 -13  -3   22.06    3.33
   1 -13   2   27.12    3.65
  -1 -13  -2   32.78    3.35
  -1 -13  -1    1.27    2.75
   1 -13   1   -1.16    3.03
   1 -13   0  232.88    9.80
  -1 -13   0  232.65    9.70
   1 -13  -1    2.07    2.69
  -1 -13   1    0.49    2.84
   1 -13  -1    1.78    2.89
   1 -13  -2   29.53    3.35
  -1 -13   2   29.10    3.63
   1 -13  -3   23.84    3.23
  -1 -13   3   23.77    3.39
   1 -13  -4   64.96    4.48
  -1 -13   4   62.25    4.59
   1 -13  -5  102.74    5.65
  -1 -13   5  111.58    5.97
  -1 -13   6   14.89    3.24
  -1 -13   7   58.73    4.90
  -1 -13   8   38.25    4.32
   1  13   9   43.13    3.39
   1  13   9   52.41    3.81
  -1 -13   9   51.93    4.82
   1  13  10    9.11    2.68
   1  13  10    6.31    2.31
  -1 -13  10    8.71    3.79
  -1 -13  11    8.20    3.55
   1  13  11    9.76    2.63
   1  13  11    6.96    2.24
  -1 -13  12   -1.69    3.48
   1  13  12    1.17    2.08
   1  13  12    2.30    2.43
   1  13  13    9.18    2.15
  -1 -13  13    7.87    3.88
   1  13  13   13.46    2.63
  -1 -13  14   -0.45    3.64
   1  13  14    4.15    2.30
  -1 -13  15    1.38    3.58
  -1 -13  16    9.08    3.93
  -1 -13  17    2.56    3.52
  -1 -13  18   -4.13    3.56
  -1 -13  19    1.35    3.49
  -1 -13  20   -0.43    3.23
   1 -14  19    7.91    3.48
   1 -14  18    3.64    3.59
   1 -14  17    4.24    3.84
   1 -14  16    1.69    3.75
   1 -14  15    3.43    4.06
   1 -14  14    3.42    3.91
   1 -14  13    8.22    3.92
   1 -14  12    5.01    3.86
   1 -14  11   23.15    4.56
   1 -14  10    8.90    4.03
   1  14 -10    2.33    1.65
   1 -14   9   48.25    5.02
   1  14  -9   43.42    3.01
   1 -14   8    9.18    3.84
   1 -14   7    9.85    3.82
   1 -14   6   18.66    3.73
  -1 -14  -5    9.39    3.09
   1 -14   5   12.83    3.67
  -1 -14  -4   66.15    4.70
   1 -14   4   64.81    5.04
   1 -14   3   38.04    4.26
  -1 -14  -3   34.81    3.70
  -1 -14  -2  119.62    6.35
   1 -14   2  131.15    6.80
  -1 -14  -1   23.99    3.55
   1 -14   1   30.65    3.84
  -1 -14   0    3.87    3.09
   1 -14   0    0.36    3.11
  -1 -14   1   24.48    3.60
   1 -14  -1   20.88    3.42
   1 -14  -2  117.69    6.24
  -1 -14   2  111.30    6.19
  -1 -14   3   35.42    3.98
   1 -14  -3   30.79    3.83
  -1 -14   4   77.48    4.89
   1 -14  -4   63.00    4.73
   1 -14  -5   16.78    3.20
  -1 -14   5   18.54    3.61
  -1 -14   6   20.03    3.48
  -1 -14   7   11.03    3.80
  -1 -14   8    6.76    3.56
   1  14   9   54.18    3.59
  -1 -14   9   41.07    4.85
  -1 -14  10    3.52    3.77
   1  14  10    1.92    2.13
  -1 -14  11   21.92    4.12
   1  14  11   19.53    2.61
   1  14  12    2.71    2.16
  -1 -14  12    1.85    3.76
   1  14  13    7.60    2.27
  -1 -14  13    4.71    3.97
  -1 -14  14    3.36    3.95
  -1 -14  15    4.85    3.99
  -1 -14  16    0.97    3.76
  -1 -14  17    0.72    3.57
  -1 -14  18   -0.23    3.60
  -1 -14  19    4.92    3.42
   1 -15  18    0.45    3.35
   1 -15  17   -1.89    3.75
   1 -15  16    1.73    3.73
   1 -15  15    4.05    4.01
   1 -15  14    1.54    4.04
   1 -15  13    8.98    3.93
   1 -15  12    9.14    4.40
   1 -15  11    5.24    4.24
   1 -15  10    9.00    3.96
   1 -15   9   12.94    4.11
   1 -15   8   29.26    4.08
   1 -15   7   47.70    4.70
   1 -15   6   21.41    4.23
   1 -15   5   25.93    4.18
   1 -15   4    9.45    3.57
  -1 -15  -4    7.98    3.08
   1 -15   3    1.65    3.36
  -1 -15  -3    4.43    3.11
   1 -15   2    5.08    3.43
  -1 -15  -2    2.91    3.02
   1 -15   1   -0.20    3.38
  -1 -15  -1    3.29    3.18
   1 -15   0   59.78    4.68
  -1 -15   0   58.85    4.57
  -1 -15   1    1.36    3.22
   1 -15  -1    4.12    3.10
  -1 -15   2    1.78    3.25
   1 -15  -2    1.76    2.93
  -1 -15   3    1.20    3.41
   1 -15  -3    3.10    2.98
  -1 -15   4    7.90    3.71
   1 -15  -4    7.81    3.16
  -1 -15   5   38.96    4.18
  -1 -15   6   19.93    3.68
  -1 -15   7   45.99    4.71
  -1 -15   8   28.75    4.42
  -1 -15   9    8.82    3.70
   1  15   9    7.36    2.37
  -1 -15  10    8.67    4.03
   1  15  10    7.62    2.44
  -1 -15  11    3.62    3.74
   1  15  11   12.55    2.50
   1  15  12   12.26    2.44
  -1 -15  12   11.58    3.98
  -1 -15  13   -1.75    3.91
   1  15  13    1.90    1.94
  -1 -15  14    3.02    3.88
  -1 -15  15    1.25    3.96
  -1 -15  16    1.48    3.89
  -1 -15  17    6.23    3.97
  -1 -15  18    5.27    3.63
   1 -16  17    3.14    3.10
   1 -16  16    7.14    3.49
   1 -16  15    4.96    3.68
   1 -16  14   24.97    4.56
   1 -16  13    5.42    3.86
   1 -16  12   11.10    4.18
   1 -16  11    9.21    3.97
   1 -16  10   10.34    4.24
   1 -16   9   16.56    4.20
   1 -16   8   34.16    4.68
   1 -16   7    2.65    3.56
   1 -16   6   49.70    4.95
   1 -16   5   54.75    4.93
  -1 -16  -4   50.33    4.54
   1 -16   4   47.02    4.78
   1 -16   3   50.84    5.09
  -1 -16  -3   64.48    4.87
   1 -16   2   70.50    5.52
  -1 -16  -2   78.21    5.40
   1 -16   1   56.95    4.95
  -1 -16  -1   60.32    4.86
   1 -16   0  132.61    7.04
  -1 -16   0  115.32    6.61
  -1 -16   1   54.20    4.88
   1 -16  -1   55.24    4.73
  -1 -16   2   71.10    5.29
   1 -16  -2   64.02    5.01
  -1 -16   3   53.84    4.96
   1 -16  -3   58.26    4.64
   1 -16  -4   53.19    4.78
  -1 -16   4   52.06    4.85
  -1 -16   5   59.50    5.24
  -1 -16   6   47.02    4.75
  -1 -16   7    9.01    3.78
   1  16   8   38.98    3.38
  -1 -16   8   38.88    4.60
   1  16   9   16.00    2.64
  -1 -16   9   11.42    3.75
  -1 -16  10   12.87    4.14
   1  16  10    7.04    2.38
   1  16  11    2.81    2.37
  -1 -16  11    6.43    3.75
  -1 -16  12   14.78    3.90
   1  16  12    4.95    2.17
  -1 -16  13    6.56    3.91
   1  16  13    2.16    1.97
  -1 -16  14   15.02    4.11
  -1 -16  15    3.69    3.66
  -1 -16  16    9.78    3.62
  -1 -16  17    6.38    3.37
   1 -17  16    0.22    3.14
   1 -17  15    4.50    3.41
   1 -17  14   18.52    4.19
   1 -17  13    3.81    3.60
   1 -17  12    3.61    3.79
   1 -17  11    8.87    3.95
   1 -17  10    9.15    4.00
   1 -17   9    4.16    4.07
   1 -17   8   14.11    4.20
   1 -17   7    8.85    3.99
   1 -17   6    3.49    3.89
   1 -17   5    8.32    4.05
   1 -17   4    7.46    3.82
  -1 -17  -4    1.76    3.29
   1 -17   3    2.58    3.62
  -1 -17  -3   -3.70    3.31
   1 -17   2   15.41    3.80
  -1 -17  -2    4.83    3.19
  -1 -17  -1   83.62    5.52
   1 -17   1   72.36    5.47
  -1 -17   0  205.51    9.45
   1 -17   0  201.17    9.50
   1 -17  -1   76.11    5.59
  -1 -17   1   78.66    5.49
   1 -17  -2    6.70    3.37
  -1 -17   2   10.02    3.45
  -1 -17   3   -6.79    3.65
   1 -17  -3   -0.22    3.19
   1 -17  -4    6.90    3.34
  -1 -17   4    6.71    3.64
  -1 -17   5    4.00    3.80
  -1 -17   6    5.02    3.51
  -1 -17   7    2.18    3.48
   1  17   8   13.22    2.81
  -1 -17   8   11.82    3.91
   1  17   9    2.30    2.30
  -1 -17   9    1.50    3.71
  -1 -17  10    2.77    3.72
   1  17  10    7.19    2.36
  -1 -17  11    6.56    3.93
   1  17  11    2.97    2.31
  -1 -17  12    9.77    3.78
   1  17  12    1.69    2.10
  -1 -17  13    6.70    3.58
  -1 -17  14   11.18    3.75
  -1 -17  15   -1.41    3.16
  -1 -17  16    4.94    3.44
   1 -18  15    8.99    3.31
   1 -18  14    2.62    3.26
   1 -18  13    2.98    3.49
   1 -18  12    2.30    3.59
   1 -18  11   -0.52    3.54
   1 -18  10    3.41    3.58
   1 -18   9    6.31    4.07
   1 -18   8   12.07    4.18
   1 -18   7    3.90    4.04
   1 -18   6    0.26    3.88
   1 -18   5    0.76    3.91
   1 -18   4   10.41    3.67
  -1 -18  -3    7.09    3.35
   1 -18   3    7.78    3.60
   1 -18   2   30.79    4.20
  -1 -18  -2   26.72    4.10
   1 -18   1   12.11    3.74
  -1 -18  -1    8.07    3.35
   1 -18   0   21.74    3.97
  -1 -18   0   19.05    3.76
   1 -18  -1    8.50    3.61
  -1 -18   1    9.38    3.66
  -1 -18   2   27.41    4.10
   1 -18  -2   21.97    3.96
  -1 -18   3    9.83    3.70
   1 -18  -3    6.29    3.34
  -1 -18   4   10.49    3.77
  -1 -18   5   -0.97    3.53
  -1 -18   6    2.96    3.59
  -1 -18   7    4.99    3.73
  -1 -18   8    2.02    3.52
   1  18   8    6.79    2.45
  -1 -18   9    1.77    3.60
   1  18   9    2.05    2.41
   1  18  10    3.52    2.35
  -1 -18  10   -1.01    3.84
   1  18  11    2.76    2.18
  -1 -18  11    2.52    3.81
   1  18  12    2.86    2.09
  -1 -18  12    3.24    3.53
  -1 -18  13   -2.44    3.42
  -1 -18  14    2.59    3.27
  -1 -18  15    4.71    3.21
   1 -19  14    3.07    3.03
   1 -19  13    3.49    3.34
   1 -19  12    2.19    3.52
   1 -19  11    3.26    3.45
   1 -19  10   -2.05    3.65
   1 -19   9   -0.52    3.53
   1 -19   8    3.12    3.81
   1 -19   7    8.02    3.83
   1 -19   6    1.54    3.76
   1 -19   5   18.44    4.19
   1 -19   4    2.50    3.65
   1 -19   3   19.23    3.96
   1 -19   2   -0.25    3.41
  -1 -19  -2    1.17    3.14
  -1 -19  -1   10.69    3.43
   1 -19   1   12.58    3.72
   1 -19   0    1.95    3.42
  -1 -19   0    8.51    3.71
   1 -19  -1   11.92    3.58
  -1 -19   1   13.36    3.60
   1 -19  -2   -0.72    3.29
  -1 -19   2    2.65    3.43
  -1 -19   3   15.38    3.74
  -1 -19   4    5.52    3.71
  -1 -19   5   15.06    3.70
  -1 -19   6    2.22    3.50
  -1 -19   7    4.97    3.81
   1  19   7   10.03    2.74
  -1 -19   8    4.75    3.81
   1  19   8    1.58    2.39
  -1 -19   9   -0.75    3.52
   1  19   9    3.10    2.37
  -1 -19  10    2.72    3.54
   1  19  10    2.09    2.16
   1  19  11    3.34    2.10
  -1 -19  11    0.97    3.47
  -1 -19  12    2.14    3.36
  -1 -19  13   -2.51    3.15
  -1 -19  14    0.22    3.12
   1 -20  12    1.78    3.04
   1 -20  11    0.23    3.25
   1 -20  10   -3.36    3.41
   1 -20   9    0.98    3.41
   1 -20   8   -3.46    3.46
   1 -20   7    1.24    3.58
   1 -20   6   10.42    3.68
   1 -20   5   -0.25    3.32
   1 -20   4   10.51    3.71
   1 -20   3   25.40    4.12
   1 -20   2    6.43    3.47
  -1 -20  -1    8.39    3.56
   1 -20   1    9.54    3.45
   1 -20   0    9.58    3.52
  -1 -20   0    6.97    3.17
  -1 -20   1   16.07    3.75
   1 -20  -1    7.68    3.56
  -1 -20   2    4.76    3.38
  -1 -20   3   14.86    3.80
  -1 -20   4    9.38    3.60
  -1 -20   5    0.95    3.11
  -1 -20   6   10.25    3.51
   1  20   6   11.88    2.78
  -1 -20   7    1.91    3.41
   1  20   7    2.68    2.38
  -1 -20   8    0.24    3.29
   1  20   8    2.95    2.33
  -1 -20   9    2.60    3.43
   1  20   9    0.60    2.07
   1  20  10    2.10    2.04
  -1 -20  10   -2.79    3.36
  -1 -20  11   -4.76    3.13
   1  20  11    2.19    1.99
  -1 -20  12   -0.44    3.11
   1 -21  10   -0.64    3.05
   1 -21   9    4.22    3.03
   1 -21   8    2.96    3.15
   1 -21   7    2.79    2.99
   1 -21   6   18.54    3.73
   1 -21   5    5.03    3.39
   1 -21   4    5.97    3.26
   1 -21   3    9.12    3.56
   1 -21   2    4.49    3.35
   1 -21   1    1.86    3.16
  -1 -21   0   -0.23    2.91
   1 -21   0   -3.04    3.08
  -1 -21   1    0.45    3.02
  -1 -21   2    2.28    3.07
  -1 -21   3    5.07    3.24
  -1 -21   4    6.89    3.39
   1  21   5    9.92    2.60
  -1 -21   5   10.39    3.38
  -1 -21   6   14.41    3.58
   1  21   6   15.81    2.68
  -1 -21   7    2.69    3.07
   1  21   7    0.61    2.31
  -1 -21   8    3.51    2.97
   1  21   8    1.17    2.13
   1  21   9    0.28    2.00
  -1 -21   9    5.60    3.01
  -1 -21  10   -0.42    3.00
   1 -22   7    4.46    2.91
   1 -22   6   11.93    3.25
   1 -22   5    4.40    2.95
   1 -22   4    1.76    2.97
   1 -22   3   -1.09    2.89
   1 -22   2    0.22    2.89
   1 -22   1    4.83    2.95
  -1 -22   1    8.47    3.07
  -1 -22   2    2.73    2.90
  -1 -22   3    2.53    2.84
   1  22   4    1.07    2.22
  -1 -22   4    1.49    2.84
  -1 -22   5    2.97    2.98
   1  22   5    3.26    2.26
   1  22   6    5.50    2.29
  -1 -22   6    6.90    2.96
  -1 -22   7    4.93    2.93
   1  23   2    1.15    2.18
   2   0   0  919.51   30.36
   2   0   0  911.79   30.35
  -2   0   0  894.30   30.83
   2   0   0  931.13   30.63
   2   0   1    0.06    1.71
   2   0  -1   -0.07    1.12
   2   0   1   -0.39    1.23
   2   0   1   -1.10    1.21
  -2   0   1   -1.06    1.50
   2   0   2    0.54    1.76
   2   0  -2    3.32    1.78
   2   0  -2    3.60    0.97
   2   0   2    4.34    1.43
   2   0   2    3.85    1.44
  -2   0   2    4.54    1.45
   2   0   3 1237.97   40.60
  -2   0   3 1223.95   43.65
   2   0   3 1202.15   40.63
   2   0  -3 1221.19   40.60
  -2   0   3 1263.37   41.77
   2   0  -3 1211.34   40.40
   2   0   4    5.71    1.69
   2   0  -4    7.04    1.63
   2   0   4   10.86    1.54
   2   0  -4    5.30    1.27
   2   0   4    9.66    1.81
  -2   0   4    9.35    3.63
  -2   0   4    8.39    2.52
   2   0  -5  478.17   16.66
   2   0   5  499.75   16.77
   2   0   5  504.23   17.06
   2   0  -5  483.17   16.77
  -2   0   5  488.85   20.22
  -2   0   5  520.44   18.72
   2   0   5  486.66   16.75
  -2   0   6    5.75    3.88
   2   0  -6    5.37    2.21
   2   0  -6    4.94    1.43
   2   0   6    4.92    1.50
   2   0   6    5.78    1.61
   2   0  -6    4.12    1.49
  -2   0   6    5.05    2.93
   2   0  -7   28.57    2.58
   2   0  -7   23.39    1.86
   2   0   7   26.63    2.11
   2   0   7   24.00    1.89
  -2   0   7   25.59    3.64
   2   0  -8  438.30   14.96
   2   0  -8  403.82   14.41
   2   0   8  424.11   14.77
   2   0   8  451.08   15.26
   2   0   8  416.83   14.46
  -2   0   8  454.05   17.61
   2   0   9  479.48   17.32
  -2   0   9  473.96   19.74
   2   0   9  503.78   16.83
  -2   0   9  458.69   20.43
   2   0  -9  467.88   17.01
   2   0   9  488.50   16.43
   2   0 -10  239.97    9.20
   2   0  10  244.89    8.90
  -2   0  10  221.28   12.31
   2   0  10  234.12    9.43
   2   0  10  224.25    9.16
  -2   0  10  248.82   12.10
   2   0 -10  245.67    8.80
   2   0 -11    0.54    2.58
   2   0  11   -1.64    1.84
   2   0 -11    0.50    1.51
   2   0  11   -0.28    2.15
   2   0  11    0.15    1.58
   2   0  12   28.01    2.47
   2   0  12   31.52    3.22
   2   0 -12   26.63    2.31
   2   0 -12   25.04    3.21
   2   0 -13    2.62    1.80
   2   0 -13    1.95    2.79
   2   0  13    0.11    2.00
   2   0  13    1.74    2.41
   2   0  14    8.35    2.67
   2   0  14   10.54    2.32
   2   0 -14    6.81    3.24
   2   0 -14   10.48    2.09
   2   0  15   35.06    3.16
   2   0  15   39.09    3.62
   2   0 -15   44.06    4.19
   2   0  16   14.55    2.69
   2   0  16   14.68    2.88
   2   0 -16   15.74    3.67
   2   0  17   30.27    3.48
   2   0 -17   31.38    4.16
   2   0  17   41.44    3.40
   2   0 -18    2.87    3.54
   2   0  18    1.75    2.64
   2   0  19    6.31    2.65
   2   0  20    5.45    2.73
   2   0  21   16.67    2.95
   2   0  22    9.44    2.57
  -2  -1 -24    4.61    2.96
   2  -1  23   14.08    2.56
  -2  -1 -23   22.62    3.49
   2  -1  22   -2.70    2.39
   2  -1  21    3.85    2.65
   2  -1  20   20.24    3.11
   2  -1  19   26.54    3.55
   2  -1  18    9.84    2.82
   2  -1  17   11.46    2.74
   2  -1  17    6.10    2.66
   2  -1  16   29.15    3.12
   2  -1  16   21.01    3.27
   2   1 -15   29.58    2.57
   2  -1  15   25.67    3.26
   2  -1  15   30.34    3.03
   2   1 -14   10.14    2.04
   2  -1  14    7.36    2.18
   2  -1  14   12.81    2.97
   2   1 -13   19.42    2.16
   2  -1  13   20.51    2.44
   2  -1  13   24.71    3.15
   2   1 -12   19.55    2.08
   2  -1  12   21.67    2.37
   2  -1  12   21.70    2.99
   2  -1  11   15.86    2.08
   2  -1  11   13.96    2.41
   2  -1  11   13.40    2.71
   2   1 -11   18.97    1.92
   2   1 -10    7.25    1.75
   2  -1  10    6.18    1.97
   2  -1  10    6.46    1.85
  -2   1  10   11.08    3.58
   2  -1  10    9.71    2.47
   2  -1   9  382.77   13.43
   2  -1   9  387.22   13.77
   2  -1   9  369.75   14.21
   2   1  -9  409.83   13.76
   2  -1   9  396.28   14.40
   2  -1   8   90.85    4.09
   2  -1   8   78.84    4.12
   2  -1   8   99.33    4.69
  -2   1   8   92.91    6.26
   2  -1   8   92.96    3.82
   2  -1   7  621.55   21.49
  -2   1   7  650.75   25.38
   2  -1   7  642.26   21.61
  -2   1   7  669.69   24.18
   2  -1   6  668.24   22.95
   2   1  -6  671.31   22.86
  -2   1   6  664.28   26.42
   2  -1   6  692.49   22.99
  -2   1   6  733.84   25.26
   2  -1   5  130.68    5.31
   2   1  -5  133.98    5.25
   2  -1   5  136.52    5.29
  -2   1   5  133.50    8.15
   2   1  -5  138.33    5.24
   2  -1   5  132.60    5.64
   2  -1   4    2.73    1.68
   2  -1   4    2.98    1.86
   2  -1   4    3.04    1.54
   2   1  -4    2.68    1.46
  -2   1   4    1.64    3.06
   2  -1   3    3.23    1.73
   2   1  -3    1.79    1.58
   2   1  -3    3.75    1.00
  -2   1   3   -0.64    2.77
   2  -1   3    5.55    1.71
   2   1  -2  138.82    5.44
   2  -1   2  142.47    5.45
   2  -1   2  138.96    5.26
   2   1  -2  137.98    5.06
  -2   1   2  153.69    7.76
   2  -1   2  138.89    5.52
   2  -1   1  372.08   12.80
   2  -1   1  367.54   13.05
   2   1  -1  365.12   12.71
   2  -1   1  384.85   12.89
  -2  -1  -1  378.88   13.68
  -2   1   1  376.85   15.44
  -2   1   1  395.06   13.54
   2   1   0  163.18    6.22
   2  -1   0  165.86    5.95
   2   1   0  168.68    5.98
   2   1   0  163.53    5.96
  -2   1   0  164.25    6.35
   2  -1   0  160.94    6.27
   2   1   1  377.96   12.84
   2  -1  -1  364.69   12.51
   2   1   1  368.88   12.70
   2   1   1  381.52   12.65
  -2  -1   1  374.58   13.56
  -2   1  -1  356.91   12.62
   2   1   2  139.73    5.38
   2  -1  -2  140.50    5.48
   2  -1  -2  133.55    4.91
   2   1   2  139.84    5.20
  -2  -1   2  146.18    6.24
   2   1   2  142.16    5.29
   2  -1  -2  132.34    5.00
   2  -1  -3    2.08    1.69
   2   1   3    4.21    1.64
   2   1   3    4.60    1.53
  -2  -1   3    5.33    2.13
   2  -1  -3    2.95    1.13
   2  -1  -4    2.64    1.67
  -2  -1   4   -1.75    3.55
   2   1   4    1.68    1.64
   2  -1  -4    2.37    1.15
   2   1   4    3.07    1.47
  -2  -1   4    1.92    2.42
   2   1   4    1.43    1.42
   2   1   5  139.53    5.41
   2   1   5  148.48    5.53
   2  -1  -5  139.52    5.57
  -2  -1   5  150.18    8.94
  -2  -1   5  146.36    7.30
   2  -1  -5  136.57    5.30
   2   1   6  667.51   22.65
   2  -1  -6  696.97   22.88
   2   1   6  663.89   22.55
   2  -1  -6  664.61   22.64
  -2  -1   6  681.35   24.87
   2  -1  -6  663.76   22.53
   2   1   7  618.61   20.81
   2  -1  -7  613.30   20.69
   2   1   7  569.59   20.42
   2   1   7  571.81   21.08
   2  -1  -7  633.40   21.01
   2   1   7  639.02   21.20
   2  -1  -7  636.82   20.71
  -2  -1   7  655.01   23.45
   2   1   7  627.10   20.61
   2  -1  -8   88.47    4.48
   2  -1  -8   95.25    3.94
  -2  -1   8  101.31    6.56
   2   1   8   89.48    4.18
   2   1   8  103.43    4.64
  -2  -1   8   99.84    7.56
   2   1   8   93.63    3.93
  -2  -1   9  409.34   17.69
   2  -1  -9  366.75   13.06
  -2  -1   9  389.76   16.49
   2   1   9  396.26   13.89
   2   1   9  371.67   13.52
   2   1   9  402.52   13.47
   2  -1  -9  371.05   13.65
  -2  -1  10    9.04    3.84
   2   1  10    7.48    1.81
   2   1  10    6.03    2.17
   2   1  10    6.40    1.45
  -2   1 -10    9.00    2.08
   2  -1 -10    8.01    2.39
   2   1  11   15.98    2.13
   2   1  11   20.30    2.59
   2   1  11   12.97    1.93
   2  -1 -11   13.03    1.81
   2  -1 -11   14.90    2.61
   2   1  12   17.15    2.30
   2  -1 -12   19.67    2.01
   2   1  12   17.68    2.67
   2  -1 -12   17.47    2.86
   2   1  13   21.97    2.49
   2  -1 -13   21.81    2.29
   2  -1 -13   23.45    3.35
   2   1  13   22.29    2.86
   2  -1 -14   10.36    3.11
   2   1  14    9.80    2.34
   2   1  14    6.30    2.66
   2  -1 -15   31.49    3.88
   2   1  15   30.34    2.84
   2   1  15   31.05    3.33
   2  -1 -16   22.55    3.78
   2   1  16   25.46    2.90
   2   1  16   16.76    2.92
   2  -1 -17    2.01    3.55
   2   1  17    2.79    2.51
   2  -1 -18   10.63    3.65
   2   1  18    9.17    2.80
   2   1  19   24.64    3.16
   2  -1 -19   30.12    4.27
   2  -1 -20   11.66    3.98
   2   1  20   13.44    2.93
   2  -1 -21   -2.74    3.76
   2   1  21    1.63    2.48
   2  -1 -22    2.90    3.62
   2   1  22    3.40    2.22
   2  -1 -23   12.54    3.81
  -2   1 -23   15.87    3.29
  -2   1 -24    1.90    2.91
  -2  -2 -24    9.79    2.99
   2   2 -23    7.60    3.49
   2  -2  23    1.50    2.26
  -2  -2 -23    4.94    3.02
   2   2 -22   10.94    3.74
  -2  -2 -22   13.53    3.39
   2  -2  22   14.05    2.69
   2   2 -21   35.84    4.37
   2  -2  21   26.26    3.42
   2   2 -20   19.22    3.87
   2  -2  20   24.55    3.35
   2   2 -19   17.78    3.98
   2  -2  19   17.90    3.20
   2  -2  18    8.50    2.98
   2   2 -18    7.26    3.70
   2  -2  17    1.03    2.88
   2   2 -17    4.21    3.38
   2   2 -16    9.30    3.37
   2   2 -16    9.10    2.12
   2  -2  16   10.00    2.48
   2  -2  16    6.20    2.95
   2   2 -15    3.77    2.02
   2  -2  15    3.21    2.41
   2  -2  15   -0.97    2.59
   2   2 -15    1.66    3.09
   2   2 -14   84.22    5.09
   2  -2  14   75.62    5.21
   2   2 -14   85.99    4.25
   2   2 -13    3.70    1.77
   2  -2  13    3.00    2.71
   2  -2  13    3.35    2.20
   2   2 -13    2.54    2.70
   2   2 -12   16.15    2.05
   2  -2  12   12.24    2.30
   2   2 -12   14.52    2.79
   2  -2  12   10.96    2.87
   2   2 -11    3.55    1.64
   2  -2  11    3.56    1.95
   2   2 -11    1.71    2.41
   2  -2  11    4.33    2.48
   2  -2  11    3.95    2.41
   2   2 -10  102.98    5.02
   2  -2  10  111.60    4.76
   2  -2  10   98.93    5.74
   2  -2  10  105.07    5.41
   2   2 -10  106.06    4.63
   2  -2   9  374.46   13.18
   2  -2   9  382.21   14.36
   2  -2   9  373.60   13.81
   2   2  -9  393.08   13.37
   2   2  -9  377.58   13.07
   2  -2   9  344.88   12.81
   2  -2   8   75.80    3.58
   2   2  -8   84.65    4.15
   2   2  -8   80.99    3.69
   2  -2   8   88.30    3.84
   2  -2   8   76.77    5.01
   2  -2   7  585.83   20.06
   2   2  -7  638.65   20.28
   2  -2   7  557.96   19.97
   2   2  -7  583.09   20.05
  -2   2   7  591.39   23.49
   2  -2   6  258.14    9.41
   2  -2   6  266.01    9.45
   2   2  -6  260.85    9.63
  -2   2   6  256.58   12.41
   2  -2   5  431.77   15.00
  -2   2   5  466.31   18.20
   2  -2   5  434.55   15.10
   2   2  -4   49.04    2.60
  -2   2   4   41.92    4.65
   2  -2   4   49.66    2.58
   2  -2   4   46.49    2.77
  -2   2   3   84.87    5.74
   2   2  -3   83.16    3.26
   2   2  -3   86.41    3.69
   2  -2   3   83.00    3.87
  -2   2   2  174.91    8.45
   2  -2   2  155.05    5.73
   2  -2   2  161.62    6.09
   2   2  -2  152.58    5.52
   2   2  -2  148.69    5.53
   2   2  -2  154.10    5.85
   2   2  -1   36.70    1.99
   2  -2   1   39.51    2.11
  -2   2   1   45.14    4.63
  -2  -2  -1   37.42    3.93
   2  -2   1   39.74    2.64
   2   2  -1   36.42    1.97
   2  -2   0  153.16    5.63
   2   2   0  158.23    5.65
   2   2   0  147.46    5.89
   2   2   0  155.23    5.69
  -2  -2   0  153.33    7.13
   2   2   0  165.52    6.45
  -2   2   0  175.70    8.21
   2  -2   0  147.69    6.02
   2   2   1   38.14    2.37
   2  -2  -1   39.62    1.94
   2   2   1   39.32    2.12
   2   2   1   38.95    2.19
  -2   2  -1   36.98    4.09
   2  -2  -1   36.83    1.74
   2   2   1   43.43    2.53
  -2  -2   2  149.03    6.94
   2   2   2  142.19    5.68
   2  -2  -2  149.09    5.33
   2   2   2  151.18    5.70
  -2   2  -2  153.22    5.63
   2   2   2  146.66    5.73
   2  -2  -2  149.28    5.32
   2  -2  -2  151.99    5.87
  -2  -2   3   82.05    4.98
   2   2   3   88.00    3.72
   2   2   3   83.75    3.62
   2  -2  -3   81.71    3.15
   2   2   3   76.86    3.44
   2  -2  -3   82.97    3.28
   2  -2  -3   89.59    3.83
   2   2   4   46.64    2.30
   2   2   4   47.12    2.57
   2   2   4   45.83    2.71
  -2  -2   4   49.56    4.19
   2   2   4   48.93    2.56
   2  -2  -4   47.09    2.27
   2  -2  -4   50.89    2.81
   2   2   5  441.03   14.79
   2   2   5  434.11   14.87
  -2  -2   5  413.06   16.82
   2  -2  -5  429.28   14.69
   2  -2  -5  427.22   14.97
   2  -2  -6  270.80    9.34
   2   2   6  255.64    9.25
   2  -2  -6  245.05    9.45
   2   2   6  260.90    9.76
   2  -2  -6  246.75    9.04
   2  -2  -7  589.60   19.92
   2   2   7  583.00   19.94
   2   2   7  597.88   20.29
  -2  -2   7  607.19   24.41
   2   2   7  593.49   21.55
   2  -2  -7  578.67   19.80
   2  -2  -7  581.93   20.15
  -2  -2   7  554.93   22.42
   2  -2  -8   76.22    3.53
   2  -2  -8   78.66    4.08
   2   2   8   82.13    3.76
  -2  -2   8   86.08    6.20
   2   2   8   68.96    6.37
   2   2   8   85.10    4.14
  -2  -2   8   81.65    7.07
   2   2   8   76.88    3.65
   2  -2  -8   83.21    3.53
   2   2   9  377.92   13.26
   2  -2  -9  356.62   12.52
  -2  -2   9  398.85   17.34
   2   2   9  355.12   13.05
  -2   2  -9  330.97   13.03
  -2  -2   9  384.13   16.15
   2  -2  -9  345.00   13.02
   2   2   9  388.52   12.83
   2   2  10  111.22    4.54
   2   2  10   96.07    4.71
   2  -2 -10   95.17    3.95
   2   2  10  101.94    4.94
   2  -2 -10  104.04    4.94
  -2  -2  10   97.60    7.79
   2   2  11    4.66    1.84
   2  -2 -11    6.28    2.61
   2   2  11    3.77    2.15
   2   2  11    4.26    1.52
   2   2  12   16.62    2.16
   2   2  12    9.35    2.32
   2  -2 -12   12.01    3.04
   2   2  13    2.54    1.96
   2  -2 -13    3.75    2.89
   2   2  13    2.68    2.30
   2   2  14   81.29    4.80
   2   2  14   86.98    4.35
   2  -2 -14   85.27    5.18
   2  -2 -15    3.65    3.16
   2   2  15    5.58    2.24
   2   2  15    0.51    2.29
   2   2  16    7.91    2.32
   2  -2 -16    7.21    3.51
   2   2  16    7.41    2.53
   2   2  17    2.91    2.44
   2   2  17    0.55    2.45
   2  -2 -17   -2.39    3.51
   2   2  18    3.36    2.52
   2  -2 -18    0.97    3.66
   2   2  19   13.46    2.92
   2  -2 -19   17.62    3.91
   2  -2 -20   25.56    4.26
   2   2  20   16.45    2.89
   2   2  21   23.61    3.09
   2  -2 -21   32.91    4.39
   2  -2 -22   12.57    3.85
  -2   2 -22   13.66    3.34
   2   2  22   12.42    2.44
   2  -2 -23    1.77    3.48
  -2   2 -23    1.15    2.98
  -2   2 -24    2.99    2.86
  -2  -3 -24   10.95    2.99
  -2  -3 -23    3.91    2.95
   2  -3  23    3.57    2.29
   2   3 -22   -0.20    3.38
   2  -3  22   -1.89    2.35
   2   3 -21   -2.61    3.41
   2  -3  21    2.81    2.61
   2   3 -20    5.56    3.75
   2  -3  20    8.82    2.95
   2   3 -19   21.69    3.91
   2  -3  19   13.93    3.22
   2  -3  18   10.59    3.23
   2   3 -18    6.77    3.36
   2  -3  17   33.03    3.92
   2   3 -17   32.23    3.95
   2  -3  16    5.07    2.79
   2   3 -16    5.52    2.03
   2   3 -16    4.50    3.16
   2   3 -15   22.80    2.42
   2  -3  15   28.97    2.99
   2   3 -15   22.48    3.52
   2  -3  15   17.60    3.33
   2   3 -14   10.83    3.18
   2   3 -14   13.51    2.13
   2  -3  14   16.68    2.56
   2  -3  14    7.87    3.16
   2   3 -13   36.67    3.67
   2  -3  13   39.32    3.84
   2   3 -13   43.56    3.02
   2  -3  12   50.29    3.29
   2  -3  12   48.20    4.04
   2   3 -12   53.46    3.66
   2   3 -12   47.91    3.04
   2   3 -11   17.97    2.13
   2  -3  11   24.41    2.41
   2   3 -11   21.91    2.79
   2  -3  10   64.34    3.59
   2   3 -10   67.48    3.83
   2  -3  10   59.91    5.31
   2   3 -10   69.05    3.43
   2  -3   9   65.22    3.21
   2  -3   9   69.55    3.50
   2  -3   9   66.67    5.54
   2   3  -9   68.95    3.75
   2   3  -9   67.22    3.46
   2  -3   8   73.10    3.65
   2  -3   8   76.21    3.53
   2   3  -8   74.26    3.86
   2   3  -8   74.85    3.60
   2   3  -7   35.45    2.75
   2   3  -7   33.34    2.40
   2  -3   7   37.21    2.45
   2  -3   7   32.18    2.42
   2  -3   6  409.17   14.39
   2   3  -6  415.37   14.53
   2  -3   6  416.83   14.44
   2  -3   5   10.75    1.99
   2  -3   5    8.14    1.71
  -2   3   5    8.99    3.31
   2   3  -5    9.04    1.04
   2  -3   4    2.74    1.59
   2   3  -4    2.11    1.02
   2  -3   4   -1.26    1.81
  -2   3   4    3.87    2.54
   2   3  -3   38.24    1.93
  -2   3   3   38.82    3.94
   2   3  -3   36.48    1.98
   2  -3   3   40.09    2.71
   2  -3   2   15.50    2.19
   2   3  -2   15.08    1.33
   2   3  -2   14.83    1.42
   2  -3   2   15.94    1.63
   2   3  -2   13.05    2.49
   2   3  -1  259.69    8.92
   2   3  -1  248.83    8.96
  -2  -3  -1  253.59   12.52
  -2   3   1  259.24   11.14
   2  -3   1  259.04    9.40
   2  -3   1  255.38    8.99
   2   3  -1  265.16   10.18
   2  -3   0   11.15    2.11
   2  -3   0    7.34    1.33
  -2  -3   0   11.60    3.71
   2   3   0    7.15    1.37
   2   3   0    8.42    1.34
  -2   3   0   10.63    2.84
   2   3   0    7.59    2.01
   2   3   1  253.84    9.20
  -2   3  -1  268.08   10.93
  -2  -3   1  262.60   11.37
   2   3   1  269.06    9.33
   2  -3  -1  263.35    9.10
   2   3   1  269.64   10.03
  -2   3  -2   19.25    2.73
   2  -3  -2   15.20    1.30
   2  -3  -2   16.06    2.19
   2   3   2   13.49    1.67
  -2   3  -2   14.70    2.69
   2   3   2   14.42    2.05
   2  -3  -2   14.43    1.11
   2  -3  -3   37.00    2.64
   2   3   3   37.75    2.44
  -2   3  -3   38.18    2.02
  -2  -3   3   40.41    3.92
   2   3   3   36.92    2.67
  -2   3  -3   43.04    3.23
   2  -3  -3   37.39    1.84
   2  -3  -4    1.90    1.08
   2  -3  -4   -0.28    1.87
   2   3   4    2.74    1.49
  -2   3  -4    1.95    1.76
  -2  -3   4    1.95    3.38
  -2   3  -5    8.93    1.63
   2  -3  -5    9.99    1.94
   2   3   5   13.23    2.55
   2   3   5    8.85    1.63
   2  -3  -5    9.56    1.29
  -2  -3   5    8.56    3.42
   2   3   6  399.71   13.54
   2   3   6  408.30   13.81
   2  -3  -6  427.56   13.77
  -2  -3   6  421.93   16.29
   2   3   6  417.34   15.22
  -2  -3   6  425.45   17.95
   2  -3  -6  433.54   13.33
   2  -3  -6  421.30   13.64
   2   3   7   34.78    2.43
   2  -3  -7   37.02    3.03
   2  -3  -7   35.37    2.12
   2   3   7   33.04    2.63
  -2  -3   7   31.55    4.28
  -2  -3   7   40.78    5.58
   2   3   7   39.51    4.81
   2  -3  -7   34.64    2.36
   2   3   8   76.32    3.96
   2   3   8   70.32    6.80
  -2  -3   8   87.16    7.41
   2  -3  -8   81.80    3.59
  -2  -3   8   78.32    6.13
   2  -3  -8   76.99    4.07
   2   3   8   70.94    3.61
   2  -3  -8   78.99    3.44
   2  -3  -9   67.16    3.12
   2   3   9   60.03    3.66
   2  -3  -9   63.00    3.11
   2  -3  -9   61.17    3.79
  -2  -3   9   69.95    6.77
  -2  -3   9   61.35    5.87
   2   3   9   67.61    3.35
   2  -3 -10   63.98    2.95
   2  -3 -10   59.54    3.88
   2   3  10   61.98    3.44
   2  -3 -10   64.31    3.18
  -2  -3  10   62.92    6.51
   2   3  10   68.42    3.86
   2   3  11   18.35    2.52
   2   3  11   24.06    2.27
   2   3  11   19.00    2.29
   2  -3 -11   22.86    2.97
   2   3  12   47.37    3.07
   2  -3 -12   52.79    3.85
   2   3  12   53.31    3.62
   2   3  13   43.78    3.06
   2  -3 -13   49.43    3.93
   2   3  13   40.68    3.43
   2   3  14   13.11    2.26
   2   3  14    7.44    2.44
   2  -3 -14   11.38    3.24
   2   3  15   24.04    2.71
   2   3  15   16.52    2.92
   2  -3 -15   20.70    3.68
   2   3  16    3.13    2.51
   2  -3 -16   10.02    3.39
   2   3  16    5.46    2.33
   2  -3 -17   39.27    4.33
   2   3  17   23.61    3.27
   2  -3 -18    7.57    3.71
   2   3  18    4.18    2.48
   2  -3 -19   16.95    3.92
   2   3  19   16.53    2.93
   2  -3 -20    8.68    3.83
   2   3  20    7.53    2.61
   2  -3 -21   -1.66    3.60
   2   3  21   -3.28    2.26
  -2   3 -22    2.31    2.98
   2   3  22   -0.31    2.05
   2  -3 -22   -2.63    3.51
   2  -3 -23   -0.96    3.35
  -2   3 -23    2.75    2.95
  -2   3 -24    7.74    2.96
  -2  -4 -24    9.22    2.99
  -2  -4 -23    4.17    2.87
   2  -4  23    4.97    2.30
   2   4 -22    2.11    3.33
   2  -4  22    6.09    2.63
  -2  -4 -22    8.67    3.18
   2   4 -21   13.29    3.67
   2  -4  21   12.74    2.97
   2  -4  20   10.14    3.05
   2   4 -20   11.43    3.64
   2   4 -19    1.13    3.26
   2  -4  19   -1.34    2.80
   2  -4  18    1.14    2.83
   2   4 -18    4.13    3.35
   2   4 -17   23.68    2.59
   2   4 -17   18.64    3.63
   2  -4  17   23.04    3.69
   2   4 -16    3.59    2.02
   2  -4  16    0.22    3.08
   2   4 -16    1.11    2.97
   2   4 -15   24.06    2.47
   2  -4  15   24.50    3.74
   2   4 -15   23.53    3.26
   2  -4  14   54.96    3.69
   2   4 -14   58.85    4.14
   2  -4  14   48.92    4.49
   2   4 -14   52.33    3.32
   2  -4  13   62.24    3.65
   2   4 -13   60.02    3.47
   2  -4  13   56.57    4.49
   2   4 -13   53.61    4.04
   2   4 -12   11.29    2.00
   2  -4  12   11.46    2.32
   2   4 -11   10.19    1.92
   2  -4  11   10.70    2.19
   2   4 -11   12.88    2.59
   2   4 -10   73.70    4.09
   2  -4  10   84.04    3.96
   2  -4  10   77.35    7.12
   2  -4  10   69.62    3.51
   2   4 -10   85.50    3.88
   2  -4   9  104.46    4.53
   2  -4   9  101.51    4.76
   2   4  -9  110.71    4.95
   2   4  -9  110.67    4.71
   2  -4   8   55.37    3.14
   2   4  -8   52.52    3.27
   2  -4   8   51.15    2.98
   2   4  -8   51.79    3.03
   2  -4   7   48.93    2.86
   2   4  -7   46.04    3.07
   2   4  -7   48.95    2.88
   2   4  -7   47.26    2.02
   2  -4   7   49.49    2.96
   2   4  -6   36.56    1.75
   2  -4   6   38.41    2.75
   2  -4   6   38.24    2.56
   2  -4   5   42.06    2.58
   2   4  -5   42.18    1.99
   2  -4   5   43.26    2.81
   2   4  -4  314.57   10.56
   2  -4   4  303.67   10.89
   2  -4   4  295.27   10.68
   2  -4   4  316.59   11.18
   2   4  -4  327.83   12.88
   2  -4   3   68.43    3.01
   2   4  -3   67.00    2.96
   2   4  -3   76.11    3.11
   2   4  -3   74.04    4.85
   2  -4   3   77.54    3.74
   2  -4   2  497.83   16.88
   2   4  -2  520.60   16.75
   2   4  -2  488.18   16.83
   2  -4   2  478.69   16.70
  -2   4   2  479.63   19.01
   2   4  -2  521.40   18.53
   2  -4   1 1159.53   37.84
   2   4  -1 1137.18   37.78
   2   4  -1 1123.96   37.88
  -2  -4  -1 1201.37   43.16
   2   4  -1 1118.56   39.26
  -2   4   1 1159.04   39.85
   2   4   0   14.31    1.54
   2  -4   0   12.89    1.42
  -2  -4   0   17.17    4.92
  -2   4   0    9.65    2.68
   2   4   0   14.55    1.59
   2   4   0    9.03    2.42
   2  -4  -1 1084.13   37.15
   2   4   1 1149.04   37.29
   2   4   1 1139.97   37.38
   2   4   1 1117.79   38.45
  -2   4  -1 1075.28   41.04
  -2  -4   1 1134.02   40.34
  -2   4  -1 1181.12   38.66
  -2  -4   2  487.87   19.60
   2  -4  -2  502.72   17.19
  -2  -4   2  487.28   16.65
   2   4   2  494.79   17.96
   2   4   2  497.14   16.98
  -2   4  -2  493.60   18.58
  -2   4  -2  519.90   17.81
   2  -4  -2  493.35   16.52
   2   4   3   73.79    3.45
  -2  -4   3   69.83    3.02
   2  -4  -3   71.68    2.86
   2  -4  -3   68.59    3.67
  -2  -4   4  309.20   10.68
  -2   4  -4  315.94   11.04
   2   4   4  319.09   12.38
   2  -4  -4  301.50   10.55
   2  -4  -4  300.95   11.09
   2   4   4  310.37   10.85
   2   4   5   42.48    2.54
   2   4   5   40.62    4.10
  -2  -4   5   47.16    4.96
  -2   4  -5   44.70    2.39
   2  -4  -5   41.83    2.85
   2  -4  -5   45.05    2.21
   2  -4  -6   39.12    2.15
   2   4   6   37.55    2.48
   2   4   6   39.31    4.47
   2   4   6   41.19    2.70
   2  -4  -6   36.91    2.71
   2  -4  -7   42.96    5.70
   2   4   7   49.77    2.84
  -2  -4   7   43.40    5.27
   2   4   7   57.34    5.71
   2   4   7   47.00    3.13
  -2  -4   7   44.54    6.04
   2  -4  -7   50.94    2.54
   2  -4  -7   50.90    2.91
   2  -4  -7   46.74    3.23
   2  -4  -8   59.84    3.12
   2   4   8   53.26    3.15
   2   4   8   50.47    6.16
   2   4   8   54.73    3.39
  -2  -4   8   61.13    6.78
  -2  -4   8   64.32    5.98
   2  -4  -8   58.91    3.52
   2   4   9  112.33    4.77
   2  -4  -9  110.27    5.13
  -2  -4   9  122.53    8.79
   2   4   9  104.10    8.89
   2   4   9  109.09    5.13
  -2  -4   9   97.26    7.65
   2  -4  -9  107.66    4.61
   2  -4 -10   73.71    3.46
   2   4  10   77.19    3.90
   2   4  10   85.80    4.41
   2  -4 -10   76.46    4.27
  -2  -4  10   90.22    7.55
   2   4  11   11.43    2.31
   2   4  11    8.78    2.05
   2  -4 -11   11.13    2.68
   2   4  12    5.21    1.88
   2  -4 -12    6.32    2.87
   2   4  12    5.89    2.32
   2   4  13   59.11    3.45
   2  -4 -13   57.39    4.21
   2   4  13   47.17    3.71
   2  -4 -14   53.51    4.17
   2   4  14   46.19    3.75
   2   4  14   55.25    3.43
   2   4  15   24.28    2.70
   2  -4 -15   22.28    3.69
   2   4  15   23.26    3.07
   2   4  16    2.91    2.19
   2   4  16   -0.86    2.39
   2  -4 -16    1.73    3.35
   2   4  17   16.71    2.90
   2  -4 -17   21.54    3.89
   2   4  18    2.51    2.44
   2  -4 -18    2.32    3.63
   2  -4 -19   -0.60    3.40
   2   4  19    2.88    2.37
   2  -4 -20   10.02    3.81
   2   4  20    8.02    2.49
   2  -4 -21    9.97    3.67
   2   4  21   10.68    2.41
   2  -4 -22    7.72    3.52
  -2   4 -22   10.57    3.18
  -2   4 -23    1.90    2.86
  -2  -5 -23    7.53    2.93
   2  -5  23    1.54    2.22
  -2  -5 -22    3.87    2.88
   2  -5  22   -0.19    2.42
   2   5 -21   17.66    3.75
   2  -5  21   19.82    3.32
   2   5 -20   10.50    3.49
   2  -5  20    8.20    3.10
   2   5 -19   16.34    3.60
   2  -5  19   17.48    3.50
   2   5 -18    9.70    3.37
   2  -5  18    9.47    3.37
   2   5 -17   53.93    4.34
   2   5 -17   61.16    3.62
   2   5 -16   38.04    3.75
   2  -5  16   34.56    4.19
   2   5 -16   35.24    2.96
   2   5 -15   14.74    3.12
   2   5 -15   17.25    2.33
   2  -5  15   18.20    3.69
   2   5 -14   10.60    2.20
   2   5 -14    8.38    2.97
   2   5 -13   44.15    3.53
   2   5 -13   37.89    2.93
   2   5 -12   16.80    2.78
   2   5 -12   14.53    2.13
   2   5 -11   49.40    3.50
   2  -5  11   52.71    3.30
   2   5 -11   48.75    3.05
   2  -5  10   13.55    2.15
   2  -5  10   12.59    1.83
   2   5 -10   10.98    2.48
   2   5 -10   13.70    2.06
   2  -5   9   60.79    3.45
   2   5  -9   63.35    3.67
   2   5  -9   64.14    3.37
   2  -5   9   57.23    3.25
   2   5  -8   73.14    2.97
   2  -5   8   79.77    3.81
   2   5  -8   82.36    3.99
   2  -5   8   76.71    3.90
   2   5  -8   87.29    3.92
   2  -5   7   38.86    2.68
   2  -5   7   42.96    2.93
   2  -5   6   52.64    3.02
   2  -5   6   58.23    3.28
   2  -5   5  270.76    9.97
   2  -5   5  277.34    9.84
   2   5  -5  301.57   12.37
   2  -5   4   30.23    2.25
   2  -5   4   33.28    2.11
   2   5  -4   31.57    3.83
   2  -5   3  285.21   10.20
   2   5  -3  316.59   12.43
   2  -5   2  358.32   12.77
  -2  -5  -2  393.23   12.69
   2   5  -2  371.49   12.79
   2  -5   2  351.66   12.68
   2   5  -2  370.84   14.63
   2  -5   1  744.03   24.71
  -2  -5  -1  697.27   24.58
   2  -5   1  743.31   24.65
   2   5  -1  767.58   24.81
   2   5  -1  766.06   26.59
  -2  -5   0    3.64    1.27
   2  -5   0    2.67    1.35
   2   5   0    4.49    1.42
   2   5   0    3.07    1.65
   2   5   0    5.67    2.58
   2   5   1  770.80   25.39
   2   5   1  772.30   25.26
  -2  -5   1  720.05   25.12
  -2  -5   1  726.52   29.40
   2  -5  -1  760.34   25.18
  -2   5  -1  758.17   29.55
   2   5   1  752.34   26.90
   2  -5  -2  352.87   12.40
   2   5   2  373.55   12.65
  -2  -5   2  354.06   12.40
  -2   5  -2  372.12   14.92
  -2  -5   2  345.45   16.10
   2   5   2  367.48   14.22
   2  -5  -3  292.26   13.45
  -2  -5   3  294.24   10.23
  -2  -5   3  299.63   14.03
  -2   5  -3  278.67   11.66
   2   5   4   33.12    2.31
   2   5   4   36.57    4.18
  -2  -5   4   34.95    2.18
  -2  -5   4   33.69    4.86
   2  -5  -4   32.36    4.79
  -2   5  -4   32.94    2.76
   2   5   5  264.23    9.82
   2  -5  -5  274.85   13.55
   2   5   5  267.43   12.22
  -2  -5   5  277.59    9.74
   2   5   5  283.63   10.07
  -2   5  -5  272.74   10.28
   2  -5  -5  267.65   10.05
   2   5   6   49.87    2.92
   2   5   6   59.62    5.76
   2  -5  -6   56.55    6.08
  -2   5  -6   54.49    3.05
   2  -5  -6   52.43    3.19
   2   5   6   50.66    3.07
   2  -5  -7   43.91    2.90
   2   5   7   43.50    2.67
  -2  -5   7   48.63    6.09
   2   5   7   47.36    5.86
   2   5   7   40.89    2.91
   2  -5  -7   44.83    5.85
   2  -5  -7   40.49    3.04
   2   5   8   83.41    4.11
  -2  -5   8   81.30    6.92
   2   5   8   81.02    3.92
   2  -5  -8   73.66    4.16
   2  -5  -8   82.13    7.65
   2   5   8   70.98    7.45
  -2  -5   8   86.52    7.90
   2  -5  -8   81.38    3.93
   2   5   9   60.92    3.36
   2   5   9   56.73    3.60
   2   5   9   62.94    7.37
   2  -5  -9   61.25    3.77
   2  -5  -9   65.44    3.32
   2  -5 -10   11.78    1.70
   2   5  10   18.00    2.11
   2  -5 -10   12.83    2.72
   2   5  10   16.52    2.40
   2   5  11   42.69    2.94
   2   5  11   45.11    3.39
   2   5  11   38.90    7.28
   2  -5 -11   49.08    3.61
   2   5  12   19.41    2.38
   2  -5 -12   17.08    2.99
   2   5  12   15.34    2.59
   2   5  13   38.33    2.84
   2   5  13   34.27    3.33
   2  -5 -13   41.83    3.80
   2   5  14    8.78    2.11
   2   5  14    3.78    2.36
   2  -5 -14    4.05    3.13
   2   5  15   16.03    2.82
   2   5  15   13.90    2.44
   2  -5 -15   16.00    3.52
   2   5  16   35.63    3.07
   2   5  16   32.45    3.45
   2  -5 -16   38.04    3.94
   2   5  17   56.03    4.26
   2  -5 -17   69.90    4.97
   2  -5 -18   12.45    3.65
   2   5  18    9.98    2.64
   2  -5 -19   22.39    3.87
   2   5  19   16.22    2.90
   2  -5 -20   10.22    3.63
   2   5  20    9.00    2.46
   2  -5 -21   15.10    3.87
  -2   5 -21   19.67    3.29
   2   5  21   15.19    2.48
   2  -5 -22    1.34    3.35
  -2   5 -22    2.86    2.91
  -2   5 -23    3.08    2.79
  -2  -6 -23   -0.76    2.80
   2  -6  23    4.60    2.33
  -2  -6 -22    3.78    2.93
   2  -6  22    5.96    2.59
  -2  -6 -21    8.26    3.06
   2  -6  21    7.41    2.91
   2   6 -20    9.38    3.28
   2  -6  20    7.03    3.12
   2   6 -19    3.38    3.15
   2  -6  19    1.92    3.03
   2   6 -18   10.17    3.32
   2   6 -18   19.03    2.44
   2  -6  18   17.31    3.65
   2   6 -17   27.23    2.67
   2  -6  17   30.27    4.04
   2   6 -16   25.74    3.47
   2  -6  16   32.60    4.37
   2   6 -16   30.36    2.79
   2   6 -15  141.40    6.30
   2   6 -15  146.57    6.83
   2   6 -14   50.26    3.90
   2   6 -14   51.45    3.42
   2   6 -13   17.65    2.84
   2   6 -13   23.74    2.56
   2   6 -12   15.17    2.15
   2   6 -12   10.18    2.59
   2   6 -11  106.47    5.12
   2   6 -11  105.81    4.91
   2   6 -10   38.62    2.67
   2  -6  10   35.45    2.57
   2   6  -9   10.38    2.21
   2  -6   9   14.57    2.17
   2   6  -9   11.12    2.01
   2   6  -8   58.17    3.38
   2  -6   8   65.42    3.54
   2  -6   7   61.63    3.33
   2  -6   6    3.24    1.81
   2  -6   6    0.76    1.75
   2   6  -6   -1.27    2.86
   2  -6   5  508.53   17.63
   2   6  -5  537.72   20.32
   2   6  -4  206.17   10.02
   2  -6   4  213.43    7.84
   2  -6   3  100.31    4.29
   2   6  -3  101.77    6.26
  -2  -6  -2   89.84    3.78
   2   6  -2   84.17    3.83
   2  -6   2   87.93    3.83
   2   6  -2   88.57    5.72
  -2  -6  -1  112.18    4.56
   2  -6   1  116.50    4.67
   2   6  -1  112.00    4.76
   2   6  -1  123.76    6.70
   2  -6   0  309.08   10.89
  -2  -6   0  303.81   10.86
   2   6   0  315.91   11.08
  -2  -6   0  323.47   18.48
   2   6   0  313.00   12.97
   2  -6  -1  114.24    4.65
  -2  -6   1  114.31    4.65
  -2   6  -1  102.28    8.84
  -2  -6   1  115.86   10.15
   2   6   1  118.21    4.88
   2   6   1  111.28    6.50
  -2   6  -2   76.82    6.18
  -2  -6   2   86.12    3.62
  -2  -6   2   71.10    8.09
   2  -6  -2   76.92    3.55
   2   6   2   71.66    3.68
   2  -6  -2   85.24    6.22
   2  -6  -3  104.24    7.26
  -2  -6   3   85.64    8.01
  -2  -6   3  109.66    4.48
  -2   6  -3  102.57    6.23
   2   6   4  209.71    7.82
  -2  -6   4  210.54    7.71
  -2  -6   4  206.10   11.93
   2   6   4  211.92   10.45
   2  -6  -4  213.51   11.33
  -2   6  -4  198.12    8.90
   2   6   5  509.50   17.63
   2  -6  -5  466.20   21.26
   2   6   5  509.27   17.73
  -2  -6   5  526.95   17.53
   2   6   5  509.45   20.74
  -2  -6   5  459.32   21.57
  -2   6  -5  505.93   18.51
   2  -6  -6   -0.98    3.87
   2   6   6   -0.56    1.71
   2   6   6    3.16    4.21
  -2  -6   6    2.45    4.20
  -2  -6   6    0.76    1.70
   2   6   6    0.58    1.68
  -2   6  -6   -1.05    1.62
   2   6   7   48.79    3.33
   2   6   7   43.12    6.18
   2  -6  -7   46.10    6.02
  -2   6  -7   48.52    3.29
   2   6   7   50.99    3.02
   2  -6  -7   62.16    3.30
   2   6   8   59.15    3.59
   2   6   8   56.14    3.31
   2   6   8   49.33    6.78
   2  -6  -8   62.79    3.57
   2  -6  -8   56.52    3.41
   2  -6  -9   10.46    2.45
   2  -6  -9   10.69    1.88
   2   6   9   11.94    2.30
   2   6   9   14.99    2.08
  -2  -6   9    8.09    4.50
   2   6   9   18.24    5.27
   2   6  10   34.20    3.03
   2   6  10   32.58    2.77
   2   6  10   35.53    6.66
   2  -6 -10   33.07    3.17
   2  -6 -10   37.34    2.50
   2  -6 -11  112.85    5.47
   2   6  11  108.11    5.05
   2   6  11  111.54    5.39
   2   6  12   10.70    2.17
   2  -6 -12   11.03    2.81
   2   6  12   11.77    2.56
   2  -6 -13   26.37    3.30
   2   6  13   20.60    2.85
   2   6  13   18.91    2.56
   2   6  14   53.15    3.48
   2   6  14   54.76    3.88
   2  -6 -14   57.58    4.24
   2  -6 -15  164.09    7.44
   2   6  15  149.19    6.66
   2   6  15  151.23    7.09
   2  -6 -16   37.28    4.09
   2   6  16   31.81    2.99
   2   6  16   26.67    3.34
   2  -6 -17   20.50    3.74
   2   6  17   19.67    3.08
   2  -6 -18   15.89    3.63
   2   6  18   15.90    2.68
   2  -6 -19   -0.19    3.50
   2   6  19    4.22    2.40
   2  -6 -20    7.98    3.44
   2   6  20   12.03    2.51
   2  -6 -21    1.34    3.30
  -2   6 -21   11.84    3.07
  -2   6 -22    3.84    2.79
  -2   6 -23    0.29    2.60
  -2  -7 -22    4.88    2.84
   2  -7  22    0.34    2.52
   2  -7  22   -1.15    2.36
  -2  -7 -21    4.33    2.83
   2  -7  21    2.78    2.67
   2  -7  21   -1.97    2.78
   2  -7  20   16.51    3.54
   2  -7  19    5.19    3.19
   2   7 -18    2.67    3.08
   2   7 -18    5.56    2.06
   2  -7  18    6.71    3.40
   2   7 -17    8.92    2.19
   2   7 -17    3.54    2.94
   2  -7  17    5.97    3.42
   2   7 -16   14.95    2.18
   2   7 -16   14.37    3.11
   2  -7  16   11.73    3.75
   2   7 -15   57.30    4.24
   2   7 -15   65.83    3.79
   2   7 -14    8.69    2.05
   2   7 -14    8.67    2.78
   2   7 -13  147.91    6.83
   2   7 -13  162.33    6.73
   2   7 -12   79.00    4.66
   2   7 -12   95.34    4.47
   2   7 -11   14.77    2.70
   2   7 -11   17.70    2.25
   2  -7  10   28.31    2.70
   2   7 -10   25.31    2.54
   2  -7   9    4.59    2.17
   2   7  -9    1.28    1.85
   2  -7   8   28.32    2.75
   2  -7   7  547.15   19.03
   2   7  -7  543.17   21.99
   2  -7   6   17.85    2.23
   2   7  -6   15.63    3.61
   2  -7   5  251.83    9.44
   2   7  -5  267.13   12.05
   2  -7   4   25.26    2.27
   2   7  -4   23.63    3.92
  -2  -7  -3   23.58    2.07
   2  -7   3   25.66    2.35
   2   7  -3   28.75    3.93
  -2  -7  -2   58.42    3.03
   2  -7   2   60.40    3.20
   2   7  -2   56.92    4.99
   2  -7   1   74.82    3.58
  -2  -7  -1   77.09    3.53
   2   7  -1   73.70    3.64
   2   7  -1   81.27    5.64
   2  -7   0   30.83    2.29
  -2  -7   0   29.59    2.32
   2   7   0   36.35    2.57
  -2   7   0   36.15    8.23
   2   7   0   38.82    4.21
   2   7   1   77.78    5.60
   2  -7  -1   60.65    3.33
  -2  -7   1   75.56    3.51
   2  -7  -1   76.82    5.78
  -2   7  -1   70.99    7.73
  -2  -7   1   67.32    9.99
   2   7   1   74.67    3.66
   2  -7  -2   53.32    3.11
   2  -7  -2   59.04    5.30
  -2  -7   2   67.30    3.20
  -2   7  -2   61.41    6.11
  -2  -7   2   57.13    8.85
   2  -7  -3   21.96    2.23
  -2  -7   3   24.63    2.37
  -2   7  -3   21.13    3.74
   2  -7  -3   27.93    4.43
   2   7   4   26.24    2.25
   2   7   4   29.04    4.81
   2  -7  -4   36.52    4.97
  -2  -7   4   26.53    2.42
   2   7   4   26.23    2.40
  -2  -7   4   21.21    6.10
  -2   7  -4   26.67    3.37
   2  -7  -5  293.96   14.30
   2   7   5  277.20   10.03
   2   7   5  262.99   10.10
  -2  -7   5  258.49   14.93
  -2  -7   5  277.53    9.96
   2   7   5  257.92   13.27
  -2   7  -5  273.10   11.27
   2   7   6   12.17    4.69
   2   7   6   14.89    2.10
  -2  -7   6   14.17    5.45
  -2  -7   6   16.16    2.11
   2  -7  -6   16.41    4.80
   2   7   6   14.22    2.14
  -2   7  -6   14.08    2.39
   2   7   7  567.24   19.11
   2  -7  -7  540.69   24.15
  -2  -7   7  565.07   19.13
   2   7   7  544.77   19.25
  -2   7  -7  527.78   20.05
   2   7   8   25.10    2.50
   2   7   8   22.90    5.97
  -2  -7   8   22.77    2.54
   2   7   8   24.51    2.65
  -2  -7   8   31.10    5.81
   2  -7  -8   25.41    2.64
   2  -7  -9    0.30    2.26
   2  -7  -9    2.41    2.01
   2   7   9    2.24    1.94
   2   7   9    8.04    5.40
   2   7   9    2.73    2.06
   2  -7 -10   22.55    2.93
   2   7  10   28.10    2.59
   2   7  10   32.35    2.90
   2   7  10   22.42    6.08
   2  -7 -10   28.13    2.43
   2  -7 -11   12.83    2.69
   2  -7 -11   18.51    1.91
   2   7  11   16.51    2.40
   2   7  11   14.48    2.66
   2   7  12   89.12    4.51
   2   7  12   90.40    4.93
   2  -7 -12   89.51    5.01
   2   7  13  164.08    6.99
   2   7  13  168.70    7.43
   2  -7 -13  164.69    7.43
   2  -7 -14   11.55    3.12
   2   7  14    9.18    2.25
   2   7  14   13.32    2.79
   2   7  15   63.10    3.91
   2  -7 -15   68.35    4.83
   2   7  15   72.38    4.36
   2  -7 -16   13.95    3.44
   2   7  16   11.59    2.33
   2   7  16   11.97    2.69
   2  -7 -17    9.83    3.40
   2   7  17    7.48    2.59
   2  -7 -18    4.63    3.35
   2   7  18    7.22    2.47
   2  -7 -19    2.64    3.23
   2   7  19    8.04    2.51
   2  -7 -20    9.74    3.39
   2   7  20    6.14    2.52
  -2   7 -21    1.35    2.60
  -2  -7  22    2.43    3.40
  -2   7 -22    6.29    2.75
   2  -8  22   -0.82    2.61
   2  -8  22    2.86    2.49
  -2  -8 -22    7.57    2.76
  -2  -8 -21    6.57    2.79
   2  -8  21    7.05    2.94
   2  -8  21    2.11    2.66
  -2  -8 -20    8.53    2.95
   2  -8  20    0.74    2.86
   2  -8  20   -0.71    3.04
   2  -8  19   -1.32    2.96
   2  -8  19    3.53    3.28
   2   8 -18   21.09    2.43
   2  -8  18   21.08    3.96
   2   8 -17    5.77    2.05
   2  -8  17   10.14    3.83
   2   8 -16   16.73    2.39
   2   8 -15   13.43    2.22
   2   8 -14   86.39    4.53
   2   8 -13    0.50    1.94
   2   8 -12   57.63    3.55
   2   8 -11   70.43    3.97
   2  -8  11   72.80    4.01
   2  -8  10   26.23    3.08
   2   8 -10   30.18    2.70
   2  -8  10   27.47    2.74
   2  -8   9  267.93   10.35
   2   8  -9  267.35   10.20
   2  -8   8   81.64    4.36
   2  -8   7   60.33    3.58
   2  -8   6   58.01    3.38
   2  -8   5  191.19    7.54
   2   8  -5  189.26   10.02
   2  -8   4   45.58    3.08
   2   8  -4   39.26    4.67
  -2  -8  -3   22.39    2.14
   2  -8   3   28.78    2.50
   2   8  -3   24.24    4.08
  -2  -8  -2   94.86    4.26
   2   8  -2   94.13    6.57
   2  -8   2   95.40    4.42
   2  -8   1  218.45    8.40
  -2   8   1  214.99   16.11
   2   8  -1  228.65    8.42
   2   8  -1  228.15   10.98
  -2  -8  -1  222.28    8.35
   2  -8   0  184.75    7.18
  -2  -8   0  187.52    7.17
  -2   8   0  180.26   13.20
   2   8   0  186.22    7.23
   2  -8   0  174.80    9.22
   2   8   0  186.99    9.77
   2  -8  -1  207.56    8.09
  -2  -8   1  221.38    8.15
  -2  -8   1  216.37   17.09
  -2   8  -1  203.27   12.58
   2   8   1  206.76    8.20
   2  -8  -1  232.52   10.95
   2   8   1  220.59   10.80
  -2  -8   2   98.62    4.48
   2  -8  -2   96.59    4.44
  -2   8  -2  109.60    7.67
   2  -8  -2   94.15    6.95
   2  -8  -3   22.67    2.23
  -2  -8   3   31.09    2.49
  -2   8  -3   18.41    4.23
  -2  -8   3   27.97    8.00
   2  -8  -3   24.03    4.48
   2   8   4   40.91    2.79
  -2  -8   4   41.02    3.00
   2   8   4   42.23    3.05
   2   8   4   42.65    5.50
   2  -8  -4   39.58    5.49
  -2  -8   4   52.55    8.68
   2   8   5  199.48    7.48
   2  -8  -5  197.69   11.56
   2   8   5  169.87   10.80
  -2  -8   5  192.63    7.51
  -2  -8   5  166.32   12.99
  -2   8  -5  179.14    8.90
   2   8   5  185.29    7.62
   2   8   6   53.20    3.37
   2   8   6   59.11    3.52
  -2  -8   6   60.22    3.58
   2   8   6   46.94    6.28
   2  -8  -6   61.82    6.92
  -2   8  -6   65.30    4.53
   2   8   7   59.59    7.23
   2   8   7   60.03    3.49
  -2  -8   7   59.78    3.63
   2   8   7   59.45    3.70
   2   8   8   77.44    4.17
  -2  -8   8   82.62    4.39
   2   8   8   80.65    4.26
   2   8   9  264.67   10.05
  -2  -8   9  259.66   10.17
   2   8   9  271.99   10.25
   2  -8  -9  269.88   10.13
   2   8  10   29.52    2.77
  -2  -8  10   27.94    3.11
   2   8  10   30.12    2.98
   2  -8 -10   27.38    2.51
   2   8  11   72.75    4.14
   2  -8 -11   61.69    4.09
   2   8  11   77.46    4.35
   2  -8 -11   74.78    3.78
   2   8  12   58.25    3.90
   2  -8 -12   53.38    3.79
   2   8  12   55.78    3.58
   2   8  13    2.04    2.17
   2   8  13    3.90    2.42
   2  -8 -13    4.00    2.79
   2   8  14   92.25    4.82
   2   8  14   93.26    5.18
   2  -8 -14   89.02    5.22
   2  -8 -15    6.79    3.11
   2   8  15    8.34    2.18
   2   8  15   11.47    2.79
   2  -8 -16   15.20    3.36
   2   8  16   14.55    2.96
   2   8  16   18.55    2.54
   2  -8 -17    5.92    3.18
   2   8  17   10.85    2.67
   2  -8 -18   16.80    3.49
   2   8  18    8.41    2.85
   2   8  19   -1.14    2.66
  -2   8 -19    4.79    2.72
  -2  -8  19   -2.98    3.35
   2   8  20   -1.70    2.38
  -2   8 -20    3.86    2.68
  -2  -8  20   -0.43    3.27
  -2   8 -21    8.52    2.74
  -2  -8  21    3.45    3.28
  -2   8 -22    5.82    2.55
  -2  -8  22    0.43    3.15
   2  -9  22    2.61    2.42
   2  -9  21    5.77    2.88
  -2  -9 -21    8.22    2.63
   2  -9  21    3.44    2.65
   2  -9  20    2.54    2.72
   2  -9  20    2.35    3.05
  -2  -9 -20    4.33    2.60
  -2  -9 -19    5.43    2.76
   2  -9  19   -2.30    3.18
   2  -9  19    1.50    2.98
   2   9 -18    6.53    1.93
   2  -9  18    2.16    3.49
   2  -9  18    2.48    3.07
   2  -9  17    6.86    3.01
   2   9 -17    5.80    2.00
   2  -9  17    8.20    3.74
   2  -9  16   35.31    3.90
   2   9 -16   51.30    3.23
   2   9 -15    0.65    1.91
   2  -9  15    3.83    3.15
   2   9 -14   12.10    2.32
   2  -9  14    9.64    3.24
   2  -9  13  304.64   12.71
   2   9 -13  340.39   12.24
   2  -9  12  363.22   13.74
   2   9 -12  355.69   13.26
   2  -9  11   84.35    4.74
   2   9 -11   72.54    4.16
   2  -9  11   71.11    4.23
   2  -9  10  122.38    5.86
   2  -9  10  122.94    5.94
   2   9 -10  126.28    5.72
   2  -9   9   40.57    3.44
   2   9  -9   34.75    2.89
   2  -9   8   56.65    3.81
   2  -9   7   89.00    4.62
   2  -9   6   58.45    3.74
   2  -9   5  182.33    7.54
   2  -9   4  175.57    7.17
   2   9  -4  171.48    9.75
  -2  -9  -3  127.51    5.51
   2  -9   3  128.58    5.68
   2   9  -3  132.22    8.17
  -2  -9  -2   15.64    2.13
  -2   9   2   15.27    9.34
   2  -9   2   17.27    2.33
   2   9  -2   21.54    4.17
  -2  -9  -1  246.48    9.22
   2  -9   1  245.72    9.32
  -2   9   1  212.71   16.42
   2   9  -1  246.73   12.10
   2  -9   0   21.71    2.33
  -2  -9   0   17.15    2.29
   2  -9   0   21.24    3.48
  -2   9   0   21.72    6.89
   2   9   0   23.09    2.46
   2   9   0   26.85    4.40
   2   9   1  238.70   11.99
  -2  -9   1  229.18    8.94
  -2   9  -1  224.48   13.60
   2  -9  -1  234.88    8.93
   2  -9  -1  250.85   11.71
   2  -9  -2   15.97    4.00
  -2  -9   2   14.41    9.09
  -2   9  -2   12.13    4.49
  -2  -9   2   16.03    2.38
   2  -9  -2   19.93    2.36
   2  -9  -3  116.26    5.35
   2  -9  -3  119.34    8.53
  -2  -9   3  133.16    5.47
  -2  -9   3  127.49   13.36
  -2   9  -3  114.03    7.83
   2   9   3  120.72    5.54
  -2  -9   4  174.38    7.06
   2   9   4  173.84   10.53
   2   9   4  163.96    7.02
   2  -9  -4  159.09   10.43
   2   9   5  180.43    7.27
   2   9   5  192.09   11.38
  -2  -9   5  190.28    7.54
   2   9   5  164.41    7.49
   2  -9  -5  183.59   11.45
  -2   9  -5  183.52    9.25
   2   9   6   52.44    3.38
   2   9   6   49.14    3.66
  -2  -9   6   58.71    3.56
  -2   9  -6   49.75    4.40
   2   9   6   41.79    6.35
   2   9   7   81.75    4.45
  -2  -9   7   97.15    4.76
   2   9   7   81.37    8.09
   2   9   7   83.81    4.67
   2   9   8   53.37    3.62
  -2  -9   8   67.10    3.97
   2   9   8   51.35    7.25
   2   9   8   54.81    3.98
   2   9   9   35.04    3.06
  -2  -9   9   35.23    3.24
   2   9   9   26.26    3.18
   2  -9  -9   34.28    3.06
   2  -9 -10  126.08    5.70
   2   9  10  124.14    5.68
   2   9  10  112.21    5.97
  -2  -9  10  128.37    6.06
   2   9  11   70.93    4.26
  -2  -9  11   73.03    4.82
   2   9  11   73.62    4.57
   2  -9 -11   74.54    3.94
   2   9  12  370.11   13.50
  -2  -9  12  353.94   13.95
   2   9  12  364.47   13.87
   2   9  13  339.04   12.45
  -2  -9  13  315.01   12.91
   2   9  13  334.36   12.82
   2   9  14   11.13    2.43
  -2  -9  14    7.95    3.13
   2   9  14    8.56    2.80
   2   9  15    4.61    2.13
  -2  -9  15    3.60    3.06
   2   9  15    0.51    2.94
   2   9  16   46.33    3.24
   2   9  16   44.80    3.98
  -2  -9  17    3.46    3.34
   2   9  17    7.73    2.86
   2   9  18   -2.35    2.82
  -2   9 -18    7.17    2.50
  -2  -9  18    3.55    3.20
  -2  -9  19    1.69    3.23
   2   9  19    0.32    2.49
  -2   9 -19    3.48    2.43
  -2  -9  20   -1.68    3.21
  -2   9 -20    3.89    2.44
  -2  -9  21    1.04    3.16
   2 -10  21    2.50    2.66
   2 -10  21    0.68    2.66
   2 -10  20   -1.98    2.76
   2 -10  20    5.38    3.08
   2 -10  19    2.82    2.98
   2 -10  19   -1.03    3.27
   2  10 -18   15.25    2.10
   2 -10  18   18.24    3.96
  -2 -10 -18   18.26    2.76
   2 -10  18    8.26    3.25
   2  10 -17   11.06    2.05
   2 -10  17    6.40    3.02
   2  10 -16   18.20    2.31
   2 -10  16   17.70    3.42
   2 -10  15   25.49    3.71
   2  10 -15   33.55    2.84
   2  10 -14   15.00    2.34
   2 -10  14   12.49    3.34
   2  10 -13   37.32    2.98
   2 -10  13   35.73    3.78
   2 -10  12   34.12    3.93
   2  10 -12   34.59    2.93
   2 -10  11  143.99    6.80
   2  10 -11  142.25    6.18
   2 -10  11  126.08    6.28
   2 -10  10   38.08    3.83
   2  10 -10   39.97    3.05
   2 -10   9   51.83    4.14
   2 -10   8    3.50    2.49
   2 -10   7   38.08    3.47
   2 -10   6   12.61    2.88
   2 -10   5   36.88    3.36
  -2 -10  -4  125.13    5.75
   2 -10   4  136.96    6.01
  -2 -10  -3   80.51    4.15
   2 -10   3   83.80    4.46
  -2 -10  -2  238.72    9.39
   2 -10   2  255.37    9.52
  -2 -10  -1   82.96    4.24
   2 -10   1   85.40    4.28
   2  10  -1   86.22    6.90
   2 -10   0    0.67    2.11
  -2 -10   0   -0.88    1.93
   2 -10   0    2.81    2.60
   2  10   0   -0.88    3.64
   2 -10  -1   79.77    6.21
   2 -10  -1   80.89    4.16
  -2 -10   1   80.00    4.31
  -2  10  -1   70.85    7.95
   2  10   1   77.80    6.92
   2 -10  -2  248.29    9.65
  -2 -10   2  255.85    9.77
  -2  10  -2  229.40   13.20
   2 -10  -2  266.03   13.06
  -2 -10   3   84.61    4.37
   2  10   3   78.02    4.35
   2 -10  -3   82.29    7.27
   2 -10  -3   77.19    4.28
   2  10   4  118.13    9.18
   2 -10  -4  127.43    5.90
  -2 -10   4  139.20    6.00
   2  10   4  130.30    6.02
   2 -10  -4  137.16    9.64
  -2  10  -4  125.59    8.06
   2  10   5   41.55    2.95
  -2 -10   5   38.63    3.34
   2  10   5   45.65    3.54
  -2  10  -5   34.83    4.27
  -2 -10   6   11.06    2.70
   2  10   6   13.78    2.40
   2  10   6   12.22    2.74
  -2 -10   7   38.75    3.44
   2  10   7   33.29    3.15
   2  10   7   31.72    3.31
   2  10   8    0.25    2.23
  -2 -10   8    0.85    2.69
   2  10   8   -4.27    2.62
   2  10   9   48.01    3.57
  -2 -10   9   55.25    3.94
   2  10   9   46.15    3.98
   2  10  10   42.30    3.34
  -2 -10  10   42.80    3.80
   2  10  10   36.00    3.68
   2 -10 -10   41.71    3.30
   2  10  11  139.47    6.44
  -2 -10  11  144.35    6.91
   2  10  11  142.55    6.81
   2 -10 -11  140.73    6.30
   2  10  12   36.55    3.21
  -2 -10  12   39.30    3.90
   2  10  12   34.39    3.61
  -2 -10  13   29.68    3.85
   2  10  13   28.27    3.06
   2  10  13   32.13    3.61
  -2 -10  14    9.81    3.33
   2  10  14   18.33    2.53
   2  10  14   14.83    3.23
   2  10  15   28.83    2.84
   2  10  15   26.61    3.49
   2  10  16   20.78    2.54
   2  10  16   15.98    3.18
  -2 -10  17    7.65    3.46
   2  10  17   11.28    2.93
  -2 -10  18    3.76    3.26
   2  10  18   15.23    2.88
   2  10  19    0.61    2.34
  -2 -10  19    1.04    3.26
  -2 -10  20    2.29    3.22
  -2 -10  21    0.61    3.11
   2 -11  21   -1.82    2.59
   2 -11  20    4.12    2.75
   2 -11  20   -0.23    2.95
   2 -11  19    6.03    3.10
   2 -11  19    6.38    3.44
   2 -11  18    5.49    3.14
   2 -11  18    6.54    3.49
   2  11 -17    5.79    1.83
   2 -11  17    2.39    2.97
   2  11 -16    4.81    1.89
   2 -11  16    3.81    3.19
   2  11 -15    7.37    2.05
   2 -11  15    7.14    3.23
   2  11 -14    8.84    2.20
   2 -11  14    9.77    3.29
   2  11 -13   19.79    2.47
   2 -11  13   22.04    3.79
   2 -11  12    6.82    3.19
   2  11 -12    0.93    2.04
   2 -11  11  149.11    7.00
   2 -11  11  160.14    7.49
   2  11 -11  148.03    6.68
   2 -11  10   34.95    3.82
   2  11 -10   25.11    2.79
   2 -11   9   59.16    4.51
   2 -11   8    3.06    2.95
   2 -11   7  106.85    5.72
   2 -11   6   10.06    2.93
   2 -11   5   72.48    4.50
  -2 -11  -4   46.47    3.26
   2 -11   4   46.82    3.55
   2 -11   3   12.08    2.59
  -2 -11  -3   13.63    2.41
  -2 -11  -2   69.31    4.05
   2 -11   2   73.44    4.24
   2 -11   1   12.06    2.52
  -2 -11  -1   14.19    2.47
   2 -11   0    6.79    2.36
  -2 -11   0    4.22    2.24
   2 -11   0    6.86    2.82
  -2 -11   1   12.97    2.60
  -2  11  -1    1.94    5.21
   2 -11  -1    9.33    3.27
   2 -11  -1    8.42    2.16
   2 -11  -2   70.73    4.05
  -2 -11   2   65.17    4.12
  -2  11  -2   62.36    7.27
   2  11   2   71.88    4.16
   2 -11  -2   59.72    6.27
  -2 -11   3    9.33    2.68
   2 -11  -3    9.33    2.45
   2 -11  -3   12.94    4.46
   2  11   3    9.60    2.62
  -2 -11   4   49.36    3.76
   2 -11  -4   47.15    3.61
   2  11   4   45.40    3.67
   2  11   5   81.59    4.41
  -2 -11   5   77.86    4.65
   2  11   5   78.88    4.69
  -2 -11   6   12.21    3.13
   2  11   6   12.54    2.56
   2  11   6    9.75    2.95
   2  11   7   99.89    5.20
  -2 -11   7  112.39    5.79
   2  11   7   96.09    5.46
   2  11   8    1.35    2.46
  -2 -11   8    5.80    3.24
   2  11   8    5.87    2.87
   2  11   9   58.82    3.91
  -2 -11   9   57.33    4.35
   2  11   9   53.48    4.36
  -2 -11  10   27.45    3.70
   2 -11 -10   21.83    2.99
   2  11  10   27.51    3.08
   2  11  10   17.13    3.32
   2  11  11  146.41    6.72
  -2 -11  11  165.20    7.51
   2  11  11  142.35    7.14
   2 -11 -11  145.13    6.67
  -2 -11  12    1.88    3.29
   2  11  12    3.92    2.37
   2  11  12    6.41    3.08
   2  11  13   13.91    3.29
  -2 -11  13   17.49    3.46
   2  11  13   18.44    2.64
   2  11  14    7.21    2.41
  -2 -11  14    1.40    3.05
   2  11  14    6.22    3.04
   2  11  15    3.54    2.22
  -2 -11  15    1.64    3.32
   2  11  15    7.06    2.97
  -2 -11  16    7.12    3.43
   2  11  16   11.40    2.95
  -2 -11  17   -1.06    3.30
   2  11  17    5.49    2.87
  -2 -11  18    5.71    3.30
   2  11  18   10.30    2.63
  -2 -11  19    1.26    3.26
  -2 -11  20    1.23    3.06
   2 -12  20    2.84    2.71
   2 -12  20    6.22    2.97
   2 -12  19    9.79    3.09
   2 -12  19    2.25    3.23
   2 -12  18   -2.42    3.41
   2 -12  18    5.96    3.24
   2 -12  17    5.11    3.17
   2  12 -16    5.23    1.83
   2 -12  16    6.04    3.44
   2  12 -15    2.53    1.81
   2 -12  15   -0.42    3.40
   2  12 -14    8.38    2.17
   2 -12  14   13.73    3.67
   2  12 -13    2.27    1.91
   2 -12  13   -1.64    3.34
   2 -12  12   26.89    3.93
   2  12 -12   27.50    2.74
   2 -12  11   10.38    3.57
   2 -12  11    4.70    2.54
   2  12 -11    6.08    2.27
   2 -12  10   91.55    5.69
   2  12 -10   77.00    4.48
   2 -12   9   25.08    3.82
   2 -12   8   87.35    5.48
   2 -12   7    6.40    3.15
   2 -12   6   10.40    3.12
   2 -12   5   71.18    4.69
  -2 -12  -4   18.87    2.76
   2 -12   4   16.27    3.06
   2 -12   3   23.11    3.22
  -2 -12  -3   27.37    2.87
   2 -12   2   18.57    3.05
  -2 -12  -2   15.30    2.67
   2 -12   1   16.47    2.83
  -2 -12  -1   22.57    2.75
   2 -12   0    2.96    2.43
  -2 -12   0    2.92    2.27
  -2 -12   1   20.05    3.05
   2 -12  -1   22.76    2.97
  -2 -12   2   14.04    2.72
   2 -12  -2   12.75    2.78
   2  12   3   27.65    3.14
  -2 -12   3   25.90    3.30
   2 -12  -3   24.48    2.98
  -2 -12   4   15.31    3.00
   2 -12  -4   11.04    2.61
   2  12   4   19.64    3.15
  -2 -12   5   68.49    4.60
   2  12   5   73.03    4.60
   2  12   6    7.57    2.40
   2  12   6   11.87    3.12
  -2 -12   6    9.80    2.95
  -2 -12   7    6.61    3.09
   2  12   7    1.80    2.60
   2  12   7    5.93    3.13
   2  12   8   84.89    4.98
  -2 -12   8  100.13    5.78
   2  12   8   90.64    5.25
  -2 -12   9   20.66    3.92
   2  12   9   22.09    3.05
   2  12   9   24.74    3.59
   2  12  10   83.03    4.85
  -2 -12  10   87.51    5.61
   2  12  10   95.21    5.41
   2 -12 -11    9.38    2.53
   2  12  11    5.41    2.42
   2  12  11    6.96    3.13
  -2 -12  11    9.75    3.33
   2  12  12   20.58    2.92
  -2 -12  12   29.23    4.18
   2  12  12   23.54    3.48
   2  12  13   -2.58    2.31
   2  12  13    4.11    2.97
  -2 -12  13    2.51    3.34
   2  12  14    7.80    2.44
   2  12  14    9.77    3.06
  -2 -12  14   10.69    3.54
   2  12  15    0.71    2.13
   2  12  15    2.97    2.81
  -2 -12  15    1.08    3.33
   2  12  16    7.89    2.66
  -2 -12  16   -2.17    3.32
   2  12  17    4.68    2.44
  -2 -12  17    7.39    3.44
  -2 -12  18    3.64    3.37
   2  12  18    4.00    2.32
  -2 -12  19    6.71    3.36
  -2 -12  20    4.07    3.32
   2 -13  19    4.70    2.93
   2 -13  19    5.29    3.05
   2 -13  18    1.05    3.23
   2 -13  18    2.20    3.12
   2 -13  17   20.48    3.69
   2 -13  16   11.67    3.70
   2  13 -15    3.27    1.78
   2 -13  15    6.39    3.56
   2 -13  14    3.76    3.40
   2  13 -14    3.59    1.88
   2  13 -13    5.30    2.04
   2 -13  13    2.86    3.51
   2 -13  12   19.45    4.03
   2  13 -12   19.77    2.52
   2 -13  11   29.91    4.25
   2  13 -11   20.13    2.57
   2 -13  10    5.45    3.55
   2  13 -10    4.59    2.17
   2 -13   9   51.43    4.87
   2 -13   8   87.92    5.80
   2 -13   7  249.79   10.58
   2 -13   6   52.54    4.36
   2 -13   5   65.79    4.69
   2 -13   4   12.98    3.15
  -2 -13  -4    9.88    2.60
  -2 -13  -3    9.09    2.41
   2 -13   3   12.67    3.00
   2 -13   2   21.42    3.41
  -2 -13  -2   23.33    3.05
   2 -13   1   28.20    3.39
  -2 -13  -1   29.80    3.07
   2 -13   0   -0.16    2.55
  -2 -13   0    0.62    2.48
  -2 -13   1   33.84    3.46
   2 -13  -1   32.21    3.41
  -2 -13   2   24.42    3.15
   2 -13  -2   22.27    3.11
   2 -13  -3   12.39    2.74
  -2 -13   3    6.07    3.01
  -2 -13   4   12.45    3.17
   2 -13  -4   10.87    2.66
   2  13   5   70.87    4.64
  -2 -13   5   76.25    5.07
   2  13   6   50.10    3.88
  -2 -13   6   56.39    4.50
   2  13   6   50.43    4.09
   2  13   7  253.24   10.14
  -2 -13   7  243.27   10.68
   2  13   7  257.05   10.39
   2  13   8   75.64    4.76
  -2 -13   8   83.77    5.20
   2  13   8   81.13    5.19
   2  13   9   51.91    4.02
  -2 -13   9   64.97    5.05
   2  13   9   58.97    4.31
  -2 -13  10    5.75    3.63
   2  13  10    5.18    2.60
   2  13  10    2.91    2.97
   2 -13 -11   22.68    2.97
  -2 -13  11   31.05    4.13
   2  13  11   23.90    3.07
   2  13  11   27.12    3.50
   2  13  12   18.76    2.95
  -2 -13  12   16.48    3.90
   2  13  12   20.65    3.35
   2  13  13   -1.08    2.41
  -2 -13  13    7.21    3.76
   2  13  13    9.60    2.97
   2  13  14    3.70    2.31
  -2 -13  14    3.64    3.79
   2  13  14    6.70    2.94
   2  13  15   -0.43    2.13
  -2 -13  15    5.44    3.38
   2  13  15    5.98    2.67
  -2 -13  16   11.03    3.63
   2  13  16   14.85    2.93
  -2 -13  17   11.79    3.86
   2  13  17   14.45    2.69
  -2 -13  18   -0.65    3.20
  -2 -13  19    4.59    3.29
   2 -14  19   16.85    3.51
   2 -14  18    9.57    3.48
   2 -14  18    7.75    3.08
   2 -14  17    3.11    3.11
   2 -14  16   -0.22    3.38
   2 -14  15    5.40    3.57
   2  14 -14    4.15    1.86
   2 -14  14    2.52    3.41
   2  14 -13   -0.65    1.84
   2 -14  13    0.46    3.60
   2  14 -12    6.45    2.15
   2 -14  12    7.82    3.69
   2 -14  11    7.71    3.72
   2  14 -11    2.53    2.11
   2 -14  10    4.65    3.36
   2  14 -10    1.59    2.06
   2 -14   9    6.45    3.49
   2  14  -9    0.89    2.15
   2 -14   8   13.99    3.47
   2 -14   7  226.38   10.06
   2 -14   6   31.05    3.88
   2 -14   5  109.38    6.32
   2 -14   4   29.85    3.92
   2 -14   3   20.56    3.56
  -2 -14  -3   24.48    3.20
   2 -14   2   17.57    3.35
  -2 -14  -2   22.04    3.13
   2 -14   1    1.40    2.77
  -2 -14  -1    4.45    2.72
   2 -14   0    6.27    2.81
  -2 -14   0    1.73    2.67
  -2 -14   1   -0.52    2.58
   2 -14  -1    1.73    2.78
  -2 -14   2   13.96    3.09
   2 -14  -2   20.61    3.24
  -2 -14   3   24.03    3.58
   2 -14  -3   20.56    3.27
  -2 -14   4   38.97    4.09
   2  14   5  110.22    5.79
  -2 -14   5  112.73    6.27
   2  14   6   29.38    3.28
  -2 -14   6   34.01    4.17
   2  14   7  251.44   10.14
  -2 -14   7  239.89   10.64
   2  14   8   21.44    3.25
   2  14   8   18.60    3.33
  -2 -14   8   23.40    3.89
   2  14   9    0.33    2.63
   2  14   9    0.17    2.88
  -2 -14   9    2.61    3.37
  -2 -14  10    4.72    3.61
   2  14  10    2.29    2.58
   2  14  10    3.16    2.98
   2 -14 -11    7.35    2.60
  -2 -14  11    7.84    3.52
   2  14  11    4.06    2.52
   2  14  11   11.11    3.11
  -2 -14  12    4.22    3.73
   2  14  12    6.24    2.51
   2  14  12    4.04    2.87
  -2 -14  13    1.66    3.68
   2  14  13   -0.16    2.32
   2  14  13    6.39    2.97
  -2 -14  14    5.20    3.84
   2  14  14    8.58    2.30
   2  14  14    8.54    2.92
  -2 -14  15   10.77    3.82
   2  14  15    6.28    2.14
   2  14  15    6.39    2.74
  -2 -14  16    4.35    3.62
  -2 -14  17   -3.54    3.36
  -2 -14  18    0.21    3.27
   2 -15  18    1.42    3.01
   2 -15  17    4.50    2.86
   2 -15  16   10.45    3.14
   2 -15  15   15.13    3.42
   2 -15  14    9.30    3.38
   2 -15  13   12.50    3.60
   2  15 -12   11.97    2.17
   2 -15  12   14.43    3.96
   2 -15  11    0.93    3.52
   2  15 -11    3.46    1.96
   2 -15  10    4.82    3.49
   2  15 -10    4.62    2.24
   2 -15   9    4.32    3.43
   2  15  -9    1.51    2.20
   2 -15   8   28.12    4.05
   2 -15   7   28.37    4.10
   2 -15   6   25.15    4.00
   2 -15   5   45.65    4.48
   2 -15   4   44.11    4.40
  -2 -15  -3   73.90    4.68
   2 -15   3   64.91    4.91
   2 -15   2   16.81    3.52
  -2 -15  -2   28.19    3.55
  -2 -15  -1   78.74    4.88
   2 -15   1   70.37    5.05
   2 -15   0   10.81    3.16
  -2 -15   0    6.59    3.11
   2 -15  -1   78.24    5.19
  -2 -15   1   74.94    5.08
  -2 -15   2   23.30    3.58
   2 -15  -2   23.34    3.47
   2 -15  -3   63.89    4.68
  -2 -15   3   66.01    4.87
  -2 -15   4   46.19    4.42
   2  15   5   43.80    3.74
  -2 -15   5   52.54    4.70
   2  15   6   34.51    3.48
  -2 -15   6   30.25    4.21
   2  15   7   15.09    2.96
  -2 -15   7   18.41    3.76
   2  15   8   17.48    3.14
  -2 -15   8   26.73    4.12
   2  15   9    1.89    2.69
  -2 -15   9    5.53    3.61
   2  15  10    5.06    2.74
  -2 -15  10    5.83    3.51
   2 -15 -11    3.50    2.58
   2  15  11    1.82    2.48
  -2 -15  11    5.43    3.66
   2  15  12    9.53    2.66
  -2 -15  12   10.70    3.66
   2  15  13    1.87    2.22
  -2 -15  13    4.27    3.59
  -2 -15  14    5.38    3.48
   2  15  14    2.76    2.17
  -2 -15  15   19.19    3.78
  -2 -15  16    9.70    3.41
  -2 -15  17    3.36    3.11
   2 -16  16    5.30    3.01
   2 -16  15    2.10    2.98
   2 -16  14    7.92    3.21
   2 -16  13    2.50    3.30
   2 -16  12   11.00    3.59
   2 -16  11    1.67    3.09
   2 -16  11    4.28    3.40
   2  16 -11    4.22    1.88
   2 -16  10    7.64    3.76
   2  16 -10    2.81    2.06
   2 -16   9    5.45    3.47
   2  16  -9    5.35    2.24
   2 -16   8    1.41    3.66
   2 -16   7    5.78    3.58
   2 -16   6    4.55    3.41
   2 -16   5    6.67    3.47
   2 -16   4   10.61    3.55
  -2 -16  -3    1.37    2.68
   2 -16   3    0.42    3.00
   2 -16   2   22.94    3.55
  -2 -16  -2   22.58    3.32
  -2 -16  -1  111.79    6.23
   2 -16   1  118.86    6.46
   2 -16   0    3.86    3.12
  -2 -16   0   -0.40    3.05
   2 -16  -1  112.33    6.29
  -2 -16   1  110.15    6.32
  -2 -16   2   22.26    3.77
   2 -16  -2   26.11    3.57
  -2 -16   3   -2.10    3.25
   2 -16  -3    1.58    2.92
  -2 -16   4    9.54    3.43
  -2 -16   5    6.04    3.51
   2  16   5   11.64    2.89
  -2 -16   6    7.32    3.36
   2  16   6    4.59    2.77
  -2 -16   7   -1.63    3.44
   2  16   7   -0.35    2.82
   2  16   8    0.53    2.74
  -2 -16   8   -0.95    3.13
   2  16   9    8.05    2.85
  -2 -16   9    4.33    3.55
   2 -16 -10    0.78    2.86
   2  16  10   -0.51    2.62
  -2 -16  10    3.15    3.49
   2  16  11    3.49    2.54
  -2 -16  11    5.08    3.59
   2  16  12    4.33    2.48
  -2 -16  12    1.68    3.50
   2  16  13    1.07    2.18
  -2 -16  13    6.32    3.45
   2  16  14    0.84    2.08
  -2 -16  14    5.24    3.30
  -2 -16  15    1.75    3.16
  -2 -16  16    6.24    2.93
   2 -17  15   -1.39    2.83
   2 -17  14    0.85    2.92
   2 -17  13    4.00    3.26
   2 -17  12    1.84    3.26
   2 -17  11    4.95    3.29
   2 -17  10    0.48    3.32
   2 -17   9    7.21    3.69
   2  17  -9    5.83    2.14
   2 -17   8    9.58    3.55
   2  17  -8    7.10    2.32
   2 -17   7   11.40    3.72
   2 -17   6    0.93    3.44
   2 -17   5   42.33    4.63
   2 -17   4   20.60    3.91
   2 -17   3   36.80    4.20
  -2 -17  -2   17.61    3.23
   2 -17   2   16.55    3.67
  -2 -17  -1   49.18    4.36
   2 -17   1   49.62    4.59
   2 -17   0   13.43    3.46
  -2 -17   0   19.60    3.44
   2 -17  -1   41.78    4.29
  -2 -17   1   50.57    4.45
   2 -17  -2   14.81    3.43
  -2 -17   2   18.40    3.45
  -2 -17   3   44.55    4.37
  -2 -17   4   13.92    3.45
   2  17   4   17.62    3.15
   2  17   5   40.68    3.88
  -2 -17   5   48.53    4.60
  -2 -17   6    5.67    3.45
   2  17   6    3.88    2.84
  -2 -17   7   17.03    3.83
   2  17   7   12.85    3.01
  -2 -17   8    8.25    3.57
   2  17   8    8.46    3.09
  -2 -17   9    8.53    3.73
   2  17   9    5.62    2.79
   2 -17 -10    1.93    2.87
   2  17  10    1.53    2.50
  -2 -17  10    3.65    3.44
   2  17  11    4.27    2.47
  -2 -17  11    6.49    3.50
   2  17  12    0.47    2.18
  -2 -17  12   -0.24    3.23
   2  17  13    3.36    2.27
  -2 -17  13    0.23    3.21
  -2 -17  14    2.20    3.12
  -2 -17  15   -0.21    2.98
   2 -18  13   -2.29    2.99
   2 -18  12    1.53    3.15
   2 -18  11    2.50    3.24
   2 -18  10    4.79    3.19
   2 -18  10    2.09    3.13
   2 -18   9    7.32    3.47
   2 -18   8    3.55    3.51
   2  18  -8    2.87    1.98
   2 -18   7   -1.42    3.45
   2 -18   6   -2.80    3.45
   2 -18   5    6.68    3.49
   2 -18   4    5.93    3.18
   2 -18   3    4.82    3.40
   2 -18   2    5.40    3.21
  -2 -18  -1    0.22    2.90
   2 -18   1    0.67    3.17
   2 -18   0   31.28    3.92
  -2 -18   0   29.46    3.78
   2 -18  -1    4.99    3.18
  -2 -18   1    2.01    2.87
  -2 -18   2    3.83    3.21
  -2 -18   3    3.91    3.30
  -2 -18   4    6.88    3.38
   2  18   4    1.92    2.68
  -2 -18   5    6.73    3.28
   2  18   5    6.02    2.91
  -2 -18   6   -0.71    3.41
   2  18   6    0.90    2.74
  -2 -18   7    1.19    3.16
   2  18   7    1.97    2.71
  -2 -18   8    4.81    3.58
   2  18   8    0.89    2.71
  -2 -18   9    4.32    3.47
   2  18   9    7.07    2.80
   2 -18 -10    6.50    2.82
  -2 -18  10    4.26    3.39
   2  18  10    1.00    2.46
  -2 -18  11    1.16    3.29
   2  18  11   -1.42    2.20
  -2 -18  12    3.82    3.04
   2  18  12   -0.59    2.18
   2  18  13   -1.36    2.02
  -2 -18  13    2.37    3.05
   2 -19  12    5.40    2.97
   2 -19  11   -0.21    3.00
   2 -19  10    3.66    3.05
   2 -19  10   -0.43    2.90
   2 -19   9   -1.11    3.20
   2 -19   8    1.35    3.24
   2 -19   7   10.89    3.35
   2 -19   6    5.25    3.27
   2 -19   5    2.52    3.27
   2 -19   4   11.49    3.52
   2 -19   3   13.68    3.27
   2 -19   2    2.94    3.20
  -2 -19  -1    6.94    3.02
   2 -19   1    8.60    3.14
   2 -19   0    6.83    3.27
  -2 -19   0    8.04    3.15
   2 -19  -1    8.26    3.18
  -2 -19   1    7.94    3.15
  -2 -19   2    0.45    3.14
   2  19   3    8.17    2.79
  -2 -19   3    9.62    3.33
   2  19   4    4.02    2.66
  -2 -19   4    8.81    3.34
  -2 -19   5    3.24    3.32
   2  19   5    2.66    2.86
  -2 -19   6    3.21    3.20
   2  19   6    1.96    2.66
  -2 -19   7    7.82    3.42
   2  19   7    8.38    2.79
  -2 -19   8    0.92    3.25
   2  19   8   -1.21    2.54
   2 -19  -9   -1.36    2.80
  -2 -19   9   -7.48    3.39
   2  19   9   -0.83    2.37
  -2 -19  10    2.22    3.16
   2  19  10    2.36    2.37
  -2 -19  11   -2.80    3.08
   2  19  11    0.30    2.12
  -2 -19  12    3.51    3.00
   2 -20  10   -0.20    2.65
   2 -20   9    7.09    2.86
   2 -20   9   10.59    3.25
   2 -20   8    1.68    2.89
   2 -20   7    1.30    2.84
   2 -20   6    1.76    2.94
   2 -20   5    0.44    2.87
   2 -20   4   -0.22    2.97
   2 -20   3   -0.88    2.89
   2 -20   2    2.81    2.90
   2 -20   1    1.73    2.71
   2 -20   0    1.29    2.90
  -2 -20   0   -0.86    2.83
  -2 -20   1    1.96    2.97
  -2 -20   2    3.04    3.07
   2  20   3    2.05    2.63
  -2 -20   3    0.88    2.94
   2  20   4   -1.39    2.59
  -2 -20   4    5.36    3.13
   2  20   5    0.17    2.55
  -2 -20   5   -0.22    2.93
   2  20   6   -0.87    2.55
  -2 -20   6    2.01    2.93
   2  20   7    1.01    2.42
  -2 -20   7    6.98    3.15
  -2 -20   8    5.12    2.89
   2 -20  -8    4.17    2.96
   2  20   8    4.05    2.45
  -2 -20   9    3.52    2.88
   2 -20  -9    8.03    2.78
   2  20   9    3.70    2.42
  -2 -20  10    4.80    2.84
   2  20  10   -0.87    2.08
   2 -21   7   -1.57    2.73
   2  21  -6    1.02    1.84
   2 -21   6   -0.40    2.75
   2 -21   5    0.41    2.80
   2 -21   4    2.63    2.80
   2 -21   3    3.45    2.82
   2 -21   2    2.25    2.87
   2  21  -2    3.92    2.26
   2  21  -1    2.32    2.37
   2  21   0    0.63    2.26
  -2 -21   1    9.39    2.99
  -2 -21   2    1.03    2.82
   2  21   3    3.13    2.55
  -2 -21   3    3.26    2.65
   2  21   4    2.66    2.50
  -2 -21   4    2.67    2.76
   2  21   5    2.81    2.44
  -2 -21   5    6.19    2.91
   2  21   6    2.11    2.42
  -2 -21   6   -0.61    2.74
   2 -21  -7    1.18    2.89
  -2 -21   7    1.99    2.74
   2  21   7    2.02    2.31
   2  21   8    5.77    2.32
   2  22  -3    2.81    2.02
   2  22  -2    1.11    2.10
   2  22  -1    1.43    2.10
   2  22   0    0.44    2.13
   2  22   3    2.47    2.28
   2  22   4    3.83    2.33
   3   0   0   -0.95    2.06
   3   0   0    0.64    1.50
   3   0   0   -0.49    1.28
   3   0   1  114.91    5.20
   3   0  -1  117.36    4.63
   3   0   1  116.35    4.75
   3   0   1  115.88    4.72
   3   0  -1  121.27    4.52
  -3   0   1  120.64    5.72
   3   0   2  342.85   12.62
   3   0  -2  348.32   12.60
   3   0  -2  356.64   12.10
   3   0   2  342.31   12.32
   3   0   2  347.56   12.35
   3   0  -2  342.23   11.89
  -3   0   2  348.67   16.18
  -3   0   2  349.56   13.59
   3   0  -2  359.53   12.21
   3   0   3  216.50    8.38
   3   0  -3  221.19    8.38
   3   0  -3  213.91    7.74
   3   0   3  208.45    8.07
   3   0   3  213.79    8.18
  -3   0   3  205.34   11.67
  -3   0   3  223.63    9.65
   3   0  -3  230.11    7.99
   3   0   4  538.18   18.63
   3   0  -4  545.03   18.64
   3   0  -4  511.82   17.95
   3   0   4  535.81   18.60
  -3   0   4  569.31   23.47
  -3   0   4  575.65   20.56
   3   0  -4  546.06   18.32
   3   0   5   81.33    4.12
   3   0  -5   89.44    4.17
   3   0  -5   87.62    3.79
   3   0   5   82.33    4.19
  -3   0   5   85.98    7.61
  -3   0   5   95.82    5.95
   3   0  -5   80.86    3.23
   3   0   6  158.05    6.47
   3   0  -6  153.96    6.46
   3   0   6  155.21    6.43
  -3   0   6  168.08   10.94
   3   0   6  167.06    6.75
   3   0  -6  161.97    6.25
  -3   0   6  165.81    8.67
   3   0   7  215.85    8.22
   3   0  -7  219.65    8.26
   3   0   7  215.33    8.31
   3   0   7  216.08    8.63
  -3   0   7  221.60   10.96
   3   0  -7  212.46    8.09
   3   0   8   38.64    2.67
   3   0  -8   41.67    2.67
   3   0   8   45.71    3.06
   3   0  -8   40.72    2.65
   3   0   8   38.45    3.08
   3   0  -9   79.21    3.86
   3   0   9   76.83    3.69
   3   0   9   76.46    4.12
   3   0  10   33.26    2.88
   3   0 -10   33.84    2.59
   3   0  11   -0.12    2.29
   3   0 -11   -1.87    1.83
   3   0  12    5.35    2.25
   3   0  12    7.03    2.79
   3   0  13   94.85    4.78
   3   0  13   71.44    5.18
   3   0  14   35.13    3.21
   3   0  14   39.27    3.82
   3   0  15   38.95    3.26
   3   0  15   40.03    4.10
   3   0 -15   35.63    3.06
   3   0  16   35.32    3.32
   3   0  16   36.33    4.02
   3   0  17   16.50    2.81
   3   0  17   13.77    3.23
   3   0  18    7.03    2.52
   3   0  18    3.95    2.87
   3   0  19    1.51    2.88
   3   0  20    1.65    2.82
   3   0  21    1.94    2.61
   3   0  22    9.89    2.63
   3  -1  22    4.15    2.46
   3  -1  21    0.20    2.47
   3  -1  20    6.58    2.97
   3  -1  19   18.12    3.34
   3  -1  18   11.83    2.73
   3  -1  18   12.78    3.26
   3  -1  17   23.39    3.06
   3  -1  17   23.31    3.56
   3   1 -16    6.25    2.28
   3  -1  16    8.41    2.54
   3  -1  16    4.59    2.96
   3   1 -15    6.78    2.15
   3  -1  15    6.13    2.71
   3  -1  15    3.81    3.03
   3   1 -14   21.57    2.57
   3  -1  14   25.40    2.95
   3  -1  14   19.82    3.50
   3  -1  13    3.19    2.33
   3  -1  13    0.58    2.98
   3  -1  12   57.58    3.67
   3  -1  12   53.63    4.18
   3  -1  11    7.30    2.32
   3  -1  10    6.85    2.23
   3  -1  10    5.97    1.59
   3  -1   9   32.34    2.33
   3  -1   9   28.85    2.80
   3  -1   9   30.65    3.10
   3   1  -9   29.50    2.46
   3  -1   8   36.65    2.64
   3  -1   8   38.30    2.92
   3   1  -8   37.32    2.57
   3  -1   8   30.79    3.09
   3  -1   7   95.94    4.71
   3   1  -7  102.63    4.59
   3  -1   7  107.98    4.76
   3  -1   7  109.98    5.14
  -3   1   7   90.88    6.62
   3   1  -7  109.17    4.65
   3  -1   6   54.07    3.42
   3   1  -6   57.92    3.28
   3  -1   6   61.74    3.38
   3  -1   6   64.02    3.66
  -3   1   6   58.71    4.99
  -3   1   6   54.14    6.16
   3   1  -6   61.12    3.21
   3  -1   5  239.91    9.42
   3   1  -5  255.76    9.31
   3   1  -5  244.10    8.62
   3  -1   5  246.07    9.43
  -3   1   5  267.97   13.60
  -3   1   5  263.09   11.32
   3   1  -5  254.75    9.17
   3  -1   4  262.73   10.13
   3   1  -4  272.72   10.02
   3  -1   4  255.02    9.83
   3   1  -4  275.17    9.42
   3  -1   4  271.01   10.05
  -3   1   4  276.74   13.81
  -3   1   4  269.56   11.50
   3   1  -4  276.92    9.82
   3  -1   3  126.42    5.54
   3   1  -3  132.57    5.47
   3  -1   3  121.60    5.17
   3   1  -3  127.36    4.84
   3  -1   3  126.46    5.25
   3   1  -3  119.92    4.62
  -3   1   3  137.56    8.68
  -3   1   3  124.96    6.34
   3  -1   2   92.92    4.72
   3   1  -2   97.36    4.60
   3  -1   2  105.74    4.35
   3   1  -2   96.91    4.03
   3  -1   2   99.93    4.31
  -3   1   2  116.60    8.01
   3   1  -2   93.53    3.86
  -3   1   2  113.02    5.45
   3   1  -1   18.16    1.70
   3  -1   1   17.25    2.56
   3  -1   1   16.35    1.91
   3  -1   1   18.25    1.72
  -3  -1  -1   18.70    3.14
   3   1  -1   18.00    1.56
  -3   1   1   21.24    4.20
  -3   1   1   17.81    2.25
   3  -1   0  245.68    9.57
   3   1   0  250.14    9.49
   3  -1   0  253.50    9.11
   3   1   0  257.43    9.12
  -3  -1   0  232.00   10.30
   3  -1   0  248.88    9.01
   3   1   0  262.59    9.10
  -3   1   0  268.31   12.72
  -3   1   0  255.64    9.62
   3  -1   0  254.43    8.90
   3  -1  -1   16.09    1.69
   3   1   1   13.77    1.81
   3   1   1   16.19    2.27
  -3   1  -1   16.33    1.55
   3  -1  -1   18.59    1.47
   3   1   1   16.62    1.77
   3  -1  -1   15.76    1.42
   3  -1  -2   90.52    4.64
   3   1   2   91.53    4.49
   3  -1  -2  101.94    3.98
   3   1   2   93.79    4.23
   3   1   2   99.35    4.26
   3  -1  -2   96.71    3.69
  -3  -1   2   94.28    5.39
   3  -1  -2   96.73    3.94
   3  -1  -3  116.55    5.44
   3   1   3  127.65    5.44
   3  -1  -3  125.81    4.77
   3   1   3  120.84    5.17
   3   1   3  127.62    5.30
  -3  -1   3  140.14    9.15
  -3  -1   3  137.60    6.88
   3  -1  -3  122.89    4.86
   3  -1  -4  274.87   10.29
   3   1   4  275.87   10.14
   3  -1  -4  275.31    9.50
   3   1   4  260.53   10.13
  -3  -1   4  295.32   14.74
  -3  -1   4  292.05   12.16
   3  -1  -4  274.14    9.77
   3  -1  -5  257.00    9.34
   3   1   5  250.51    9.19
   3  -1  -5  230.39    8.39
   3   1   5  253.04    9.30
  -3  -1   5  276.21   14.35
  -3  -1   5  255.13   11.42
   3  -1  -5  249.66    8.87
   3  -1  -6   59.15    3.35
   3   1   6   55.79    3.26
   3   1   6   60.00    3.35
  -3  -1   6   60.26    6.81
   3   1   6   60.06    3.59
  -3  -1   6   61.88    5.27
   3  -1  -6   58.70    2.99
   3  -1  -7  101.65    4.72
   3   1   7  103.66    4.52
   3   1   7  101.38    4.68
   3   1   7  102.56    5.01
  -3  -1   7  113.14    7.17
   3  -1  -7   99.17    4.39
   3  -1  -8   37.66    2.61
   3   1   8   31.84    2.71
   3  -1  -8   35.64    2.42
   3   1   8   34.52    2.98
   3  -1  -9   30.70    2.32
   3   1   9   33.65    2.83
   3  -1  -9   35.25    2.43
   3  -1 -10    5.37    1.75
   3   1  10    7.98    2.24
   3  -1 -11    5.52    1.81
   3   1  11    9.40    2.34
   3   1  11    5.97    2.67
   3   1  12   56.11    3.66
   3   1  12   57.36    4.20
   3  -1 -12   60.19    3.48
   3   1  13    2.36    2.33
   3   1  13    2.20    2.67
   3   1  14   17.76    2.77
   3   1  14   18.25    3.32
   3   1  15    7.63    2.52
   3   1  15    0.20    2.61
   3   1  16   11.72    2.72
   3   1  16    8.21    2.95
   3   1  17   23.29    3.05
   3   1  17   23.99    3.57
   3   1  18   17.11    2.83
   3   1  18   16.53    3.22
   3   1  19    9.27    3.10
   3   1  20    0.80    2.74
   3   1  21    2.65    2.58
   3   1  22    7.83    2.64
  -3   1 -23    4.38    2.64
  -3  -2 -23    3.69    2.50
   3  -2  22    0.18    2.38
   3  -2  21    7.08    2.74
   3  -2  20    8.66    3.07
   3  -2  19   11.69    3.12
   3  -2  18   10.27    3.16
   3  -2  17   10.72    2.80
   3  -2  17    7.99    3.11
   3  -2  16   35.43    3.47
   3   2 -16   33.63    3.05
   3  -2  16   26.27    3.92
   3   2 -15    5.13    2.25
   3  -2  15    9.31    2.53
   3  -2  15    8.53    3.24
   3   2 -14    8.73    2.23
   3  -2  14   10.33    2.71
   3  -2  14   12.23    3.19
   3  -2  13   61.35    3.94
   3  -2  13   60.91    4.70
   3   2 -13   48.95    3.56
   3   2 -12    2.98    1.97
   3  -2  12    4.25    2.41
   3  -2  12    2.27    2.77
   3  -2  11    0.48    2.18
   3  -2  10   46.78    2.87
   3  -2  10   48.67    3.33
   3  -2   9   79.17    3.93
   3  -2   9   81.10    4.19
   3  -2   9   78.70    4.64
   3  -2   8    8.26    2.23
   3  -2   8    7.65    1.96
   3  -2   8   10.37    2.52
   3   2  -8   11.00    1.89
   3  -2   7   22.13    2.44
   3  -2   7   16.58    2.34
   3  -2   7   17.06    2.62
  -3   2   7   21.24    3.74
   3   2  -7   18.56    2.13
   3  -2   6  130.03    5.80
   3  -2   6  125.12    5.61
   3  -2   6  135.40    5.92
  -3   2   6  133.26    9.11
  -3   2   6  128.85    7.47
   3   2  -6  138.08    5.55
   3  -2   5   69.15    3.96
   3   2  -5   68.67    2.95
   3  -2   5   76.76    3.90
  -3   2   5   73.46    5.21
   3   2  -5   77.32    3.68
  -3   2   5   69.84    6.49
   3  -2   4   98.39    4.85
   3   2  -4  110.99    4.63
   3  -2   4  101.61    4.53
   3   2  -4   95.60    3.97
  -3   2   4  100.78    7.30
  -3   2   4   98.04    5.74
   3  -2   4  103.41    4.68
   3  -2   3  727.50   25.05
   3   2  -3  756.57   24.87
   3  -2   3  757.26   24.73
   3   2  -3  732.74   24.42
   3  -2   3  710.92   24.79
   3   2  -3  689.65   24.27
  -3   2   3  757.59   28.89
  -3   2   3  767.96   26.33
   3  -2   2  344.05   12.38
   3  -2   2  337.14   11.93
   3   2  -2  340.37   11.74
   3  -2   2  333.64   11.97
   3   2  -2  342.40   11.67
  -3   2   2  335.14   15.60
  -3   2   2  357.49   13.17
   3  -2   2  325.65   11.37
   3  -2   1   28.75    2.75
   3  -2   1   29.13    2.20
   3   2  -1   29.53    2.01
   3  -2   1   29.80    2.07
  -3  -2  -1   34.97    4.61
   3   2  -1   28.22    1.94
  -3   2   1   33.37    4.90
  -3   2   1   27.80    2.57
   3  -2   1   27.57    1.53
   3  -2   0    9.67    2.31
   3  -2   0    8.76    1.62
   3   2   0    9.80    1.61
   3   2   0    6.28    1.99
  -3  -2   0   15.76    3.39
   3  -2   0   11.18    1.35
  -3   2   0    9.83    3.83
   3   2   0    9.27    1.56
  -3   2   0    9.39    1.69
   3  -2   0    8.51    1.09
   3   2   1   29.09    2.09
   3   2   1   32.42    2.59
   3  -2  -1   26.95    1.90
   3   2   1   27.37    2.13
   3  -2  -1   26.86    1.70
  -3  -2   1   25.89    3.60
  -3   2  -1   29.10    4.38
  -3   2  -1   26.94    1.78
   3  -2  -1   27.17    1.66
   3  -2  -2  304.20   12.04
   3   2   2  326.44   11.89
   3  -2  -2  340.48   11.42
   3   2   2  327.97   11.68
   3  -2  -2  324.40   11.18
   3   2   2  331.69   11.76
  -3   2  -2  346.07   14.58
   3  -2  -2  331.38   11.36
   3  -2  -3  731.91   24.52
   3   2   3  725.86   24.31
   3  -2  -3  694.12   23.79
   3   2   3  700.03   24.17
   3   2   3  734.21   24.32
  -3   2  -3  704.27   26.96
  -3  -2   3  706.39   26.37
   3  -2  -3  706.60   23.87
   3  -2  -4   95.71    4.68
   3   2   4   97.62    4.50
   3  -2  -4   93.68    3.75
   3   2   4   96.71    4.53
  -3   2  -4  109.73    6.40
  -3  -2   4  107.21    8.66
  -3  -2   4  106.25    6.50
   3  -2  -4   99.69    4.04
   3  -2  -5   73.02    4.03
   3   2   5   75.82    3.81
   3   2   5   79.00    3.97
  -3  -2   5   88.52    7.99
  -3  -2   5   74.46    5.80
   3  -2  -5   74.80    3.40
   3  -2  -6  142.53    5.79
   3   2   6  134.05    5.57
   3   2   6  126.53    5.78
  -3  -2   6  150.29   10.64
  -3  -2   6  126.51    7.98
   3  -2  -6  129.00    5.26
  -3  -2   7   14.87    3.79
   3  -2  -7   16.79    1.77
   3  -2  -7   19.86    2.35
   3   2   7   19.92    2.28
   3   2   7   17.96    2.52
   3  -2  -8   10.11    1.67
   3  -2  -8   10.57    2.03
   3   2   8    9.52    2.05
   3  -2  -9   76.67    3.89
   3   2   9   77.72    4.05
   3  -2  -9   78.56    3.72
   3  -2 -10   44.83    2.72
   3   2  10   41.50    3.16
   3  -2 -10   48.06    2.85
   3  -2 -11    0.20    1.66
   3   2  11    1.90    2.28
   3  -2 -11    1.87    1.33
   3   2  11    2.42    2.42
   3  -2 -12    7.15    2.08
   3   2  12    4.12    2.31
   3   2  12    5.16    2.63
   3   2  13   52.61    3.65
   3   2  13   44.87    4.01
   3   2  14    4.55    2.41
   3   2  14   11.90    3.01
   3   2  15    7.08    2.38
   3   2  15    7.62    2.86
   3   2  16   29.70    3.13
   3   2  16   29.91    3.76
   3   2  17    7.49    2.54
   3   2  17    5.64    3.04
   3   2  18   11.06    2.67
   3   2  18   14.26    3.16
   3   2  19    8.83    2.88
   3   2  20    2.76    2.76
   3   2  21    3.54    2.59
   3   2  22    1.35    2.27
  -3   2 -23    6.54    2.71
   3  -3  22    5.92    2.63
   3  -3  21    5.93    2.80
   3  -3  20    4.17    2.94
   3  -3  19   13.47    3.33
   3  -3  18    2.10    3.04
   3  -3  17   44.85    4.50
   3   3 -17   43.62    3.32
   3   3 -16    9.11    2.40
   3  -3  16    5.20    2.42
   3  -3  16    4.89    3.39
   3  -3  15   24.96    3.13
   3  -3  15   21.62    3.82
   3   3 -15   25.76    2.79
   3   3 -14   10.54    2.38
   3  -3  14    9.17    2.65
   3  -3  14    9.95    3.19
   3   3 -13    4.78    2.22
   3  -3  13    4.54    2.50
   3  -3  13    4.42    3.04
   3   3 -12    5.18    2.17
   3  -3  12    8.96    2.45
   3  -3  11   37.57    3.30
   3   3 -11   38.97    3.00
   3  -3  10   32.13    2.57
   3  -3  10   37.09    3.22
   3  -3   9   44.08    2.95
   3  -3   9   45.52    3.34
   3  -3   9   44.75    3.77
   3  -3   8   27.18    2.64
   3  -3   8   31.10    2.70
   3  -3   8   31.08    3.13
   3  -3   7   17.43    2.36
   3  -3   7   19.47    2.40
   3  -3   7   15.33    2.63
  -3   3   7   18.44    3.52
   3   3  -7   18.40    2.25
   3  -3   6   54.12    3.35
   3   3  -6   47.60    2.24
   3  -3   6   54.74    3.60
  -3   3   6   55.75    5.82
  -3   3   6   41.54    4.35
   3   3  -6   52.30    3.10
   3  -3   6   52.51    3.16
   3   3  -5  254.46    9.23
   3  -3   5  268.35   10.15
  -3   3   5  266.97   13.33
  -3   3   5  291.01   11.97
   3  -3   5  273.64   10.16
   3  -3   4   82.15    4.00
   3   3  -4   79.97    3.40
   3  -3   4   80.69    4.09
  -3   3   4   75.09    6.26
  -3   3   4   82.06    5.09
   3  -3   4   80.54    4.40
   3  -3   3  129.99    5.17
   3   3  -3  116.88    4.74
   3  -3   3  122.74    5.21
   3   3  -3  117.96    4.68
  -3   3   3  111.87    7.92
  -3   3   3  131.43    6.34
   3  -3   3  117.34    5.56
   3  -3   2   36.70    2.53
   3   3  -2   33.68    2.12
   3  -3   2   30.70    2.95
   3  -3   2   32.15    2.40
   3   3  -2   29.96    2.15
  -3   3   2   36.95    4.62
  -3   3   2   34.96    3.05
   3  -3   1  432.87   14.55
   3   3  -1  412.38   14.45
   3  -3   1  419.07   14.55
   3   3  -1  425.22   14.47
  -3   3   1  436.02   17.90
  -3   3   1  411.92   15.43
   3  -3   1  412.91   13.97
   3  -3   1  407.11   14.97
   3  -3   0    8.59    0.95
   3  -3   0    9.82    2.32
   3  -3   0    9.66    1.73
   3   3   0    7.03    1.68
  -3   3   0   10.25    3.42
  -3  -3   0   12.99    4.31
   3  -3   0    8.49    1.39
   3   3   0   10.40    1.50
  -3   3   0    9.76    1.75
   3  -3  -1  420.54   14.22
   3   3   1  401.04   14.33
   3   3   1  427.12   14.41
  -3   3  -1  380.82   16.05
  -3  -3   1  414.50   17.18
   3  -3  -1  413.19   14.06
  -3   3  -1  430.27   17.32
  -3   3  -1  404.08   14.32
   3  -3  -1  407.94   13.91
   3  -3  -2   35.58    1.99
   3   3   2   29.36    2.36
   3   3   2   30.06    2.43
  -3  -3   2   31.21    4.08
  -3   3  -2   36.43    4.07
   3  -3  -2   31.13    1.77
   3  -3  -2   30.24    2.88
   3  -3  -3  121.57    4.57
   3   3   3  111.62    4.99
   3   3   3  114.25    5.09
  -3   3  -3  127.06    7.11
   3  -3  -3  122.42    4.55
   3  -3  -3  109.17    5.33
   3  -3  -4   82.03    3.47
   3   3   4   88.73    4.13
  -3   3  -4   78.45    5.37
   3  -3  -4   80.45    4.28
   3  -3  -5  263.34   10.14
   3   3   5  263.07   10.05
  -3   3  -5  269.87   11.28
  -3  -3   5  264.60   12.71
   3  -3  -5  266.13    9.49
   3  -3  -6   56.62    3.36
   3   3   6   49.19    3.17
   3   3   6   50.52    3.32
  -3  -3   6   58.27    5.57
   3  -3  -6   49.68    2.65
   3  -3  -7   17.74    2.46
   3   3   7   20.63    2.40
   3   3   7   15.02    2.44
  -3  -3   7   16.64    4.16
   3  -3  -7   21.41    1.80
   3  -3  -8   29.95    2.63
   3   3   8   32.69    2.77
   3  -3  -8   27.48    2.13
   3  -3  -9   46.02    3.00
   3   3   9   44.29    3.15
   3  -3  -9   41.17    2.67
   3  -3 -10   33.43    2.47
   3   3  10   41.91    3.03
   3   3  10   34.36    3.30
   3  -3 -10   33.97    2.58
   3  -3 -11   35.31    2.37
   3  -3 -11   35.28    2.63
   3   3  11   39.55    3.06
   3   3  11   35.76    3.40
   3   3  12    6.60    2.42
   3   3  12    3.60    2.78
   3   3  13    0.91    2.82
   3   3  13    2.79    2.30
   3   3  14    7.94    2.46
   3   3  14    7.41    2.94
   3   3  15   26.99    2.93
   3   3  15   22.10    3.48
   3   3  16    7.17    2.52
   3   3  16    1.82    2.70
   3   3  17   52.41    3.68
   3   3  17   41.19    4.08
   3   3  18    2.58    2.26
   3   3  18    2.05    2.81
   3   3  19    4.24    2.75
   3   3  20   -3.11    2.73
   3   3  21    5.71    2.61
   3   3  22    6.44    2.26
   3  -4  22    1.86    2.32
   3  -4  21   10.54    2.88
   3  -4  20   13.51    3.19
   3  -4  19    4.65    3.05
   3  -4  18    7.42    3.28
   3   4 -17    3.81    2.19
   3  -4  17    1.45    3.13
   3   4 -16    4.31    2.30
   3  -4  16    1.20    3.29
   3   4 -15   18.76    2.68
   3  -4  15   16.02    2.93
   3  -4  15   15.65    3.68
   3  -4  14   35.72    3.49
   3  -4  14   39.45    4.50
   3   4 -14   38.07    3.23
   3  -4  13   54.35    3.80
   3   4 -13   50.45    3.57
   3  -4  12   26.14    3.19
   3   4 -12   29.15    2.97
   3   4 -11   13.96    2.40
   3  -4  11   17.28    2.77
   3   4 -10    2.61    1.98
   3  -4  10    0.61    2.34
   3  -4  10   -1.62    1.87
   3  -4  10    0.37    2.68
   3  -4   9   14.22    2.48
   3  -4   9   13.27    2.27
   3  -4   9   11.55    2.82
   3  -4   8    4.05    2.05
   3  -4   8    3.87    2.23
   3  -4   8    1.59    2.44
   3  -4   7   46.35    3.12
   3  -4   7   36.64    2.24
   3  -4   7   39.28    3.40
   3  -4   7   44.60    3.26
   3   4  -6   80.98    3.50
   3  -4   6   91.32    4.77
   3  -4   6   90.29    3.62
   3  -4   6   98.78    4.64
   3   4  -5   52.56    2.58
   3  -4   5   51.77    3.42
   3   4  -4   27.54    1.89
   3  -4   4   27.43    2.61
  -3   4   4   22.32    3.98
   3  -4   4   29.47    2.96
   3  -4   3   48.81    2.89
   3   4  -3   40.53    2.39
   3  -4   3   40.23    2.86
   3   4  -3   42.58    2.43
  -3   4   3   41.86    4.84
   3  -4   3   43.20    3.36
   3  -4   2   23.61    2.20
   3   4  -2   21.52    1.84
   3  -4   2   25.88    2.79
   3   4  -2   22.60    1.92
   3  -4   2   19.14    2.07
  -3   4   2   16.99    3.50
   3  -4   1    9.30    2.44
   3  -4   1   10.07    1.73
   3   4  -1    6.48    1.61
   3  -4   1    8.17    1.68
  -3   4   1    7.62    3.14
   3   4  -1    7.25    1.67
   3  -4   0   57.98    2.86
   3   4   0   51.90    2.91
   3  -4   0   53.94    2.73
  -3  -4   0   64.64    7.39
   3   4   0   50.30    3.00
  -3   4   0   61.88    5.03
   3  -4   0   53.79    2.16
   3  -4   0   54.96    3.56
   3  -4  -1    7.27    0.90
   3  -4  -1    9.12    1.55
   3   4   1    5.63    1.76
  -3   4  -1    8.89    3.61
  -3  -4   1    8.16    4.53
   3  -4  -1    8.18    1.21
   3   4   1    6.99    1.69
  -3   4  -1   10.57    3.09
   3  -4  -2   23.72    1.77
   3   4   2   22.82    2.23
   3  -4  -2   21.95    2.75
   3   4   2   25.06    2.24
  -3  -4   2   25.64    4.76
  -3   4  -2   28.33    3.33
  -3   4  -2   20.56    1.47
   3  -4  -2   23.66    1.43
   3   4   3   43.37    2.90
   3   4   3   44.15    2.93
  -3  -4   3   43.08    5.39
  -3   4  -3   49.71    3.92
   3  -4  -3   45.87    2.15
   3  -4  -3   41.29    3.28
   3   4   4   32.22    2.72
  -3  -4   4   31.54    5.03
  -3   4  -4   36.91    3.06
   3  -4  -4   34.39    1.94
   3  -4  -4   32.38    2.95
   3   4   5   58.53    3.48
   3  -4  -5   56.63    2.75
   3  -4  -5   60.25    3.65
   3   4   6   94.48    4.42
   3   4   6   94.54    4.66
   3  -4  -6   95.06    3.92
   3  -4  -6   84.20    4.59
   3  -4  -7   40.24    3.03
   3   4   7   40.99    2.99
   3  -4  -7   40.03    2.34
   3  -4  -8    5.01    1.46
   3  -4  -8    4.06    2.12
   3   4   8    3.35    2.19
   3  -4  -9   14.39    2.35
   3   4   9   11.78    2.31
   3  -4 -10    2.31    1.70
   3   4  10    1.42    2.06
   3   4  10   -0.76    2.39
   3   4  11   15.55    2.55
   3  -4 -11   17.34    1.85
   3   4  11   11.79    2.75
   3   4  12   28.08    2.94
   3   4  12   28.13    3.39
   3   4  13   53.41    3.65
   3   4  13   45.04    4.11
   3   4  14   35.66    3.22
   3   4  14   29.12    3.45
   3   4  15   15.01    2.65
   3   4  15   13.05    3.12
   3   4  16    2.37    2.36
   3   4  16    3.81    2.86
   3   4  17    2.40    2.39
   3   4  17    1.83    2.81
   3   4  18    4.07    2.68
   3   4  18    6.23    2.45
   3   4  19   -3.38    2.74
   3   4  20    1.68    2.49
   3   4  21    5.14    2.46
   3   4  22    3.05    2.04
   3  -5  22    8.53    2.59
   3  -5  21    1.65    2.66
   3  -5  20   10.08    3.17
   3  -5  19    6.37    3.29
   3   5 -18    4.10    2.22
   3  -5  18    7.37    3.36
   3   5 -17   11.03    2.51
   3  -5  17   16.46    3.80
   3   5 -16    6.67    2.39
   3  -5  16    5.04    3.36
   3   5 -15   11.08    2.43
   3  -5  15    7.91    3.55
   3   5 -14    3.13    2.25
   3  -5  14    1.21    3.38
   3   5 -13   -0.41    2.29
   3  -5  13    2.80    2.64
   3  -5  12  114.08    5.66
   3   5 -12  112.26    5.55
   3  -5  11   28.17    3.05
   3   5 -11   31.46    2.83
   3  -5  10   81.14    4.30
   3  -5  10   73.66    4.38
   3  -5  10   81.39    5.21
   3   5 -10   82.26    4.36
   3  -5   9    0.47    2.46
   3  -5   9    4.15    2.20
   3  -5   9    1.26    2.78
   3  -5   9   -1.04    1.56
   3   5  -9    0.24    2.00
   3  -5   8   12.84    2.54
   3  -5   8   19.10    2.51
   3  -5   8   11.94    1.72
   3   5  -8   13.35    2.38
   3  -5   7   72.91    3.97
   3  -5   7   67.03    3.22
   3  -5   7   65.70    4.01
   3   5  -6  145.54    5.68
   3  -5   6  154.97    5.83
   3  -5   6  165.37    6.74
   3   5  -5   35.60    2.10
   3  -5   5   34.70    2.09
   3  -5   5   36.40    3.15
   3  -5   4   68.45    3.52
   3   5  -4   59.96    3.02
   3  -5   4   62.88    3.91
   3  -5   3   80.90    4.01
   3   5  -3   80.97    3.66
   3   5  -3   85.61    3.70
   3  -5   3   77.71    4.54
   3  -5   2   31.57    2.41
   3  -5   2   29.70    2.99
   3   5  -2   23.98    2.02
   3   5  -2   27.97    2.19
   3  -5   1  581.65   19.30
   3   5  -1  554.31   19.27
   3   5  -1  574.52   19.38
   3  -5   1  526.35   19.81
   3  -5   0   20.16    2.00
   3  -5   0   16.97    2.67
   3   5   0   15.73    1.94
   3  -5   0   18.39    1.78
  -3  -5   0   11.97    6.53
   3   5   0   14.31    2.14
   3   5   0   17.26    2.58
   3   5   1  557.35   18.44
  -3   5  -1  539.21   21.21
  -3  -5   1  540.92   23.82
   3  -5  -1  495.97   18.09
   3   5   1  545.18   18.52
   3   5   1  565.53   19.61
   3   5   2   24.60    2.33
  -3   5  -2   27.14    2.89
   3   5   2   29.00    2.42
  -3  -5   2   20.50    5.22
   3   5   2   24.19    2.52
   3  -5  -2   28.58    2.97
   3   5   3   81.11    4.07
   3   5   3   82.92    4.10
  -3  -5   3   91.80    7.67
   3   5   3   84.44    4.32
   3  -5  -3   81.29    4.44
  -3  -5   4   64.78    6.71
   3   5   4   63.54    3.64
   3   5   4   64.93    3.53
   3  -5  -4   63.09    3.96
   3   5   5   37.06    2.86
  -3  -5   5   36.72    5.62
   3   5   5   29.99    2.31
   3  -5  -5   39.75    3.11
   3   5   6  156.80    6.49
   3   5   6  157.32    6.72
   3  -5  -6  151.60    6.72
   3   5   7   63.46    3.74
   3  -5  -7   67.43    3.97
   3  -5  -8   13.14    2.43
   3   5   8   11.24    2.30
   3  -5  -9    0.12    2.03
   3   5   9   -0.84    2.16
  -3  -5   9    0.45    1.76
   3   5   9    0.29    2.30
   3  -5 -10   76.87    4.03
   3   5  10   79.45    4.35
   3   5  10   76.21    4.68
   3  -5 -11   28.57    2.43
   3   5  11   30.94    2.92
   3   5  11   24.35    3.20
   3   5  12  109.61    5.45
   3   5  12  114.84    6.00
   3   5  13    2.38    2.38
   3   5  13    1.09    2.64
   3   5  14    4.75    2.38
   3   5  14    4.55    2.69
   3   5  15   11.02    2.55
   3   5  15   10.02    3.02
   3   5  16    6.27    2.44
   3   5  16    3.81    2.96
   3   5  17   15.92    2.62
   3   5  17    9.71    2.90
   3   5  18    2.62    2.23
   3   5  18    1.78    2.74
   3   5  19    5.13    2.61
   3   5  20    9.48    2.66
   3   5  21    2.45    2.24
  -3   5 -22    9.73    2.69
   3   5  22    6.61    2.17
  -3  -6 -22    6.65    2.58
   3  -6  22    6.42    2.42
   3  -6  21   -0.82    2.60
   3  -6  20   19.49    3.49
   3  -6  19    1.69    2.37
   3  -6  19    4.56    3.18
   3   6 -18    4.78    2.18
   3  -6  18    2.81    2.46
   3  -6  18    3.27    3.31
   3   6 -17    6.89    2.32
   3  -6  17    2.84    3.50
   3  -6  17    7.76    2.65
   3   6 -16   16.85    2.64
   3  -6  16   15.59    3.78
   3   6 -15    2.35    2.13
   3  -6  15    2.58    3.36
   3   6 -14   -0.15    2.26
   3  -6  14    2.54    3.27
   3   6 -13   37.70    3.27
   3  -6  12   76.61    4.38
   3   6 -12   91.25    4.69
   3   6 -11    3.76    2.30
   3  -6  11    3.50    2.18
   3  -6  11    0.23    1.94
   3  -6  11   -0.65    3.16
   3  -6  10  148.20    6.43
   3  -6  10  138.51    6.04
   3   6 -10  142.46    6.36
   3  -6  10  140.89    6.38
   3  -6   9   98.32    4.88
   3  -6   9   97.94    4.47
   3   6  -9   93.82    4.82
   3  -6   9   99.19    4.99
   3  -6   8   15.73    2.48
   3  -6   8   14.24    2.54
   3  -6   8   11.19    1.80
   3   6  -8   12.30    2.38
   3  -6   7   34.49    2.87
   3   6  -7   28.45    1.80
   3  -6   7   32.57    2.32
   3  -6   7   32.83    3.09
   3   6  -6   62.22    2.98
   3  -6   6   71.48    3.30
   3  -6   6   67.50    4.14
   3   6  -5   22.90    1.82
   3  -6   5   24.16    1.92
   3  -6   5   26.50    3.11
   3  -6   4  126.98    5.22
   3   6  -4  119.35    4.77
   3  -6   4  109.38    4.62
   3  -6   4  118.23    5.75
   3  -6   3   69.00    3.48
   3   6  -3   69.20    3.16
   3  -6   3   56.27    2.81
   3  -6   3   56.93    4.05
   3  -6   2    9.93    2.69
   3   6  -2    8.90    1.66
   3   6  -2   11.75    1.98
   3   6  -2    9.03    2.64
   3   6  -1   80.07    3.87
   3   6  -1   83.65    4.05
   3   6  -1   80.65    5.25
   3  -6   1   81.80    4.65
   3   6   0  248.97    9.04
   3   6   0  242.38    9.15
   3   6   0  242.41   10.54
   3  -6   0  237.83    9.64
   3   6   1   81.75    3.98
  -3   6  -1   78.06    6.47
  -3  -6   1   81.48    9.49
   3   6   1   76.66    4.15
   3   6   1   84.57    5.00
   3  -6  -2    5.56    2.55
   3   6   2   12.07    2.03
  -3  -6   2   10.51    6.36
   3   6   2    6.77    2.18
   3   6   2   10.53    2.23
   3   6   3   70.79    3.73
   3   6   3   70.63    3.82
  -3  -6   3   62.88    7.73
   3   6   3   66.80    4.25
   3  -6  -3   65.89    4.21
  -3  -6   4  125.32    9.86
   3   6   4  121.11    5.38
   3   6   4  119.39    5.84
   3  -6  -4  113.13    5.64
   3  -6  -5   25.26    2.94
   3   6   5   29.30    2.74
   3   6   5   23.88    2.45
   3   6   6   65.10    3.87
   3  -6  -6   69.44    4.11
   3   6   7   32.43    2.91
   3  -6  -7   28.36    2.88
   3  -6  -8   13.26    2.43
   3   6   8   13.67    2.48
   3  -6  -9   95.40    4.74
   3   6   9   92.38    4.74
  -3  -6   9   84.17    4.26
   3   6   9   87.65    5.03
   3  -6 -10  147.76    6.08
   3   6  10  150.39    6.24
   3   6  10  137.11    6.52
   3  -6 -11    1.16    1.79
   3   6  11    1.92    2.40
   3   6  11    0.17    2.52
  -3  -6  11    1.65    2.12
   3   6  12   78.24    4.37
   3   6  12   83.49    4.79
   3   6  13   39.76    3.37
   3   6  13   33.32    3.54
   3   6  14    2.52    2.39
   3   6  14    2.48    2.60
   3   6  15    3.14    2.38
   3   6  15   -0.19    2.67
   3   6  16   20.24    2.83
   3   6  16   16.69    3.11
   3   6  17    4.29    2.36
   3   6  17    4.12    2.74
   3   6  18    1.44    2.14
   3   6  18    2.86    2.57
   3   6  19    4.19    2.60
   3   6  20   11.53    2.66
   3   6  21    3.96    2.24
   3  -7  21   11.81    2.91
   3  -7  20    2.47    2.93
   3  -7  19   -3.40    3.21
   3  -7  18   16.37    2.90
   3  -7  18   24.74    4.01
   3   7 -18   27.38    2.85
   3   7 -17   10.91    2.31
   3  -7  17    4.07    2.55
   3  -7  17    7.93    3.48
   3   7 -16    4.28    2.24
   3  -7  16    4.54    3.51
   3  -7  16    2.01    2.40
   3   7 -15   16.63    2.62
   3  -7  15   12.70    3.95
   3  -7  15   13.06    2.71
   3   7 -14   13.20    2.49
   3  -7  14    4.76    2.44
   3  -7  13   53.07    3.71
   3   7 -13   51.28    3.82
   3  -7  12   67.94    4.09
   3   7 -12   71.72    4.16
   3  -7  11   53.69    3.62
   3  -7  11   52.01    3.46
   3   7 -11   52.96    3.78
   3  -7  10   33.16    2.84
   3   7 -10   37.34    3.27
   3  -7  10   39.26    3.25
   3  -7   9   62.28    3.48
   3   7  -9   60.99    3.89
   3  -7   9   55.54    3.90
   3  -7   8   45.77    3.00
   3   7  -8   47.45    3.40
   3  -7   8   49.26    3.74
   3   7  -7   34.65    2.05
   3  -7   7   33.91    2.55
   3  -7   7   31.33    3.28
   3   7  -6   91.01    3.93
   3  -7   6   89.29    4.21
   3  -7   6   93.60    5.11
   3  -7   5   23.31    3.16
   3   7  -5   29.76    2.07
   3  -7   5   29.40    2.21
   3   7  -4   70.22    3.48
   3  -7   4   68.28    3.32
   3  -7   4   71.33    4.47
   3  -7   3    5.32    2.59
   3  -7   3    3.71    1.39
   3   7  -3    2.95    1.51
   3   7  -3    6.24    3.04
   3  -7   2   11.62    1.52
   3  -7   2    8.98    2.70
   3   7  -2   14.32    1.92
   3   7  -2    7.69    2.73
   3  -7   1  151.63    6.12
   3   7  -1  168.05    6.57
   3   7  -1  184.28    6.77
   3   7  -1  173.02    8.59
   3  -7   1  162.22    7.27
   3  -7   0   50.77    2.72
   3   7   0   69.16    3.47
  -3   7   0   49.28    7.30
   3   7   0   64.45    3.58
   3   7   0   60.83    4.75
   3  -7   0   67.94    4.15
   3   7   1  163.23    8.14
   3   7   1  171.08    6.74
   3   7   1  163.17    6.83
   3  -7  -2   14.53    2.72
   3   7   2   12.23    2.17
   3   7   2    8.17    2.41
   3   7   2   12.94    2.60
   3  -7  -3    3.82    2.57
   3   7   3    3.91    2.03
  -3  -7   3    7.77    6.50
   3   7   3   -2.51    2.53
   3   7   3    2.44    2.17
   3   7   4   69.45    4.02
   3   7   4   73.69    4.75
   3  -7  -4   70.00    4.38
   3  -7  -5   29.04    3.13
   3   7   5   33.01    2.97
   3   7   5   29.83    3.11
   3   7   6   94.18    4.83
   3  -7  -6   95.54    5.06
   3   7   7   33.60    3.07
   3  -7  -7   32.78    3.21
   3   7   8   49.21    3.62
  -3  -7   8   45.45    3.01
   3   7   8   44.01    3.50
   3  -7  -8   44.94    3.52
   3   7   9   65.59    4.02
  -3  -7   9   59.54    3.64
   3   7   9   62.45    4.11
   3  -7  -9   64.63    3.93
   3  -7 -10   32.56    2.97
   3   7  10   33.74    3.26
   3   7  10   36.39    3.50
  -3  -7  10   25.80    2.76
   3  -7 -11   46.79    3.21
   3   7  11   50.24    3.77
  -3  -7  11   43.88    3.45
   3   7  11   49.48    3.99
   3   7  12   62.36    4.06
   3   7  12   68.38    4.42
   3   7  13   53.86    3.62
   3   7  13   47.17    4.01
   3   7  14    7.59    2.45
   3   7  14    2.46    2.80
  -3  -7  14    6.36    2.62
   3   7  15   17.99    2.78
   3   7  15   15.75    3.05
   3   7  16    1.96    2.28
   3   7  16    5.79    2.70
  -3  -7  16    1.47    2.49
   3   7  17    8.68    2.48
   3   7  17    7.25    2.79
   3   7  18   27.76    3.41
   3   7  19    7.32    2.70
   3   7  20   -3.03    2.72
  -3   7 -21   13.27    2.60
   3   7  21    5.37    2.49
   3  -8  21    5.78    2.58
   3  -8  20    9.57    3.08
   3  -8  19    2.18    3.09
   3  -8  18    0.63    2.37
   3  -8  18    3.38    3.28
   3   8 -17   10.75    2.43
   3  -8  17    7.91    2.63
   3  -8  17   10.29    3.77
   3   8 -16    8.57    2.34
   3  -8  16   11.37    3.97
   3  -8  16    8.83    2.68
   3  -8  15   24.10    4.40
   3  -8  15   25.08    3.14
   3   8 -15   32.93    3.07
   3   8 -14    1.21    2.24
   3  -8  14    3.30    2.42
   3  -8  13  138.14    6.50
   3   8 -13  142.68    6.54
   3   8 -12    8.71    2.57
   3  -8  12    1.94    2.25
   3  -8  11  335.88   12.47
   3   8 -11  342.72   12.73
   3  -8  11  317.13   12.55
   3  -8  10  182.79    7.30
   3   8 -10  168.09    7.41
   3  -8  10  161.83    7.41
   3  -8   9  208.10    8.16
   3   8  -9  195.38    8.44
   3  -8   9  202.00    8.60
   3  -8   8   15.83    2.99
   3  -8   8   15.67    2.27
   3   8  -7   47.65    2.64
   3  -8   7   50.49    3.22
   3  -8   7   52.21    4.02
   3  -8   6   14.83    2.02
   3  -8   6   13.15    2.97
   3   8  -6   11.95    1.62
   3  -8   5   21.52    3.16
   3   8  -5   23.66    2.06
   3  -8   5   21.26    2.05
   3   8  -4   90.82    4.29
   3  -8   4   91.04    4.17
   3  -8   4   93.76    5.20
   3  -8   3    1.66    2.65
   3  -8   3    3.78    1.49
   3   8  -3    0.99    1.66
   3  -8   2    5.96    2.84
   3  -8   2    3.96    1.48
   3   8  -2    5.11    1.85
   3   8  -2    7.71    3.11
   3  -8   1   23.09    3.22
   3  -8   1   18.78    1.85
   3   8  -1   20.94    2.27
   3   8  -1   22.20    2.59
   3   8  -1   16.32    3.35
   3  -8   0   15.17    3.15
   3   8   0    9.72    2.22
   3  -8   0   10.86    1.53
   3   8   0   14.84    2.48
   3   8   0    8.61    2.83
   3  -8  -1   16.23    1.71
   3   8   1   17.56    2.33
   3   8   1   23.41    2.74
   3   8   1   15.24    3.11
   3  -8  -2    5.00    2.69
   3   8   2    3.78    2.23
  -3  -8   2    5.38    8.25
   3   8   2    3.10    2.43
   3   8   2    7.26    2.60
   3  -8  -3    5.76    2.67
   3   8   3    4.93    2.31
   3   8   3    1.36    2.40
   3   8   3    1.19    2.15
   3   8   4   85.29    4.70
   3   8   4   82.83    5.58
   3  -8  -4   87.75    5.00
   3  -8  -5   29.29    3.34
   3  -8  -6   15.33    2.94
  -3  -8   6   17.47    2.19
   3   8   6   16.89    2.63
   3   8   7   54.30    3.85
  -3  -8   7   53.25    3.38
   3  -8  -7   53.78    3.93
   3  -8  -8   17.56    2.78
   3   8   8   19.71    2.92
  -3  -8   8   18.77    2.54
   3   8   8   17.01    2.83
   3   8   9  187.90    8.28
  -3  -8   9  186.84    7.91
   3   8   9  198.00    8.45
   3  -8  -9  207.00    8.32
   3   8  10  163.99    7.32
  -3  -8  10  159.56    7.06
   3   8  10  163.00    7.49
   3  -8 -10  171.77    7.29
   3  -8 -11  318.66   12.03
   3   8  11  332.05   12.39
   3   8  11  338.69   12.61
   3   8  12    5.44    2.64
  -3  -8  12    5.48    2.57
   3   8  12   10.17    2.91
   3   8  13  144.00    6.11
   3   8  13  136.06    6.40
   3   8  14    4.06    2.46
   3   8  14    1.89    2.62
  -3  -8  14    2.36    2.53
   3   8  15   28.87    3.03
   3   8  15   39.32    3.63
   3   8  16   12.27    2.65
   3   8  16   11.53    2.93
   3   8  17    5.25    2.35
   3   8  17   11.77    2.93
   3   8  18   -2.22    3.13
   3   8  19   -2.64    2.88
   3   8  20    5.39    2.62
   3  -9  21    6.39    2.62
  -3  -9 -20    5.34    2.35
   3  -9  20    3.50    2.97
   3   9 -19    4.27    1.91
   3  -9  19    6.04    3.30
   3   9 -18    8.59    2.19
   3  -9  18    7.54    3.49
   3   9 -17    9.94    2.25
   3  -9  17    2.11    2.61
   3  -9  17    6.05    3.67
   3   9 -16    1.46    2.13
   3  -9  16    7.38    2.67
   3  -9  16    7.09    3.66
   3   9 -15   -0.90    2.26
   3  -9  15    1.95    2.56
   3   9 -14   13.15    2.60
   3  -9  14   12.29    2.86
   3   9 -13    5.51    2.39
   3  -9  13   11.01    2.70
   3   9 -12   21.13    2.77
   3  -9  12   26.08    3.12
   3  -9  11   17.69    2.80
   3  -9  11   20.29    2.85
   3   9 -11   14.43    2.55
   3  -9  10   87.27    4.73
   3   9 -10   86.36    4.90
   3  -9  10   85.21    5.05
   3  -9   9  153.25    6.89
   3   9  -9  161.41    7.16
   3  -9   9  157.59    7.32
   3  -9   8  240.68    9.52
   3  -9   8  242.88   10.08
   3   9  -7   37.63    2.44
   3  -9   7   44.71    3.15
   3  -9   7   41.62    3.96
   3  -9   6   27.82    3.54
   3   9  -6   31.21    2.31
   3  -9   6   35.37    2.68
   3   9  -5   50.70    3.03
   3  -9   5   51.93    3.17
   3  -9   5   53.60    4.28
   3  -9   4    1.32    2.83
   3  -9   4    2.49    1.66
   3   9  -4    3.14    1.75
   3  -9   3   10.63    3.20
   3  -9   3    5.95    1.74
   3   9  -3    7.96    1.84
   3  -9   2   34.30    2.42
   3   9  -2   35.45    2.75
   3  -9   2   36.25    3.73
   3  -9   1   35.30    2.46
   3   9  -1   39.36    2.89
   3   9  -1   34.19    3.01
   3  -9   1   32.30    3.65
   3  -9   0   38.25    2.48
   3   9   0   41.04    3.09
   3   9   0   46.10    3.41
   3   9   0   36.03    4.49
   3  -9   0   36.18    3.91
   3  -9  -1   35.31    2.38
   3   9   1   30.34    2.81
   3   9   1   33.82    3.16
   3   9   1   29.11    4.08
   3   9   2   35.68    3.12
   3   9   2   44.48    3.38
   3   9   2   30.97    4.10
   3  -9  -2   37.86    3.93
   3  -9  -3    8.20    3.06
   3   9   3    5.50    2.44
   3   9   3   10.17    2.85
   3   9   3    6.31    2.83
   3  -9  -4    1.29    2.64
  -3  -9   4    2.29    1.67
   3   9   4    2.76    2.82
  -3  -9   5   53.39    3.21
   3  -9  -5   50.45    4.09
   3  -9  -6   29.32    3.49
   3   9   6   31.91    3.31
  -3  -9   6   29.86    2.62
   3   9   7   41.17    3.51
  -3  -9   7   42.21    3.11
   3   9   7   35.53    3.86
   3  -9  -7   42.57    3.61
   3   9   8  241.02    9.66
  -3  -9   8  228.03    9.26
   3   9   8  222.55    9.76
   3  -9  -8  240.70    9.72
   3   9   9  158.20    7.16
  -3  -9   9  152.11    6.88
   3   9   9  145.23    7.37
   3  -9  -9  161.12    7.15
   3   9  10   88.77    5.07
  -3  -9  10   81.67    4.74
   3   9  10   79.64    5.29
   3  -9 -10   88.31    4.86
   3  -9 -11   18.43    2.65
   3   9  11   23.68    3.13
  -3  -9  11   17.46    2.92
  -3  -9  12   19.05    3.09
   3   9  12   13.73    3.46
  -3  -9  13    6.98    2.80
   3   9  13    4.23    2.64
   3   9  13    3.62    3.05
  -3  -9  14    5.86    2.97
   3   9  14    9.61    2.72
   3   9  14    2.33    3.15
  -3  -9  15    5.44    2.82
   3   9  15    2.98    2.35
   3   9  15   -3.32    3.33
   3   9  16    3.64    2.31
   3   9  16    1.75    3.15
   3   9  17    6.46    2.32
   3   9  17    2.66    3.09
   3   9  18    0.91    2.87
   3   9  19   -0.68    2.74
   3   9  20    1.39    2.42
   3 -10  20    3.62    2.80
   3 -10  19    4.05    3.14
   3  10 -18    6.02    1.91
   3 -10  18    1.03    3.33
   3  10 -17   13.27    2.24
   3 -10  17    6.15    2.64
   3 -10  17   13.85    3.91
   3  10 -16    1.01    2.13
   3 -10  16    2.86    3.68
   3 -10  16    5.60    2.69
   3  10 -15    3.15    2.28
   3 -10  15    3.24    2.72
   3  10 -14   10.29    2.54
   3 -10  14    8.46    2.87
   3  10 -13   14.55    2.57
   3 -10  13   14.71    3.01
   3  10 -12    8.26    2.60
   3 -10  12    4.74    2.63
   3 -10  11   19.22    3.09
   3 -10  11   23.20    3.11
   3  10 -11   25.12    2.90
   3 -10  10   70.97    4.39
   3  10 -10   70.62    4.27
   3 -10  10   58.00    4.46
   3 -10   9   47.24    3.68
   3  10  -9   47.30    3.63
   3 -10   9   45.06    4.17
   3 -10   8   25.08    2.83
   3 -10   8   20.70    3.48
   3  10  -8   19.48    1.87
   3  10  -7  212.75    8.52
   3 -10   7  242.75    9.16
   3 -10   7  237.47    9.86
   3 -10   6   30.78    3.85
   3  10  -6   30.11    2.40
   3 -10   6   30.20    2.73
   3 -10   5   28.34    3.78
   3  10  -5   31.81    2.58
   3 -10   5   32.61    2.77
   3 -10   4    3.94    3.12
   3 -10   4    3.17    1.87
   3  10  -4    6.55    1.81
   3 -10   3   13.36    2.02
   3  10  -3   14.45    2.13
   3 -10   2   24.74    2.27
   3  10  -2   23.31    2.48
   3  10  -1    4.39    2.06
  -3 -10  -1    5.86    1.62
   3 -10   1    6.39    1.73
   3  10   0    2.23    2.09
   3 -10   0    3.96    1.64
  -3 -10   0    3.83    1.53
   3  10   0    4.48    2.57
   3  10   1    3.16    2.17
   3 -10  -1    4.56    1.70
  -3 -10   1    5.43    1.68
  -3 -10   2   19.59    2.15
   3  10   2   27.09    2.90
   3  10   2   26.62    3.24
   3 -10  -3   12.82    3.37
  -3 -10   3    9.29    1.97
   3  10   3   16.68    2.75
   3  10   3   15.85    3.17
   3 -10  -4    5.81    3.06
  -3 -10   4    3.60    1.84
   3 -10  -5   26.31    3.65
  -3 -10   5   28.39    2.67
  -3 -10   6   29.85    2.84
   3  10   6   28.27    3.42
   3 -10  -6   32.69    3.71
   3  10   7  233.34    9.41
  -3 -10   7  214.79    8.95
   3  10   7  232.86    9.66
   3 -10  -7  221.33    9.63
   3 -10  -8   24.84    3.39
  -3 -10   8   27.76    3.04
   3  10   8   18.35    3.05
   3  10   8   19.70    3.59
   3  10   9   53.32    3.94
  -3 -10   9   48.54    3.88
   3  10   9   41.30    4.16
   3 -10  -9   51.88    4.02
   3  10  10   63.00    4.52
  -3 -10  10   60.57    4.31
   3  10  10   62.42    4.80
   3 -10 -10   55.12    4.14
   3 -10 -11   23.22    2.80
   3  10  11   24.25    3.23
  -3 -10  11   21.93    3.27
   3  10  11   17.34    3.54
   3  10  12   -1.18    2.69
  -3 -10  12    5.11    2.90
   3  10  12   -0.97    3.11
   3  10  13   11.27    2.82
  -3 -10  13   11.14    3.08
   3  10  13    9.83    3.39
   3  10  14    7.37    2.73
  -3 -10  14    8.16    2.98
   3  10  14    8.33    3.27
   3  10  15    3.48    2.37
   3  10  15   -0.20    3.20
   3  10  16    1.51    2.15
   3  10  16    2.33    3.13
   3  10  17    9.35    3.14
   3  10  17   10.28    2.33
   3  10  18   12.12    3.09
   3  10  19    7.56    2.72
   3 -11  19    4.42    3.05
   3  11 -18    0.36    1.63
   3 -11  18    0.51    3.24
   3  11 -17    5.17    1.92
   3 -11  17    5.26    3.63
   3  11 -16    2.79    2.11
   3 -11  16   -2.11    2.72
   3  11 -15   19.55    2.70
   3 -11  15   23.42    3.34
   3  11 -14    0.91    2.15
   3 -11  14    6.64    2.87
   3  11 -13    4.97    2.27
   3 -11  13    5.56    3.04
   3  11 -12    9.47    2.44
   3 -11  12    8.13    2.91
   3 -11  11    9.79    2.85
   3 -11  11   11.52    3.03
   3  11 -11    9.95    2.56
   3 -11  10   11.62    2.81
   3 -11  10   11.23    3.18
   3  11 -10   14.75    2.78
   3 -11   9   85.17    4.86
   3  11  -9   84.20    4.96
   3 -11   9   77.69    5.18
   3 -11   8   10.22    3.29
   3  11  -8    7.61    1.67
   3 -11   8   10.17    2.55
   3  11  -7  177.00    7.21
   3 -11   7  189.51    7.89
   3 -11   7  186.79    8.56
   3 -11   6   17.30    3.70
   3  11  -6   24.15    2.34
   3 -11   6   23.61    2.85
   3  11  -5   61.01    3.54
   3 -11   5   59.26    3.80
   3 -11   5   57.09    4.84
   3 -11   4    9.28    2.21
   3  11  -4   13.03    2.03
   3 -11   3   11.12    2.15
   3  11  -3   14.41    2.25
   3 -11   2    2.66    1.85
   3  11  -2    2.68    2.01
  -3 -11  -1   31.23    2.43
   3 -11   1   29.30    2.63
   3  11  -1   29.45    2.91
   3  11   0    5.89    2.24
   3 -11   0    2.82    1.80
  -3 -11   0    2.49    1.70
   3 -11  -1   29.82    2.67
  -3 -11   1   31.09    2.61
   3  11   1   37.81    3.30
   3  11   1   40.32    3.61
  -3 -11   2    2.61    1.80
   3  11   2   -0.41    2.27
   3  11   2    5.96    2.83
  -3 -11   3   11.73    2.18
   3  11   3   14.27    2.82
   3  11   3   19.98    3.12
   3 -11  -4   10.17    3.55
  -3 -11   4    7.98    2.17
   3  11   5   54.92    4.07
  -3 -11   5   51.79    3.56
   3 -11  -5   57.56    4.74
   3 -11  -6   26.00    3.72
   3  11   6   23.11    3.44
  -3 -11   6   14.71    2.56
   3  11   6   22.63    3.65
   3  11   7  185.37    8.14
  -3 -11   7  176.21    7.84
   3  11   7  191.25    8.61
   3 -11  -7  183.50    8.46
   3 -11  -8    3.37    2.83
   3  11   8    8.64    3.04
   3  11   8    2.68    3.17
  -3 -11   8   11.59    2.62
   3  11   9   82.72    5.11
  -3 -11   9   86.12    4.93
   3  11   9   74.88    5.36
   3 -11  -9   81.56    5.07
  -3 -11  10   10.22    2.95
   3 -11 -10   13.13    2.84
   3  11  10    8.39    2.93
   3  11  10   10.44    3.39
   3 -11 -11   14.24    2.70
  -3 -11  11    9.54    3.07
   3  11  11   11.65    2.92
   3  11  11   11.10    3.39
  -3 -11  12    4.06    2.99
   3  11  12    7.66    2.81
   3  11  12    8.91    3.46
   3  11  13    6.19    2.86
  -3 -11  13    3.93    3.07
   3  11  13    3.59    3.22
   3  11  14    0.33    2.52
   3  11  14    8.74    3.40
   3  11  15   18.65    2.84
   3  11  15   22.31    3.59
   3  11  16    1.04    2.11
   3  11  16   -0.19    2.93
   3  11  17    3.75    2.98
   3  11  18    4.98    2.75
   3  11  19    9.08    2.56
   3 -12  19   -2.66    2.76
   3  12 -18    1.00    1.63
   3 -12  18    4.68    3.43
   3  12 -17    9.95    1.99
   3 -12  17    8.65    3.63
   3  12 -16    6.61    2.05
   3 -12  15   46.66    4.06
   3  12 -15   56.25    3.62
   3  12 -14   14.81    2.59
   3 -12  14   14.73    3.12
   3 -12  13   45.93    3.92
   3  12 -13   37.80    3.39
   3  12 -12    3.81    2.35
   3 -12  12    7.11    2.87
   3 -12  11   25.12    3.42
   3 -12  11   33.28    3.49
   3  12 -11   29.64    3.17
   3 -12  10   -2.19    3.01
   3 -12  10    4.52    2.73
   3  12 -10    0.17    2.41
   3 -12   9   51.97    3.92
   3  12  -9   48.84    3.90
   3 -12   9   43.84    4.28
   3 -12   8   11.97    3.60
   3  12  -8   13.91    1.98
   3 -12   8   13.38    2.78
   3 -12   7   21.57    3.94
   3  12  -7   19.53    2.24
   3 -12   7   21.77    2.93
   3  12  -6   41.69    3.04
   3 -12   6   39.83    3.47
   3 -12   6   42.83    4.44
   3 -12   5   21.94    3.89
   3 -12   5   15.50    2.70
   3  12  -5   19.23    2.39
   3  12  -4   34.09    2.91
   3 -12   4   42.04    3.27
   3 -12   3   14.98    2.43
   3  12  -3   18.63    2.49
   3  12  -2    9.89    2.33
   3 -12   2    7.28    2.13
   3  12  -1   24.12    2.81
  -3 -12  -1   18.83    2.25
   3 -12   1   23.06    2.58
   3  12   0    4.26    2.26
   3 -12   0    2.86    1.86
  -3 -12   0    4.99    1.84
   3  12   1   24.58    2.92
   3 -12  -1   23.51    2.55
  -3 -12   1   19.84    2.39
  -3 -12   2    3.95    1.91
   3  12   2    9.25    2.77
  -3 -12   3   16.25    2.49
   3  12   3   17.80    3.06
   3  12   3   20.36    3.52
  -3 -12   4   31.88    3.09
   3 -12  -4   39.10    4.35
   3 -12  -5   22.64    3.77
  -3 -12   5   16.20    2.73
   3  12   5   13.68    3.07
   3 -12  -6   43.21    4.40
   3  12   6   42.31    3.85
  -3 -12   6   40.45    3.46
   3  12   6   43.26    4.19
   3 -12  -7   28.84    4.01
   3  12   7   27.70    3.57
  -3 -12   7   26.10    3.18
   3  12   7   26.33    3.82
   3 -12  -8   11.32    3.37
   3  12   8   12.52    3.04
  -3 -12   8   18.33    2.93
   3  12   8   13.72    3.68
   3  12   9   46.46    4.08
  -3 -12   9   54.17    4.05
   3  12   9   45.67    4.52
   3 -12  -9   52.54    4.27
   3 -12 -10    4.29    2.77
   3  12  10   -1.63    2.99
   3  12  10    0.78    3.32
  -3 -12  10    2.55    2.74
  -3 -12  11   33.54    3.59
   3 -12 -11   24.21    3.10
   3  12  11   20.61    3.41
   3  12  11   31.03    4.02
  -3 -12  12    5.96    2.97
   3  12  12    9.08    2.96
   3  12  12    7.37    3.30
   3  12  13   37.21    3.53
   3  12  13   35.18    3.93
   3  12  14    8.01    2.59
   3  12  14   20.71    3.60
   3  12  15   49.96    3.78
   3  12  15   55.75    4.48
   3  12  16    3.75    2.18
   3  12  16   11.32    3.14
   3  12  17   13.84    2.95
   3  12  18    1.36    2.44
   3 -13  18   -5.62    2.97
   3  13 -17   11.60    1.89
   3  13 -16    1.11    1.85
   3  13 -15   16.10    2.34
   3  13 -14   20.64    2.65
   3 -13  14   25.43    3.25
   3  13 -13    6.51    2.35
   3 -13  13   10.51    2.99
   3  13 -12    4.42    2.34
   3 -13  12    6.67    2.77
   3 -13  11   10.81    3.02
   3 -13  11    9.21    2.92
   3  13 -11   10.65    2.54
   3 -13  10    5.21    3.12
   3 -13  10   10.07    2.82
   3  13 -10    6.42    2.52
   3 -13   9    6.97    3.21
   3 -13   9    6.69    2.86
   3  13  -9    4.47    2.46
   3 -13   8   30.50    4.20
   3  13  -8   29.47    2.46
   3 -13   8   29.96    3.29
   3 -13   7    4.05    3.50
   3 -13   7    2.92    2.63
   3  13  -7    4.53    1.83
   3 -13   6    5.45    3.66
   3 -13   6    5.16    2.48
   3  13  -6    4.07    1.81
   3  13  -5   20.96    2.50
   3 -13   5   19.51    2.95
   3 -13   4   71.32    4.31
   3  13  -4   62.46    3.90
   3 -13   3    0.15    2.09
   3  13  -3    1.43    2.18
   3  13  -2    7.20    2.44
   3 -13   2    7.15    2.27
   3  13  -1   10.80    2.62
  -3 -13  -1   10.06    2.20
   3 -13   1   13.59    2.50
  -3 -13   0   30.40    2.76
   3  13   0   32.56    3.19
   3 -13   0   25.28    2.82
   3  13   1   16.00    2.78
   3 -13  -1   13.81    2.39
  -3 -13   1   10.28    2.28
   3  13   2    6.75    2.71
  -3 -13   2    6.08    2.26
  -3 -13   3    0.28    1.98
   3  13   3    4.60    2.75
  -3 -13   4   58.78    3.98
   3 -13  -5   21.37    4.03
  -3 -13   5   20.98    2.92
   3  13   5   23.44    3.34
   3 -13  -6    2.19    3.39
  -3 -13   6    2.49    2.46
   3  13   6    3.13    2.78
   3  13   6    3.89    3.01
   3 -13  -7    6.88    3.40
   3  13   7   -0.18    2.88
  -3 -13   7    3.82    2.58
   3  13   7    9.83    3.48
   3 -13  -8   29.31    3.92
   3  13   8   32.06    3.62
  -3 -13   8   23.33    3.26
   3  13   8   33.70    3.89
   3 -13  -9    3.60    2.95
   3  13   9    4.61    2.90
  -3 -13   9    6.38    2.95
   3  13   9    7.82    3.36
   3 -13 -10   11.52    3.10
   3  13  10    8.15    3.14
  -3 -13  10    9.94    3.06
   3  13  10   12.94    3.44
   3 -13 -11    5.94    2.59
   3  13  11    4.27    2.97
  -3 -13  11    8.51    3.04
   3  13  11    9.13    3.31
   3  13  12    4.30    2.80
   3  13  12    9.88    3.26
   3  13  13    7.11    2.68
   3  13  13    8.41    3.19
   3  13  14   22.90    3.06
   3  13  14   26.28    3.71
   3  13  15   16.26    2.69
   3  13  15   15.09    3.13
   3  13  16    2.07    2.04
   3  13  16    6.34    2.69
   3  13  17   15.35    2.81
   3  14 -16    4.50    1.67
   3  14 -15    5.78    1.88
   3 -14  15    4.46    3.67
   3  14 -14    0.82    1.88
   3  14 -13    3.36    2.19
   3 -14  13    8.49    2.72
   3  14 -12   10.44    2.49
   3 -14  12   10.57    3.00
   3 -14  11    4.35    3.05
   3 -14  11    5.51    2.89
   3  14 -11    5.01    2.38
   3 -14  10   32.96    3.99
   3 -14  10   36.18    3.73
   3  14 -10   35.96    3.43
   3 -14   9    6.35    3.49
   3 -14   9    3.00    2.78
   3  14  -9    4.37    2.63
   3 -14   8    3.51    3.36
   3 -14   8    2.96    2.76
   3  14  -8    0.93    1.70
   3 -14   7   23.53    4.32
   3 -14   7   22.23    3.22
   3  14  -7   21.36    2.54
   3 -14   6   21.18    4.19
   3  14  -6   29.99    2.85
   3 -14   6   31.46    3.41
   3 -14   5   93.95    5.04
   3  14  -5   74.25    4.40
   3 -14   4   18.12    2.80
   3  14  -4   20.04    2.56
   3 -14   3   89.45    5.01
   3  14  -3   87.43    4.72
   3 -14   2   42.78    3.47
   3  14  -2   35.20    3.21
   3  14  -1   17.31    2.79
  -3 -14  -1   19.36    2.42
   3 -14   1   19.31    2.80
   3  14   0   12.55    2.79
   3 -14   0   11.46    2.51
  -3 -14   0    9.80    2.25
   3  14   1   21.82    3.05
   3 -14  -1   22.11    2.86
  -3 -14   1   21.77    2.61
  -3 -14   2   38.45    3.26
   3  14   2   38.59    3.76
  -3 -14   3   76.42    4.52
  -3 -14   4   15.21    2.69
   3  14   5   88.32    5.27
  -3 -14   5   78.54    4.91
   3 -14  -5   93.20    6.20
   3 -14  -6   29.81    4.32
  -3 -14   6   37.53    3.60
   3  14   6   35.39    3.65
   3 -14  -7   29.27    4.25
  -3 -14   7   20.98    3.29
   3  14   7   24.86    3.57
   3  14   7   29.32    3.84
   3 -14  -8    3.48    3.31
  -3 -14   8   -2.28    2.80
   3  14   8    0.56    2.80
   3  14   8    2.65    3.30
   3 -14  -9    3.91    3.17
   3  14   9    5.64    2.90
  -3 -14   9    3.31    2.85
   3  14   9    6.71    3.19
   3 -14 -10   32.71    3.68
   3  14  10   37.04    3.91
   3  14  10   41.35    4.04
   3  14  11    2.98    2.77
   3  14  11    7.85    3.46
   3  14  12    7.67    2.80
   3  14  12    9.64    3.32
   3  14  13    7.86    2.78
   3  14  13    4.98    3.09
   3  14  14    2.72    2.33
   3  14  14   12.06    3.14
   3  14  15    3.78    2.30
   3  14  15    9.69    2.88
   3  14  16   13.78    2.76
   3 -15  16    0.50    3.18
   3  15 -15   12.27    1.95
   3 -15  15    5.57    3.51
   3  15 -14    2.77    1.83
   3  15 -13    0.14    1.91
   3  15 -12    3.37    2.13
   3 -15  12    2.04    2.66
   3 -15  11   -0.38    2.67
   3  15 -11    4.06    2.32
   3 -15  10    1.75    3.11
   3 -15  10    3.44    2.78
   3  15 -10    1.81    2.37
   3 -15   9    8.37    3.55
   3 -15   9    4.39    2.83
   3  15  -9    3.64    2.51
   3 -15   8   13.27    3.84
   3 -15   8   13.82    3.08
   3  15  -8    8.50    1.96
   3 -15   7   11.87    3.86
   3 -15   7   12.65    2.96
   3  15  -7   13.50    2.32
   3 -15   6   13.60    4.21
   3 -15   6   16.11    3.03
   3  15  -6   16.62    2.51
   3 -15   5   34.28    4.66
   3 -15   5   39.62    3.57
   3  15  -5   31.13    3.03
   3 -15   4   32.88    3.42
   3  15  -4   35.43    3.04
   3  15  -3   16.34    2.61
   3 -15   3   16.92    2.88
   3  15  -2   21.75    3.00
   3 -15   2   22.78    3.06
   3  15  -1   19.33    2.86
   3 -15   1   17.34    2.82
   3  15   0    0.79    2.42
   3 -15   0   -1.32    2.43
  -3 -15   0    0.77    2.21
   3  15   1   19.43    3.10
  -3 -15   1   20.72    2.74
   3  15   2   22.20    3.07
  -3 -15   2   18.50    2.75
  -3 -15   3   19.90    2.93
  -3 -15   4   28.72    3.31
   3 -15  -4   39.81    4.84
   3 -15  -5   31.80    4.70
   3  15   5   42.25    4.08
  -3 -15   5   37.25    3.57
   3 -15  -6   14.39    3.84
  -3 -15   6   17.65    3.11
   3  15   6   17.26    3.29
   3 -15  -7   11.36    3.65
  -3 -15   7   12.01    2.95
   3  15   7   13.17    3.17
   3 -15  -8   20.86    3.81
   3  15   8    9.27    3.18
   3 -15  -9    6.44    3.21
   3  15   9    5.32    2.99
   3 -15 -10    3.59    2.81
   3  15  10    1.13    2.89
   3  15  11    8.86    2.96
   3  15  12    3.32    2.67
   3  15  13   -0.17    2.31
   3  15  14    1.22    2.21
   3  15  15    9.55    2.30
   3 -16  15    5.65    3.20
   3  16 -13    5.52    1.86
   3  16 -12    2.86    1.96
   3  16 -11    1.48    2.07
   3 -16  10    5.21    3.19
   3 -16  10    4.11    2.66
   3  16 -10    1.74    2.15
   3 -16   9    3.27    3.41
   3 -16   9    1.51    2.74
   3  16  -9   -0.34    2.27
   3 -16   8    8.31    3.77
   3 -16   8    4.31    2.68
   3  16  -8    8.64    2.71
   3 -16   7   -2.23    2.74
   3  16  -7    0.65    1.88
   3 -16   6   12.28    2.87
   3 -16   6   15.49    4.14
   3  16  -6    9.77    2.35
   3 -16   5   10.50    4.11
   3  16  -5   14.53    2.45
   3 -16   5   15.00    2.96
   3  16  -4   17.05    2.61
   3 -16   4   17.25    2.92
   3  16  -3    0.45    2.23
   3 -16   3    2.87    2.62
   3  16  -2    3.06    2.26
   3 -16   2    2.97    2.47
   3  16  -1    3.33    2.55
   3 -16   1    4.98    2.59
   3  16   0    5.36    2.53
   3 -16   0    0.34    2.36
  -3 -16   0    1.78    2.39
   3  16   1    5.05    2.69
  -3 -16   1    3.60    2.31
   3  16   2    3.48    2.79
  -3 -16   2    4.42    2.48
  -3 -16   3    2.63    2.36
   3 -16  -4   20.41    4.36
  -3 -16   4   18.47    3.05
   3 -16  -5   16.39    4.20
   3  16   5   17.50    3.17
   3 -16  -6   17.11    3.92
   3  16   6   18.41    3.28
   3 -16  -7    7.50    3.50
   3  16   7    1.14    2.88
   3 -16  -8    3.10    3.31
   3  16   8    7.56    2.88
   3 -16  -9   -0.62    2.90
   3  16   9    3.20    2.91
   3 -16 -10    2.94    2.76
   3  16  10    2.22    2.82
   3  16  11    1.07    2.56
   3  16  12    0.67    2.48
   3  16  13    5.17    2.34
   3  16  14    0.28    2.06
   3  17 -12    2.22    1.79
   3  17 -11    1.89    1.86
   3 -17  10    6.04    3.05
   3  17 -10    3.98    2.15
   3 -17   9   12.53    3.51
   3  17  -9   14.09    2.62
   3 -17   8    5.43    2.59
   3  17  -8    4.07    2.45
   3 -17   7    3.84    2.56
   3 -17   7    1.01    3.59
   3  17  -7    2.47    1.95
   3 -17   6    0.78    3.67
   3  17  -6    1.09    2.07
   3 -17   6    4.62    2.69
   3 -17   5   17.51    4.18
   3  17  -5   12.73    2.51
   3 -17   5   18.60    3.03
   3 -17   4   28.24    4.74
   3 -17   4   37.02    3.54
   3  17  -4   32.48    3.19
   3  17  -3   10.78    2.58
   3 -17   3   13.53    2.83
   3  17  -2    0.78    2.38
   3 -17   2    2.82    2.52
   3  17  -1   21.63    3.15
   3 -17   1   22.25    3.10
   3  17   0    4.00    2.53
   3  17   1   21.79    3.23
   3  17   2    4.05    2.72
   3 -17  -3   15.70    4.34
   3 -17  -4   31.30    4.70
   3 -17  -5   13.13    4.04
   3  17   5   16.94    3.15
   3 -17  -6   -1.22    3.60
   3  17   6    4.12    2.88
   3 -17  -7   12.95    3.74
   3  17   7    4.12    2.86
   3 -17  -8    6.51    3.21
   3  17   8    3.54    2.95
   3 -17  -9   18.58    3.33
   3  17   9   11.54    3.13
   3  17  10    0.89    2.57
   3  17  11    3.07    2.64
   3  17  12    4.26    2.36
   3  17  13    3.05    2.17
   3  18 -10    5.81    1.95
   3 -18   9    9.85    3.28
   3  18  -9   10.54    2.36
   3 -18   8    6.94    3.38
   3  18  -8   -1.25    2.13
   3 -18   7    4.38    3.62
   3  18  -7    1.13    1.84
   3  18  -7    3.00    2.45
   3 -18   6    8.59    3.80
   3  18  -6    5.08    2.14
   3 -18   5    0.26    3.67
   3  18  -5    2.40    2.07
   3 -18   5    0.54    2.40
   3 -18   4    4.26    3.94
   3  18  -4    2.34    2.27
   3 -18   4    4.79    2.49
   3 -18   3    5.39    4.01
   3  18  -3    5.32    2.36
   3 -18   3   -0.35    2.34
   3 -18   2    5.98    4.08
   3  18  -2    9.89    2.54
   3 -18   2    7.05    2.63
   3 -18   1    0.55    4.01
   3  18  -1    1.46    2.35
   3  18   0   23.48    3.18
   3  18   1    3.09    2.62
   3 -18  -2    8.84    4.20
   3  18   2   11.02    2.92
   3 -18  -3    2.90    3.93
   3  18   3    2.89    2.78
   3 -18  -4    2.82    3.64
   3 -18  -5    1.73    3.49
   3  18   5    4.93    2.89
   3 -18  -6    7.08    3.49
   3  18   6    0.73    2.78
   3 -18  -7    3.56    3.09
   3  18   7    0.73    2.71
   3 -18  -8    1.64    2.91
   3  18   8   -2.68    2.75
   3 -18  -9    4.76    2.77
   3  18   9    4.19    2.65
   3  18  10    7.89    2.58
   3  18  11   -0.16    2.25
   3 -19   9    2.73    2.80
   3 -19   8    4.49    3.24
   3  19  -8    4.41    2.06
   3 -19   7    0.68    3.20
   3  19  -7    4.21    2.08
   3 -19   6    3.35    3.58
   3  19  -6    0.26    1.86
   3 -19   5   -0.25    3.53
   3  19  -5    2.30    1.96
   3 -19   4    2.54    3.66
   3  19  -4    1.99    2.05
   3 -19   3    3.89    4.01
   3  19  -3    0.89    2.04
   3 -19   2    0.52    3.76
   3  19  -2    3.08    2.28
   3 -19   1    1.32    3.74
   3  19  -1    6.03    2.41
   3  19   0    2.14    2.45
   3  19   1    7.97    2.68
   3 -19  -2    2.58    3.76
   3  19   2   -1.21    2.53
   3 -19  -3    3.03    3.59
   3  19   3    5.05    2.76
   3 -19  -4    4.40    3.43
   3 -19  -5    1.17    3.41
   3  19   5    1.23    2.61
   3 -19  -6    0.22    3.18
   3  19   6   -2.09    2.64
   3 -19  -7    0.41    2.88
   3  19   7   -0.52    2.55
   3 -19  -8    3.95    2.76
   3  19   8    2.86    2.51
   3  19   9    5.03    2.47
   3 -20   7    0.21    3.01
   3 -20   6    3.27    3.10
   3  20  -6    5.22    2.11
   3 -20   5    5.69    3.54
   3  20  -5   -0.13    1.87
   3 -20   4    4.94    3.45
   3  20  -4    2.16    2.11
   3 -20   3    1.93    3.33
   3  20  -3    3.40    2.13
   3 -20   2   -3.43    3.52
   3  20  -2   -0.15    2.10
   3 -20   1    6.91    3.67
   3  20  -1    8.09    2.53
   3  20   0    2.04    2.30
   3  20   1    6.25    2.53
   3 -20  -2    7.95    3.60
   3  20   2    1.14    2.41
   3 -20  -3    3.99    3.43
   3  20   3    0.16    2.40
   3 -20  -4    2.71    3.37
   3 -20  -5    5.18    3.22
   3  20   5    2.95    2.44
   3 -20  -6    2.83    2.98
   3  20   6    2.11    2.39
   3  20   7    1.75    2.32
   3 -21   3    4.55    3.27
   3 -21   2    2.43    3.19
   3 -21   1    3.80    3.23
   3  21  -1    2.93    2.05
   3  21   0    2.59    2.16
   3 -21  -1    7.98    3.44
   3  21   1    7.64    2.34
   3 -21  -2    6.31    3.27
   3  21   2    0.15    2.15
   3 -21  -3    0.63    3.07
   3  21   3   -0.45    2.16
   4   0   0    8.03    1.89
   4   0   0   13.82    2.70
   4   0   0   10.06    1.46
   4   0   0   10.08    1.54
   4   0   1  260.60   10.03
   4   0  -1  260.03    9.41
   4   0   1  255.35    9.53
   4   0   1  250.35    9.41
   4   0  -1  247.51    9.08
   4   0   1  257.63    9.19
   4   0  -1  250.34    9.27
   4   0  -2    3.58    1.57
   4   0   2    3.87    1.97
   4   0   2    6.12    2.37
  -4   0  -2    0.53    3.46
   4   0   2    2.48    1.67
   4   0  -2    1.25    1.44
   4   0  -3   22.06    1.87
   4   0   3   25.50    2.65
   4   0   3   24.14    2.98
   4   0  -3   17.04    2.81
   4   0   3   21.53    2.33
   4   0  -3   24.62    2.07
   4   0   4  159.70    7.09
   4   0  -4  170.34    7.18
   4   0  -4  155.68    6.17
   4   0   4  161.11    6.86
   4   0   4  163.96    6.91
   4   0  -4  181.68    6.63
   4   0  -5    7.08    1.69
   4   0   5    8.31    2.40
   4   0   5    6.32    2.43
   4   0  -5    8.62    2.42
   4   0   5    4.94    2.16
   4   0  -6   20.48    2.25
   4   0   6   20.70    2.76
   4   0   6   26.88    2.93
   4   0  -6   21.10    2.75
   4   0   6   23.68    2.64
   4   0   7  135.11    6.19
   4   0  -7  147.00    6.30
   4   0   7  128.02    6.25
   4   0  -7  145.23    5.99
   4   0  -8   10.91    2.09
   4   0   8    8.62    2.62
   4   0   8   10.39    2.23
   4   0   8   12.10    2.58
   4   0   9   64.45    4.13
   4   0   9   66.30    4.45
   4   0  -9   68.98    3.92
   4   0 -10    0.24    2.06
   4   0  10    4.69    2.44
   4   0  10    5.93    2.70
   4   0 -11   12.20    2.40
   4   0  11   13.57    2.88
   4   0  11   10.33    2.94
   4   0 -12    0.39    2.05
   4   0  12   -1.67    2.42
   4   0  12    3.43    2.63
   4   0 -13    5.76    2.19
   4   0  13   12.09    2.91
   4   0 -14    9.50    2.50
   4   0  14    7.76    2.68
   4   0  15   18.99    3.11
   4   0  16    2.61    2.45
   4   0  16   -0.46    3.18
   4   0  17    1.11    2.37
   4   0  17    1.35    2.96
   4   0  18   23.50    2.95
   4   0  18   20.40    3.55
   4   0  19    7.94    2.26
   4   0  19    1.88    2.82
   4   0  20    2.73    2.52
   4   0  21    2.32    2.40
   4  -1  21    1.08    2.35
   4  -1  20   -1.98    2.57
   4  -1  19   14.48    3.17
   4  -1  18   10.48    2.53
   4  -1  18    8.96    3.19
   4  -1  17    9.59    2.62
   4  -1  17   14.28    3.26
   4  -1  16    0.81    2.61
   4  -1  16   -1.62    2.88
   4   1 -15    8.71    2.51
   4  -1  15   11.47    2.75
   4   1 -14    9.97    2.33
   4  -1  14    7.21    2.74
   4  -1  13   56.22    4.05
   4  -1  13   43.57    4.35
   4   1 -13   52.64    3.66
   4   1 -12    2.58    2.18
   4  -1  12    2.92    2.57
   4  -1  12    5.10    2.86
   4   1 -11   13.35    2.33
   4  -1  11    9.31    2.84
   4  -1  11    8.65    3.08
   4  -1  10   41.79    3.60
   4  -1  10   39.86    3.75
   4   1 -10   37.61    3.20
   4   1  -9   17.70    2.60
   4  -1   9   12.36    2.81
   4  -1   9   13.60    2.36
   4  -1   9   10.79    2.81
   4   1  -8   16.15    2.46
   4  -1   8   14.84    2.79
   4  -1   8   14.50    2.43
   4  -1   8   11.15    2.61
   4  -1   7   33.47    3.11
   4  -1   7   27.47    2.98
   4   1  -7   31.95    2.69
   4  -1   6   48.65    3.69
   4  -1   6   53.51    3.57
   4  -1   6   57.69    3.67
   4   1  -6   54.53    3.30
   4  -1   5  139.89    6.37
   4   1  -5  141.20    6.18
   4  -1   5  140.73    6.13
   4  -1   5  125.78    6.02
   4   1  -5  137.41    5.83
   4  -1   4   58.76    3.93
   4   1  -4   60.29    3.82
   4   1  -4   53.41    2.77
   4  -1   4   58.40    3.61
   4  -1   4   52.79    3.32
   4   1  -4   59.46    3.23
   4  -1   3   43.72    3.49
   4   1  -3   41.09    3.37
   4  -1   3   42.50    3.04
   4   1  -3   38.16    2.46
   4  -1   3   43.51    2.87
   4   1  -3   46.52    2.77
   4  -1   2   64.81    4.21
   4  -1   2   71.52    3.81
   4   1  -2   73.36    3.41
   4  -1   2   66.48    3.53
   4   1  -2   64.06    3.46
   4  -1   1   34.93    3.39
   4  -1   1   32.33    2.64
   4   1  -1   36.79    2.56
   4  -1   1   33.99    2.27
   4   1  -1   31.24    2.17
   4   1  -1   34.04    2.41
   4  -1   1   35.56    1.96
   4  -1   0   32.61    3.32
   4   1   0   35.36    3.16
   4  -1   0   30.66    2.54
   4   1   0   28.39    2.37
   4  -1   0   34.64    2.17
   4   1   0   31.29    2.20
   4  -1   0   33.28    1.98
   4   1   1   39.40    3.27
   4  -1  -1   33.04    2.56
   4   1   1   35.55    2.75
   4   1   1   38.64    2.61
  -4   1  -1   29.89    5.19
   4  -1  -1   41.36    2.25
   4   1   2   64.30    4.14
   4  -1  -2   67.87    3.39
   4   1   2   70.54    3.82
   4   1   2   67.59    3.64
  -4   1  -2   76.50    6.92
   4  -1  -2   71.89    3.28
   4  -1  -3   46.31    3.50
   4   1   3   45.51    3.44
   4  -1  -3   42.42    2.47
   4   1   3   36.54    2.97
   4   1   3   40.24    2.83
   4  -1  -3   45.67    2.51
   4  -1  -4   56.45    3.88
   4   1   4   53.39    3.64
   4  -1  -4   53.16    2.68
   4   1   4   51.18    3.47
   4   1   4   60.18    3.48
   4  -1  -4   54.72    2.98
   4  -1  -5  138.28    6.37
   4   1   5  134.47    6.19
   4   1   5  136.60    6.04
   4   1   5  135.28    6.14
   4  -1  -5  142.73    5.69
   4  -1  -6   55.04    3.69
   4   1   6   50.54    3.63
   4   1   6   54.89    3.62
   4  -1  -6   52.86    3.09
   4  -1  -7   32.84    3.14
   4   1   7   25.32    2.98
   4  -1  -7   30.19    2.45
   4  -1  -8   14.65    2.06
   4   1   8   11.40    2.57
   4  -1  -8   12.69    2.54
   4   1   8   14.74    2.65
   4  -1  -9   15.04    2.42
   4   1   9    9.15    2.62
   4   1   9   11.71    2.84
   4   1  10   36.15    3.27
   4   1  10   34.22    3.53
   4  -1 -10   37.10    2.94
   4  -1 -11   11.28    2.29
   4   1  11   11.82    2.89
   4   1  11   12.31    2.93
   4  -1 -12    7.61    2.13
   4   1  12   10.80    3.19
   4   1  13   45.79    3.80
   4  -1 -13   51.85    3.49
   4   1  14    3.54    2.54
   4   1  15   11.44    2.80
   4   1  15    8.20    3.16
   4   1  16    1.15    2.63
   4   1  16   -0.45    2.99
   4   1  17    9.43    2.73
   4   1  17   13.03    3.30
   4   1  18    6.65    2.38
   4   1  18    6.26    3.03
   4   1  19   19.34    2.58
   4   1  19   14.67    3.20
   4   1  20    3.87    2.68
   4   1  21    4.18    2.37
   4  -2  21   -0.18    2.44
   4  -2  20    4.80    2.78
   4  -2  19    8.19    3.07
   4  -2  18    2.27    2.92
   4  -2  17   17.78    2.93
   4  -2  17   17.01    3.54
   4  -2  16    3.53    2.58
   4  -2  15    3.88    2.76
   4  -2  14   17.50    2.92
   4   2 -13    4.15    2.06
   4  -2  13    3.68    2.55
   4  -2  13   -0.22    2.81
   4   2 -12   12.08    2.43
   4  -2  12   10.20    2.76
   4  -2  12   11.40    3.13
   4   2 -11   13.69    2.52
   4  -2  11   15.11    2.88
   4  -2  11   15.51    3.31
   4  -2  10   36.75    3.05
   4  -2  10   39.11    3.40
   4  -2  10   40.12    3.79
   4   2 -10   38.88    3.22
   4   2  -9    4.46    2.36
   4  -2   9    6.12    2.71
   4  -2   9    6.18    2.28
   4  -2   9    4.82    2.60
   4   2  -8    6.72    2.29
   4  -2   8    9.14    2.37
   4  -2   8    5.61    2.49
   4  -2   7  128.16    5.94
   4  -2   7  119.59    5.92
   4   2  -7  121.05    5.54
   4  -2   6  227.78    9.25
   4  -2   6  225.19    9.04
   4  -2   6  220.59    9.07
   4   2  -6  229.85    8.85
   4  -2   5   38.88    3.51
   4  -2   5   38.87    3.01
   4   2  -5   36.76    2.84
   4  -2   4   -0.11    2.10
   4   2  -4    0.50    1.29
   4  -2   4   -0.29    2.48
   4  -2   4    2.45    1.72
   4   2  -4    4.37    1.86
   4  -2   3  101.56    5.39
   4  -2   3  102.95    4.95
   4   2  -3   99.01    4.41
   4  -2   3  105.14    4.80
   4   2  -3  109.69    4.82
   4  -2   2   81.54    4.89
   4  -2   2   90.51    4.35
   4   2  -2   91.91    3.99
   4  -2   2   86.39    4.08
   4   2  -2   82.06    3.78
   4  -2   1   27.39    2.47
   4   2  -1   25.84    2.15
   4  -2   1   23.00    3.00
   4  -2   1   22.18    1.96
   4   2  -1   22.38    2.04
   4  -2   0  174.39    7.44
   4   2   0  167.12    7.24
   4  -2   0  172.12    6.78
   4   2   0  170.68    6.73
   4  -2   0  166.86    6.42
   4   2   0  172.94    6.65
  -4   2   0  154.89   10.30
   4  -2   0  164.29    6.17
   4  -2  -1   23.00    2.25
   4   2   1   28.03    2.39
   4   2   1   26.18    2.89
   4   2   1   24.69    2.17
  -4   2  -1   18.28    4.40
   4  -2  -1   24.31    1.68
   4   2   2  100.72    4.93
   4  -2  -2   96.64    4.17
   4   2   2   88.76    4.50
   4   2   2   91.64    4.41
   4  -2  -2   89.45    3.87
   4  -2  -3  101.09    5.33
   4  -2  -3  103.31    4.30
   4   2   3  103.68    4.83
   4   2   3  100.52    4.86
   4  -2  -3  100.99    4.30
   4  -2  -4    2.12    1.33
   4  -2  -4    3.17    1.23
   4  -2  -4   -0.14    2.49
   4   2   4    3.36    2.11
   4   2   4    1.34    1.97
   4  -2  -5   39.91    3.40
   4   2   5   40.52    3.11
   4   2   5   44.68    3.18
   4  -2  -5   42.06    2.56
   4  -2  -6  231.08    9.29
   4   2   6  231.72    9.22
   4  -2  -6  224.87    8.59
   4  -2  -7  125.39    6.03
   4   2   7  122.51    6.04
   4  -2  -7  130.74    5.45
   4  -2  -8    7.35    1.85
   4   2   8    8.37    2.66
   4  -2  -8    6.27    2.42
   4   2   8    3.76    2.39
   4  -2  -9    5.77    2.01
   4   2   9    3.45    2.39
   4  -2  -9    6.30    2.40
   4   2   9    2.34    2.54
   4  -2 -10   44.12    3.21
   4   2  10   32.55    3.38
   4   2  10   35.91    3.74
   4  -2 -10   36.61    2.91
   4  -2 -11   16.97    2.32
   4   2  11   12.42    2.67
   4   2  11   11.86    3.21
   4  -2 -12   13.16    2.31
   4   2  12    9.43    2.73
   4   2  13    4.93    2.63
   4   2  14   21.57    3.12
   4   2  15    1.63    2.50
   4   2  15   -2.18    2.98
   4   2  16    7.01    2.72
   4   2  16    2.42    3.01
   4   2  17   13.36    2.83
   4   2  17   16.36    3.39
   4   2  18    0.15    2.12
   4   2  18   -0.43    2.90
   4   2  19   10.49    2.32
   4   2  19   16.91    3.30
   4   2  20    1.51    2.54
   4   2  21    0.84    2.24
   4  -3  20    2.01    2.61
   4  -3  19    3.93    2.86
   4  -3  18    9.18    3.13
   4   3 -17    5.27    2.37
   4  -3  17    0.24    3.03
   4   3 -16   12.16    2.58
   4  -3  16    9.88    2.76
   4  -3  15   12.91    2.89
   4  -3  14    5.79    2.63
   4  -3  14    7.11    3.25
   4  -3  13   38.74    3.55
   4  -3  13   38.82    4.17
   4   3 -12    5.70    2.37
   4  -3  12    8.29    2.72
   4  -3  12    5.51    3.02
   4   3 -11    8.81    2.39
   4  -3  11   11.42    2.89
   4  -3  11   10.99    2.20
   4  -3  11    9.64    2.91
   4   3 -10   17.78    2.52
   4  -3  10   18.22    2.97
   4  -3  10   12.82    2.49
   4  -3  10   15.62    3.03
   4   3  -9    4.52    2.37
   4  -3   9    5.61    2.84
   4  -3   9    4.30    2.42
   4  -3   9    0.88    2.60
   4   3  -8   23.50    2.80
   4  -3   8   22.21    2.87
   4  -3   8   22.22    3.02
   4  -3   7    0.30    2.59
   4  -3   7    1.98    2.21
   4   3  -7   -0.62    2.03
   4  -3   6   51.04    3.97
   4  -3   6   46.60    3.65
   4  -3   6   45.01    3.42
   4   3  -6   56.61    3.46
   4  -3   5  134.51    6.28
   4  -3   5  130.46    5.82
   4   3  -5  121.27    4.89
   4  -3   5  119.69    5.75
   4   3  -5  123.65    5.63
   4  -3   4   12.90    2.48
   4  -3   4   12.44    2.81
   4   3  -4   10.09    1.50
   4  -3   4   14.95    2.17
   4   3  -4   12.13    2.10
   4  -3   3   29.93    2.79
   4   3  -3   31.96    2.28
   4  -3   3   30.02    3.36
   4  -3   3   29.93    2.50
   4  -3   2   17.83    2.41
   4  -3   2   11.36    2.81
   4   3  -2   14.34    1.85
   4  -3   2   12.58    1.83
   4   3  -2   14.67    1.81
   4  -3   1    2.56    1.82
   4  -3   1    1.04    2.64
   4   3  -1    2.02    1.75
   4  -3   1    2.55    1.31
   4   3  -1    1.93    1.63
   4  -3   0    2.87    1.87
   4  -3   0    4.28    2.70
   4   3   0    8.60    1.84
   4   3   0    3.52    1.86
   4  -3  -1    2.14    0.90
   4  -3  -1   -0.35    1.60
   4   3   1    0.10    1.81
   4   3   1    3.34    1.62
   4  -3  -2   16.70    1.91
   4   3   2   11.49    2.15
   4   3   2   12.54    2.15
   4  -3  -2   12.72    1.29
   4  -3  -3   31.20    2.06
   4   3   3   35.75    2.78
   4  -3  -3   30.68    3.38
   4   3   3   29.62    2.58
   4  -3  -3   27.10    1.85
   4  -3  -4   12.16    1.47
   4  -3  -4   13.93    2.90
   4   3   4   13.99    2.33
   4   3   4    9.15    2.28
   4  -3  -5  119.63    6.09
   4   3   5  124.55    5.79
   4   3   5  129.73    5.91
   4  -3  -5  127.05    5.14
   4  -3  -6   45.23    3.56
   4   3   6   45.81    3.41
   4  -3  -6   47.19    2.73
   4  -3  -7   -0.09    1.53
   4  -3  -7    1.01    2.55
   4   3   7    3.29    2.40
   4  -3  -8   23.21    2.24
   4   3   8   22.68    3.07
   4  -3  -8   20.20    2.98
   4   3   8   25.15    3.04
   4  -3  -9    0.52    1.72
   4   3   9   -0.42    2.55
   4  -3  -9    3.60    2.41
   4   3   9    2.18    2.47
   4  -3 -10   19.05    2.33
   4   3  10   14.29    2.86
   4  -3 -10   17.65    2.55
   4   3  10   17.20    3.06
   4   3  11    9.28    2.64
   4   3  11    7.48    2.94
   4   3  12    1.73    2.65
   4   3  13   36.37    3.43
   4   3  14    4.09    2.63
   4   3  14    1.69    3.02
   4   3  15   13.00    2.87
   4   3  15   12.12    3.45
   4   3  16   11.69    2.73
   4   3  16    6.55    3.25
   4   3  17    3.97    2.42
   4   3  17    1.94    2.97
   4   3  18   10.37    2.45
   4   3  18    6.51    3.09
   4   3  19    2.60    2.07
   4   3  19   10.23    2.94
   4   3  20    6.14    2.53
   4  -4  20    0.60    2.69
   4  -4  19    8.28    3.00
   4  -4  18    4.84    3.01
   4   4 -17   20.29    2.72
   4   4 -16    8.70    2.50
   4   4 -15   17.55    2.75
   4  -4  14   40.21    3.62
   4  -4  14   45.43    4.45
   4  -4  13   50.05    4.04
   4  -4  13   54.78    4.54
   4  -4  12   40.19    3.58
   4  -4  12   33.69    3.99
   4  -4  11   46.63    3.34
   4  -4  11   49.27    3.74
   4  -4  11   39.85    4.00
   4   4 -10    9.44    2.45
   4  -4  10    9.23    2.93
   4  -4  10    9.39    2.30
   4  -4  10    4.68    2.69
   4   4  -9    7.10    2.45
   4  -4   9    3.77    2.76
   4  -4   9    6.06    2.51
   4  -4   9    3.85    2.64
   4  -4   8   72.84    4.59
   4  -4   8   72.78    4.69
   4   4  -8   67.24    4.24
   4  -4   7   96.82    5.47
   4  -4   7  109.36    5.52
   4   4  -7  106.17    5.17
   4  -4   6   10.82    2.60
   4  -4   6    9.22    2.88
   4  -4   6    7.46    2.23
   4   4  -6   11.99    2.34
   4  -4   5  114.58    5.76
   4  -4   5  115.34    5.34
   4   4  -5   97.51    4.28
   4  -4   5  109.51    5.24
   4   4  -5   98.43    5.04
   4  -4   4   11.05    2.35
   4  -4   4    9.17    2.88
   4   4  -4    7.75    1.48
   4  -4   4    9.45    2.02
   4  -4   3   29.17    2.71
   4   4  -3   20.67    2.09
   4  -4   3   21.29    3.24
   4  -4   3   24.21    2.39
   4  -4   2   17.73    2.47
   4  -4   2   17.88    3.04
   4   4  -2   19.53    2.11
   4   4  -2   23.32    2.00
   4  -4   2   16.89    1.92
   4  -4   1   27.42    2.61
   4  -4   1   24.19    3.32
   4   4  -1   21.80    2.31
   4  -4   1   24.73    1.98
   4   4  -1   26.63    2.37
   4  -4   0    3.72    1.77
   4  -4   0    4.44    2.78
   4   4   0    7.37    2.04
   4   4   0    2.68    1.97
   4  -4  -1   27.21    2.27
   4   4   1   21.75    2.47
   4   4   1   22.98    2.51
   4  -4  -2   22.00    1.99
   4   4   2   15.97    2.44
   4   4   2   20.46    2.39
   4  -4  -3   25.57    3.29
   4   4   3   24.15    2.65
   4   4   3   25.93    2.51
   4  -4  -3   22.78    1.57
   4  -4  -4    7.43    1.22
   4  -4  -4    7.30    2.72
   4   4   4    6.56    2.28
   4   4   4    7.54    2.16
   4  -4  -5  103.47    5.63
   4   4   5  106.45    5.21
   4   4   5  104.23    5.29
   4  -4  -5  109.16    4.48
   4  -4  -6    8.36    1.60
   4  -4  -6   10.85    2.81
   4   4   6   10.45    2.43
   4  -4  -7  106.23    5.39
   4   4   7   92.60    5.22
   4  -4  -7   97.24    4.38
   4  -4  -8   63.36    4.29
   4   4   8   62.48    4.10
   4   4   8   69.22    4.35
   4   4   9    2.93    2.60
   4  -4  -9    3.91    2.52
   4   4   9    4.64    2.77
   4   4  10    9.10    2.72
   4  -4 -10   13.46    2.57
   4   4  10    7.78    2.86
   4  -4 -11   49.41    3.31
   4   4  11   43.69    3.78
   4   4  12   35.37    3.47
   4   4  13   50.14    3.92
   4   4  14   38.38    3.60
   4   4  14   41.94    4.14
   4   4  15   17.07    3.10
   4   4  15   12.31    3.19
   4   4  16   10.28    2.70
   4   4  16    9.86    3.18
   4   4  17   22.61    2.93
   4   4  17   21.62    3.44
   4   4  18    2.54    2.26
   4   4  18    1.01    2.75
   4   4  19    7.19    2.31
   4   4  19    7.58    2.80
   4   4  20    0.87    2.29
   4  -5  20    2.60    2.56
   4  -5  19    5.22    2.84
   4  -5  18    4.59    2.99
   4   5 -17   17.62    2.69
   4   5 -16    3.97    2.29
   4   5 -15   24.05    2.95
   4  -5  15   22.01    3.92
   4   5 -14    6.25    2.40
   4  -5  14    3.11    3.01
   4  -5  13    5.11    3.13
   4  -5  12   28.87    3.36
   4  -5  12   29.22    3.85
   4  -5  11   24.90    3.22
   4  -5  11   18.00    2.64
   4  -5  11   18.05    3.52
   4  -5  10   55.83    3.88
   4  -5  10   63.45    4.24
   4  -5  10   56.66    4.36
   4  -5   9   59.24    4.15
   4  -5   9   60.13    4.13
   4  -5   9   62.32    4.45
   4   5  -9   53.37    3.96
   4  -5   8   10.94    2.81
   4  -5   8   19.31    3.00
   4   5  -8   16.69    2.63
   4  -5   7   96.26    5.44
   4  -5   7  101.20    5.43
   4   5  -7   90.83    5.06
   4  -5   6   44.58    3.83
   4  -5   6   42.45    3.58
   4  -5   6   34.84    3.17
   4   5  -6   42.44    3.37
   4   5  -5   23.72    1.92
   4  -5   5   29.48    3.07
   4  -5   5   29.66    3.43
   4  -5   5   26.84    2.72
   4  -5   4   99.71    5.67
   4  -5   4  103.18    5.03
   4   5  -4   99.06    4.36
   4  -5   4   94.56    4.80
   4  -5   3   27.23    2.83
   4   5  -3   26.95    2.36
   4  -5   3   30.77    3.57
   4  -5   3   28.69    2.50
   4  -5   2   43.76    3.91
   4  -5   2   49.41    3.23
   4   5  -2   49.16    2.93
   4  -5   2   39.84    2.74
   4   5  -2   44.90    2.89
   4  -5   1   68.15    4.70
   4  -5   1   73.85    3.90
   4   5  -1   72.93    3.85
   4  -5   1   69.73    3.44
   4   5  -1   73.02    3.93
   4  -5   0    1.74    1.85
   4  -5   0   -1.12    2.73
   4   5   0   -1.60    1.78
   4   5   0    0.77    1.96
   4   5   1   73.79    3.96
   4   5   1   67.65    4.06
   4  -5  -2   40.64    3.82
   4   5   2   42.75    3.15
   4   5   2   39.85    3.32
   4  -5  -3   26.61    3.33
   4   5   3   26.98    2.86
   4   5   3   34.33    2.81
   4  -5  -4   99.65    5.53
   4   5   4  103.43    5.17
   4   5   4  108.63    5.14
   4  -5  -5   25.02    3.31
   4   5   5   22.81    2.95
   4   5   5   32.41    3.01
   4  -5  -6   40.71    3.93
   4   5   6   44.92    3.45
   4  -5  -7   94.45    5.32
   4   5   7   98.17    5.23
   4  -5  -8   11.98    2.84
   4   5   8   19.33    2.99
   4   5   8   16.36    2.86
   4  -5  -9   54.92    3.99
   4   5   9   57.45    3.95
   4   5   9   52.95    4.18
   4  -5 -10   62.54    4.00
   4   5  10   60.99    4.20
   4   5  10   51.16    4.25
   4   5  11   17.16    3.03
   4  -5 -11   21.49    2.62
   4   5  12   29.96    3.35
   4   5  13    5.04    2.69
   4   5  13    4.28    2.96
   4   5  14    4.39    2.66
   4   5  14    6.69    3.17
   4   5  15   23.41    3.08
   4   5  15   24.99    3.60
   4   5  16    8.67    2.75
   4   5  16    7.51    3.04
   4   5  17   20.28    2.80
   4   5  17   22.62    3.38
   4   5  18    2.19    2.18
   4   5  18    1.94    2.63
   4   5  19    3.46    2.57
   4   5  20    9.36    2.44
   4  -6  20   -0.20    2.54
   4  -6  19    9.03    3.00
   4   6 -18    2.25    1.95
   4   6 -17    0.15    2.10
   4   6 -16    7.43    2.32
   4   6 -15    4.22    2.33
   4  -6  15    3.20    3.12
   4   6 -14    4.62    2.28
   4  -6  14    1.22    3.27
   4  -6  13   28.59    3.99
   4   6 -13   36.33    3.37
   4   6 -12    0.48    2.36
   4  -6  12    5.58    3.20
   4  -6  11   12.97    2.51
   4  -6  11   13.80    3.37
   4  -6  10   39.40    3.43
   4  -6  10   39.63    4.11
   4  -6   9   39.45    3.64
   4  -6   9   45.62    3.63
   4  -6   9   38.13    3.88
   4  -6   8    8.59    2.80
   4  -6   8   12.60    2.86
   4   6  -8   10.93    2.85
   4  -6   7   28.02    3.57
   4  -6   7   26.34    3.19
   4   6  -7   26.81    3.12
   4  -6   6   26.69    3.13
   4  -6   6   26.14    3.45
   4  -6   6   21.68    2.82
   4   6  -6   24.64    2.95
   4  -6   5   54.48    4.38
   4  -6   5   58.67    3.85
   4   6  -5   49.02    2.85
   4  -6   5   53.59    3.66
   4   6  -4   23.44    2.11
   4  -6   4   25.10    2.99
   4  -6   4   21.04    3.38
   4  -6   4   20.88    2.56
   4  -6   3    1.20    2.86
   4   6  -3    0.88    1.77
   4  -6   3    1.72    1.85
   4  -6   2    1.87    2.81
   4   6  -2    6.09    1.98
   4  -6   2    1.86    1.62
   4   6  -2    4.87    1.87
   4  -6   1    7.08    3.08
   4   6  -1   11.36    2.20
   4  -6   1    7.03    1.48
   4   6  -1   10.03    2.24
   4   6   0   66.25    3.80
   4   6   0   62.13    3.80
   4  -6   0   58.11    4.54
   4   6   1   13.55    2.50
   4   6   1    9.24    2.54
   4  -6  -2    3.33    2.84
   4   6   2    3.19    2.23
   4   6   2    1.71    2.36
   4  -6  -3    1.34    2.91
   4   6   3    1.28    2.31
   4   6   3   -2.85    2.53
   4  -6  -4   21.06    3.29
   4   6   4   21.93    2.78
   4   6   4   20.79    2.91
   4  -6  -5   55.25    4.26
   4   6   5   54.07    3.88
   4   6   5   52.44    3.85
   4  -6  -6   24.79    3.37
   4   6   6   26.50    2.98
   4  -6  -7   26.58    3.53
   4   6   7   33.16    3.19
   4   6   8   13.56    2.96
   4   6   8   15.73    2.83
   4  -6  -9   43.77    3.75
   4   6   9   35.77    3.50
   4   6   9   35.40    3.72
   4  -6 -10   40.16    3.41
   4   6  10   30.13    3.48
   4   6  11   13.93    3.02
   4  -6 -11   10.62    2.43
   4   6  12    3.25    2.75
   4   6  13   31.17    3.59
   4   6  13   32.19    3.85
   4   6  14    4.80    2.64
   4   6  14    5.53    3.02
   4   6  15    4.39    2.67
   4   6  15    9.08    3.00
   4   6  16   11.25    2.75
   4   6  16   10.59    3.04
   4   6  17    2.32    2.33
   4   6  17    0.98    2.68
   4   6  18    0.43    2.05
   4   6  18    0.75    2.61
   4   6  19   18.19    2.84
   4   6  20   -3.09    2.59
   4  -7  19    0.63    2.72
   4   7 -18    0.82    2.00
   4   7 -17    7.67    2.36
   4   7 -16    0.60    2.14
   4  -7  16   -0.25    3.18
   4   7 -15    2.82    2.31
   4  -7  15    5.74    3.47
   4   7 -14    4.97    2.44
   4  -7  14    7.75    3.28
   4   7 -13    4.39    2.38
   4  -7  13    2.70    3.21
   4   7 -12   24.02    2.93
   4  -7  12   16.26    3.54
   4  -7  11   75.71    4.71
   4  -7  11   82.51    5.59
   4   7 -11   85.02    4.84
   4  -7  10   30.43    3.49
   4  -7  10   35.66    4.05
   4  -7   9  153.02    7.30
   4  -7   9  149.76    7.52
   4  -7   8    4.54    3.03
   4  -7   8    6.61    2.83
   4  -7   7   46.35    4.30
   4  -7   7   49.09    4.01
   4  -7   6    2.95    2.96
   4  -7   6    2.72    2.48
   4  -7   5    4.40    3.17
   4   7  -5    1.83    1.47
   4  -7   5    1.89    2.17
   4  -7   4   10.89    3.34
   4   7  -4    8.70    1.84
   4  -7   4    8.73    2.23
   4  -7   3    7.18    3.12
   4   7  -3    7.90    1.99
   4  -7   3    8.81    2.09
   4   7  -2   41.54    3.03
   4  -7   2   36.95    3.98
   4  -7   2   40.91    2.76
   4  -7   1   11.28    3.22
   4   7  -1    7.14    2.23
   4   7  -1   12.94    2.31
   4  -7   0   15.07    3.25
   4   7   0   15.99    2.52
   4   7   0   11.89    2.73
   4   7   1   11.61    2.47
   4   7   1    8.61    2.51
   4   7   2   42.48    3.43
   4   7   2   45.75    3.66
   4  -7  -2   38.29    4.01
   4  -7  -3    7.89    3.05
   4   7   3    9.88    2.45
   4   7   3    7.12    2.70
   4  -7  -4    8.63    2.95
   4   7   4    9.73    2.47
   4   7   4    5.55    2.79
   4  -7  -5    0.53    2.82
   4   7   5    2.79    2.57
   4   7   5   -1.39    3.08
   4  -7  -6    3.19    2.95
   4   7   6   -3.04    2.88
   4  -7  -7   47.76    4.15
   4   7   7   53.22    4.00
   4  -7  -8    2.08    2.76
   4   7   8    4.40    2.63
   4   7   8    6.87    2.65
   4  -7  -9  164.11    7.38
   4   7   9  148.72    7.21
   4   7   9  154.71    7.34
   4  -7 -10   41.17    3.47
   4   7  10   36.07    3.68
   4  -7 -11   83.91    4.69
   4   7  11   87.27    5.21
   4   7  12   20.82    3.24
   4   7  12   23.57    3.54
   4   7  13    7.06    2.89
   4   7  13    4.42    2.75
   4   7  14    8.38    2.87
   4   7  14    9.75    2.96
   4   7  15    2.55    2.69
   4   7  15   11.97    2.97
   4   7  16   -0.33    2.36
   4   7  16   -0.20    2.58
   4   7  17    7.78    2.35
   4   7  17    8.14    2.95
   4   7  18   -0.28    2.04
   4   7  18   -6.85    3.29
   4   7  19   -0.52    2.65
   4   8 -18    7.13    2.02
   4   8 -17    8.71    2.27
   4   8 -16    1.77    2.17
   4  -8  16   -0.98    3.06
   4   8 -15   15.77    2.66
   4  -8  15   19.05    3.67
   4   8 -14    7.39    2.43
   4  -8  14    5.83    3.44
   4   8 -13   19.70    2.82
   4  -8  13   19.07    3.81
   4  -8  12   44.16    4.52
   4   8 -12   36.15    3.52
   4  -8  11  113.15    6.04
   4  -8  11  124.45    6.95
   4   8 -11  128.48    6.17
   4  -8  10   41.42    3.98
   4  -8  10   44.63    4.23
   4   8 -10   44.65    3.72
   4  -8   9   10.79    2.98
   4  -8   9   14.62    3.16
   4   8  -9   12.34    2.91
   4  -8   8   96.03    5.61
   4  -8   8   91.34    5.60
   4  -8   7   43.99    3.97
   4  -8   7   47.71    4.27
   4  -8   6    0.97    3.26
   4  -8   6    9.65    2.65
   4  -8   5   18.98    3.51
   4   8  -5   16.39    2.07
   4  -8   5   21.21    2.87
   4  -8   4   12.52    3.43
   4   8  -4    9.41    2.06
   4  -8   4   11.26    2.44
   4   8  -3   42.42    3.11
   4  -8   3   45.10    3.21
   4  -8   3   48.09    4.36
   4  -8   2   17.69    3.55
   4   8  -2   15.32    2.27
   4  -8   2   11.12    1.95
   4  -8   1   -1.29    3.10
   4   8  -1    0.88    2.18
   4  -8   0   25.95    3.75
   4   8   0   26.27    2.87
   4   8   0   34.98    3.19
   4   8   1    4.59    2.47
   4   8   1    3.18    2.51
   4  -8  -2   13.42    3.44
   4   8   2   10.82    2.65
   4   8   2   13.74    2.96
   4   8   3   38.44    3.51
   4   8   3   44.69    3.72
   4  -8  -3   44.47    4.17
   4  -8  -4    9.83    3.04
   4   8   4    8.42    2.71
   4   8   4   12.67    2.95
   4  -8  -5   22.74    3.55
   4   8   5   21.50    3.15
   4   8   5   22.85    3.35
   4  -8  -6    5.98    3.05
   4   8   6   -0.51    3.28
   4  -8  -7   46.62    4.17
   4   8   7   45.76    4.28
   4  -8  -8   95.52    5.46
   4   8   8   91.55    5.28
   4   8   8   86.40    5.58
   4  -8  -9   13.68    3.17
   4   8   9   14.61    3.09
   4  -8 -10   45.28    3.84
   4   8  10   40.54    4.00
   4  -8 -11  130.22    6.21
   4   8  11  130.16    6.58
   4   8  12   37.13    3.69
   4   8  12   34.23    3.87
   4   8  13   24.69    3.35
   4   8  13   21.38    3.52
   4   8  14    3.88    2.71
   4   8  14   -0.20    3.13
   4   8  15   21.74    3.14
   4   8  15   14.64    3.51
   4   8  16   -2.25    2.43
   4   8  16   -4.77    3.33
   4   8  17    7.73    2.30
   4   8  17    1.34    3.06
   4   8  18    6.17    2.07
   4   8  18    2.70    2.82
   4   8  19    7.97    2.75
   4   9 -18    2.26    1.82
   4   9 -17    4.74    2.13
   4  -9  17    0.70    2.95
   4   9 -16    3.76    2.15
   4  -9  16    3.90    3.26
   4   9 -15    1.99    2.19
   4  -9  15   -0.25    3.27
   4   9 -14   28.79    3.10
   4  -9  14   25.27    4.23
   4   9 -13    8.21    2.62
   4  -9  13   12.18    3.70
   4   9 -12   15.66    2.80
   4  -9  12   13.95    3.68
   4   9 -11   18.30    2.85
   4  -9  11   19.40    3.06
   4  -9  11   18.39    3.77
   4  -9  10    3.35    2.89
   4  -9  10   -0.47    3.12
   4   9 -10   -0.17    2.54
   4  -9   9  103.94    5.91
   4  -9   9  102.35    6.16
   4   9  -9  108.12    5.74
   4  -9   8   15.22    3.44
   4  -9   8   24.70    3.56
   4   9  -8   19.44    2.94
   4  -9   7   -0.81    3.17
   4  -9   7    0.80    2.74
   4  -9   6   11.30    3.51
   4  -9   6    9.18    2.89
   4   9  -5   27.28    2.45
   4  -9   5   28.88    3.91
   4  -9   5   30.82    3.31
   4  -9   4   -0.20    3.29
   4   9  -4    0.58    1.89
   4  -9   4    1.92    2.22
   4  -9   3   19.40    3.91
   4   9  -3   20.93    2.60
   4  -9   3   17.78    2.48
   4   9  -2   43.60    3.30
   4  -9   2   40.80    3.02
   4  -9   2   44.41    4.40
   4  -9   1    9.42    3.42
   4   9  -1    9.43    2.44
   4  -9   0    7.24    3.43
   4   9   0    5.38    2.41
   4   9   0   14.11    2.84
   4   9   1    8.00    2.63
   4   9   1   12.15    2.89
   4   9   2   47.84    3.74
   4  -9  -2   41.14    4.37
   4   9   2   51.59    4.10
   4  -9  -3   20.65    3.66
   4   9   3   18.83    2.91
   4   9   3   26.37    3.54
   4  -9  -4   -1.37    3.09
   4   9   4    5.12    2.59
   4   9   4    0.83    2.78
   4  -9  -5   34.17    4.00
   4   9   5   32.35    3.52
   4   9   5   32.33    3.87
   4  -9  -6    8.65    3.25
   4   9   6    5.32    3.15
   4  -9  -7    2.74    3.09
   4   9   7   -1.84    3.27
   4  -9  -8   19.73    3.35
   4   9   8   14.15    3.26
   4  -9  -9  109.53    5.96
   4   9   9  100.55    5.83
   4  -9 -10    5.27    2.88
   4   9  10    0.93    2.98
   4  -9 -11   19.34    2.74
   4   9  11   12.84    3.20
   4   9  11    8.08    3.52
   4   9  12   10.01    3.15
   4   9  12    9.01    3.43
   4   9  13   14.97    3.19
   4   9  13    9.27    3.48
   4   9  14   22.87    3.29
   4   9  14   20.96    3.71
   4   9  15    0.51    2.57
   4   9  15   -1.21    3.22
   4   9  16    1.90    2.43
   4   9  16    2.55    3.05
   4   9  17    2.02    2.16
   4   9  17   -3.17    3.06
   4   9  18    2.41    2.69
   4  10 -18    2.60    1.84
   4 -10  18    2.30    2.83
   4  10 -17    3.87    1.90
   4 -10  17    3.63    3.07
   4  10 -16    1.67    1.97
   4 -10  16   -1.20    3.11
   4  10 -15    1.95    2.15
   4 -10  15    4.00    3.29
   4  10 -14    6.92    2.50
   4 -10  14    2.80    3.22
   4  10 -13   12.60    2.71
   4 -10  13    8.72    3.76
   4  10 -12    6.18    2.46
   4 -10  12    2.79    3.31
   4  10 -11   17.42    2.93
   4 -10  11   16.69    3.03
   4 -10  11   20.85    3.78
   4 -10  10    1.74    2.87
   4 -10  10   10.65    3.36
   4  10 -10    3.12    2.51
   4 -10   9   29.30    3.92
   4 -10   9   29.41    3.93
   4  10  -9   28.17    3.41
   4 -10   8   21.68    3.61
   4 -10   8   15.20    3.23
   4  10  -8   12.96    2.92
   4 -10   7   38.52    4.05
   4 -10   7   42.32    4.25
   4 -10   6    6.53    3.31
   4 -10   6    1.76    2.55
   4 -10   5    4.41    3.33
   4  10  -5    3.72    1.90
   4 -10   5    1.64    2.42
   4  10  -4   59.61    3.69
   4 -10   4   61.18    4.10
   4 -10   4   56.79    4.85
   4  10  -3   55.05    3.59
   4 -10   3   48.76    3.64
   4 -10   3   53.56    4.75
   4 -10   2    3.97    3.45
   4  10  -2    5.28    2.28
   4 -10   1    5.42    3.34
   4  10  -1    5.90    2.38
   4 -10   0   28.91    4.15
   4  10   0   29.85    3.27
   4  10   1    4.53    2.59
   4  10   1    7.76    2.88
   4 -10  -2   -1.04    3.35
   4  10   2    5.93    2.54
   4  10   2    5.05    2.98
   4  10   3   50.74    4.00
   4  10   3   59.55    4.36
   4 -10  -3   54.80    4.75
   4  10   4   58.91    4.53
   4  10   4   69.16    4.73
   4 -10  -4   74.75    5.29
   4 -10  -5    3.10    3.26
   4  10   5    2.09    2.70
   4  10   5    4.09    3.11
   4 -10  -6    1.65    3.34
   4  10   6    4.04    3.21
   4  10   7   56.48    4.53
   4 -10  -7   45.17    4.42
   4  10   8   14.95    3.21
   4  10   8    8.93    3.49
   4 -10  -9   29.38    3.64
   4  10   9   28.15    3.67
   4 -10 -10    3.25    2.60
   4  10  10    1.73    3.00
   4 -10 -11   17.14    2.86
   4  10  11   21.94    3.39
   4  10  11   21.00    3.84
   4  10  12   14.11    3.20
   4  10  12    9.73    3.42
   4  10  13    7.89    2.87
   4  10  13    9.50    3.53
   4  10  14    3.18    2.63
   4  10  14    8.73    3.33
   4  10  15    4.65    2.50
   4  10  15    2.17    3.07
   4  10  16    1.23    2.20
   4  10  16    0.57    2.94
   4  10  17   -0.69    2.02
   4  10  17   -1.59    2.72
   4  10  18    2.90    2.65
   4  11 -17    5.08    1.87
   4 -11  17    1.30    2.81
   4  11 -16    0.27    1.87
   4 -11  16    2.81    3.00
   4  11 -15    0.14    2.03
   4 -11  15    2.95    3.23
   4  11 -14    4.14    2.28
   4 -11  14    0.25    3.16
   4  11 -13   23.04    2.91
   4 -11  13   20.08    3.82
   4  11 -12    6.83    2.51
   4 -11  12   12.06    3.59
   4 -11  11    1.10    2.70
   4 -11  11    2.79    3.21
   4  11 -11    6.34    2.54
   4 -11  10    7.01    3.05
   4 -11  10   12.33    3.48
   4  11 -10    9.02    2.66
   4 -11   9   17.46    3.65
   4 -11   9   13.77    3.41
   4  11  -9   18.68    2.99
   4 -11   8    4.76    3.27
   4 -11   8    4.31    2.92
   4  11  -8    3.28    2.79
   4 -11   7    7.66    3.38
   4 -11   7    6.23    2.89
   4 -11   6   36.93    4.44
   4 -11   6   30.33    3.72
   4 -11   5    2.44    3.46
   4  11  -5    1.73    1.91
   4 -11   5    0.95    2.49
   4 -11   4   -1.78    3.33
   4  11  -4    1.57    2.12
   4 -11   4    1.05    2.42
   4 -11   3    4.43    3.59
   4  11  -3    2.88    2.21
   4 -11   3    3.40    2.17
   4 -11   2   28.89    4.19
   4  11  -2   33.98    3.22
   4 -11   1   16.19    3.94
   4  11  -1   15.25    2.79
   4 -11   0    3.55    3.48
   4  11   0    0.61    2.30
   4  11   1   15.53    2.89
   4 -11  -2   38.11    4.48
   4  11   2   31.85    3.59
   4  11   2   45.83    3.94
   4 -11  -3    2.65    3.43
   4  11   3    3.88    2.77
   4  11   3    7.79    3.01
   4 -11  -4    2.85    3.47
   4  11   4    1.92    2.72
   4  11   4    3.66    2.95
   4 -11  -5    1.09    3.25
   4  11   5   -0.18    2.82
   4  11   5    6.66    3.33
   4 -11  -6   37.97    4.24
   4  11   6   47.10    4.32
   4 -11  -7   11.28    3.43
   4  11   7   12.36    3.39
   4 -11  -8    1.04    3.16
   4  11   8    7.89    3.12
   4 -11  -9   23.22    3.43
   4  11   9   12.66    3.35
   4 -11 -10   10.13    3.00
   4  11  10   14.69    3.34
   4 -11 -11    3.34    2.41
   4  11  11    3.49    2.94
   4  11  11    2.66    3.21
   4  11  12   10.39    3.16
   4  11  12    7.76    3.43
   4  11  13   19.16    3.27
   4  11  13   29.68    3.84
   4  11  14    0.69    2.63
   4  11  14    3.15    3.15
   4  11  15    6.78    2.52
   4  11  15    0.38    3.09
   4  11  16    0.29    2.13
   4  11  16    5.71    2.85
   4  11  17    8.92    2.80
   4  12 -16    3.83    1.90
   4 -12  16    0.45    2.79
   4  12 -15    5.88    2.09
   4 -12  15    4.51    3.03
   4  12 -14    0.15    2.13
   4 -12  14    6.14    3.17
   4  12 -13    4.39    2.31
   4 -12  13    5.06    3.12
   4  12 -12   13.12    2.68
   4 -12  12   12.60    3.53
   4 -12  11   15.48    3.70
   4  12 -11   11.24    2.67
   4 -12  10    1.64    2.99
   4 -12  10    3.74    3.18
   4  12 -10    1.77    2.51
   4 -12   9    2.37    3.19
   4 -12   9    7.96    3.33
   4  12  -9   -0.36    2.51
   4 -12   8    4.45    3.26
   4 -12   8    0.69    3.04
   4  12  -8   -0.56    2.79
   4 -12   7   21.28    3.76
   4 -12   7   18.26    3.38
   4 -12   6    2.29    3.33
   4 -12   6    2.91    2.90
   4 -12   5    1.39    3.57
   4  12  -5    1.04    1.92
   4 -12   4    1.86    3.65
   4  12  -4    8.09    2.34
   4 -12   3    7.49    3.76
   4  12  -3    5.88    2.39
   4 -12   3    2.68    2.18
   4 -12   2    0.24    3.57
   4  12  -2    0.30    2.29
   4 -12   1   14.85    4.15
   4  12  -1    8.80    2.62
   4 -12   0   -1.18    3.76
   4  12   0    1.59    2.56
   4  12   1   14.15    2.92
   4 -12  -2    7.49    3.83
   4  12   2    2.20    2.60
   4 -12  -3    5.10    3.82
   4  12   3    3.32    2.70
   4 -12  -4   -0.23    3.51
   4  12   4    1.99    2.91
   4  12   4    7.90    3.25
   4 -12  -5    3.64    3.43
   4  12   5   -1.49    2.85
   4  12   5    0.37    2.96
   4 -12  -6    3.36    3.42
   4  12   6    5.26    3.21
   4 -12  -7   22.61    3.86
   4  12   7   19.88    3.51
   4 -12  -8    4.04    3.14
   4  12   8    2.54    2.99
   4 -12  -9    4.83    3.16
   4  12   9    2.96    2.88
   4 -12 -10    0.74    2.74
   4  12  10   -0.99    2.89
   4  12  10    4.44    3.45
   4  12  11   12.62    3.13
   4  12  11   14.68    3.44
   4  12  12   12.35    3.11
   4  12  12   12.52    3.50
   4  12  13    1.97    2.65
   4  12  13    7.39    3.22
   4  12  14    4.04    2.50
   4  12  14    5.63    2.94
   4  12  15    3.55    2.30
   4  12  15    8.30    3.09
   4  12  16    1.96    2.63
   4  13 -15    0.89    1.86
   4 -13  15    0.68    2.81
   4  13 -14    3.77    2.05
   4 -13  14   -0.47    3.08
   4  13 -13    4.37    2.19
   4 -13  13    3.67    3.09
   4  13 -12    3.97    2.32
   4 -13  12    1.26    3.09
   4  13 -11   -2.01    2.31
   4 -13  11    1.25    3.16
   4 -13  10    1.44    2.81
   4 -13  10   -1.98    3.18
   4  13 -10    1.92    2.54
   4 -13   9    2.84    3.16
   4 -13   9    2.17    3.10
   4  13  -9    0.36    2.60
   4 -13   8    8.86    3.45
   4 -13   8    7.46    3.10
   4  13  -8    9.59    2.74
   4 -13   7    2.56    3.42
   4 -13   7   -0.67    2.98
   4 -13   6   -3.09    3.47
   4  13  -5   37.80    3.16
   4 -13   5   45.26    4.81
   4 -13   4   17.05    4.30
   4  13  -4   13.46    2.50
   4 -13   3   14.53    4.12
   4  13  -3   15.78    2.61
   4 -13   2    6.41    4.03
   4  13  -2    7.66    2.52
   4 -13   1   19.26    4.38
   4  13  -1   22.83    3.01
   4 -13   0   40.77    5.11
   4  13   0   52.92    4.03
   4  13   1   19.11    3.12
   4 -13  -2   16.78    4.24
   4  13   2   12.54    3.06
   4 -13  -3   16.59    4.03
   4  13   3    5.56    2.86
   4 -13  -4   12.26    3.94
   4  13   4   11.78    3.07
   4  13   5   41.00    4.04
   4  13   5   50.75    4.31
   4 -13  -5   48.73    4.75
   4 -13  -6    1.38    3.37
   4  13   6    8.34    3.18
   4 -13  -7    4.93    3.30
   4 -13  -8   10.33    3.43
   4  13   8    5.90    3.14
   4 -13  -9    8.49    3.15
   4  13   9    0.99    2.94
   4 -13 -10    0.74    2.66
   4  13  10   -3.13    3.04
   4  13  10    5.06    3.12
   4  13  11    0.38    2.88
   4  13  11    3.84    3.22
   4  13  12    4.39    2.80
   4  13  12    4.52    3.17
   4  13  13    2.25    2.52
   4  13  13    3.82    2.98
   4  13  14   -3.05    2.46
   4  13  14    0.87    2.73
   4  13  15    2.18    2.26
   4  13  15    2.93    2.63
   4  14 -14    2.85    1.97
   4 -14  14   -3.77    2.89
   4  14 -13    0.57    1.97
   4 -14  13    1.40    2.96
   4  14 -12    2.73    2.15
   4 -14  12   -1.45    3.02
   4  14 -11    3.05    2.27
   4 -14  11    3.15    3.10
   4 -14  10    9.97    3.13
   4 -14  10    1.45    3.04
   4  14 -10    7.70    2.65
   4 -14   9   14.42    3.44
   4 -14   9    7.14    3.20
   4  14  -9    9.27    2.80
   4 -14   8    1.37    3.41
   4 -14   8    1.62    2.95
   4  14  -8    0.75    2.55
   4 -14   7   -0.71    3.30
   4 -14   7    2.89    2.93
   4  14  -7   -0.19    2.69
   4 -14   6   13.58    3.92
   4 -14   5    4.20    3.60
   4  14  -5    5.73    2.13
   4 -14   4    6.27    3.86
   4  14  -4    1.73    2.14
   4 -14   3   17.81    4.27
   4  14  -3   17.42    2.74
   4 -14   2   13.54    4.23
   4  14  -2   17.01    2.83
   4 -14   1    2.84    3.66
   4  14  -1    3.23    2.50
   4  14   0    1.00    2.46
   4  14   1    3.44    2.72
   4 -14  -2   17.11    4.35
   4  14   2   14.85    3.10
   4 -14  -3   24.90    4.47
   4  14   3   12.35    2.94
   4 -14  -4    0.25    3.51
   4  14   4    2.23    2.86
   4 -14  -5    4.35    3.42
   4  14   5    5.32    2.97
   4 -14  -6   17.04    3.83
   4 -14  -7    2.48    3.29
   4 -14  -8   -1.07    3.17
   4  14   8    2.54    2.91
   4 -14  -9   18.69    3.34
   4  14   9   12.84    3.17
   4  14   9   12.21    3.41
   4 -14 -10    6.79    2.68
   4  14  10    5.74    2.94
   4  14  10    8.86    3.17
   4  14  11    2.04    2.72
   4  14  11    7.01    3.02
   4  14  12    4.91    2.66
   4  14  12    4.65    2.99
   4  14  13    0.66    2.39
   4  14  13    6.33    2.89
   4  14  14    5.11    2.30
   4  14  14    3.22    2.59
   4  15 -13    2.21    1.90
   4 -15  13    1.28    2.77
   4  15 -12    0.14    2.00
   4 -15  12   -0.67    2.84
   4  15 -11    0.30    2.06
   4 -15  11   -2.07    2.80
   4 -15  10    1.77    2.76
   4 -15  10   -2.77    2.94
   4  15 -10    1.14    2.32
   4 -15   9    5.14    3.18
   4 -15   9    5.03    2.91
   4  15  -9    2.24    2.53
   4 -15   8    7.47    3.41
   4 -15   8    6.73    2.98
   4  15  -8    3.82    2.58
   4 -15   7   15.05    3.75
   4 -15   7   11.73    3.13
   4  15  -7   14.06    3.16
   4 -15   6    0.24    3.52
   4 -15   6   -0.83    2.57
   4 -15   5   26.45    4.38
   4  15  -5   38.29    3.14
   4 -15   4    9.43    3.93
   4  15  -4    7.05    2.37
   4 -15   3   19.96    4.26
   4  15  -3   15.02    2.68
   4 -15   2    6.26    3.97
   4  15  -2    4.69    2.53
   4 -15   1    7.07    4.08
   4  15  -1    4.53    2.49
   4  15   0    6.37    2.68
   4  15   1    0.17    2.56
   4 -15  -2   10.92    4.05
   4  15   2    6.01    2.79
   4 -15  -3   20.42    4.22
   4  15   3   18.48    3.17
   4 -15  -4    5.24    3.78
   4  15   4    8.88    3.03
   4  15   5   42.63    4.04
   4 -15  -5   35.12    4.54
   4 -15  -6    1.86    3.40
   4 -15  -7   17.32    3.54
   4 -15  -8   -0.63    2.94
   4  15   8    1.71    2.81
   4 -15  -9   -2.11    2.76
   4  15   9    4.71    2.77
   4  15  10    1.65    2.66
   4  15  11    1.23    2.61
   4  15  12    0.33    2.39
   4  15  13    4.87    2.33
   4  16 -11    5.57    2.09
   4 -16  11    3.38    2.68
   4 -16  10    2.14    2.79
   4  16 -10    5.61    2.25
   4 -16   9    0.20    2.92
   4 -16   9   -2.36    2.59
   4  16  -9    2.43    2.26
   4 -16   8    0.88    3.05
   4 -16   8    2.75    2.66
   4  16  -8    6.51    2.61
   4 -16   7   14.71    3.79
   4 -16   7    5.35    2.74
   4  16  -7   13.30    2.89
   4 -16   6    1.67    3.27
   4 -16   5    4.67    3.56
   4  16  -5    3.32    2.00
   4 -16   4    6.55    3.65
   4  16  -4    7.05    2.29
   4 -16   3   22.88    4.36
   4  16  -3   20.44    2.82
   4 -16   2   13.60    4.17
   4  16  -2   10.81    2.60
   4 -16   1    6.04    3.94
   4  16  -1   -0.16    2.35
   4  16   0   -0.50    2.39
   4  16   1    4.25    2.64
   4 -16  -2   14.69    4.11
   4  16   2   12.17    2.87
   4 -16  -3   29.24    4.43
   4  16   3   22.94    3.23
   4 -16  -4   15.21    3.95
   4  16   4   15.64    3.11
   4 -16  -5    2.84    3.44
   4  16   5    2.40    2.76
   4 -16  -6    9.96    3.38
   4 -16  -7    8.35    3.27
   4 -16  -8    3.58    2.89
   4  16   8    7.83    2.82
   4 -16  -9    5.92    2.73
   4  16   9    1.07    2.66
   4  16  10    4.50    2.69
   4  16  11    4.59    2.62
   4  17  -9    1.92    2.10
   4 -17   8   14.03    3.36
   4  17  -8   16.82    2.70
   4 -17   7    3.72    3.27
   4  17  -7   10.64    2.57
   4 -17   6    1.83    3.33
   4  17  -6    1.07    2.49
   4 -17   5    7.14    3.70
   4 -17   4   13.48    3.88
   4  17  -4   11.61    2.36
   4 -17   3   12.31    3.89
   4  17  -3   10.25    2.25
   4 -17   2   -6.86    3.81
   4  17  -2    1.04    2.21
   4 -17   1   13.80    4.20
   4  17  -1   11.60    2.57
   4  17   0    4.31    2.41
   4  17   1   12.63    2.74
   4 -17  -2    3.52    3.50
   4  17   2    1.18    2.52
   4 -17  -3    9.55    3.77
   4  17   3    8.42    2.73
   4 -17  -4   14.45    3.76
   4  17   4    9.60    2.79
   4 -17  -5   13.57    3.65
   4  17   5   10.99    2.91
   4 -17  -6    3.01    3.20
   4 -17  -7    9.67    3.13
   4  17   7    8.07    2.74
   4 -17  -8   14.01    3.07
   4  17   8   19.90    2.99
   4  17   9    0.50    2.35
   4  17  10   -0.32    2.31
   4 -18   7    2.22    2.93
   4  18  -7    1.67    2.10
   4 -18   6    5.97    3.33
   4  18  -6    5.33    2.34
   4 -18   5    2.01    3.30
   4 -18   4    4.61    3.34
   4  18  -4    2.26    1.85
   4 -18   3    3.32    3.34
   4  18  -3    2.80    2.02
   4 -18   2   12.01    3.67
   4  18  -2    7.72    2.27
   4 -18   1    3.87    3.59
   4  18  -1    5.56    2.28
   4  18   0    4.99    2.36
   4  18   1    7.93    2.42
   4 -18  -2   10.84    3.68
   4  18   2    4.46    2.43
   4 -18  -3    6.68    3.27
   4  18   3    3.25    2.44
   4 -18  -4    0.66    3.16
   4  18   4    3.63    2.48
   4 -18  -5    1.90    3.12
   4  18   5    4.83    2.58
   4 -18  -6   10.53    3.11
   4  18   7    5.15    2.47
   4 -19   4    0.21    3.11
   4 -19   3   11.23    3.48
   4 -19   2    9.27    3.33
   4 -19   1    9.80    3.42
   4  19  -1    5.52    2.20
   4  19   0    1.67    2.10
   4 -19  -1   12.81    3.68
   4  19   1    7.35    2.29
   4 -19  -2    6.26    3.28
   4  19   2    2.37    2.25
   4 -19  -3   15.07    3.48
   4  19   3    9.20    2.51
   4 -19  -4    0.20    2.86
   4  19   4    0.91    2.23
   5   0   0    2.62    2.08
   5   0   0   -1.36    2.90
   5   0  -1    4.57    1.36
   5   0  -1    6.74    2.12
   5   0   1    3.01    2.13
   5   0   1    4.42    2.91
   5   0   2  106.91    5.76
   5   0  -2  111.52    4.83
   5   0   2  109.27    5.29
   5   0   2  101.14    4.79
   5   0  -2   99.34    4.58
   5   0  -3    2.75    1.59
   5   0  -3    2.82    1.56
   5   0   3    2.59    2.38
   5   0   3    3.41    2.91
   5   0  -3    5.53    3.09
   5   0   3    2.22    1.81
   5   0   4  389.18   14.32
   5   0   4  379.60   13.93
   5   0   4  360.26   13.68
   5   0  -4  361.63   13.35
   5   0   5  155.78    6.98
   5   0   5  152.07    6.85
   5   0  -5  156.10    6.49
   5   0  -6   13.38    2.05
   5   0   6    9.37    2.72
   5   0   6   13.03    2.48
   5   0  -7   16.78    2.21
   5   0   7   12.28    2.86
   5   0   7   15.50    2.69
   5   0  -8    3.45    1.92
   5   0   8    4.31    2.58
   5   0   8    2.89    2.51
   5   0  -9   18.75    2.38
   5   0   9   14.65    2.82
   5   0 -10    3.13    1.97
   5   0  10    2.24    2.71
   5   0  11   47.85    3.96
   5   0  11   40.81    3.92
   5   0 -11   53.92    3.42
   5   0 -12    1.37    2.11
   5   0  12    1.21    2.69
   5   0  12   -0.80    2.59
   5   0 -13   10.11    2.21
   5   0  13    6.43    2.87
   5   0  13    6.58    2.93
   5   0  14   15.26    2.98
   5   0  14    9.98    3.12
   5   0  15   13.67    2.90
   5   0  15    7.26    2.94
   5   0  16    6.97    2.45
   5   0  16    2.85    2.81
   5   0  17    1.29    2.18
   5   0  17   -0.20    2.65
   5  -1  17    9.41    2.86
   5  -1  16    0.30    2.30
   5  -1  16    2.44    2.70
   5  -1  15    1.61    2.49
   5  -1  15    2.69    2.71
   5   1 -14    3.95    2.19
   5  -1  14    6.64    2.74
   5  -1  14    4.36    2.86
   5   1 -13    2.12    2.12
   5  -1  13    2.72    2.61
   5  -1  13   -0.62    2.77
   5   1 -12    5.62    2.26
   5  -1  12    4.10    2.68
   5  -1  12    3.04    2.72
   5   1 -11    8.95    2.27
   5  -1  11    6.70    2.90
   5  -1  11    6.47    2.85
   5   1 -10    4.48    2.08
   5  -1  10    4.14    2.58
   5   1  -9   16.14    2.41
   5  -1   9   17.06    2.97
   5   1  -8    3.38    2.04
   5  -1   8    6.76    2.68
   5  -1   8    6.11    2.55
   5  -1   7   34.58    3.37
   5  -1   7   31.20    3.15
   5   1  -7   36.60    2.91
   5  -1   6   27.97    3.18
   5  -1   6   33.32    3.36
   5  -1   6   25.63    2.89
   5   1  -6   32.70    2.76
   5  -1   5   32.14    3.61
   5  -1   5   31.06    3.23
   5  -1   5   24.97    2.81
   5   1  -5   29.02    2.58
   5  -1   4  153.25    7.09
   5  -1   4  147.90    6.62
   5  -1   4  136.49    6.33
   5   1  -4  140.86    6.11
   5  -1   3  324.05   12.59
   5   1  -3  316.01   11.42
   5  -1   3  325.98   12.03
   5  -1   3  305.64   11.72
   5   1  -3  306.49   11.57
   5   1  -2    3.98    1.65
   5  -1   2    6.63    2.44
   5   1  -2    6.99    1.84
   5  -1   2    8.08    3.02
   5  -1   1   44.79    4.10
   5  -1   1   48.64    3.50
   5   1  -1   46.99    3.21
   5   1  -1   45.39    2.83
   5  -1   0   20.66    2.56
   5   1   0   20.69    2.60
   5  -1   0   24.38    3.58
   5   1   0   14.23    1.79
   5  -1  -1   54.13    3.37
   5   1   1   50.50    3.43
   5  -1  -2    4.73    1.39
   5  -1  -2    6.13    1.86
   5   1   2    4.62    2.36
   5   1   2    6.49    1.84
   5  -1  -3  327.68   12.46
   5  -1  -3  300.76   11.26
   5   1   3  323.52   11.97
   5   1   3  324.81   11.78
   5  -1  -3  301.39   11.23
   5  -1  -4  146.53    6.88
   5   1   4  138.96    6.57
   5   1   4  140.36    6.33
   5  -1  -4  141.68    5.84
   5  -1  -5   31.44    3.60
   5   1   5   25.30    3.00
   5   1   5   25.31    2.83
   5  -1  -5   31.11    2.40
   5   1   6   28.48    3.21
   5   1   6   26.80    2.97
   5  -1  -6   33.01    2.46
   5   1   7   34.26    3.37
   5   1   7   30.99    3.13
   5  -1  -7   33.07    2.61
   5  -1  -8    8.02    1.89
   5   1   8    4.70    2.66
   5   1   8    4.49    2.43
   5  -1  -9   22.04    2.32
   5   1   9   18.25    3.03
   5  -1 -10    6.97    2.01
   5   1  10    6.41    2.79
   5  -1 -11   11.75    2.23
   5   1  11    9.23    2.89
   5   1  11    8.21    2.89
   5   1  12    3.29    2.65
   5   1  12    1.41    2.78
   5   1  13    6.27    2.86
   5   1  13   -1.44    2.76
   5   1  14    8.13    2.90
   5   1  14    5.00    2.95
   5   1  15    0.33    2.45
   5   1  15    3.10    2.72
   5   1  16    0.47    2.35
   5   1  16    5.27    2.87
   5   1  17    9.76    2.41
   5  -2  18    4.78    2.59
   5  -2  17    4.87    2.73
   5  -2  16   16.61    3.23
   5   2 -15   13.20    2.39
   5  -2  15   11.94    2.63
   5  -2  15    6.67    2.93
   5   2 -14    4.73    2.20
   5  -2  14    3.43    2.74
   5  -2  14    3.57    2.75
   5   2 -13    7.34    2.26
   5  -2  13   11.68    2.87
   5  -2  13    3.34    2.87
   5   2 -12    4.15    2.17
   5  -2  12    6.54    2.79
   5  -2  12    1.02    2.75
   5   2 -11   18.10    2.52
   5  -2  11   22.78    3.08
   5  -2  11   15.23    3.11
   5   2 -10    1.00    2.11
   5  -2  10    0.76    2.62
   5   2  -9   15.37    2.40
   5  -2   9   10.32    2.66
   5  -2   8   33.73    3.41
   5  -2   8   26.00    3.44
   5  -2   8   26.68    3.08
   5   2  -8   32.15    2.85
   5   2  -7    2.00    1.95
   5  -2   7    3.35    2.63
   5  -2   7    1.72    2.73
   5  -2   7    4.83    2.30
   5   2  -6   14.29    2.27
   5  -2   6   12.41    2.77
   5  -2   6   14.74    3.04
   5  -2   6   11.63    2.36
   5  -2   5   76.51    4.90
   5  -2   5   71.39    4.49
   5  -2   5   67.05    4.02
   5   2  -5   64.12    3.86
   5   2  -4   12.64    2.04
   5  -2   4   14.58    2.70
   5  -2   4   14.90    3.24
   5  -2   4   10.95    2.15
   5  -2   3    0.28    2.33
   5   2  -3    0.77    1.53
   5  -2   3    0.18    2.96
   5  -2   3    0.48    1.68
   5   2  -3    1.28    1.81
   5  -2   2   17.68    2.70
   5   2  -2   16.55    2.11
   5  -2   2   14.14    3.31
   5   2  -2   15.79    2.16
   5  -2   1   42.72    3.18
   5   2  -1   36.46    2.94
   5  -2   1   37.68    3.89
   5   2  -1   33.48    2.73
   5  -2   0   11.02    2.28
   5   2   0    7.49    2.26
   5  -2   0    9.18    3.18
   5   2   0    8.38    1.88
   5   2   1   34.44    3.00
   5   2   1   30.74    2.67
   5   2   1   28.01    2.32
   5  -2  -2   16.49    2.08
   5   2   2   15.03    2.59
   5   2   2   17.43    1.86
   5   2   3   -0.97    2.34
   5  -2  -3   -3.36    2.87
   5   2   3    1.04    1.92
   5  -2  -4   11.81    1.63
   5   2   4   14.51    2.78
   5  -2  -4   16.54    3.17
   5   2   4   17.72    2.49
   5  -2  -5   79.53    4.84
   5   2   5   67.41    4.43
   5   2   5   75.28    4.29
   5  -2  -5   68.57    3.48
   5  -2  -6   13.50    1.87
   5   2   6   11.21    2.68
   5  -2  -6   17.72    3.06
   5   2   6   12.95    2.63
   5  -2  -7    4.84    1.72
   5   2   7    4.76    2.64
   5  -2  -7    3.36    2.51
   5   2   7   -0.33    2.33
   5   2   8   27.54    3.28
   5   2   8   30.71    3.35
   5  -2  -8   30.01    2.55
   5  -2  -9   20.14    2.31
   5   2   9   13.87    2.94
   5  -2 -10    1.47    1.77
   5   2  10    2.47    2.71
   5   2  11   16.66    2.97
   5   2  11   19.12    3.23
   5   2  12    0.17    2.61
   5   2  12    3.03    2.86
   5   2  13    4.53    2.72
   5   2  13    6.18    2.91
   5   2  14    2.59    2.75
   5   2  14   -0.62    2.75
   5   2  15    9.31    2.77
   5   2  15    9.84    2.96
   5   2  16   13.07    2.73
   5   2  16   15.29    3.11
   5   2  17    7.18    2.42
   5  -3  18   -0.91    2.44
   5  -3  17    4.67    2.63
   5  -3  16    4.05    2.76
   5   3 -15    7.48    2.24
   5  -3  15    6.27    2.90
   5   3 -14    3.61    2.06
   5  -3  14    8.83    2.64
   5  -3  14    7.16    3.02
   5   3 -13    2.33    2.22
   5  -3  13    4.40    2.67
   5  -3  13    2.72    2.72
   5   3 -12    4.41    2.20
   5  -3  12    3.32    2.65
   5  -3  12    0.82    2.64
   5   3 -11    0.88    2.15
   5  -3  11   -2.16    2.65
   5  -3  11    5.95    2.71
   5   3 -10   22.08    2.77
   5  -3  10   22.28    3.19
   5  -3   9   21.63    3.06
   5  -3   9   23.61    3.01
   5   3  -9   30.39    2.97
   5   3  -8   10.98    2.43
   5  -3   8   11.58    2.81
   5  -3   8   12.57    2.88
   5  -3   8   12.75    2.64
   5   3  -7    5.02    2.23
   5  -3   7    7.14    2.64
   5  -3   7    5.76    2.82
   5  -3   7    7.30    2.35
   5   3  -6   20.16    2.56
   5  -3   6   23.66    3.12
   5  -3   6   25.43    3.42
   5  -3   6   21.13    2.78
   5  -3   5   49.33    4.32
   5  -3   5   53.49    3.82
   5  -3   5   42.66    3.33
   5   3  -5   45.60    3.33
   5  -3   4   21.40    2.89
   5  -3   4   18.52    3.42
   5  -3   4   20.48    2.38
   5   3  -4   22.62    2.57
   5  -3   3    7.52    2.52
   5   3  -3    8.65    1.73
   5  -3   3    8.62    3.30
   5  -3   3    7.17    1.81
   5   3  -3    8.11    2.15
   5  -3   2   97.12    5.92
   5  -3   2  108.14    5.14
   5   3  -2   99.59    4.69
   5   3  -2  100.90    4.90
   5  -3   1   13.66    2.54
   5   3  -1   15.96    2.36
   5  -3   1   12.47    3.26
   5   3  -1   11.19    2.17
   5  -3   0  317.32   12.35
   5  -3   0  303.19   11.39
   5   3   0  300.04   11.43
   5   3   0  302.54   11.39
   5  -3  -1   13.25    2.20
   5   3   1   11.02    2.37
   5   3   1   13.72    2.38
   5   3   2   95.37    5.09
   5   3   2  105.15    5.11
   5   3   3    5.49    2.42
   5  -3  -3    4.36    3.06
   5   3   3    1.50    2.20
   5   3   4   17.12    2.86
   5  -3  -4   21.85    3.46
   5   3   4   16.66    2.54
   5  -3  -5   44.58    4.00
   5   3   5   47.62    3.62
   5   3   5   41.94    3.34
   5  -3  -5   41.70    2.53
   5   3   6   17.87    3.02
   5  -3  -6   26.45    3.46
   5   3   6   24.30    2.84
   5  -3  -6   21.43    1.99
   5  -3  -7    6.56    1.75
   5   3   7   10.03    2.76
   5  -3  -7    9.16    2.74
   5   3   7    6.78    2.43
   5   3   8    8.13    2.83
   5  -3  -8   12.62    2.91
   5   3   8   15.75    2.81
   5   3   9   23.36    3.16
   5   3  10   18.39    3.22
   5   3  10   18.00    3.11
   5   3  11    1.41    2.83
   5   3  11    0.78    2.67
   5   3  12    0.35    2.77
   5   3  12    6.54    3.00
   5   3  13    3.51    2.67
   5   3  13    1.01    2.60
   5   3  14    4.84    2.61
   5   3  14    6.28    2.88
   5   3  15    5.90    2.61
   5   3  15    8.38    2.95
   5   3  16    6.78    2.52
   5   3  17    3.82    2.21
   5  -4  17    2.51    2.64
   5   4 -16    2.98    2.02
   5  -4  16   -0.40    2.63
   5   4 -15    7.50    2.27
   5  -4  15    7.29    2.92
   5   4 -14    0.73    2.07
   5  -4  14    4.41    2.78
   5   4 -13   16.27    2.57
   5  -4  13   14.63    3.19
   5   4 -12   19.96    2.77
   5  -4  12   21.03    3.06
   5  -4  12   16.43    3.18
   5   4 -11    8.09    2.41
   5  -4  11    8.88    2.70
   5  -4  11    8.76    2.81
   5   4 -10    5.30    2.40
   5  -4  10   11.56    2.50
   5  -4  10    5.17    2.67
   5   4  -9   11.00    2.44
   5  -4   9    7.28    2.78
   5  -4   9   16.25    2.92
   5  -4   8   45.40    3.74
   5  -4   8   34.99    3.76
   5  -4   8   44.00    3.48
   5   4  -8   40.43    3.38
   5   4  -7   14.01    2.48
   5  -4   7   14.25    3.02
   5  -4   7   13.97    3.14
   5  -4   7    9.28    2.38
   5  -4   6   48.73    4.26
   5  -4   6   43.58    3.61
   5  -4   6   37.49    3.23
   5   4  -6   40.92    3.22
   5  -4   5    2.86    2.55
   5  -4   5    2.12    2.98
   5  -4   5    2.13    1.89
   5   4  -5    1.27    2.14
   5  -4   4    4.08    2.37
   5  -4   4    0.77    2.99
   5  -4   4    1.30    1.74
   5   4  -4    5.12    2.20
   5  -4   3    2.52    2.58
   5   4  -3    4.12    1.66
   5  -4   3    1.55    3.03
   5   4  -3    2.87    1.99
   5  -4   2   77.98    5.32
   5  -4   2   86.91    4.66
   5   4  -2   79.46    4.20
   5   4  -2   88.60    4.48
   5  -4   1    6.80    2.33
   5   4  -1    1.67    1.95
   5  -4   1   -0.77    3.26
   5   4  -1    1.05    2.04
   5  -4   0   52.07    4.75
   5   4   0   59.72    3.61
   5   4   0   61.68    3.57
   5   4   1    4.27    2.27
   5   4   1    4.80    2.29
   5   4   2   94.26    4.78
   5   4   2   81.38    4.64
   5   4   3    1.88    2.26
   5  -4  -3    1.50    3.04
   5   4   3   -0.43    2.41
   5   4   4    1.81    2.45
   5  -4  -4    6.34    3.34
   5   4   4   -2.24    2.45
   5   4   5   -0.47    2.59
   5  -4  -5    3.89    2.99
   5   4   5    2.93    2.35
   5  -4  -6   46.45    3.96
   5   4   6   44.91    3.67
   5   4   6   38.15    3.41
   5   4   7   14.54    3.03
   5  -4  -7   17.09    3.11
   5   4   7   15.51    2.74
   5  -4  -8   42.55    3.75
   5   4   8   38.94    3.74
   5   4   8   34.29    3.53
   5  -4  -9   15.25    2.79
   5   4   9   13.06    2.77
   5   4  10    5.49    2.88
   5   4  10    7.67    2.70
   5   4  11    6.63    2.80
   5   4  11   15.93    3.04
   5   4  12   19.38    3.29
   5   4  12   21.16    3.31
   5   4  13   10.93    2.96
   5   4  13   14.67    3.09
   5   4  14    0.17    2.61
   5   4  14    0.79    2.62
   5   4  15    7.38    2.71
   5   4  15    9.54    2.91
   5   4  16   -0.64    2.36
   5   4  17    7.20    2.37
   5  -5  17    4.56    2.50
   5  -5  16    5.20    2.73
   5   5 -15    3.24    2.08
   5  -5  15   -0.41    2.63
   5   5 -14    5.08    2.23
   5  -5  14    4.39    2.83
   5   5 -13    0.45    2.09
   5  -5  13    5.00    2.79
   5   5 -12    9.43    2.47
   5  -5  12   11.87    3.00
   5   5 -11   10.46    2.50
   5  -5  11   11.57    2.82
   5   5 -10    8.44    2.58
   5  -5  10   11.93    2.64
   5  -5  10   11.33    2.82
   5   5  -9   25.50    3.03
   5  -5   9   31.57    3.41
   5  -5   9   24.79    3.17
   5   5  -8    5.23    2.35
   5  -5   8    5.48    2.74
   5  -5   8    6.69    2.91
   5  -5   8    9.93    2.53
   5  -5   7   31.04    3.39
   5  -5   7   35.14    3.92
   5  -5   7   31.42    3.18
   5   5  -7   35.56    3.23
   5  -5   6   -0.15    2.45
   5  -5   6    4.33    3.09
   5  -5   6    2.77    2.17
   5   5  -6    2.26    2.26
   5  -5   5    6.03    2.65
   5  -5   5    0.20    3.16
   5  -5   5    2.56    1.86
   5   5  -5    3.29    2.23
   5  -5   4    3.95    2.41
   5  -5   4    5.00    3.15
   5  -5   4    1.82    1.71
   5   5  -4    2.22    2.14
   5  -5   3   93.96    6.04
   5   5  -3  100.13    4.72
   5   5  -3  110.42    5.28
   5   5  -2    4.42    1.90
   5  -5   2    2.80    3.25
   5   5  -2    4.60    2.09
   5  -5   1   16.71    3.58
   5   5  -1   13.27    2.38
   5  -5   0  173.55    8.07
   5   5   0  161.89    7.12
   5   5   0  166.11    6.96
   5   5   1   17.10    2.73
   5   5   1   17.40    2.73
   5  -5  -2   -0.78    3.24
   5   5   2    6.35    2.38
   5   5   2    3.56    2.41
   5  -5  -3  104.61    6.00
   5   5   3  100.32    5.37
   5   5   3  101.39    5.36
   5   5   4    1.86    2.52
   5  -5  -4    2.31    3.03
   5   5   4   -0.47    2.56
   5   5   5    1.60    2.55
   5  -5  -5   -1.15    2.95
   5   5   5   -1.13    2.67
   5   5   6    1.66    2.49
   5  -5  -6    5.11    3.00
   5   5   6   -3.33    2.97
   5   5   7   31.69    3.44
   5  -5  -7   25.05    3.34
   5   5   7   31.50    3.29
   5   5   8    3.31    2.70
   5  -5  -8    3.24    2.76
   5   5   8    7.77    2.68
   5  -5  -9   26.95    3.32
   5   5   9   24.21    3.23
   5   5  10    8.51    2.94
   5  -5 -10   11.33    2.62
   5   5  10   16.47    3.12
   5   5  11   10.77    3.05
   5   5  11    9.76    2.72
   5   5  12    6.01    2.90
   5   5  12   16.71    3.08
   5   5  13    1.44    2.72
   5   5  13    0.78    2.61
   5   5  14   -0.53    2.62
   5   5  14    7.21    2.71
   5   5  15   -0.84    2.54
   5   5  16    6.29    2.47
   5   5  17    8.59    2.42
   5  -6  17   -1.48    2.56
   5  -6  16    5.09    2.64
   5  -6  15    5.08    2.70
   5   6 -14   -0.44    1.99
   5  -6  14    3.92    2.72
   5   6 -13    0.46    2.11
   5  -6  13    3.51    2.97
   5   6 -12    4.06    2.32
   5  -6  12    3.26    2.58
   5  -6  11   42.25    3.91
   5   6 -11   48.72    3.63
   5   6 -10    1.28    2.27
   5  -6  10    4.27    2.67
   5  -6  10    4.02    2.58
   5   6  -9   24.92    2.98
   5  -6   9   24.00    3.36
   5  -6   9   23.12    3.13
   5   6  -8    9.26    2.55
   5  -6   8    7.11    3.11
   5  -6   8    3.14    2.35
   5  -6   7    3.39    3.06
   5  -6   7    4.78    2.28
   5   6  -7    4.31    2.33
   5  -6   6   37.83    4.06
   5  -6   6   29.36    2.93
   5   6  -6   29.43    3.15
   5  -6   5   10.94    3.56
   5  -6   5   10.62    2.10
   5   6  -5   10.09    2.52
   5  -6   4   15.77    3.68
   5   6  -4   17.64    2.70
   5  -6   3   22.48    3.64
   5   6  -3   19.88    2.25
   5   6  -3   24.32    2.87
   5  -6   2   59.22    4.87
   5   6  -2   62.97    3.63
   5  -6   1   13.39    3.57
   5   6  -1   19.30    2.58
   5  -6   0    3.28    3.50
   5   6   0   -0.55    2.06
   5   6   0    6.28    2.24
   5   6   1   20.47    2.67
   5   6   1   16.49    2.71
   5  -6  -2   66.40    5.09
   5   6   2   72.72    4.32
   5   6   2   58.91    4.27
   5  -6  -3   25.05    3.88
   5   6   3   29.48    3.28
   5   6   3   25.09    3.26
   5  -6  -4   16.65    3.51
   5   6   4   16.24    2.89
   5   6   4   16.08    2.96
   5  -6  -5    7.57    3.24
   5   6   5   11.64    2.93
   5   6   5    9.27    2.87
   5  -6  -6   42.07    4.03
   5   6   6   33.92    3.50
   5   6   7    1.41    2.77
   5  -6  -7    3.82    2.78
   5   6   7   -1.42    2.83
   5  -6  -8    8.71    2.97
   5   6   8    0.55    2.86
   5  -6  -9   31.77    3.31
   5   6   9   17.53    3.37
   5   6  10    1.11    2.76
   5  -6 -10    4.72    2.55
   5   6  10    1.52    2.71
   5  -6 -11   50.74    3.60
   5   6  11   43.78    4.08
   5   6  11   57.15    4.28
   5   6  12    0.18    2.81
   5   6  12    7.41    2.91
   5   6  13    4.34    2.75
   5   6  13    4.49    2.79
   5   6  14   -3.68    2.73
   5   6  14   -4.27    3.02
   5   6  15   -0.33    2.44
   5   6  16    7.87    2.42
   5   6  17    0.34    2.67
   5   7 -16    0.52    1.97
   5  -7  16    3.43    2.53
   5  -7  15    7.55    2.62
   5  -7  14    3.24    2.52
   5  -7  13    5.08    2.61
   5   7 -12   -0.16    2.24
   5  -7  12    0.20    2.46
   5   7 -11    4.66    2.29
   5  -7  11    6.13    2.72
   5   7 -10   12.37    2.70
   5  -7  10   17.64    3.05
   5  -7  10   16.37    2.89
   5  -7   9   43.27    3.94
   5  -7   9   31.44    3.37
   5   7  -9   41.98    3.47
   5  -7   8    6.74    2.99
   5  -7   8    5.46    2.32
   5   7  -8    7.89    2.61
   5  -7   7   13.98    3.52
   5  -7   7    8.16    2.45
   5   7  -7   14.58    2.69
   5  -7   6   10.11    3.29
   5  -7   6    9.48    2.32
   5   7  -6    7.62    2.58
   5  -7   5    0.64    3.33
   5  -7   5    1.72    1.76
   5   7  -5    0.83    2.36
   5  -7   4   15.03    3.72
   5   7  -4   15.90    2.86
   5  -7   3   64.63    5.17
   5   7  -3   65.67    3.70
   5  -7   2    2.57    3.45
   5   7  -2    2.91    2.08
   5  -7   1    4.90    3.29
   5   7  -1    1.21    2.05
   5  -7   0   56.43    4.85
   5   7   0   54.91    3.75
   5   7   0   57.97    3.69
   5   7   1    2.38    2.42
   5   7   1    4.67    2.38
   5  -7  -2    2.95    3.27
   5   7   2    3.41    2.42
   5   7   2    6.82    2.65
   5  -7  -3   81.10    5.50
   5   7   3   71.49    4.69
   5   7   3   81.10    4.83
   5  -7  -4   16.67    3.60
   5   7   4   17.82    3.08
   5   7   4   20.54    3.14
   5  -7  -5   -0.21    3.20
   5   7   5   -1.03    2.59
   5   7   5   -1.90    2.93
   5  -7  -6    8.91    3.28
   5   7   6    7.06    2.88
   5   7   6    1.61    2.84
   5   7   7   13.40    3.10
   5  -7  -7   11.04    3.18
   5   7   7   11.74    3.13
   5  -7  -8    7.98    3.08
   5   7   8    3.75    3.05
   5  -7  -9   40.13    3.83
   5   7   9   35.07    4.05
   5   7  10   15.07    3.21
   5  -7 -10   17.68    2.84
   5   7  10   14.71    3.43
   5   7  11    2.06    2.83
   5   7  11    0.20    3.03
   5   7  12    1.86    2.88
   5   7  12   -3.54    3.11
   5   7  13    7.23    2.76
   5   7  13   -4.10    3.19
   5   7  14    4.68    2.60
   5   7  15    5.76    2.61
   5   7  16    1.81    2.27
   5   8 -16    5.60    1.89
   5   8 -15    2.66    1.91
   5  -8  15    1.35    2.38
   5  -8  14   -0.39    2.42
   5  -8  13    8.19    2.68
   5  -8  12    5.79    2.67
   5   8 -11   11.03    2.69
   5  -8  11    9.47    2.66
   5   8 -10    2.31    2.34
   5  -8  10    1.78    2.61
   5  -8  10    2.30    2.60
   5   8  -9    6.71    2.54
   5  -8   9    5.79    2.86
   5  -8   9    3.71    2.49
   5  -8   8   20.15    3.55
   5  -8   8   21.97    2.93
   5   8  -8   24.69    3.11
   5  -8   7    1.27    3.11
   5  -8   7    6.86    2.38
   5   8  -7    5.64    2.60
   5  -8   6   17.26    3.65
   5  -8   6   15.52    2.43
   5   8  -6   19.29    2.91
   5  -8   5   19.96    3.78
   5   8  -5   14.25    2.84
   5  -8   4    2.86    3.31
   5   8  -4    1.74    2.52
   5  -8   3    8.82    3.53
   5   8  -3    6.61    1.94
   5  -8   2   47.76    4.72
   5   8  -2   46.13    3.36
   5  -8   1    5.71    3.63
   5   8  -1    6.75    2.33
   5  -8   0    2.41    3.37
   5   8   0    4.74    2.39
   5   8   1    6.50    2.39
   5   8   1    9.12    2.62
   5  -8  -2   52.10    4.80
   5   8   2   53.15    3.94
   5   8   2   60.10    4.10
   5  -8  -3   10.63    3.63
   5   8   3    7.51    2.75
   5   8   3   11.01    2.95
   5  -8  -4    4.10    3.35
   5   8   4    2.41    2.70
   5   8   4    6.52    2.98
   5  -8  -5   12.97    3.50
   5   8   5   19.47    3.29
   5   8   5   19.97    3.42
   5  -8  -6   15.46    3.69
   5   8   6   13.24    3.12
   5   8   6   18.19    3.48
   5  -8  -7    0.61    2.95
   5   8   7    1.48    2.76
   5   8   7    2.24    3.07
   5  -8  -8   19.30    3.45
   5   8   8   20.91    3.50
   5  -8  -9    7.50    2.85
   5   8   9    2.13    3.15
   5   8  10    3.04    2.91
   5  -8 -10    5.89    2.61
   5   8  10   -1.77    3.26
   5   8  11    3.22    2.86
   5   8  11   11.63    3.32
   5   8  12    1.67    2.82
   5   8  12    6.29    3.15
   5   8  13    4.67    2.79
   5   8  13    0.58    3.02
   5   8  14    0.17    2.46
   5   8  15    2.56    2.47
   5   8  16   12.51    3.06
   5   9 -15    3.72    1.91
   5  -9  15    9.44    2.65
   5   9 -14    5.73    2.19
   5  -9  14   12.20    2.80
   5  -9  13    4.10    2.57
   5  -9  12    7.84    2.72
   5  -9  11    1.36    2.42
   5  -9  10    4.48    2.72
   5  -9  10    1.33    2.45
   5  -9   9   28.42    3.21
   5   9  -9   32.64    3.32
   5  -9   8    4.75    3.12
   5  -9   8   -1.95    2.26
   5   9  -8    0.69    2.42
   5  -9   7    5.17    3.33
   5  -9   7    2.17    2.21
   5   9  -7    2.99    2.57
   5  -9   6    9.73    3.34
   5   9  -6   15.34    2.99
   5  -9   5    5.81    3.39
   5   9  -5    6.15    2.67
   5  -9   4    2.25    3.39
   5  -9   3    6.11    3.64
   5   9  -3    5.74    1.95
   5  -9   2   21.78    4.04
   5   9  -2   21.71    2.67
   5  -9   1    3.85    3.45
   5   9  -1    1.02    2.24
   5   9   0   40.45    3.44
   5  -9   0   37.12    4.49
   5   9   1    0.96    2.47
   5  -9  -2   21.13    4.04
   5   9   2   16.66    2.99
   5   9   2   24.63    3.09
   5  -9  -3    4.47    3.55
   5   9   3    5.16    2.79
   5   9   3   11.88    2.90
   5  -9  -4    4.21    3.60
   5   9   4    3.36    2.78
   5   9   4    6.51    2.80
   5  -9  -5    4.83    3.31
   5   9   5    7.25    3.00
   5   9   5   14.47    3.24
   5  -9  -6   17.15    3.67
   5   9   6   16.67    3.36
   5   9   6   16.34    3.37
   5  -9  -7    4.79    3.02
   5   9   7   -0.57    2.75
   5   9   7    5.44    3.15
   5  -9  -8    3.76    3.05
   5   9   8    1.71    3.12
   5  -9  -9   25.92    3.32
   5   9   9   27.23    3.77
   5   9  10    1.72    2.93
   5  -9 -10   -1.51    2.39
   5   9  10    1.75    3.07
   5   9  11    5.65    2.89
   5   9  11    2.53    3.12
   5   9  12   -3.12    2.86
   5   9  12    2.31    3.18
   5   9  13    1.41    2.54
   5   9  13    1.32    2.96
   5   9  14    5.32    2.56
   5   9  15    3.23    2.39
   5  10 -14    0.27    1.93
   5 -10  14    3.11    2.47
   5  10 -13    2.02    2.06
   5 -10  13    3.00    2.44
   5  10 -12    2.30    2.22
   5 -10  12    1.33    2.35
   5 -10  11    3.22    2.40
   5 -10  10    2.71    2.61
   5 -10  10    1.12    2.22
   5 -10   9   -1.57    2.84
   5 -10   9   -2.19    2.35
   5 -10   8    0.63    3.09
   5 -10   8    0.35    2.20
   5  10  -8    2.81    2.55
   5 -10   7    5.91    3.17
   5 -10   7    1.32    2.16
   5  10  -7    5.92    2.58
   5 -10   6   12.99    3.52
   5  10  -6   11.74    2.92
   5 -10   5    7.76    3.48
   5  10  -5    4.26    2.74
   5 -10   4    9.23    3.76
   5 -10   3    1.16    3.35
   5  10  -3    0.66    1.87
   5 -10   2    5.59    3.63
   5  10  -2    4.56    2.29
   5 -10   1   13.99    4.04
   5  10  -1   11.48    2.58
   5 -10   0   -0.23    3.49
   5  10   0    1.43    2.49
   5  10   1   14.89    2.96
   5 -10  -2    3.24    3.53
   5  10   2    1.89    2.49
   5 -10  -3    1.15    3.64
   5  10   3    3.17    2.65
   5  10   3    4.36    2.73
   5 -10  -4   12.31    3.64
   5  10   4   14.25    2.97
   5  10   4   15.48    3.13
   5 -10  -5    1.12    3.25
   5  10   5    2.95    2.92
   5  10   5    5.99    3.00
   5 -10  -6   15.36    3.58
   5  10   6   13.49    3.08
   5  10   6   17.72    3.44
   5 -10  -7    7.18    3.25
   5  10   7    2.85    2.92
   5  10   7   12.55    3.32
   5 -10  -8    3.00    2.89
   5  10   8    4.51    3.19
   5 -10  -9   -0.74    2.64
   5  10   9    2.48    3.10
   5  10  10    3.23    2.82
   5 -10 -10    0.66    2.40
   5  10  10    6.10    3.21
   5  10  11    2.97    2.72
   5  10  11    0.19    2.85
   5  10  12    5.40    2.67
   5  10  12    1.86    2.99
   5  10  13   -0.85    2.49
   5  10  14   -1.12    2.43
   5  11 -14   -0.26    1.85
   5  11 -13    0.83    1.99
   5 -11  13    1.97    2.33
   5  11 -12   -0.30    2.13
   5 -11  12   -0.18    2.31
   5  11 -11    2.66    2.29
   5 -11  11    1.83    2.28
   5 -11  10   -0.54    2.47
   5 -11  10    0.18    2.32
   5 -11   9    2.94    2.91
   5 -11   9   -0.18    2.23
   5 -11   8    4.42    3.17
   5 -11   8    2.90    2.12
   5 -11   7   -0.22    3.14
   5 -11   6   25.52    4.00
   5  11  -6   13.35    3.01
   5 -11   5   -3.70    3.30
   5  11  -5    0.76    2.60
   5 -11   4   28.87    4.28
   5 -11   3   12.05    3.78
   5  11  -3    4.32    2.03
   5 -11   2    2.86    3.46
   5  11  -2    3.49    2.28
   5 -11   1   -1.67    3.64
   5  11  -1    0.93    2.22
   5 -11   0    0.72    3.47
   5  11   0   -1.29    2.46
   5  11   1    2.02    2.55
   5 -11  -2    2.13    3.48
   5  11   2    1.39    2.52
   5 -11  -3    8.25    3.72
   5  11   3    7.67    2.84
   5 -11  -4   26.73    4.09
   5  11   4   25.56    3.39
   5 -11  -5    5.00    3.44
   5  11   5    2.60    2.77
   5  11   5    0.70    2.81
   5 -11  -6   17.24    3.64
   5  11   6   22.67    3.37
   5  11   6   21.57    3.41
   5 -11  -7    4.25    3.19
   5  11   7    3.78    2.73
   5  11   7    6.33    3.03
   5 -11  -8    6.14    2.90
   5  11   8    7.46    3.06
   5 -11  -9    1.10    2.63
   5  11   9    3.66    2.97
   5  11  10    0.19    2.74
   5 -11 -10    2.26    2.38
   5  11  10    6.71    3.04
   5  11  11    0.18    2.55
   5  11  11    5.04    3.01
   5  11  12    2.43    2.53
   5  11  12    7.19    3.00
   5  11  13    4.90    2.53
   5  12 -12    5.26    2.20
   5  12 -11    1.21    2.13
   5 -12  11    3.28    2.33
   5  12 -10    4.59    2.27
   5 -12  10    2.24    2.12
   5 -12   9    4.05    2.84
   5  12  -9    5.64    2.40
   5 -12   8    2.49    3.13
   5 -12   7    6.53    3.41
   5 -12   6    2.71    3.37
   5 -12   5   -2.78    3.37
   5  12  -5    5.15    2.78
   5 -12   4   21.95    4.19
   5 -12   3    1.20    3.46
   5  12  -3    3.27    2.01
   5 -12   2   25.83    4.16
   5  12  -2   26.63    2.91
   5 -12   1    5.11    3.71
   5  12  -1    5.73    2.49
   5 -12   0    5.60    3.81
   5  12   0    1.94    2.39
   5  12   1    0.50    2.52
   5 -12  -2   31.64    4.39
   5  12   2   26.52    3.32
   5 -12  -3    2.62    3.53
   5  12   3    2.67    2.60
   5 -12  -4   17.54    3.91
   5  12   4   20.48    3.16
   5 -12  -5    7.30    3.63
   5  12   5    5.70    2.88
   5 -12  -6    0.22    3.18
   5  12   6    5.93    2.72
   5 -12  -7    0.84    3.05
   5  12   7    5.38    2.84
   5  12   7    4.95    2.99
   5 -12  -8    4.48    2.94
   5  12   8    8.28    2.94
   5 -12  -9    0.71    2.60
   5  12   9    8.24    2.96
   5  12  10    2.51    2.68
   5  12  10   13.52    3.05
   5  12  11    5.90    2.61
   5  12  11    4.23    2.72
   5  12  12    7.08    2.57
   5  13 -11   -1.57    2.01
   5  13 -10    1.82    2.11
   5  13  -9    3.53    2.32
   5 -13   9    8.17    2.86
   5 -13   8    7.29    3.17
   5  13  -8    3.88    2.40
   5 -13   7    0.43    3.08
   5 -13   6    6.01    3.38
   5 -13   5    5.53    3.37
   5 -13   4    6.38    3.49
   5 -13   3    8.62    3.67
   5 -13   2   -2.67    3.58
   5  13  -2   -0.43    2.13
   5 -13   1    0.73    3.48
   5  13  -1    3.35    2.31
   5  13   0    5.26    2.45
   5  13   1    4.79    2.55
   5 -13  -2    2.90    3.56
   5  13   2   -0.68    2.47
   5 -13  -3   11.24    3.72
   5  13   3    9.07    2.68
   5 -13  -4   11.90    3.71
   5  13   4    4.62    2.67
   5 -13  -5    5.63    3.41
   5  13   5    3.77    2.60
   5 -13  -6   11.67    3.40
   5  13   6   11.18    2.83
   5 -13  -7   -0.20    2.90
   5  13   7    2.15    2.57
   5 -13  -8    3.74    2.75
   5 -13  -9    6.05    2.50
   5  13  10    0.68    2.52
   5  13  11    0.65    2.33
   5  13  11    4.29    2.62
   5  14 -10    4.83    2.00
   5  14  -9    0.15    2.08
   5 -14   8    6.20    3.00
   5  14  -8    1.92    2.19
   5 -14   7    6.61    3.19
   5  14  -7    5.38    2.48
   5 -14   6    4.33    3.26
   5 -14   5    5.18    3.26
   5 -14   4    1.16    3.37
   5 -14   3    3.08    3.45
   5 -14   2   11.50    3.84
   5  14  -2   11.99    2.40
   5 -14   1   10.13    3.85
   5  14  -1    6.78    2.26
   5  14   0    1.23    2.30
   5  14   1    0.96    2.27
   5 -14  -2   11.00    3.54
   5  14   2   12.81    2.67
   5 -14  -3    4.70    3.50
   5  14   3    1.68    2.45
   5 -14  -4    3.65    3.33
   5  14   4   -0.17    2.41
   5 -14  -5   10.71    3.37
   5  14   5    6.54    2.64
   5 -14  -6    1.46    3.04
   5  14   6   -1.03    2.52
   5 -14  -7    6.61    2.94
   5  14   7    3.41    2.45
   5 -14  -8    2.64    2.57
   5  14  10    4.12    2.50
   5  15  -8    4.91    2.19
   5 -15   7    6.05    2.96
   5  15  -7    2.99    2.26
   5 -15   6   -2.06    3.02
   5  15  -6    2.14    2.32
   5 -15   5    2.59    3.17
   5  15  -5    1.55    2.46
   5 -15   4    0.89    3.14
   5 -15   3    4.57    3.43
   5 -15   2    2.56    3.35
   5 -15   1    7.50    3.66
   5  15  -1    3.49    2.02
   5  15   0   20.60    2.76
   5  15   1    1.82    2.16
   5 -15  -2    1.38    3.30
   5  15   2    4.36    2.36
   5 -15  -3   11.76    3.52
   5  15   3    1.91    2.34
   5 -15  -4    1.09    3.01
   5  15   4    0.97    2.28
   5 -15  -5   -2.70    3.01
   5  15   5    4.38    2.49
   5 -15  -6    0.39    2.76
   5  15   6    1.77    2.34
   5 -15  -7    3.43    2.68
   5  15   7    3.50    2.32
   5  15   8    3.59    2.44
   5  16  -6    3.33    2.19
   5 -16   5    5.85    3.01
   5  16  -5    4.30    2.29
   5 -16   4    5.03    3.11
   5  16  -4    2.46    2.34
   5 -16   3    1.08    3.16
   5 -16   2   11.22    3.45
   5 -16   1    2.45    3.28
   5  16   0    2.17    1.97
   5  16   1    0.98    1.95
   5 -16  -2   11.12    3.49
   5  16   2    5.64    2.29
   5 -16  -3    2.75    3.10
   5  16   3    4.13    2.27
   5 -16  -4    5.28    3.00
   5  16   4    4.77    2.26
   5  16   5    4.18    2.30
   6   0   0   17.65    2.26
   6   0   1    4.38    2.18
   6   0   2  117.49    5.66
   6   0   3   22.93    2.78
   6   0   4   61.97    4.08
   6   0   5   25.36    3.07
   6   0   6    2.59    2.46
   6   0   7   12.66    2.72
   6   0   7    6.79    2.10
   6   0  -8    2.41    1.56
   6   0   8    6.47    2.61
   6   0   8    4.55    2.10
   6   0  -9    3.00    1.60
   6   0   9    3.31    2.62
   6   0   9    5.00    2.11
   6   0  10    0.65    2.56
   6   0  10    2.92    2.07
   6   0  11    2.96    2.14
   6   0  12    1.09    2.02
   6   0  13    8.08    2.43
   6   0  13    5.48    2.16
   6   0  14    3.38    2.21
   6  -1  13    4.52    2.27
   6  -1  13    2.74    2.16
   6  -1  12    3.10    2.15
   6  -1  11    4.87    2.67
   6  -1  11    3.26    2.12
   6   1 -10   17.29    2.06
   6  -1  10   13.93    2.73
   6  -1  10   20.50    2.57
   6   1  -9    9.40    1.87
   6  -1   9    9.55    2.61
   6  -1   9   11.87    2.30
   6   1  -8    5.01    1.70
   6  -1   8    5.19    2.55
   6  -1   8    5.81    2.17
   6   1  -7   10.63    1.82
   6  -1   7    8.37    2.60
   6   1  -6    2.09    1.56
   6  -1   6    0.16    2.42
   6  -1   5    1.87    2.41
   6  -1   4    7.57    2.53
   6  -1   3   13.82    2.63
   6  -1   2   45.78    3.39
   6  -1   1    3.01    2.10
   6  -1   0    7.59    1.99
   6   1   0    4.79    1.98
   6   1   1    4.91    2.23
   6   1   2   45.57    3.52
   6   1   3   17.72    2.76
   6   1   4    7.53    2.57
   6   1   5    4.19    2.52
   6   1   6    0.66    2.58
   6   1   6   -1.83    2.24
   6   1   7   15.09    2.94
   6   1   7   10.00    2.31
   6   1   8    1.02    2.52
   6   1   8    4.92    2.07
   6   1   9   10.61    2.81
   6   1   9   16.15    2.49
   6   1  10   18.68    3.04
   6   1  10   16.09    2.48
   6   1  11    8.40    2.30
   6   1  12    8.05    2.33
   6   1  13    5.17    2.43
   6   1  13    7.17    2.27
   6  -2  13    6.49    2.19
   6  -2  12    3.40    2.25
   6   2 -11    6.77    1.88
   6  -2  11    8.59    2.47
   6  -2  11    4.64    2.07
   6   2 -10    4.25    1.67
   6  -2  10    4.06    2.39
   6  -2  10    3.22    1.95
   6   2  -9    8.26    1.87
   6  -2   9   13.82    2.65
   6  -2   9   11.17    2.24
   6   2  -8    5.95    1.77
   6  -2   8    3.45    1.93
   6   2  -7    5.91    1.81
   6  -2   7    8.87    2.72
   6   2  -6    5.49    1.76
   6  -2   6    7.04    2.42
   6   2  -5    9.00    1.84
   6  -2   5   14.11    2.70
   6  -2   4    8.67    2.52
   6  -2   3   15.54    2.59
   6  -2   2    6.14    2.36
   6  -2   1   31.69    2.83
   6   2   0   19.27    2.40
   6   2   1   30.32    2.92
   6   2   2    0.72    2.09
   6   2   3   13.60    2.64
   6   2   4    9.86    2.53
   6   2   5    7.41    2.61
   6   2   6    5.27    2.55
   6   2   6    3.75    2.32
   6   2   7    9.38    2.66
   6   2   7    2.83    2.35
   6   2   8    9.49    2.71
   6   2   8    3.97    2.40
   6   2   9   11.94    2.81
   6   2   9   15.16    2.55
   6   2  10    4.77    2.60
   6   2  10    4.85    2.17
   6   2  11    7.53    2.32
   6   2  12    4.83    2.24
   6   2  13    7.38    2.52
   6   2  13   13.02    2.50
   6   3 -12    3.26    1.81
   6  -3  12    1.23    2.04
   6   3 -11    9.47    1.95
   6  -3  11    5.39    2.18
   6   3 -10    5.34    1.84
   6  -3  10    3.20    2.11
   6   3  -9    7.91    1.91
   6  -3   9    5.03    2.09
   6   3  -8    1.11    1.69
   6  -3   8    0.47    2.39
   6   3  -7    0.25    1.75
   6  -3   7    1.71    2.49
   6   3  -6    2.81    1.82
   6  -3   6    4.93    2.43
   6   3  -5    1.20    1.67
   6  -3   5    7.86    2.46
   6   3  -4    8.87    1.86
   6  -3   4   12.53    2.50
   6   3  -3    7.71    1.83
   6  -3   3    9.63    3.21
   6  -3   2    0.20    2.91
   6  -3   1    0.79    2.86
   6   3   0   21.87    2.48
   6  -3   0   19.56    3.49
   6   3   1    3.72    2.10
   6   3   2    0.15    2.27
   6  -3  -2    2.32    2.91
   6   3   3    5.47    2.31
   6   3   4   10.70    2.61
   6   3   5    1.46    2.51
   6   3   6    6.62    2.62
   6   3   6    3.41    2.29
   6   3   7    2.86    2.58
   6   3   7   -2.74    2.40
   6   3   8    1.70    2.55
   6   3   8   -1.86    2.45
   6   3   9    7.85    2.73
   6   3   9    0.47    2.46
   6   3  10    6.97    2.70
   6   3  10   -0.48    2.55
   6   3  11    2.22    2.52
   6   3  12   -3.93    2.62
   6   3  13    9.98    2.59
   6   3  13    5.55    2.47
   6   4 -12    6.14    1.84
   6  -4  12    2.54    2.00
   6   4 -11    9.12    1.97
   6  -4  11    8.54    2.23
   6   4 -10    5.94    2.01
   6  -4  10    6.09    2.11
   6   4  -9   10.82    2.14
   6   4  -8    4.39    1.81
   6   4  -7    3.88    1.94
   6   4  -6    0.26    1.83
   6   4  -5    6.51    1.97
   6  -4   5   10.60    3.05
   6   4  -4    3.25    1.80
   6  -4   4    5.68    2.97
   6   4  -3    3.79    1.75
   6  -4   3    4.56    3.02
   6  -4   2   41.11    4.11
   6   4  -2   42.36    2.91
   6  -4   1   10.01    3.14
   6   4   0    9.91    2.11
   6  -4   0    9.97    3.19
   6   4   1    6.28    2.25
   6  -4  -2   37.13    4.02
   6   4   2   46.49    3.47
   6   4   3    8.01    2.53
   6  -4  -3    6.56    2.99
   6   4   4    2.55    2.40
   6  -4  -4    6.84    3.01
   6   4   5    9.35    2.72
   6  -4  -5   12.34    3.03
   6   4   5    9.05    2.44
   6   4   6    1.17    2.52
   6   4   6    1.20    2.27
   6   4   7    0.51    2.48
   6   4   7    0.31    2.26
   6   4   8    6.50    2.57
   6   4   8    5.21    2.57
   6   4   9   11.28    2.74
   6   4   9    5.10    2.52
   6   4  10    7.29    2.74
   6   4  10    3.04    2.49
   6   4  11    6.21    2.58
   6   4  12    4.56    2.51
   6   4  13    4.88    2.44
   6   4  13   -3.38    2.58
   6   5 -12    1.90    1.70
   6   5 -11    2.45    1.82
   6  -5  11    0.44    1.92
   6   5 -10    8.25    2.00
   6   5  -9    1.71    1.90
   6   5  -8    2.94    1.97
   6   5  -7   -0.13    1.87
   6  -5   7    1.27    2.65
   6   5  -6    4.73    2.04
   6  -5   6    3.40    2.81
   6   5  -5    2.15    1.94
   6  -5   5    0.97    2.82
   6  -5   4   40.86    4.16
   6   5  -4   40.40    3.05
   6   5  -3    0.26    1.86
   6  -5   3    3.64    3.10
   6   5  -2    2.04    1.84
   6  -5   2    2.66    3.10
   6  -5   1    5.12    3.14
   6   5  -1    4.38    1.80
   6   5   0    1.99    2.02
   6  -5   0    2.45    3.16
   6   5   0    0.61    1.70
   6   5   1    7.82    2.34
   6   5   2    2.09    2.25
   6  -5  -2    9.39    3.23
   6   5   3    1.09    2.30
   6  -5  -3    1.57    2.86
   6  -5  -4   43.21    4.06
   6   5   4   43.92    3.57
   6   5   5    1.98    2.51
   6  -5  -5   -1.51    2.69
   6   5   5    2.03    2.33
   6   5   6    6.25    2.56
   6  -5  -6    6.60    2.76
   6   5   6    3.32    2.44
   6   5   7    3.95    2.62
   6   5   7    1.86    2.38
   6   5   8    1.21    2.61
   6   5   8    3.48    2.43
   6   5   9    2.05    2.53
   6   5   9    0.16    2.38
   6   5  10   13.70    2.83
   6   5  10   11.35    2.78
   6   5  11    3.19    2.55
   6   5  12    0.16    2.45
   6   6 -12    5.19    1.81
   6   6 -11    5.92    1.90
   6   6 -10    4.66    1.94
   6   6  -9    3.49    1.94
   6   6  -8   11.34    2.24
   6  -6   8   14.40    2.83
   6   6  -7    1.11    2.03
   6  -6   7    4.71    2.75
   6   6  -6    9.37    2.29
   6  -6   6   12.55    3.12
   6   6  -5   15.89    2.45
   6  -6   5   23.23    3.54
   6   6  -4    4.17    2.07
   6  -6   4    2.22    3.05
   6  -6   3   21.94    3.64
   6   6  -3   20.57    2.54
   6  -6   2   25.87    3.78
   6   6  -2   27.93    2.69
   6  -6   1   15.12    3.47
   6   6  -1   20.94    2.48
   6   6   0    6.55    2.05
   6  -6   0    8.27    3.26
   6   6   0    8.29    2.08
   6   6   1   16.41    2.57
   6   6   1   18.22    2.31
   6   6   2   19.97    2.79
   6  -6  -2   29.32    3.76
   6   6   3   15.83    2.79
   6  -6  -3   20.07    3.61
   6   6   4    4.21    2.61
   6  -6  -4    2.74    2.99
   6   6   4    5.73    2.26
   6   6   5   16.11    2.90
   6  -6  -5   20.96    3.30
   6   6   5   23.82    2.81
   6   6   6    6.93    2.53
   6  -6  -6    9.76    2.88
   6   6   6   11.33    2.65
   6   6   7    0.68    2.50
   6  -6  -7    2.82    2.54
   6   6   7    3.54    2.44
   6   6   8   12.55    2.83
   6   6   8   16.59    2.83
   6   6   9    4.81    2.68
   6   6   9    2.68    2.57
   6   6  10    3.03    2.51
   6   6  10    3.93    2.44
   6   6  11    5.78    2.57
   6   6  12    2.75    2.46
   6   7 -11    4.34    1.83
   6   7 -10    0.26    1.85
   6   7  -9    4.05    1.99
   6   7  -8    1.39    1.90
   6  -7   8    2.55    2.53
   6   7  -7    5.10    2.12
   6  -7   7    4.72    2.72
   6   7  -6    6.01    2.20
   6  -7   6    3.46    2.72
   6   7  -5    5.33    2.10
   6  -7   5    2.78    2.95
   6   7  -4   20.83    2.51
   6  -7   4   20.71    3.51
   6  -7   3   14.01    3.41
   6   7  -3   18.40    2.45
   6  -7   2    2.70    3.25
   6   7  -2    5.20    2.09
   6  -7   1   -1.66    2.98
   6   7  -1    1.14    1.93
   6   7   0    8.21    2.22
   6  -7   0    2.08    3.09
   6   7   0    8.83    2.19
   6   7   1    4.45    2.18
   6   7   1    0.96    1.88
   6   7   2    5.74    2.34
   6  -7  -2   -0.21    3.01
   6   7   2    0.94    1.88
   6   7   3   11.49    2.59
   6  -7  -3   16.03    3.38
   6   7   4   19.66    2.87
   6  -7  -4   15.32    3.33
   6   7   5    3.15    2.51
   6  -7  -5    0.19    2.76
   6   7   5    5.27    2.37
   6   7   6    2.87    2.70
   6  -7  -6    7.01    2.80
   6   7   6    6.03    2.43
   6   7   7    2.04    2.53
   6  -7  -7    5.42    2.67
   6   7   7    1.65    2.39
   6   7   8   -0.68    2.47
   6   7   8    1.85    2.47
   6   7   9    1.18    2.47
   6   7   9    0.62    2.44
   6   7  10    1.83    2.44
   6   7  10    0.31    2.41
   6   7  11    6.21    2.50
   6   8 -10    4.91    1.91
   6   8  -9    9.30    2.16
   6  -8   9    7.52    2.44
   6   8  -8    4.75    2.12
   6  -8   8    6.35    2.55
   6   8  -7   -0.71    1.98
   6  -8   7    0.18    2.58
   6   8  -6    2.18    1.95
   6  -8   6    7.44    3.00
   6   8  -5    8.38    2.22
   6  -8   5    6.11    3.02
   6  -8   4    5.66    3.10
   6   8  -4    4.90    2.27
   6  -8   3    3.70    3.07
   6   8  -3    5.08    2.15
   6  -8   2    7.71    3.17
   6   8  -2    7.01    2.22
   6  -8   1   -0.21    2.98
   6   8  -1    2.38    2.15
   6   8   0    3.64    2.00
   6  -8   0    7.53    3.30
   6   8   0    6.29    2.17
   6   8   1   -0.29    2.14
   6   8   1   -0.29    1.98
   6   8   2    6.63    2.30
   6  -8  -2    6.19    3.17
   6   8   2    6.48    2.03
   6   8   3    2.66    2.36
   6  -8  -3    4.69    2.93
   6   8   3    1.90    1.92
   6   8   4    4.52    2.38
   6  -8  -4    3.80    2.88
   6   8   5    7.41    2.60
   6  -8  -5    6.58    2.87
   6   8   5    7.73    2.39
   6   8   6    6.67    2.66
   6  -8  -6    4.65    2.71
   6   8   6    5.47    2.37
   6   8   7   -0.33    2.38
   6  -8  -7   -0.17    2.43
   6   8   8    3.84    2.58
   6  -8  -8    4.01    2.37
   6   8   8    9.90    2.50
   6   8   9    5.44    2.53
   6   8   9    7.56    2.50
   6   8  10    6.61    2.53
   6   8  10   10.40    2.55
   6   9  -9    2.80    1.95
   6   9  -8   14.42    2.34
   6  -9   8   15.23    2.83
   6   9  -7   -0.86    1.98
   6  -9   7    3.75    2.60
   6   9  -6   10.00    2.30
   6  -9   6    9.01    3.00
   6   9  -5   11.28    2.29
   6  -9   5    2.74    2.88
   6  -9   4    2.21    2.99
   6   9  -4    0.45    2.15
   6  -9   3    7.97    3.14
   6   9  -3    4.71    2.13
   6  -9   2    2.49    3.01
   6   9  -2    0.15    2.06
   6  -9   1    4.59    3.06
   6   9  -1    6.71    2.23
   6  -9   0    6.27    3.22
   6   9   0    7.44    2.21
   6   9   1    4.82    2.24
   6   9   1    7.46    2.13
   6   9   2    1.63    2.25
   6  -9  -2    2.68    2.98
   6   9   2    0.15    2.01
   6   9   3    3.39    2.30
   6  -9  -3    5.49    3.02
   6   9   4    1.74    2.31
   6  -9  -4    0.79    2.86
   6   9   5    6.13    2.49
   6  -9  -5    6.13    3.00
   6   9   6    7.01    2.66
   6  -9  -6    5.87    2.85
   6   9   6   11.24    2.50
   6   9   7    0.65    2.38
   6  -9  -7    4.62    2.60
   6   9   7    5.37    2.44
   6   9   8   11.33    2.67
   6  -9  -8   13.53    2.62
   6   9   8   14.29    2.57
   6   9   9    1.75    2.38
   6   9   9    7.18    2.43
   6   9  10    8.37    2.56
   6  10  -8   -1.35    1.90
   6  10  -7    5.18    2.09
   6 -10   7    6.95    2.70
   6  10  -6    6.76    2.15
   6 -10   6    8.06    2.80
   6 -10   5    4.99    2.89
   6  10  -5   -0.15    1.99
   6 -10   4    7.12    3.00
   6  10  -4    4.83    2.13
   6 -10   3    2.02    2.88
   6  10  -3    2.90    2.18
   6 -10   2    2.67    3.02
   6  10  -2    2.15    2.19
   6 -10   1    7.04    3.11
   6  10  -1    2.00    2.04
   6 -10   0   18.67    3.48
   6  10   0   15.55    2.59
   6  10   1    2.89    2.05
   6  10   1    1.21    2.07
   6  10   2   -1.74    2.04
   6 -10  -2    3.67    2.93
   6  10   3    3.29    2.34
   6 -10  -3    6.44    2.94
   6  10   4    1.84    2.27
   6 -10  -4    2.15    2.79
   6  10   5    2.34    2.31
   6 -10  -5    3.38    2.85
   6  10   6    4.40    2.46
   6 -10  -6    9.49    2.85
   6  10   7    3.92    2.49
   6 -10  -7    9.17    2.70
   6  10   8    2.79    2.41
   6  11  -7    4.88    2.12
   6  11  -6    2.38    1.99
   6 -11   6    6.20    2.79
   6 -11   5    0.74    2.68
   6  11  -5    2.32    2.02
   6 -11   4    4.03    2.85
   6  11  -4    1.63    2.10
   6 -11   3    3.16    2.85
   6  11  -3    2.55    2.08
   6 -11   2    0.61    2.89
   6  11  -2    4.24    2.17
   6 -11   1    2.04    2.89
   6  11  -1    2.13    2.17
   6 -11   0    1.84    3.06
   6  11   0    3.34    2.08
   6  11   1   -1.32    1.97
   6  11   1    1.05    1.99
   6  11   2    0.69    2.09
   6 -11  -2    3.61    2.86
   6  11   3    1.30    2.12
   6 -11  -3    2.55    2.91
   6  11   4   -0.88    2.17
   6 -11  -4    1.71    2.78
   6  11   5    1.04    2.14
   6 -11  -5    3.83    2.68
   6  11   6   -0.30    2.13
   6 -11  -6    2.06    2.59
   6 -12   4   -0.56    2.73
   6  12  -4   -0.14    2.03
   6 -12   3    2.49    2.78
   6  12  -3    2.32    2.00
   6 -12   2    5.26    2.97
   6  12  -2    2.78    2.08
   6 -12   1   -0.59    2.84
   6  12  -1    1.62    2.12
   6  12   0   -0.15    1.96
   6  12   1   -0.14    1.92
   6 -12  -2    5.84    2.92
   6 -12  -3    5.50    2.97
   6 -12  -4    3.11    2.68
   6 -13   1    2.26    2.69
   0   0   0    0.00    0.00


TITL FANG-OME in P2(1)2(1)2(1)
REM P2(1)2(1)2(1) (#19 in standard setting)
CELL 1.34050   5.815161  18.888525  20.597480  90.0000  90.0000  90.0000
ZERR   10.00   0.000237   0.001109   0.001063   0.0000   0.0000   0.0000
LATT -1
SYMM -x+1/2,-y, z+1/2
SYMM -x, y+1/2,-z+1/2
SYMM  x+1/2,-y+1/2,-z
SFAC C H N O
UNIT 110.00 100.00 10.00 10.00
TREF
HKLF 4
END
_computing_structure_solution     'SHELXT 2018/2 (Sheldrick, 2018)'
;
_shelx_hkl_checksum                38847
_olex2_submission_special_instructions  'No special instructions were received'
_oxdiff_exptl_absorpt_empirical_details
;
Empirical correction (ABSPACK) includes:
- Absorption correction using spherical harmonics
- Frame scaling
;
_oxdiff_exptl_absorpt_empirical_full_max  3.093
_oxdiff_exptl_absorpt_empirical_full_min  0.606
