# Supplementary material for: Access to enantioenriched compounds bearing challenging tetrasubstituted stereocenters via kinetic resolution of auxiliary adjacent alcohols
Source: Nat Commun. 2021 Jun 18;12:3735. doi: 10.1038/s41467-021-23990-4 (PMC8213810; doi:10.1038/s41467-021-23990-4)
Supplement: Supplementary file 4 — Supplementary Data 2 [file 41467_2021_23990_MOESM4_ESM.cif]

data_92ee_4
_audit_creation_date               2019-05-11
_audit_creation_method
;
Olex2 1.2
(compiled 2018.05.29 svn.r3508 for OlexSys, GUI svn.r5506)
;
_audit_contact_author_address      ?
_audit_contact_author_email        ?
_audit_contact_author_name         ''
_audit_contact_author_phone        ?
_publ_contact_author_id_orcid      ?
_publ_section_references
;
Bourhis, L.J., Dolomanov, O.V., Gildea, R.J., Howard, J.A.K., Puschmann, H.
 (2015). Acta Cryst. A71, 59-75.

Dolomanov, O.V., Bourhis, L.J., Gildea, R.J, Howard, J.A.K. & Puschmann, H.
 (2009), J. Appl. Cryst. 42, 339-341.

Sheldrick, G.M. (2008). Acta Cryst. A64, 112-122.
;
_chemical_formula_moiety           'C17 H20 O2'
_chemical_formula_sum              'C17 H20 O2'
_chemical_formula_weight           256.35
_chemical_absolute_configuration   unk
loop_
  _atom_type_symbol
  _atom_type_scat_dispersion_real
  _atom_type_scat_dispersion_imag
  _atom_type_scat_Cromer_Mann_a1
  _atom_type_scat_Cromer_Mann_a2
  _atom_type_scat_Cromer_Mann_a3
  _atom_type_scat_Cromer_Mann_a4
  _atom_type_scat_Cromer_Mann_b1
  _atom_type_scat_Cromer_Mann_b2
  _atom_type_scat_Cromer_Mann_b3
  _atom_type_scat_Cromer_Mann_b4
  _atom_type_scat_Cromer_Mann_c
  _atom_type_scat_source
  _atom_type_scat_dispersion_source
 H 0.00000 0.00000 0.49300 0.32291 0.14019 0.04081 10.51090 26.12570 3.14236
 57.79970 0.0030380000826
 'International Tables Volume C Table 6.1.1.4 (pp. 500-502)'
 'Henke, Gullikson and Davis, At. Data and Nucl. Data Tables, 1993, 54, 2'
 C 0.01920 0.00962 2.31000 1.02000 1.58860 0.86500 20.84390 10.20750 0.56870
 51.65120 0.215599998832
 'International Tables Volume C Table 6.1.1.4 (pp. 500-502)'
 'Henke, Gullikson and Davis, At. Data and Nucl. Data Tables, 1993, 54, 2'
 O 0.05239 0.03377 3.04850 2.28680 1.54630 0.86700 13.27710 5.70110 0.32390
 32.90890 0.250800013542
 'International Tables Volume C Table 6.1.1.4 (pp. 500-502)'
 'Henke, Gullikson and Davis, At. Data and Nucl. Data Tables, 1993, 54, 2'

_space_group_crystal_system        'orthorhombic'
_space_group_IT_number             19
_space_group_name_H-M_alt          'P 21 21 21'
_space_group_name_Hall             ' P 2ac 2ab'
loop_
  _space_group_symop_id
  _space_group_symop_operation_xyz
 1 x,y,z
 2 x+1/2,-y+1/2,-z
 3 -x,y+1/2,-z+1/2
 4 -x+1/2,-y,z+1/2

_symmetry_Int_Tables_number        19
_cell_length_a                     5.15638(14)
_cell_length_b                     16.8734(4)
_cell_length_c                     17.0315(5)
_cell_angle_alpha                  90
_cell_angle_beta                   90
_cell_angle_gamma                  90
_cell_volume                       1481.84(7)
_cell_formula_units_Z              4
_cell_measurement_reflns_used      2195
_cell_measurement_temperature      292.06(10)
_cell_measurement_theta_max        65.3320
_cell_measurement_theta_min        5.8150
_exptl_absorpt_coefficient_mu      0.580
_exptl_absorpt_correction_T_max    1.00000
_exptl_absorpt_correction_T_min    0.84167
_exptl_absorpt_correction_type     multi-scan
_exptl_absorpt_process_details
;
CrysAlisPro 1.171.39.28b (Rigaku Oxford Diffraction, 2015)
Empirical absorption correction using spherical harmonics,
 implemented in SCALE3 ABSPACK scaling algorithm.
;
_exptl_crystal_colour              colourless
_exptl_crystal_colour_primary      colourless
_exptl_crystal_density_diffrn      1.1490
_exptl_crystal_description         plate
_exptl_crystal_F_000               553.6628
_exptl_crystal_size_max            0.1
_exptl_crystal_size_mid            0.05
_exptl_crystal_size_min            0.01
_diffrn_reflns_av_R_equivalents    0.0376
_diffrn_reflns_av_unetI/netI       0.0468
_diffrn_reflns_limit_h_max         6
_diffrn_reflns_limit_h_min         -5
_diffrn_reflns_limit_k_max         20
_diffrn_reflns_limit_k_min         -19
_diffrn_reflns_limit_l_max         16
_diffrn_reflns_limit_l_min         -20
_diffrn_reflns_number              6817
_diffrn_reflns_theta_full          73.9840
_diffrn_reflns_theta_max           73.98
_diffrn_reflns_theta_min           3.69
_diffrn_ambient_environment        air
_diffrn_ambient_temperature        292.06(10)
_diffrn_detector                   'CCD plate'
_diffrn_measured_fraction_theta_full  0.9668
_diffrn_measured_fraction_theta_max  0.9668
_diffrn_measurement_details
;
List of Runs (angles in degrees, time in seconds):

  # Type    Start    End  Width  t~exp~   \w     \q     \k     \f   Frames
--------------------------------------------------------------------------
  1  \w    -17.00  15.00   0.50    1.00    --    0.00  38.00-180.00   64
  2  \w    -11.00  28.00   0.50    1.00    --    0.00  38.00-150.00   78
  3  \w     48.00  88.00   0.50    1.00    --    0.00  38.00-150.00   80
  4  \w     62.00  88.00   0.50    1.00    --    0.00  38.00-180.00   52
  5  \w     11.00  74.00   0.50   10.00    --   95.20 -77.00-150.00  126
  6  \w     76.00 180.00   0.50   10.00    --   95.20  15.00 -90.00  208
  7  \w    150.00 177.00   0.50   10.00    --   95.20  30.00  60.00   54
  8  \w     79.00 106.00   0.50   10.00    --   95.20  30.00-180.00   54
  9  \w     43.00  94.00   0.50   10.00    --   95.20 -30.00 -60.00  102
 10  \w      9.00 112.00   0.50   10.00    --   95.20 -30.00  60.00  206
 11  \w     80.00 181.00   0.50   10.00    --   95.20  30.00-150.00  202
;
_diffrn_measurement_device         'four-circle diffractometer'
_diffrn_measurement_device_type    'XtaLAB AFC12 (RINC): Kappa dual home/near'
_diffrn_measurement_method         '\w scans'
_diffrn_orient_matrix_type        
 'CrysAlisPro convention (1999,Acta A55,543-557)'
_diffrn_orient_matrix_UB_11        -0.1740408000
_diffrn_orient_matrix_UB_12        -0.0443565000
_diffrn_orient_matrix_UB_13        -0.0590400000
_diffrn_orient_matrix_UB_21        -0.0603193000
_diffrn_orient_matrix_UB_22        0.0787441000
_diffrn_orient_matrix_UB_23        -0.0418568000
_diffrn_orient_matrix_UB_31        0.2354054000
_diffrn_orient_matrix_UB_32        -0.0125264000
_diffrn_orient_matrix_UB_33        -0.0542893000
_diffrn_radiation_monochromator    graphite
_diffrn_radiation_probe            x-ray
_diffrn_radiation_type             'Cu K\a'
_diffrn_radiation_wavelength       1.54184
_diffrn_source                     'fine-focus sealed X-ray tube'
_diffrn_source_type                'Enhance (Cu) X-ray Source'
_reflns_Friedel_coverage           0.944
_reflns_limit_h_max                6
_reflns_limit_h_min                -6
_reflns_limit_k_max                20
_reflns_limit_k_min                -20
_reflns_limit_l_max                20
_reflns_limit_l_min                -20
_reflns_number_gt                  2352
_reflns_number_total               2914
_reflns_odcompleteness_completeness  99.87
_reflns_odcompleteness_iscentric   1
_reflns_odcompleteness_theta       66.97
_reflns_threshold_expression       I>=2u(I)
_computing_cell_refinement         'CrysAlisPro 1.171.39.28b (Rigaku OD, 2015)'
_computing_data_collection         'CrysAlisPro 1.171.39.28b (Rigaku OD, 2015)'
_computing_data_reduction          'CrysAlisPro 1.171.39.28b (Rigaku OD, 2015)'
_computing_molecular_graphics      'Olex2 (Dolomanov et al., 2009)'
_computing_publication_material    'Olex2 (Dolomanov et al., 2009)'
_computing_structure_refinement    'olex2.refine (Bourhis et al., 2015)'
_computing_structure_solution      'ShelXS (Sheldrick, 2008)'
_refine_diff_density_max           0.1115
_refine_diff_density_min           -0.1105
_refine_diff_density_rms           0.0271
_refine_ls_abs_structure_details  
 'Flack, H. D. (1983). Acta Cryst. A39, 876-881.'
_refine_ls_abs_structure_Flack     0.2(4)
_refine_ls_d_res_high              0.8021
_refine_ls_d_res_low               11.9868
_refine_ls_goodness_of_fit_ref     0.9614
_refine_ls_hydrogen_treatment      constr
_refine_ls_matrix_type             full
_refine_ls_number_constraints      36
_refine_ls_number_parameters       175
_refine_ls_number_reflns           2914
_refine_ls_number_restraints       0
_refine_ls_R_factor_all            0.0532
_refine_ls_R_factor_gt             0.0416
_refine_ls_restrained_S_all        0.9614
_refine_ls_shift/su_max            0.0604
_refine_ls_shift/su_mean           0.0024
_refine_ls_structure_factor_coef   Fsqd
_refine_ls_weighting_details      
 'w=1/[\s^2^(Fo^2^)+(0.1P)^2^] where P=(Fo^2^+2Fc^2^)/3'
_refine_ls_weighting_scheme        calc
_refine_ls_wR_factor_gt            0.1322
_refine_ls_wR_factor_ref           0.1457
_olex2_refinement_description
;
1. Fixed Uiso
 At 1.2 times of:
  All C(H) groups, All C(H,H) groups
 At 1.5 times of:
  All C(H,H,H) groups, All O(H) groups
2.a Ternary CH refined with riding coordinates:
 C7(H7)
2.b Secondary CH2 refined with riding coordinates:
 C9(H9a,H9b), C11(H11a,H11b)
2.c Aromatic/amide H refined with riding coordinates:
 C1(H1a), C2(H2a), C3(H3), C5(H5), C6(H6), C13(H13), C14(H14), C15(H15),
 C16(H16), C17(H17)
2.d Idealised Me refined as rotating group:
 C10(H10a,H10b,H10c)
2.e Idealised tetrahedral OH refined as rotating group:
 o1(H1), o2(H2)
;
_atom_sites_solution_primary       direct
loop_
  _atom_site_label
  _atom_site_type_symbol
  _atom_site_fract_x
  _atom_site_fract_y
  _atom_site_fract_z
  _atom_site_U_iso_or_equiv
  _atom_site_adp_type
  _atom_site_occupancy
  _atom_site_refinement_flags_posn
 o1 O -0.5721(2) -0.28694(8) -0.05289(9) 0.0699(4) Uani 1.000000 .
 H1 H -0.7221(18) -0.3017(13) -0.0465(10) 0.1048(6) Uiso 1.000000 GR
 o2 O -0.0612(2) -0.34701(7) -0.04656(8) 0.0626(3) Uani 1.000000 .
 H2 H -0.1281(2) -0.3171(12) -0.0144(11) 0.0940(5) Uiso 1.000000 GR
 C1 C -0.1727(8) -0.15820(18) -0.28454(18) 0.1068(9) Uani 1.000000 .
 H1a H -0.1117(8) -0.12121(18) -0.32057(18) 0.1281(11) Uiso 1.000000 R
 C2 C -0.3312(10) -0.2161(2) -0.30799(17) 0.1243(13) Uani 1.000000 .
 H2a H -0.3770(10) -0.2200(2) -0.36065(17) 0.1492(15) Uiso 1.000000 R
 C3 C -0.4280(7) -0.27045(16) -0.25440(16) 0.0990(9) Uani 1.000000 .
 H3 H -0.5414(7) -0.30973(16) -0.27141(16) 0.1188(11) Uiso 1.000000 R
 C4 C -0.3591(4) -0.26714(11) -0.17674(12) 0.0622(5) Uani 1.000000 .
 C5 C -0.1941(6) -0.20700(15) -0.15410(14) 0.0872(7) Uani 1.000000 .
 H5 H -0.1456(6) -0.20276(15) -0.10167(14) 0.1047(8) Uiso 1.000000 R
 C6 C -0.1001(7) -0.15336(17) -0.20741(17) 0.1033(9) Uani 1.000000 .
 H6 H 0.0130(7) -0.11369(17) -0.19117(17) 0.1240(11) Uiso 1.000000 R
 C7 C -0.4622(3) -0.32743(11) -0.11893(11) 0.0595(4) Uani 1.000000 .
 H7 H -0.6016(3) -0.35702(11) -0.14487(11) 0.0714(5) Uiso 1.000000 R
 C8 C -0.2598(3) -0.38788(11) -0.08910(11) 0.0599(4) Uani 1.000000 .
 C9 C -0.1210(4) -0.42865(11) -0.15700(12) 0.0662(5) Uani 1.000000 .
 H9a H -0.0322(4) -0.38850(11) -0.18764(12) 0.0795(6) Uiso 1.000000 R
 H9b H 0.0103(4) -0.46361(11) -0.13542(12) 0.0795(6) Uiso 1.000000 R
 C10 C -0.2925(6) -0.47669(15) -0.21204(16) 0.0926(8) Uani 1.000000 .
 H10a H -0.1894(11) -0.4973(11) -0.2543(7) 0.1388(12) Uiso 1.000000 GR
 H10b H -0.370(3) -0.5198(8) -0.1836(3) 0.1388(12) Uiso 1.000000 GR
 H10c H -0.426(3) -0.4433(4) -0.2329(10) 0.1388(12) Uiso 1.000000 GR
 C11 C -0.3905(4) -0.44752(13) -0.03233(15) 0.0763(6) Uani 1.000000 .
 H11a H -0.4695(4) -0.41816(13) 0.01039(15) 0.0915(7) Uiso 1.000000 R
 H11b H -0.5283(4) -0.47466(13) -0.06028(15) 0.0915(7) Uiso 1.000000 R
 C12 C -0.2101(5) -0.50863(13) 0.00186(15) 0.0784(6) Uani 1.000000 .
 C13 C -0.2045(8) -0.58581(15) -0.02635(19) 0.1089(10) Uani 1.000000 .
 H13 H -0.3194(8) -0.60073(15) -0.06577(19) 0.1307(12) Uiso 1.000000 R
 C14 C -0.0306(12) -0.6412(2) 0.0032(3) 0.1325(14) Uani 1.000000 .
 H14 H -0.0278(12) -0.6923(2) -0.0172(3) 0.1590(16) Uiso 1.000000 R
 C15 C 0.1337(9) -0.6211(3) 0.0611(3) 0.1305(14) Uani 1.000000 .
 H15 H 0.2498(9) -0.6584(3) 0.0806(3) 0.1566(17) Uiso 1.000000 R
 C16 C 0.1310(7) -0.5466(3) 0.0913(2) 0.1163(11) Uani 1.000000 .
 H16 H 0.2445(7) -0.5330(3) 0.1316(2) 0.1395(14) Uiso 1.000000 R
 C17 C -0.0421(6) -0.49049(17) 0.06183(16) 0.0933(7) Uani 1.000000 .
 H17 H -0.0439(6) -0.43978(17) 0.08320(16) 0.1120(9) Uiso 1.000000 R

loop_
  _atom_site_aniso_label
  _atom_site_aniso_U_11
  _atom_site_aniso_U_22
  _atom_site_aniso_U_33
  _atom_site_aniso_U_12
  _atom_site_aniso_U_13
  _atom_site_aniso_U_23
 o1 0.0525(7) 0.0760(8) 0.0812(8) -0.0098(6) 0.0129(7) -0.0200(7)
 o2 0.0504(6) 0.0673(7) 0.0702(7) -0.0100(6) 0.0039(6) -0.0149(6)
 C1 0.140(2) 0.0912(16) 0.0896(18) -0.0113(19) 0.0072(18) 0.0190(15)
 C2 0.190(4) 0.1078(19) 0.0753(16) -0.015(3) -0.025(2) 0.0116(15)
 C3 0.125(2) 0.0897(15) 0.0821(15) -0.0195(16) -0.0290(17) -0.0007(13)
 C4 0.0544(9) 0.0633(10) 0.0688(11) -0.0011(8) -0.0007(8) -0.0092(9)
 C5 0.0990(16) 0.0881(14) 0.0746(13) -0.0328(14) -0.0094(13) 0.0071(12)
 C6 0.119(2) 0.0939(16) 0.0969(18) -0.0365(17) -0.0037(16) 0.0146(14)
 C7 0.0480(8) 0.0642(9) 0.0663(10) -0.0105(8) 0.0039(9) -0.0175(8)
 C8 0.0506(9) 0.0626(9) 0.0663(10) -0.0134(8) 0.0071(9) -0.0092(8)
 C9 0.0622(11) 0.0638(10) 0.0726(12) -0.0047(8) 0.0086(9) -0.0114(9)
 C10 0.1022(18) 0.0825(14) 0.0930(16) -0.0007(14) -0.0069(15) -0.0316(13)
 C11 0.0620(11) 0.0767(12) 0.0902(15) -0.0163(10) 0.0126(11) 0.0019(11)
 C12 0.0767(13) 0.0769(12) 0.0816(14) -0.0126(11) 0.0236(12) 0.0100(11)
 C13 0.143(3) 0.0759(14) 0.108(2) -0.0099(18) 0.014(2) 0.0116(14)
 C14 0.192(4) 0.0871(17) 0.119(3) 0.020(3) 0.034(3) 0.0208(19)
 C15 0.140(3) 0.126(3) 0.126(3) 0.031(2) 0.042(3) 0.052(3)
 C16 0.100(2) 0.146(3) 0.103(2) -0.008(2) 0.0084(17) 0.050(2)
 C17 0.0935(16) 0.0980(16) 0.0884(16) -0.0109(15) 0.0141(15) 0.0172(14)

loop_
  _geom_bond_atom_site_label_1
  _geom_bond_atom_site_label_2
  _geom_bond_distance
  _geom_bond_site_symmetry_2
  _geom_bond_publ_flag
 o1 C7 1.433(2) . ?
 o2 C8 1.431(2) . ?
 C1 C2 1.334(5) . ?
 C1 C6 1.368(4) . ?
 C2 C3 1.387(4) . ?
 C3 C4 1.371(3) . ?
 C4 C5 1.379(3) . ?
 C4 C7 1.512(3) . ?
 C5 C6 1.370(3) . ?
 C7 C8 1.545(3) . ?
 C8 C9 1.524(3) . ?
 C8 C11 1.550(3) . ?
 C9 C10 1.523(3) . ?
 C11 C12 1.506(3) . ?
 C12 C13 1.388(4) . ?
 C12 C17 1.374(4) . ?
 C13 C14 1.389(6) . ?
 C14 C15 1.343(6) . ?
 C15 C16 1.359(6) . ?
 C16 C17 1.395(4) . ?

loop_
  _geom_angle_atom_site_label_1
  _geom_angle_atom_site_label_2
  _geom_angle_atom_site_label_3
  _geom_angle
  _geom_angle_site_symmetry_1
  _geom_angle_site_symmetry_3
  _geom_angle_publ_flag
 C6 C1 C2 119.9(3) . . ?
 C3 C2 C1 120.5(3) . . ?
 C4 C3 C2 121.0(3) . . ?
 C5 C4 C3 117.4(2) . . ?
 C7 C4 C3 120.63(18) . . ?
 C7 C4 C5 122.00(19) . . ?
 C6 C5 C4 121.3(2) . . ?
 C5 C6 C1 120.0(3) . . ?
 C4 C7 o1 109.23(14) . . ?
 C8 C7 o1 108.88(15) . . ?
 C8 C7 C4 114.85(15) . . ?
 C7 C8 o2 109.37(14) . . ?
 C9 C8 o2 105.40(14) . . ?
 C9 C8 C7 111.45(16) . . ?
 C11 C8 o2 107.95(16) . . ?
 C11 C8 C7 109.86(15) . . ?
 C11 C8 C9 112.62(16) . . ?
 C10 C9 C8 115.77(18) . . ?
 C12 C11 C8 114.65(17) . . ?
 C13 C12 C11 121.4(3) . . ?
 C17 C12 C11 121.6(2) . . ?
 C17 C12 C13 116.9(3) . . ?
 C14 C13 C12 121.3(4) . . ?
 C15 C14 C13 120.2(3) . . ?
 C16 C15 C14 120.3(4) . . ?
 C17 C16 C15 119.9(4) . . ?
 C16 C17 C12 121.3(3) . . ?

loop_
  _refln_index_h
  _refln_index_k
  _refln_index_l
  _refln_F_squared_meas
  _refln_F_squared_sigma
  _refln_scale_group_code
 0 0 2 43696.7 2243.62 3
 0 0 3 21.9374 20.3867 3
 0 0 4 39368.6 2031.05 3
 0 0 5 -7.0423 22.9756 3
 0 0 6 605.991 55.9291 3
 0 0 7 61.634 29.0736 3
 0 0 8 13286.7 719.867 3
 0 0 -9 8.91109 12.0788 9
 0 0 9 -5.44671 34.1833 3
 0 0 10 698.324 81.1926 3
 0 0 -10 658.321 39.7727 11
 0 0 -10 694.287 42.1267 9
 0 0 10 695.971 80.4707 4
 0 0 11 -7.10819 36.2149 3
 0 0 -11 9.57706 10.9234 11
 0 0 -11 -9.50462 15.1074 9
 0 0 -12 152.069 16.3087 11
 0 0 -12 181.73 21.577 9
 0 0 -13 -3.61644 18.0042 9
 0 0 -13 6.81492 11.9597 11
 0 0 -14 0.97228 19.6427 9
 0 0 -15 -17.3186 22.0594 9
 0 0 -16 8.15424 20.821 9
 0 0 -17 -7.77204 19.9512 9
 0 0 -18 88.2523 20.1413 9
 0 0 -19 -4.23975 15.5653 9
 0 0 -20 123.336 15.7934 9
 0 1 1 46636.7 2218.85 2
 0 -1 -1 38698.5 2220.28 4
 0 -1 -2 21074.2 1089.88 3
 0 1 2 21736.8 1092.82 4
 0 1 2 20834.3 1090.4 3
 0 1 3 17157 879.924 3
 0 -1 -3 16800 878.008 3
 0 1 4 6186.26 333.836 3
 0 -1 5 8438.13 463.551 3
 0 1 5 8812.17 463.356 3
 0 1 6 11599.1 606.231 3
 0 -1 6 11024.7 605.638 3
 0 1 7 14.2447 25.4772 3
 0 1 7 68.7539 28.4943 4
 0 -1 7 11.4345 25.5388 3
 0 1 8 5786.41 325.499 3
 0 -1 8 6061.38 330.264 3
 0 1 8 5927.07 334.551 4
 0 1 -8 5534.74 292.075 9
 0 1 9 11688.8 661.478 4
 0 -1 9 11724.7 657.65 3
 0 1 -9 11969.2 613.973 11
 0 1 -9 11847.7 614.789 9
 0 1 9 12318.8 655.564 3
 0 -1 -10 3783.58 201.281 11
 0 -1 -10 3964.55 203.242 9
 0 1 -10 3817.07 201.937 11
 0 -1 10 4266.02 256.483 3
 0 1 10 3325.98 247.137 4
 0 1 -10 3882.73 203.184 9
 0 1 10 3977.68 245.993 3
 0 -1 -11 1679.94 90.3595 9
 0 1 -11 1613.56 90.2267 9
 0 1 -11 1571.44 88.5147 11
 0 1 -12 206.62 22.7431 9
 0 1 -12 169.546 18.6739 11
 0 -1 -12 234.969 22.9648 9
 0 -1 -13 369.195 30.0179 9
 0 1 -13 312.962 25.6415 11
 0 1 -13 328.092 30.127 9
 0 -1 -14 16.532 20.1071 9
 0 1 -14 7.83247 13.5825 11
 0 1 -14 26.6675 20.1848 9
 0 1 -15 288.16 30.1553 9
 0 1 -15 249.574 23.6699 11
 0 -1 -15 240.082 28.111 9
 0 -1 -16 55.6426 21.2739 9
 0 1 -16 56.7739 21.6986 9
 0 -1 -17 28.6784 19.9227 9
 0 1 -17 10.8021 20.1028 9
 0 -1 -18 143.655 22.7852 9
 0 1 -18 204.708 24.2388 9
 0 1 -19 104.103 19.6149 9
 0 -1 -19 135.158 19.136 9
 0 -1 -20 9.94372 12.5439 9
 0 2 0 3324.77 178.412 1
 0 2 1 8540.87 445.738 2
 0 -2 1 8505.21 448.612 1
 0 -2 -1 8653.08 445.959 2
 0 -2 -2 65010.8 3212.17 4
 0 2 2 60721.7 3209.1 2
 0 2 3 132358 6769.48 4
 0 -2 -3 131720 6764.76 3
 0 2 4 1086.29 77.1872 4
 0 -2 -4 992.723 67.2425 3
 0 2 5 14752.5 781.673 4
 0 2 6 282.487 40.9127 4
 0 2 7 47.7328 27.5941 4
 0 -2 7 20.2138 27.3692 3
 0 -2 8 1842.9 142.607 3
 0 2 -8 2071.03 110.148 9
 0 2 8 2141.37 148.06 4
 0 2 -9 1433.54 78.7722 11
 0 2 -9 1448.96 79.7444 9
 0 2 9 1401.46 119.015 4
 0 -2 9 1503.35 120.283 3
 0 2 -10 2881.4 152.605 11
 0 -2 10 2726.32 198.279 3
 0 2 -10 2882.36 153.506 9
 0 2 10 2908.39 205.26 4
 0 2 -11 1789.8 96.9084 11
 0 2 -11 1741.27 97.9942 9
 0 2 -12 357.338 27.6118 11
 0 2 -12 388.371 29.6482 9
 0 -2 -12 341.716 29.2827 9
 0 -2 -13 29.3187 19.1222 9
 0 2 -13 10.2668 18.9291 9
 0 2 -13 48.7273 15.3736 11
 0 2 -14 843.851 56.0658 11
 0 -2 -14 993.671 59.5717 9
 0 2 -14 984.705 60.093 9
 0 2 -15 562.634 38.6131 11
 0 2 -15 544.153 43.7115 9
 0 -2 -15 601.151 42.8059 9
 0 2 -16 482.314 38.0153 9
 0 -2 -16 407.952 36.441 9
 0 2 -16 422.01 31.7704 11
 0 2 -17 145.059 25.0525 9
 0 -2 -17 173.83 23.92 9
 0 2 -18 -25.9626 19.0686 9
 0 -2 -18 -12.4243 17.285 9
 0 2 -19 15.3849 16.5397 9
 0 -2 -19 28.3328 15.5571 9
 0 -2 -20 5.70964 11.0302 9
 0 3 0 16.1755 22.2141 1
 0 -3 1 11838.3 582.76 1
 0 -3 -1 10536.1 579.057 2
 0 3 2 34534.2 1784.87 2
 0 -3 2 35402.8 1790.52 1
 0 -3 -2 34200.9 1787.2 4
 0 -3 -3 13680.1 709.599 4
 0 -3 -3 14006.6 705.733 3
 0 3 3 12938.6 705.542 2
 0 3 4 40084.4 2184.22 2
 0 -3 -4 44865.4 2185.23 3
 0 -3 -5 854.484 60.4945 3
 0 3 5 799.013 68.4701 4
 0 3 6 1427.54 103.639 4
 0 3 7 434.467 53.1585 4
 0 3 -8 55.6352 11.2105 11
 0 -3 8 41.4884 38.3718 3
 0 3 8 5.15659 27.2352 4
 0 3 -8 24.9262 12.965 9
 0 3 -9 1484.85 83.0717 9
 0 3 -9 1509.1 81.2036 6
 0 3 9 1399.67 118.87 4
 0 3 -9 1517.16 82.5144 11
 0 -3 9 1557.57 125.375 3
 0 3 -10 113.432 14.8177 11
 0 3 -10 96.564 16.432 9
 0 -3 10 100.432 43.1952 3
 0 3 -11 28.276 15.4017 9
 0 3 -11 38.9602 13.5843 11
 0 3 -12 57.1288 18.3712 9
 0 3 -12 34.712 14.7368 11
 0 3 -13 16.3562 15.6291 11
 0 3 -13 10.5992 18.6647 9
 0 -3 -13 -6.49805 18.8407 9
 0 3 -14 913.421 57.8397 11
 0 3 -14 937.999 60.4492 9
 0 -3 -14 958.865 60.0175 9
 0 3 -15 47.975 17.8641 11
 0 3 -15 39.5034 23.5297 9
 0 -3 -15 20.1537 21.9495 9
 0 3 -16 523.674 39.6098 9
 0 3 -16 446.553 34.1287 11
 0 -3 -16 463.645 38.1351 9
 0 3 -17 322.346 29.9875 9
 0 -3 -17 244.014 27.786 9
 0 3 -18 16.211 18.4719 9
 0 -3 -18 52.9067 18.9793 9
 0 -3 -19 14.8035 15.0338 9
 0 -3 -20 15.0919 10.97 9
 0 4 0 1773.24 108.738 1
 0 -4 1 23350.9 1307.47 1
 0 -4 -1 26322.5 1304.56 2
 0 4 1 25608.7 1304.91 1
 0 -4 2 19398.8 999.54 1
 0 -4 -2 18922.4 992.519 2
 0 4 3 15342.9 791.229 2
 0 -4 -3 14607.1 797.39 4
 0 -4 3 15513.1 800.899 1
 0 4 4 241.491 28.7516 2
 0 -4 -4 213.309 29.0491 3
 0 -4 -4 196.528 34.0848 4
 0 -4 -5 17530.2 923.409 3
 0 4 5 17852.4 925.758 2
 0 -4 -6 884.9 65.899 3
 0 4 6 904.111 68.3033 2
 0 4 -7 152.388 14.744 11
 0 4 -7 135.373 15.4673 9
 0 4 7 131.312 27.7669 2
 0 -4 8 5.68953 34.9039 3
 0 4 -8 13.2514 12.8022 9
 0 4 8 6.98172 21.1796 2
 0 4 -8 37.1365 11.4971 11
 0 4 -9 3378.24 175.653 9
 0 4 -9 3318.52 173.786 6
 0 -4 9 3292.4 221.627 3
 0 4 9 2766.09 197.817 2
 0 4 -9 3338.66 175.16 11
 0 4 -10 409.176 30.2239 11
 0 4 -10 431.108 28.1935 6
 0 4 -10 476.515 31.985 9
 0 4 -11 91.9744 16.5319 11
 0 4 -11 74.6042 17.4844 9
 0 4 -11 75.5628 12.5616 6
 0 4 -12 816.804 52.3523 9
 0 4 -12 792.689 50.4289 11
 0 4 -13 37.1609 17.4181 11
 0 4 -13 45.117 21.6848 9
 0 -4 -13 65.1744 20.6208 9
 0 4 -14 29.7372 22.9125 9
 0 -4 -14 3.9846 19.5655 9
 0 4 -14 -18.5724 18.2865 11
 0 -4 -15 2792.57 149.214 9
 0 4 -15 2712.26 149.857 9
 0 4 -15 2633 147.968 11
 0 -4 -16 617.555 42.45 9
 0 4 -16 586.197 43.9416 9
 0 4 -16 536.053 39.8948 11
 0 4 -17 -2.9013 19.5101 9
 0 -4 -17 51.5936 19.2279 9
 0 4 -17 21.6412 14.5956 11
 0 -4 -18 21.4567 17.1456 9
 0 -4 -19 89.1832 16.1054 9
 0 -4 -20 12.0082 9.06985 9
 0 5 0 -2.33902 22.3495 1
 0 -5 -1 772.697 60.492 2
 0 -5 1 821.433 64.5807 1
 0 5 1 924.412 64.6677 1
 0 -5 2 54.3768 26.1804 1
 0 -5 -2 72.2182 22.531 2
 0 -5 -3 26.8858 21.0202 4
 0 5 4 944.143 63.732 2
 0 -5 -4 764.946 62.4397 3
 0 -5 -4 843.106 67.0056 4
 0 -5 4 813.457 73.1417 1
 0 -5 5 9825.4 588.7 1
 0 5 5 11053.2 575.245 2
 0 -5 -5 11190.5 575.358 3
 0 -5 6 7338.34 458.666 1
 0 5 6 8396.76 443.457 2
 0 -5 -6 8465.63 441.183 3
 0 5 -7 346.549 25.7922 9
 0 5 -7 348.424 23.5526 6
 0 5 -7 361.892 25.1272 11
 0 5 7 393.177 40.995 2
 0 5 -8 437.347 28.0153 6
 0 5 8 384.37 44.9085 2
 0 5 -8 423.65 30.4082 9
 0 5 -8 458.233 29.671 11
 0 5 -9 1549.63 86.0053 11
 0 5 -9 1543.81 86.2955 9
 0 5 -9 1539.53 84.0929 6
 0 5 -10 22.3106 16.2612 9
 0 5 -10 47.2583 15.3009 11
 0 5 -10 49.5381 11.4926 6
 0 5 -11 48.9746 16.4412 11
 0 5 -11 36.6323 11.8573 6
 0 5 -11 63.7327 19.2908 9
 0 5 -12 61.0032 20.5534 9
 0 5 -12 43.3202 12.4757 6
 0 5 -12 38.4031 16.6684 11
 0 5 -13 1178.52 72.7379 9
 0 5 -13 1191.65 71.4022 11
 0 -5 -14 2816.33 153.417 9
 0 5 -14 2857.02 154.543 9
 0 5 -14 2720.21 153.259 11
 0 5 -15 -10.8826 21.8671 9
 0 5 -15 2.05504 17.6619 11
 0 -5 -15 -12.085 20.6141 9
 0 -5 -16 41.0662 20.9227 9
 0 5 -16 8.61723 17.1682 11
 0 5 -17 -16.5375 14.884 11
 0 -5 -17 28.3616 18.1997 9
 0 -5 -18 72.4115 17.9856 9
 0 -5 -19 -0.55341 12.8569 9
 0 -6 0 11883.4 633.075 2
 0 6 0 11864.1 633.625 1
 0 6 1 7263.47 390.803 1
 0 -6 -1 7028.32 388.698 2
 0 -6 -2 2388.35 144.732 2
 0 6 2 2365.13 146.36 1
 0 -6 -3 4823.44 266.037 4
 0 -6 3 4445.97 270.006 1
 0 -6 4 5389.15 313.719 1
 0 -6 5 4578.16 293.781 1
 0 -6 -5 5219.84 279.472 3
 0 -6 6 236.733 47.874 1
 0 6 -6 282.217 20.1857 6
 0 6 -6 255.152 21.3489 9
 0 6 -6 265.724 20.8963 11
 0 -6 -6 270.461 35.8646 3
 0 -6 7 12.8955 35.6118 1
 0 6 -7 35.3503 12.0556 11
 0 6 -7 25.0894 13.277 9
 0 6 7 27.0479 18.5085 2
 0 6 -7 42.8642 10.7696 6
 0 6 -8 450.686 28.2886 6
 0 6 -8 420.867 30.8756 9
 0 6 -8 424.963 30.2878 11
 0 -6 8 360.979 66.146 1
 0 6 -9 997.827 56.8326 6
 0 6 -9 1027.02 59.3946 9
 0 6 -9 962.112 58.8395 11
 0 6 -10 1139.07 63.7724 6
 0 6 -10 1084.18 65.9208 11
 0 6 -10 1129.53 66.7558 9
 0 6 -11 91.9013 20.5178 9
 0 6 -11 100.812 19.6014 11
 0 6 -11 82.9533 14.7586 6
 0 6 -12 3795.39 203.649 11
 0 6 -12 3690.13 200.033 6
 0 6 -12 3944.99 204.201 9
 0 6 -13 31.1461 19.5658 11
 0 6 -13 20.3844 22.7371 9
 0 6 -14 707.064 49.1942 11
 0 6 -14 697.036 50.4191 9
 0 -6 -14 717.994 49.3544 9
 0 6 -15 64.9945 20.6066 11
 0 -6 -15 77.6114 22.4508 9
 0 -6 -16 144.998 22.9004 9
 0 6 -16 99.6642 21.3632 11
 0 -6 -17 36.7665 18.3481 9
 0 6 -17 54.0972 16.4995 11
 0 6 -18 260.765 22.5074 11
 0 -6 -18 330.129 25.6039 9
 0 -6 -19 24.18 13.0222 9
 0 -7 0 20.7014 21.9308 2
 0 7 0 27.5911 24.0085 1
 0 7 1 8063.53 442.69 1
 0 7 2 4096.9 242.166 1
 0 -7 -2 4212.43 240.752 2
 0 -7 3 2431.66 164.735 1
 0 7 3 2594.7 159.496 1
 0 7 -4 458.757 30.4093 11
 0 7 -4 483.885 29.9099 6
 0 -7 4 398.09 57.7238 1
 0 -7 -4 545.159 55.9901 4
 0 -7 -5 148.794 31.8746 4
 0 7 -5 138.398 14.7865 6
 0 -7 -5 138.652 30.4159 3
 0 7 -5 148.467 16.1158 11
 0 -7 5 117.719 41.3778 1
 0 7 -6 6949.79 363.098 6
 0 -7 -6 7743.77 385.184 3
 0 7 -7 -5.77229 12.5958 11
 0 7 -7 20.6134 10.7494 6
 0 -7 7 14.29 32.4219 1
 0 7 -8 3911.27 206.832 11
 0 7 -8 3879.86 204.959 6
 0 7 -9 269.227 26.1329 11
 0 7 -9 294.793 23.2684 6
 0 7 -9 316.078 27.1802 9
 0 7 -10 443.619 33.308 11
 0 7 -10 372.731 32.4212 9
 0 7 -10 393.28 29.0302 6
 0 7 -11 4490.62 246.225 6
 0 7 -11 4964.93 249.761 9
 0 7 -11 4704.43 249.486 11
 0 7 -12 73.0253 16.007 6
 0 7 -12 75.4638 23.6699 11
 0 7 -13 407.899 34.25 11
 0 7 -13 296.109 25.5891 6
 0 7 -14 175.095 26.1365 11
 0 7 -15 65.6009 21.3387 11
 0 -7 -15 14.6189 19.7429 9
 0 7 -16 6.9277 17.8789 11
 0 -7 -16 22.3129 18.2233 9
 0 7 -17 28.7138 15.9132 11
 0 -7 -17 26.7267 16.8327 9
 0 -7 -18 70.3698 15.711 9
 0 -7 -19 11.3867 9.69253 9
 0 8 0 990.994 56.1852 6
 0 -8 0 1003.58 56.6573 7
 0 -8 0 944.035 82.1 2
 0 8 1 244.091 42.1767 1
 0 8 1 200.578 17.4779 6
 0 -8 -1 205.531 17.4938 7
 0 8 -1 182.041 17.0813 6
 0 -8 -1 167.913 35.1412 2
 0 -8 1 233.276 39.4792 2
 0 8 -2 44.702 12.5472 11
 0 -8 -2 49.5164 11.6776 7
 0 -8 -2 79.2299 28.4324 2
 0 8 2 41.5406 11.3571 6
 0 8 2 44.2357 27.8012 1
 0 8 3 5135.28 268.39 6
 0 8 -3 5167.17 268.278 6
 0 -8 3 4709.8 302.619 1
 0 8 -3 5057.37 268.826 11
 0 -8 -3 5446.63 301.139 4
 0 8 3 5830.88 302.904 1
 0 8 4 3696.63 213.759 1
 0 8 4 3365.55 181.525 6
 0 -8 -4 3796.16 217.079 4
 0 8 -4 3461.76 182.329 11
 0 8 -4 3473.22 181.552 6
 0 -8 4 3098.98 217.597 1
 0 -8 -5 764.028 69.1542 4
 0 8 -5 613.007 39.2796 11
 0 8 5 745.487 67.1552 1
 0 8 5 606.575 38.3613 6
 0 8 -5 623.913 38.3649 6
 0 -8 5 490.767 69.0294 1
 0 -8 6 303.492 57.1161 1
 0 8 6 307.469 24.3765 6
 0 8 -6 344.304 24.7065 6
 0 8 -7 621.167 39.1206 6
 0 8 -8 613.037 41.5373 11
 0 8 -8 621.244 39.4573 6
 0 8 -9 1612.98 90.9155 6
 0 8 -9 1666.52 93.4998 11
 0 8 -10 950.581 58.2141 6
 0 8 -10 1033.14 62.3305 11
 0 8 -11 1945.27 111.441 11
 0 8 -11 1951.95 107.697 6
 0 8 -12 525.902 42.2037 11
 0 8 -12 504.979 35.7328 6
 0 8 -13 -8.62848 13.3995 6
 0 8 -13 18.9767 22.6931 11
 0 8 -14 29.2209 22.1943 11
 0 8 -15 13.2 20.6945 11
 0 -8 -15 34.7699 20.0965 9
 0 8 -16 305.032 30.6624 11
 0 -8 -16 413.679 31.0825 9
 0 8 -17 38.6424 15.6423 11
 0 -8 -17 52.3809 16.6397 9
 0 -8 -18 22.267 12.6807 9
 0 -9 0 16.0218 12.0584 7
 0 9 0 7.30805 11.2113 6
 0 9 0 6.59 13.0562 10
 0 -9 0 -4.81633 24.9619 2
 0 -9 -1 205.242 38.9685 2
 0 9 1 252.058 20.4178 6
 0 -9 1 247.988 42.5184 2
 0 -9 -1 252.915 20.6353 7
 0 9 1 248.234 20.968 10
 0 9 -1 241.391 20.5123 6
 0 9 2 32.1506 12.2327 6
 0 9 -2 49.3339 13.4016 11
 0 9 2 87.8372 31.9128 1
 0 -9 2 22.2281 25.8442 2
 0 -9 -2 48.221 24.9757 2
 0 -9 -2 41.2703 11.5061 7
 0 9 3 9.61219 11.8546 6
 0 9 -3 11.9562 12.7663 11
 0 -9 -3 24.3738 23.0702 4
 0 9 3 28.1697 26.6601 1
 0 9 4 1181.42 92.8717 1
 0 9 -4 1048.31 60.6334 6
 0 9 4 1023.56 60.7606 6
 0 9 -4 1047.46 61.6689 11
 0 9 5 638.69 66.683 1
 0 9 -5 588.422 38.2764 6
 0 9 5 625.687 38.4758 6
 0 9 -5 572.518 39.0573 11
 0 9 -6 64.2881 14.6726 6
 0 9 -6 58.2066 15.5797 11
 0 9 6 45.2035 13.5636 6
 0 9 -7 4443.51 234.257 6
 0 9 -8 2612.06 141.237 6
 0 9 -9 29.8102 19.8338 11
 0 9 -9 51.1337 15.9125 6
 0 9 -10 2831.74 154.066 6
 0 9 -10 2875.69 157.489 11
 0 9 -11 17.7991 22.3972 11
 0 9 -11 24.3407 15.2522 6
 0 9 -12 654.228 43.5423 6
 0 9 -12 663.394 50.0065 11
 0 9 -13 680.141 49.4494 11
 0 9 -13 641.698 42.6316 6
 0 9 -14 -14.1516 22.298 11
 0 9 -15 -33.3833 20.8256 11
 0 -9 -15 -21.3807 18.8967 9
 0 -9 -16 45.6589 17.2956 9
 0 9 -16 39.9636 18.6785 11
 0 9 -17 46.6063 15.6266 10
 0 -9 -17 54.5312 14.8847 9
 0 -9 -18 6.6504 11.3536 9
 0 -10 0 349.141 26.7832 7
 0 10 0 347.641 26.4262 6
 0 -10 0 330.349 50.9771 2
 0 10 0 366.98 27.7088 10
 0 -10 1 1099.77 100.906 2
 0 10 -1 1150.42 68.5442 10
 0 -10 -1 1200.44 67.872 7
 0 10 -1 1185.54 67.6221 6
 0 10 1 1196.46 67.646 10
 0 -10 1 1184.06 68.0165 7
 0 -10 -1 1213.38 100.578 2
 0 10 1 1156.87 67.3155 6
 0 -10 -2 937.514 54.182 7
 0 10 -2 910.907 53.9165 6
 0 10 2 958.037 53.5808 10
 0 10 -2 839.722 53.8195 11
 0 -10 2 789.833 86.5744 2
 0 -10 -2 809.427 77.9748 2
 0 10 2 911.585 53.7283 6
 0 10 3 189.675 19.6636 6
 0 -10 3 173.043 44.9891 2
 0 10 -3 189.484 20.6679 11
 0 10 3 206.569 42.4479 1
 0 10 4 860.554 52.863 6
 0 10 -4 904.576 53.1355 6
 0 10 -4 876.686 54.0388 11
 0 10 -5 6121.66 334.924 11
 0 10 -5 6838.67 334.495 6
 0 10 5 6203.52 334.034 6
 0 10 -6 21.9709 15.4429 6
 0 10 -6 22.3091 17.0961 11
 0 10 6 46.7916 14.8483 6
 0 10 -7 38.2818 18.993 11
 0 10 -7 14.4098 14.7263 6
 0 10 -8 36.1385 16.8216 6
 0 10 -9 73.7725 19.0969 6
 0 10 -10 31.6816 23.6557 11
 0 10 -10 18.5534 17.7241 6
 0 10 -11 23.1546 17.1292 6
 0 10 -11 28.8685 24.02 11
 0 10 -12 363.137 35.9521 11
 0 10 -12 300.761 28.1457 6
 0 10 -13 20.9467 14.9424 6
 0 10 -13 30.7574 23.8279 11
 0 10 -14 118.268 16.5749 6
 0 10 -14 124.74 25.8026 11
 0 -10 -15 28.8008 18.3911 9
 0 10 -15 -21.6575 19.319 11
 0 10 -16 57.8495 18.1825 11
 0 -10 -16 62.1974 16.6748 9
 0 10 -16 47.8403 18.184 10
 0 -10 -17 13.6951 12.4379 9
 0 10 -17 31.448 13.8081 10
 0 -10 -18 16.5417 7.50396 9
 0 -11 0 14.9359 13.3979 7
 0 11 0 23.8335 15.7982 10
 0 11 0 6.52151 14.3029 6
 0 11 1 42.6547 15.4623 6
 0 11 1 33.0872 15.0081 10
 0 11 -1 47.9093 15.2919 6
 0 -11 -1 35.7595 13.0804 7
 0 -11 1 24.7587 13.1248 7
 0 11 -1 44.9665 16.759 10
 0 11 -2 60.3349 17.9755 10
 0 11 2 51.5786 15.462 6
 0 11 -2 75.254 16.2847 6
 0 11 2 67.5397 15.27 10
 0 -11 2 58.8916 15.4909 7
 0 -11 -2 66.3294 15.0084 7
 0 11 3 14.4451 14.313 6
 0 -11 -3 16.9091 13.8582 7
 0 11 4 10.3833 15.0125 6
 0 11 -4 13.938 15.3591 6
 0 11 -4 1.91856 16.2667 11
 0 11 5 191.787 21.7511 6
 0 11 -5 158.183 23.3909 11
 0 11 -5 203.86 21.8257 6
 0 11 6 1179.56 73.9809 6
 0 11 -6 1382.29 75.2642 6
 0 11 -6 1272.81 76.5452 11
 0 11 -7 680.804 44.8985 6
 0 11 -7 609.954 46.4671 11
 0 11 -8 352.995 35.9163 11
 0 11 -8 388.777 33.0269 6
 0 11 -9 68.4316 20.8529 6
 0 11 -10 159.999 23.256 6
 0 11 -11 1.28448 23.968 11
 0 11 -11 1.94017 17.4622 6
 0 11 -12 54.4755 26.0574 11
 0 11 -12 48.8601 17.1974 6
 0 11 -13 268.78 32.2039 11
 0 11 -13 246.704 24.0279 6
 0 11 -14 26.4508 21.4461 11
 0 11 -14 30.1204 13.1983 6
 0 11 -15 9.85972 19.7659 10
 0 -11 -15 -4.42699 15.9486 9
 0 -11 -16 83.5192 15.9986 9
 0 11 -16 91.7456 18.7044 10
 0 11 -17 89.6 14.0217 10
 0 -11 -17 98.2922 12.3155 9
 0 -12 0 22.5932 16.0252 7
 0 12 0 8.39694 15.093 6
 0 12 0 0.93432 16.4274 10
 0 12 -1 32.9624 18.3206 10
 0 12 -1 9.35008 16.1207 6
 0 12 1 11.2266 16.0326 6
 0 -12 1 32.8226 16.6443 7
 0 -12 -1 32.1591 15.1198 7
 0 12 1 33.2612 16.002 10
 0 12 2 23.5483 15.1993 10
 0 12 2 50.0889 17.3071 6
 0 -12 -2 66.2897 16.9661 7
 0 12 -2 50.437 19.4498 10
 0 12 -2 34.2243 16.6968 6
 0 -12 2 17.088 14.6753 7
 0 12 3 859.813 54.6566 6
 0 -12 3 887.743 54.9023 7
 0 12 -3 858.137 57.3916 10
 0 12 4 265.866 25.9588 6
 0 12 -5 511.907 39.5275 6
 0 12 -5 534.111 41.0551 11
 0 12 5 548.723 38.7042 6
 0 12 6 292.103 27.6652 6
 0 12 -6 338.508 30.272 6
 0 12 -6 297.4 32.1733 11
 0 12 -7 1368.65 85.6211 11
 0 12 -7 1451.18 84.0262 6
 0 12 -8 212.645 26.3801 6
 0 12 -8 157.749 28.1635 11
 0 12 -9 1166.78 69.1356 6
 0 12 -9 1047.88 71.9796 11
 0 12 -10 158.421 23.3975 6
 0 12 -11 835.95 53.7228 6
 0 12 -12 24.6808 25.0686 11
 0 12 -12 36.3376 17.2487 6
 0 12 -13 113.17 25.662 11
 0 12 -13 83.8799 16.7403 6
 0 12 -14 -17.01 21.2889 10
 0 12 -14 3.09643 11.541 6
 0 -12 -15 165.52 19.1582 9
 0 12 -15 143.176 22.9412 10
 0 12 -16 26.9512 14.7892 10
 0 -12 -16 57.2409 12.5363 9
 0 13 0 -15.6656 18.776 6
 0 -13 0 -6.44525 17.2201 7
 0 13 0 1.98608 17.5794 10
 0 13 -1 225.991 26.8268 10
 0 -13 -1 251.638 25.2293 7
 0 13 -1 215.061 26.8004 6
 0 13 1 223.2 24.9036 10
 0 -13 1 232.536 25.5829 7
 0 13 1 252.768 26.5183 6
 0 -13 -2 859.165 52.6282 7
 0 13 -2 776.22 52.6158 6
 0 13 2 835.246 52.8511 6
 0 13 -2 796.675 54.2507 10
 0 13 2 735.513 50.1891 10
 0 -13 2 814.849 53.2382 7
 0 -13 3 506.401 38.1713 7
 0 13 3 472.355 37.4259 6
 0 13 -3 500.113 40.8665 10
 0 13 -4 39.9213 24.4257 10
 0 13 4 59.554 19.0704 6
 0 -13 4 54.4176 19.7013 7
 0 -13 5 91.9576 20.7945 7
 0 13 -5 98.1949 23.6321 6
 0 13 5 118.631 21.4898 6
 0 13 -5 92.1611 26.9542 10
 0 13 -6 107.108 24.7962 6
 0 13 6 108.82 20.9452 6
 0 13 -6 119.542 28.5536 10
 0 13 -7 388.111 35.6139 6
 0 13 -8 823.797 55.643 6
 0 13 -9 452.151 41.6825 11
 0 13 -9 487.951 38.5828 6
 0 13 -10 130.099 22.7907 6
 0 13 -11 223.788 24.2708 6
 0 13 -11 201.936 34.5174 10
 0 13 -12 8.52792 15.7978 6
 0 13 -12 13.5903 25.2103 10
 0 13 -13 6.62432 22.1904 10
 0 13 -13 29.9193 13.7823 6
 0 13 -14 15.9655 19.4631 10
 0 -13 -15 64.0781 13.9059 9
 0 13 -15 110.437 17.8775 10
 0 13 -16 56.172 12.0633 10
 0 -13 -16 53.3559 9.21169 9
 0 14 0 2175.67 127.141 10
 0 -14 0 2364.71 128.164 7
 0 14 0 2322.01 128.651 6
 0 14 -1 90.1725 22.2483 10
 0 -14 -1 115.125 21.6886 7
 0 14 1 105.157 20.4258 10
 0 -14 1 100.602 22.1734 7
 0 14 1 122.408 23.8924 6
 0 14 -1 92.5869 23.9469 6
 0 -14 2 432.458 35.5073 7
 0 14 -2 398.266 36.3753 10
 0 14 -2 387.832 35.857 6
 0 14 2 407.627 35.3599 6
 0 14 3 293.213 27.8622 6
 0 14 -3 206.91 29.4799 10
 0 -14 3 223.085 27.7847 7
 0 14 -3 248.154 30.1939 6
 0 14 -4 957.26 64.1926 10
 0 -14 4 961.179 62.4214 7
 0 14 4 944.977 60.56 6
 0 -14 5 583.839 42.657 7
 0 14 5 512.998 40.4724 6
 0 14 -5 542.387 44.2993 6
 0 14 -5 563.701 46.3191 10
 0 14 -6 1298.4 76.4444 6
 0 14 6 1186.04 73.3873 6
 0 14 -6 1246.92 79.4335 10
 0 -14 6 1193.25 74.9174 7
 0 14 -7 44.6112 28.1883 10
 0 -14 7 110.262 22.5424 7
 0 14 -7 83.8505 23.7304 6
 0 -14 8 193.544 24.8352 7
 0 14 -8 123.151 24.7833 6
 0 14 -8 117.036 30.6947 10
 0 14 -9 4.28399 20.0353 6
 0 -14 9 7.78684 18.0427 7
 0 14 -10 557.377 37.8981 6
 0 -14 10 398.603 35.025 7
 0 14 -11 149.316 21.4769 6
 0 -14 11 142.887 20.2109 7
 0 14 -12 2.3121 13.9684 6
 0 -14 12 6.46472 13.439 7
 0 14 -12 -24.4329 23.5648 10
 0 14 -13 10.4031 11.5595 6
 0 -14 13 10.8492 11.6858 7
 0 14 -13 0.96276 19.1552 10
 0 14 -14 -5.45465 16.6511 10
 0 14 -15 118.074 15.409 10
 0 -14 -15 108.292 11.9357 9
 0 -15 0 -11.8071 19.1966 7
 0 15 0 -11.7392 18.8997 10
 0 15 0 -14.5032 22.2106 6
 0 -15 1 10.6691 19.6208 7
 0 15 -1 15.7295 22.2281 6
 0 15 -1 -3.36868 20.1865 10
 0 15 1 5.0039 16.9924 10
 0 15 1 2.39551 21.1409 6
 0 15 2 544.294 42.503 6
 0 15 -2 575.738 43.8306 6
 0 -15 2 534.774 41.9734 7
 0 15 -2 507.601 41.6313 10
 0 -15 3 133.026 23.6846 7
 0 15 -3 108.858 25.3776 10
 0 15 -3 161.625 27.7156 6
 0 15 3 129.218 23.4919 6
 0 15 -4 10.2504 24.001 10
 0 -15 4 -22.8515 20.0668 7
 0 15 4 23.8774 18.9708 6
 0 15 5 60.8257 19.2481 6
 0 -15 5 45.4796 21.7107 7
 0 15 -5 47.6165 25.3263 10
 0 15 -6 96.7169 27.759 10
 0 -15 6 88.3191 22.2944 7
 0 15 -6 64.3818 25.0007 6
 0 -15 7 473.826 38.044 7
 0 15 -7 530.354 44.8994 10
 0 15 -7 470.568 40.0443 6
 0 -15 8 26.2375 17.7011 7
 0 15 -8 32.9862 27.1862 10
 0 15 -8 27.1319 21.8516 6
 0 15 -9 1008.1 63.4673 10
 0 15 -9 956.183 58.3924 6
 0 -15 9 798.124 56.2563 7
 0 -15 10 13.7707 15.1337 7
 0 15 -10 32.117 23.9089 10
 0 15 -10 2.76118 17.2094 6
 0 -15 11 139.962 18.1031 7
 0 15 -11 155.669 19.7108 6
 0 -15 12 17.431 11.9309 7
 0 15 -12 -4.60013 12.8221 6
 0 15 -13 14.6372 15.7246 10
 0 15 -13 18.3154 10.0604 6
 0 -15 -14 26.7433 9.27865 9
 0 15 -14 2.91844 12.445 10
 0 16 0 572.087 42.4819 10
 0 16 0 657.312 46.4465 6
 0 16 -1 418.534 35.0611 10
 0 16 1 368.545 36.1716 6
 0 -16 1 406.206 35.0634 7
 0 16 -1 457.495 37.9205 6
 0 -16 2 96.6534 21.561 7
 0 16 2 105.628 23.6193 6
 0 16 -2 49.553 21.5736 10
 0 16 -2 73.3196 24.5714 6
 0 -16 3 175.781 24.7963 7
 0 16 3 227.654 26.8479 6
 0 16 -3 192.67 29.2443 6
 0 16 -3 161.561 26.5252 10
 0 16 4 177.247 24.9626 6
 0 16 -4 182.142 27.3066 10
 0 -16 4 150.81 23.9704 7
 0 16 -5 30.2425 22.8852 10
 0 16 5 17.3088 17.4242 6
 0 -16 5 17.9375 19.4706 7
 0 16 -6 78.7294 24.7167 6
 0 -16 6 89.9771 20.1437 7
 0 16 -6 72.7944 25.262 10
 0 16 -7 130.415 26.4722 10
 0 -16 7 108.982 20.6782 7
 0 16 -7 158.661 25.3607 6
 0 -16 8 117.058 19.7671 7
 0 16 -8 159.087 24.2004 6
 0 16 -8 181.512 27.7009 10
 0 -16 9 23.9279 14.7223 7
 0 16 -9 -9.11984 16.897 6
 0 16 -9 23.9053 22.5078 10
 0 -16 10 3.66085 12.6792 7
 0 16 -10 0.80466 15.4717 6
 0 16 -10 4.94319 19.1463 10
 0 -16 11 10.967 10.547 7
 0 16 -11 -15.4927 13.3678 6
 0 16 -11 9.54906 17.862 10
 0 16 -12 76.2413 12.5971 6
 0 16 -13 88.5386 15.1701 10
 0 17 0 27.7507 21.4835 6
 0 17 -1 331.737 29.4659 10
 0 17 -1 308.642 33.122 6
 0 17 1 379.196 33.2068 6
 0 17 2 69.4451 21.3711 6
 0 17 -2 84.4775 20.8706 10
 0 17 -2 92.7796 24.2979 6
 0 17 -3 477.821 38.3887 10
 0 17 -3 482.188 40.752 6
 0 -17 3 517.545 38.3763 7
 0 17 3 524.335 38.5592 6
 0 -17 4 291.468 28.5771 7
 0 17 -4 290.208 29.9625 10
 0 17 4 341.948 28.839 6
 0 -17 5 -9.83616 17.0326 7
 0 17 -5 21.1832 20.4872 10
 0 -17 6 618.402 43.2322 7
 0 17 -6 722.628 47.132 6
 0 17 -6 644.459 46.2756 10
 0 17 -7 3.00044 19.1402 10
 0 -17 7 -17.1178 14.5808 7
 0 17 -7 0.96179 19.4987 6
 0 -17 8 9.1608 12.9802 7
 0 17 -8 -6.59768 18.6833 10
 0 17 -8 -11.39 17.2485 6
 0 17 -9 8.55309 15.1119 6
 0 17 -9 2.59382 18.107 10
 0 -17 9 -3.23919 11.4666 7
 0 17 -10 53.7205 14.3512 6
 0 17 -10 57.6316 17.0986 10
 0 -17 10 48.0638 10.982 7
 0 17 -11 15.6468 13.7769 10
 0 17 -11 9.16943 10.4427 6
 0 17 -12 30.4183 11.4825 10
 0 18 0 232.723 27.3551 6
 0 18 1 406.09 34.3713 6
 0 18 -1 461.692 36.2191 6
 0 18 2 17.2428 18.0143 6
 0 18 -2 4.14197 19.9557 6
 0 18 -2 29.7575 16.3114 10
 0 18 -3 160.309 21.0425 10
 0 18 3 143.449 21.1799 6
 0 18 -3 146.045 23.801 6
 0 18 -4 92.1546 19.4776 10
 0 18 -4 98.4338 22.7371 6
 0 18 -5 353.844 29.8812 10
 0 18 -6 134.967 20.8208 10
 0 18 -7 3.20656 15.756 6
 0 18 -7 20.5261 16.6277 10
 0 18 -8 31.9719 14.4785 6
 0 18 -8 37.7586 15.6301 10
 0 18 -9 15.0225 12.0897 6
 0 18 -9 -5.15236 13.0998 10
 0 18 -10 -2.35187 9.25095 6
 0 18 -10 12.4722 11.6663 10
 0 19 0 1.67914 15.9654 6
 0 19 -1 107.555 19.6056 6
 0 19 1 103.026 18.3533 6
 0 19 -2 12.8117 16.1615 6
 0 19 2 -13.5101 14.5875 6
 0 19 -3 34.4036 16.4412 6
 0 19 -4 319.488 26.9294 6
 0 19 -4 306.129 23.9242 10
 0 19 -5 64.361 14.2868 10
 0 19 -6 56.1864 14.1663 10
 0 19 -7 7.40307 11.1223 10
 0 19 -7 2.45192 11.9302 6
 0 19 -8 6.1879 10.1723 6
 0 19 -8 25.9183 10.4672 10
 0 20 0 15.1033 12.533 6
 0 20 -1 2.50267 12.6547 6
 0 20 -2 103.912 15.5785 6
 0 20 -3 179.3 18.2826 6
 0 20 -4 76.1709 13.6333 6
 0 20 -5 45.7527 11.5943 6
 1 0 0 20.7248 24.8516 2
 -1 0 -1 18164 935.877 3
 -1 0 -1 17753.8 933.2 4
 1 0 -1 18142.1 927.53 1
 1 0 -1 17655.6 929.973 2
 1 0 2 89191.3 4160.45 4
 -1 0 2 84257.6 4152.23 2
 1 0 3 28899.3 1428.9 4
 -1 0 3 26901.3 1415.71 2
 -1 0 3 27158.3 1415.92 1
 -1 0 4 3932.58 223.066 1
 1 0 4 4206.1 236.372 4
 -1 0 5 20283.2 1058.43 1
 1 0 5 19589.7 1070.61 4
 -1 0 -5 20608.3 1066.36 3
 1 0 5 20486.6 1071.86 3
 1 0 6 240.939 45.5605 3
 1 0 7 1846 137.867 3
 1 0 8 1393.78 117.963 4
 -1 0 -8 1328.07 74.9676 9
 1 0 8 1430.32 119.147 3
 -1 0 8 1368.11 99.1032 3
 -1 0 -8 1370.39 74.5957 11
 1 0 9 53.2647 38.9044 4
 -1 0 -9 52.4783 13.5974 9
 1 0 9 27.9116 40.2884 3
 -1 0 9 28.6053 30.8592 3
 -1 0 -9 72.5271 13.0651 11
 1 0 -9 74.0933 12.2501 9
 -1 0 -10 86.6126 14.7736 11
 1 0 -10 102.594 14.99 9
 1 0 -11 204.205 20.2817 9
 -1 0 -11 213.909 20.879 11
 -1 0 -12 263.684 24.1716 11
 1 0 -12 276.022 23.8431 9
 -1 0 -13 41.4301 16.6545 11
 1 0 -13 66.8345 17.0891 9
 -1 0 -14 1313.94 71.3804 11
 -1 0 -14 1117.2 68.0862 6
 1 0 -14 1233.67 70.8341 9
 -1 0 -15 779.654 49.9644 11
 1 0 -15 775.474 50.3096 9
 -1 0 -15 812.244 54.9443 9
 -1 0 -16 21.6329 15.5269 11
 1 0 -16 6.7475 16.4125 9
 -1 0 -16 22.6553 23.8414 9
 -1 0 -17 254.061 29.549 9
 1 0 -17 224.828 22.8776 9
 -1 0 -17 209.649 21.2818 11
 -1 0 -18 201.049 25.9623 9
 -1 0 -19 46.1307 18.1967 9
 -1 0 -20 13.8055 12.9438 9
 -1 -1 -20 33.7059 13.1757 9
 -1 -1 -19 68.8534 17.9221 9
 -1 -1 -18 115.3 21.8108 9
 1 1 -18 45.5793 14.9272 9
 -1 -1 -17 42.1355 23.285 9
 1 1 -17 33.8086 16.2646 9
 -1 -1 -16 69.3955 25.1279 9
 1 1 -16 78.7153 18.5762 9
 -1 -1 -16 71.4784 15.9904 11
 1 1 -15 30.9138 17.872 9
 -1 -1 -15 4.33257 24.111 9
 -1 -1 -15 60.2711 16.537 11
 1 1 -14 62.9933 18.3669 9
 -1 -1 -14 49.8173 16.2721 11
 -1 -1 -13 924.146 56.1016 11
 1 1 -13 926.61 56.2598 9
 1 1 -12 208.802 20.826 9
 -1 -1 -12 198.122 20.3574 11
 -1 -1 -11 68.7225 14.5924 11
 1 1 -11 46.2116 14.0604 9
 1 1 -10 105.451 15.2212 9
 -1 1 10 86.5682 33.4614 4
 -1 -1 -10 90.9133 14.306 11
 -1 -1 -9 1813.73 98.9721 11
 1 1 -9 1831.95 98.4508 9
 -1 1 9 1840.07 125.438 3
 1 -1 9 1908 148.682 3
 1 -1 8 1159.66 104.187 3
 -1 -1 -8 1045.77 59.0896 11
 -1 1 8 1054.07 79.6226 3
 1 -1 7 519.212 67.4491 4
 -1 1 7 600.742 53.0052 3
 1 -1 6 7184.68 398.277 4
 -1 1 6 6764.87 373.138 3
 1 -1 6 7362.67 400.615 3
 -1 -1 -6 6966.17 390.75 3
 1 -1 5 10324.2 568.693 4
 -1 -1 -5 10556.2 565.3 3
 -1 -1 -4 19416.8 969.868 3
 1 -1 4 19741.7 971.542 4
 -1 1 4 17864.9 950.454 2
 -1 1 4 18000.2 953.697 1
 1 -1 3 18735.8 963.114 4
 1 -1 3 20176.6 966.717 3
 -1 1 3 18795.1 948.519 1
 -1 1 3 17255.4 947.399 2
 1 -1 2 16563.8 841.944 4
 1 1 -2 16725.5 838.623 1
 1 -1 2 14426.2 842.072 3
 -1 -1 -2 16548.3 845.105 4
 1 -1 1 95123.3 4871.59 4
 -1 -1 -1 93376.8 4874.85 4
 1 1 -1 96188.7 4870.55 1
 1 1 -1 94566.8 4872.87 2
 -1 1 0 43301.4 2284.84 4
 1 1 0 45978.2 2293.18 2
 -1 1 0 45028.5 2289.22 3
 -1 1 -1 92398.3 4727.42 3
 1 1 1 90843.1 4730.38 2
 1 -1 -1 92115.7 4716.93 1
 1 -1 -1 92607.4 4721.14 2
 -1 -1 1 91758.5 4728.03 2
 -1 1 -2 13869.9 761.23 3
 -1 -1 2 15019.9 758.632 2
 -1 1 -3 15971.7 950.178 3
 -1 -1 3 18846.2 948.883 2
 1 1 3 18460 956.237 4
 -1 -1 3 19389 949.24 1
 -1 -1 4 18964.9 991.832 1
 -1 -1 5 10370 556.109 1
 -1 -1 6 6940.81 385.218 1
 -1 -1 7 585.197 62.1612 1
 1 1 7 582.158 71.0758 4
 -1 -1 8 1083.3 92.8705 1
 1 1 8 1083.92 60.9211 10
 -1 1 -8 1080.2 60.5832 11
 -1 1 -8 1058.96 61.1391 9
 1 1 8 1201.66 107.123 4
 1 1 9 1946.58 154.035 4
 -1 1 -9 1851 97.7984 11
 -1 1 -9 1740.93 98.1107 9
 -1 -1 9 1843.2 129.785 3
 -1 -1 9 1798.51 135.486 1
 1 -1 -9 1780.91 96.7012 9
 1 -1 -10 88.9977 14.3698 9
 -1 -1 10 79.1762 35.5779 1
 -1 1 -10 81.6428 14.4052 11
 1 -1 -11 82.6804 15.3854 9
 -1 1 -11 66.1477 15.2953 11
 -1 1 -12 172.676 20.3672 11
 1 -1 -12 217.117 20.7408 9
 1 -1 -13 904.536 55.5493 9
 -1 1 -13 937.147 56.6577 11
 1 -1 -14 85.3493 18.2429 9
 -1 1 -14 72.9472 19.3523 11
 -1 1 -14 68.2153 14.5224 6
 -1 1 -15 37.286 17.7903 11
 1 -1 -15 17.0566 17.2841 9
 1 -1 -16 103.54 18.5554 9
 -1 1 -16 93.5652 26.8903 9
 -1 1 -16 73.9968 17.437 11
 -1 1 -17 43.8523 15.8603 11
 -1 1 -17 29.6909 23.1923 9
 1 -1 -17 38.9894 15.7668 9
 -1 1 -18 86.1886 14.7245 11
 -1 1 -18 71.8629 22.0555 9
 -1 1 -19 43.833 17.784 9
 -1 1 -20 -6.60167 12.4308 9
 -1 -2 -20 24.1507 12.4394 9
 -1 -2 -19 -29.9054 16.4479 9
 -1 -2 -18 19.1146 19.2147 9
 -1 -2 -17 48.4404 21.8071 9
 1 2 -17 34.5947 16.1767 9
 -1 -2 -16 89.8232 25.0445 9
 -1 -2 -16 84.1409 14.6748 11
 1 2 -16 44.7174 17.7208 9
 1 2 -15 546.812 39.6159 9
 -1 -2 -15 549.555 37.1676 11
 -1 -2 -15 570.212 43.7065 9
 -1 -2 -14 74.8784 16.9568 11
 1 2 -14 29.1649 18.1418 9
 1 2 -13 80.1886 18.2447 9
 -1 -2 -13 100.902 16.93 11
 -1 -2 -12 63.1204 15.025 11
 1 2 -12 18.2947 15.3414 9
 -1 -2 -11 457.806 30.9862 11
 1 2 -11 437.99 31.092 9
 1 2 -10 2530.02 134.965 9
 -1 -2 -10 2519.45 135.101 11
 1 2 -9 957.224 54.7598 9
 1 -2 9 1133.94 107.979 3
 -1 -2 -9 967.153 55.0978 11
 -1 2 9 876.926 82.6203 4
 1 -2 8 4305.33 260.84 3
 -1 2 8 3492.14 232.96 4
 -1 -2 -8 4004.24 206.386 11
 -1 2 8 3818.43 222.026 3
 -1 -2 -7 7404.51 390.734 3
 1 -2 7 7745.17 406.135 3
 -1 2 7 6445.27 364.772 3
 -1 2 7 6654.07 377.246 4
 -1 -2 -6 7856.56 402.336 3
 -1 2 6 6875.17 374.874 3
 -1 2 5 7009.14 370.192 3
 -1 2 5 6905.09 369.596 2
 1 -2 4 5832.45 334.102 3
 -1 -2 -4 6062.65 335.474 3
 -1 2 3 11728.9 615.764 1
 1 -2 3 12611 637.918 3
 -1 -2 -3 12478.4 639.073 3
 1 2 -2 6986.75 365.824 1
 1 -2 2 6503.5 366.9 3
 1 -2 1 17922.2 926.165 3
 1 -2 1 17705.2 921.531 4
 -1 2 1 18372.6 916.146 3
 1 2 -1 16165.1 926.745 1
 1 -2 0 63997.4 3315.92 3
 1 -2 0 64619.4 3310.9 4
 1 2 0 63511.8 3322.49 2
 -1 2 0 65539.8 3314.38 3
 -1 -2 1 14827 779.266 2
 -1 -2 2 6358.1 345.86 2
 1 2 3 11249.7 626.497 2
 -1 -2 3 12403.5 627.718 1
 -1 -2 4 5458.7 304.837 1
 -1 -2 5 8164.21 416.16 1
 1 2 5 6809.22 418.215 4
 1 2 6 8288.3 433.759 4
 -1 -2 6 7093.24 420.329 1
 -1 2 -7 6823.87 351.141 11
 -1 -2 7 6760.42 386.716 1
 1 2 7 7264.42 398.891 4
 -1 2 -7 6692.21 351.281 9
 1 2 8 3568.7 250.034 4
 -1 2 -8 3950.12 205.725 11
 -1 -2 8 3629.79 241.693 1
 -1 2 -8 3986.98 206.088 9
 1 2 8 3893.69 205.814 10
 -1 2 -9 1045.67 59.9298 11
 1 2 9 1192.3 109.117 4
 1 2 9 1084.08 60.4062 10
 -1 2 -9 987.03 60.2558 9
 -1 -2 9 1174.12 100.594 1
 -1 2 -10 2567.07 132.552 11
 -1 -2 10 2257.25 170.532 3
 -1 -2 10 2253.7 176.392 1
 -1 2 -10 2359.49 132.677 9
 1 -2 -10 2487.07 131.435 9
 1 -2 -11 396.664 29.2694 9
 -1 2 -11 449.686 30.9819 11
 -1 2 -12 29.0792 16.1721 11
 1 -2 -12 56.8851 14.8908 9
 -1 2 -13 128.378 17.6691 6
 -1 2 -13 96.8109 19.0105 11
 1 -2 -13 129.55 18.97 9
 1 -2 -14 36.5739 16.9203 9
 -1 2 -14 44.0334 14.7669 6
 -1 2 -14 17.7869 17.2625 11
 -1 2 -15 467.824 36.9651 11
 1 -2 -15 532.556 36.7077 9
 1 -2 -16 68.8684 17.5963 9
 -1 2 -16 76.7864 25.7154 9
 -1 2 -16 68.3759 18.8079 11
 1 -2 -17 31.3211 15.4047 9
 -1 2 -17 10.2916 22.3064 9
 -1 2 -17 45.0872 16.5761 11
 -1 2 -18 18.0263 20.12 9
 -1 2 -18 44.4756 13.7811 11
 -1 2 -19 -3.66906 15.9687 9
 -1 -3 -20 24.3315 11.6505 9
 -1 -3 -19 27.95 16.0321 9
 -1 -3 -18 46.9994 19.8533 9
 -1 -3 -17 202.142 26.0143 9
 -1 -3 -16 50.2085 23.2538 9
 1 3 -16 52.5838 17.747 9
 -1 -3 -15 289.031 32.0794 9
 -1 -3 -15 242.534 22.0932 11
 1 3 -15 247.603 26.1808 9
 -1 -3 -14 1047.84 61.3875 11
 1 3 -14 1002.3 63.0885 9
 -1 -3 -14 1096.32 67.3965 9
 1 3 -13 289.571 26.7068 9
 -1 -3 -13 253.691 23.3293 11
 -1 -3 -12 464.469 32.1427 11
 1 3 -12 454.764 31.7564 11
 1 3 -12 440.332 33.0856 9
 -1 -3 -11 202.69 19.0552 11
 1 3 -11 164.329 18.5384 11
 1 3 -11 177.288 20.2349 9
 -1 -3 -10 1223.94 69.5059 11
 1 3 -10 1200.56 69.8303 11
 1 3 -10 1299.42 70.3473 9
 1 -3 9 16.338 45.1356 3
 1 3 -9 51.3191 13.1389 9
 1 3 -9 47.94 11.9513 11
 -1 -3 -9 51.5908 12.1508 11
 1 -3 8 1790.78 138.198 3
 1 3 -8 1626.46 87.9875 11
 -1 -3 -8 1595.39 87.7292 11
 1 3 -8 1594.91 87.5437 9
 -1 -3 -8 1806.94 126.478 3
 -1 3 8 1633.92 114.286 4
 -1 -3 -7 951.934 74.2821 3
 -1 3 7 968.766 62.1767 4
 -1 3 6 4360.97 248.334 4
 -1 -3 -6 4640.77 265.487 3
 1 -3 5 11173.1 614.627 3
 -1 3 5 10868.2 591.239 4
 -1 -3 -5 12693.5 617.476 3
 1 -3 4 13548.4 404.318 3
 -1 -3 -4 4303.51 367.807 4
 1 -3 3 23399.9 1223.91 3
 1 -3 2 16296.4 878.275 3
 1 3 -2 17239 880.849 1
 1 -3 1 3631.02 203.212 3
 1 3 -1 3597.55 208.505 1
 1 -3 0 55387.1 2847.85 3
 1 -3 -1 3501.52 188.073 3
 1 3 2 16467.8 868.998 2
 -1 -3 2 16453.5 867.284 2
 -1 -3 3 21646.1 1181.07 1
 1 3 3 23794.6 1187.5 2
 1 3 4 13367.4 725.785 2
 -1 -3 4 13772.5 724.84 1
 1 3 5 9899.48 573.374 2
 -1 -3 5 11612.2 581.598 1
 -1 -3 6 4193.71 252.399 1
 -1 -3 7 882.54 82.2265 1
 -1 3 -7 850.267 47.5055 11
 -1 3 -7 789.542 47.8214 9
 -1 3 -8 1595.56 89.9294 9
 -1 3 -8 1696.32 89.7023 11
 -1 -3 8 1516.6 125.725 1
 1 3 8 1644.45 89.6526 10
 1 3 9 39.7275 12.8446 10
 -1 3 -9 40.0676 14.1009 9
 -1 3 -9 57.6741 13.3291 11
 -1 -3 9 60.918 37.4152 1
 -1 3 -10 1164.01 69.0327 9
 -1 3 -10 1220.03 68.6481 11
 -1 -3 10 1223.66 111.538 3
 -1 3 -11 183.773 20.2969 11
 -1 3 -11 196.738 19.1093 6
 1 -3 -11 182.513 19.2604 9
 1 -3 -12 467.88 32.6953 9
 -1 3 -12 456.074 34.0756 11
 -1 3 -12 452.732 31.936 6
 1 -3 -13 267.409 25.0248 9
 -1 3 -13 276.484 27.0953 11
 -1 3 -13 280.229 24.3132 6
 -1 3 -14 1129.31 65.9806 11
 1 -3 -14 1113.54 63.9219 9
 -1 3 -14 987.995 61.9446 6
 -1 3 -15 205.931 20.7297 6
 -1 3 -15 277.881 26.7417 11
 1 -3 -15 219.453 23.7806 9
 -1 3 -16 77.2664 26.36 9
 1 -3 -16 64.1523 16.9015 9
 -1 3 -16 50.2901 19.4511 11
 -1 3 -17 168.84 21.4765 11
 1 -3 -17 163.1 19.7126 9
 -1 3 -17 178.546 27.3279 9
 -1 3 -18 19.4834 20.0031 9
 -1 3 -18 50.5643 14.5641 11
 -1 3 -19 0.71138 15.7118 9
 -1 -4 -20 12.3393 10.4766 9
 -1 -4 -19 54.6334 15.5882 9
 -1 -4 -18 77.3816 18.8958 9
 -1 -4 -17 118.93 23.7594 9
 -1 -4 -16 103.015 25.9737 9
 1 4 -15 284.029 28.9533 9
 -1 -4 -15 383.767 35.0489 9
 1 4 -14 80.3074 20.0636 9
 -1 -4 -14 98.735 24.9852 9
 -1 -4 -14 105.523 16.4381 11
 1 4 -13 882.947 53.7042 9
 -1 -4 -13 825.947 50.4887 11
 1 4 -13 802.822 51.9269 11
 -1 -4 -12 22.6513 13.2392 11
 1 4 -12 8.33308 16.9329 9
 1 4 -12 18.5111 14.6414 11
 1 4 -11 207.368 21.49 11
 -1 -4 -11 212.4 20.0391 11
 1 4 -11 256.8 23.0357 9
 1 4 -10 473.35 33.6557 11
 1 4 -10 553.083 34.6904 9
 -1 -4 -10 494.494 32.6027 11
 1 4 -9 539.383 35.265 11
 -1 -4 -9 558.719 34.5304 11
 1 4 -9 547.092 35.3105 9
 1 4 -8 682.521 41.307 9
 -1 -4 -8 796.966 76.5916 3
 1 4 -8 686.026 41.6819 11
 -1 -4 -8 685.792 41.0062 11
 -1 -4 -7 6787.44 355.269 8
 1 4 -7 6844.35 354.911 11
 -1 -4 -7 7198.38 393.939 3
 1 -4 6 1609.28 129.793 3
 -1 -4 -6 1763.82 125.815 3
 1 -4 5 18830.5 1058.77 3
 -1 -4 -5 21197.5 1064.28 4
 -1 -4 -5 19964.3 1058.48 3
 -1 -4 -4 33076.8 1680.91 4
 1 -4 4 31037.9 1674.43 3
 -1 -4 -4 32317.6 1676.37 3
 1 -4 3 2358.5 151.702 3
 -1 -4 -3 2539 159.667 4
 1 4 -2 12889.9 672.56 1
 1 -4 2 12317.4 666.465 3
 1 4 -1 34457.8 1891.98 1
 -1 -4 -1 37361.5 1894.97 2
 1 -4 1 37346.3 1885.32 3
 1 -4 0 14924.4 763.974 3
 1 -4 0 14451.1 758.596 1
 1 -4 -1 36698.1 1938.53 3
 1 4 1 40671.2 1958.21 2
 1 4 2 12992.4 693.657 2
 1 4 3 2587.92 156.766 2
 -1 -4 3 2289.64 153.083 1
 -1 -4 4 29964.5 1638.19 1
 1 4 4 32922.6 1642.06 2
 1 4 5 18946.4 1004.73 2
 -1 -4 5 18784.7 1004.19 1
 -1 -4 6 1494.84 120.038 1
 -1 4 -6 1594.3 86.487 11
 1 4 6 1761.72 123.811 2
 -1 4 -7 6703.13 349.032 9
 -1 -4 7 6461.46 390.665 1
 1 4 7 7142.26 393.118 2
 1 4 8 640.213 40.4772 10
 1 4 8 777.07 77.4776 2
 -1 -4 8 604.7 73.9364 1
 -1 4 -8 650.213 40.369 11
 -1 4 -8 702.622 41.6942 9
 -1 4 -9 576.318 35.104 6
 1 4 9 534.144 35.3519 10
 -1 4 -9 532.526 35.4213 11
 -1 4 -9 535.727 36.2097 9
 1 4 9 576.214 70.5846 2
 1 4 10 506.492 34.3404 10
 -1 4 -10 526.252 33.8447 6
 -1 4 -10 519.168 36.0048 9
 -1 4 -10 490.142 34.857 11
 -1 4 -11 205.952 19.8985 6
 -1 4 -11 179.957 21.5284 11
 -1 4 -12 26.5261 14.3597 6
 1 -4 -12 2.28824 14.6562 9
 -1 4 -12 -1.8309 17.0457 11
 -1 4 -13 872.733 54.1843 6
 -1 4 -13 915.41 57.2948 11
 1 -4 -13 890.237 54.6524 9
 -1 4 -14 96.6428 22.4581 11
 -1 4 -14 87.9077 17.001 6
 1 -4 -14 92.0538 18.7167 9
 -1 4 -15 339.313 26.2288 6
 -1 4 -15 394.839 32.9513 11
 1 -4 -15 316.776 28.3023 9
 -1 4 -16 45.0248 25.2677 9
 1 -4 -16 71.6787 17.2135 9
 -1 4 -16 70.5305 20.7146 11
 -1 4 -17 140.333 25.316 9
 -1 4 -17 154.957 21.512 11
 -1 4 -18 76.3172 20.9726 9
 -1 4 -18 89.152 16.5379 11
 -1 4 -19 37.8798 11.0274 11
 -1 -5 -20 22.345 9.79076 9
 -1 -5 -19 23.7747 13.7703 9
 -1 -5 -18 100.372 19.0194 9
 -1 -5 -17 13.5392 19.56 9
 -1 -5 -16 465.487 38.4068 9
 1 5 -15 -1.74265 15.4323 11
 -1 -5 -15 49.2007 25.5857 9
 1 5 -14 434.384 33.725 11
 -1 -5 -14 452.118 39.5062 9
 1 5 -13 243.459 27.3239 9
 -1 -5 -13 324.062 24.2254 11
 1 5 -13 276.849 26.7764 11
 1 5 -12 26.1702 17.5155 9
 1 5 -12 23.1312 16.7018 11
 -1 -5 -12 36.1916 13.3877 11
 -1 -5 -11 490.941 33.1356 11
 1 5 -11 517.543 35.987 11
 1 5 -11 479.465 35.2099 9
 1 5 -10 302.803 26.3718 9
 -1 -5 -10 329.703 24.6285 11
 1 5 -10 348.642 26.9487 11
 1 5 -9 1302.01 74.9489 11
 -1 -5 -9 1321.07 73.4618 11
 1 5 -9 1337.12 74.5107 9
 1 5 -8 2839.86 148.708 11
 1 5 -8 2711.49 147.679 9
 -1 -5 -8 2888.37 187.226 3
 1 5 -7 1904.64 98.922 11
 1 -5 7 1705.31 140.756 3
 -1 -5 -7 1778.92 98.7243 8
 -1 -5 -7 1796.11 132.658 3
 1 5 -7 1768.66 97.6705 9
 -1 -5 -6 28884.2 1363.63 3
 -1 -5 -6 25373.8 1319.14 8
 1 -5 6 25407.5 1362.92 3
 1 5 -6 25690.2 1319.2 11
 -1 -5 -5 4086.18 240.519 3
 -1 -5 -5 3882.78 241.619 4
 1 -5 5 3694.23 238.526 3
 1 -5 4 15902.7 799.942 3
 -1 5 4 14497.8 765.296 1
 1 -5 3 7851.26 422.021 3
 -1 -5 -3 7364.4 426.85 4
 1 -5 2 680.589 60.7557 3
 1 -5 2 756.225 58.7376 1
 1 -5 1 7305.44 404.641 3
 1 -5 1 7485.6 401.185 1
 -1 -5 -1 7811.16 417.482 2
 1 -5 0 5058.27 271.517 1
 1 -5 0 4721.68 274.785 3
 1 -5 -1 6994.55 370.422 3
 1 -5 -2 557.87 36.3918 2
 1 -5 -2 582.761 37.2329 3
 1 5 3 8619.14 384.078 2
 -1 -5 3 5358.94 369.844 2
 -1 -5 4 15559.4 848.109 1
 1 5 4 16101.1 848.13 2
 -1 -5 5 3336.01 222.727 1
 -1 5 -5 3572.89 187.307 6
 1 5 5 3902.7 225.428 2
 -1 5 -6 26257.4 1340.02 6
 1 5 6 26890.4 1381.44 2
 -1 5 -6 25843.5 1340.51 9
 -1 5 -6 26184.5 1340.2 11
 -1 -5 6 25176.8 1383.7 1
 -1 5 -7 1765.6 96.9634 6
 1 5 7 1855.64 97.636 10
 1 5 7 2006.55 138.75 2
 -1 5 -7 1825 97.9727 9
 -1 5 -7 1709.7 97.0873 11
 -1 -5 7 1672.01 136.571 1
 -1 -5 8 2692.41 196.131 1
 1 5 8 2593.95 188.206 2
 -1 5 -8 2825.76 147.076 6
 1 5 8 2705.08 147.046 10
 -1 5 -8 2769.83 147.872 9
 1 5 9 1182.59 114.233 2
 -1 5 -9 1391.78 76.281 11
 -1 5 -9 1308.42 75.244 6
 1 5 9 1306.79 75.3743 10
 -1 5 -9 1413.2 77.1333 9
 -1 5 -10 343.072 28.8853 9
 -1 5 -10 303.746 26.5648 11
 -1 5 -10 347.293 26.2268 6
 1 5 10 317.794 25.9006 10
 -1 5 -11 514.479 35.5455 6
 -1 5 -11 530.099 37.9445 11
 -1 5 -12 12.0456 15.0618 6
 -1 5 -12 19.4977 18.1605 11
 -1 5 -13 350.241 31.2593 11
 -1 5 -13 276.189 26.0262 6
 1 -5 -13 308.276 27.4484 9
 1 -5 -14 456.391 34.809 9
 -1 5 -14 482.327 33.7902 6
 -1 5 -14 476.936 38.8083 11
 1 -5 -15 56.0471 16.9064 9
 -1 5 -15 10.9654 13.2299 6
 -1 5 -15 38.668 21.3711 11
 -1 5 -16 418.753 34.4353 11
 1 -5 -16 400.519 30.2634 9
 1 -5 -17 6.87851 13.3841 9
 -1 5 -17 6.29871 16.9491 11
 -1 5 -17 28.1828 22.1872 9
 -1 5 -18 70.9315 16.1479 11
 -1 5 -19 14.2654 10.4734 11
 -1 -6 -20 9.97229 7.57719 9
 -1 -6 -19 88.6305 14.9433 9
 -1 -6 -18 -8.48114 15.673 9
 -1 -6 -17 31.7157 19.2251 9
 -1 -6 -16 5.87056 21.3327 9
 -1 -6 -15 32.6274 23.6152 9
 1 6 -15 29.4026 16.7936 11
 1 6 -14 1007.66 62.1837 11
 1 6 -13 416.504 34.255 11
 1 6 -12 182.821 23.6031 11
 -1 -6 -12 181.261 18.7987 11
 -1 -6 -11 149.575 17.7287 11
 1 6 -11 176.822 22.0956 11
 -1 -6 -10 1939.28 108.701 11
 1 6 -10 2094.98 111.608 11
 -1 -6 -9 553.227 34.9245 11
 1 6 -9 530.805 37.1448 11
 -1 -6 -8 816.687 49.7529 8
 -1 -6 -8 802.841 84.2992 3
 1 6 -8 818.471 50.0849 11
 1 -6 7 608.194 81.9551 3
 -1 -6 -7 744.288 74.0429 3
 -1 -6 -7 624.418 39.6105 8
 1 6 -7 600.244 37.4313 6
 1 6 -7 660.583 40.2091 11
 1 6 -6 1680.97 87.4818 11
 1 6 -6 1609.32 85.2396 6
 -1 -6 -6 1661.67 125.378 3
 -1 -6 -6 1596.44 86.8064 8
 1 -6 6 1577.11 127.826 3
 -1 6 6 1272.94 90.4967 1
 -1 -6 -5 12518.7 643.079 4
 1 -6 5 11572.4 636.92 3
 -1 -6 -5 11717 595.785 8
 -1 -6 -5 12901.5 640.013 3
 1 6 -5 11947.4 596.386 11
 -1 6 5 10393.8 598.231 1
 -1 -6 -4 901.95 87.089 4
 1 -6 4 775.551 76.9485 1
 1 -6 4 829.806 82.2411 3
 1 6 -4 923.437 52.1904 11
 1 -6 3 4889.77 290.049 1
 1 -6 3 4950.65 293.538 3
 -1 -6 -3 5620.34 306.372 4
 -1 -6 -2 2757.99 182.951 2
 1 -6 2 3237.36 181.847 1
 1 6 -1 2395.59 154.953 1
 -1 -6 -1 2139.11 151.158 2
 1 -6 1 2280.7 136.921 1
 -1 -6 0 8613.42 495.803 2
 1 6 0 9390.05 498.616 1
 1 6 1 2458.49 161.668 1
 1 -6 -1 2443.16 141.063 3
 -1 -6 1 2444.51 161.462 2
 1 -6 -2 3174.65 171.032 3
 -1 -6 2 3243.17 200.581 2
 1 -6 -2 2922.65 170.517 2
 1 -6 -2 3349.21 171.604 4
 1 6 3 5568.7 322.675 2
 1 6 4 1095.14 87.9168 2
 -1 6 -4 951.918 54.3389 6
 1 6 5 12739.3 641.055 2
 1 6 5 11475.2 599.747 6
 -1 -6 5 11088.6 640.024 1
 -1 6 -5 11745.9 598.726 11
 -1 6 -5 11518.8 599.13 9
 -1 -6 6 1412.52 125.169 1
 -1 6 -6 1615.43 88.7822 11
 -1 6 -6 1677.83 88.8865 6
 1 6 6 1627.81 89.2137 10
 1 6 6 1769.37 126.825 2
 -1 6 -6 1581.39 89.2751 9
 1 6 7 590.707 39.1326 10
 1 6 7 563.223 67.9478 2
 -1 6 -7 621.951 38.8329 11
 -1 6 -7 678.123 39.3236 6
 -1 6 -7 641.385 40.2146 9
 -1 -6 7 499.736 73.8926 1
 1 6 8 807.215 49.3832 10
 -1 6 -8 804.342 50.561 9
 1 6 8 722.926 81.3622 2
 -1 6 -8 889.787 49.9587 6
 1 6 9 555.445 35.9344 10
 -1 6 -9 553.477 38.4196 9
 -1 6 -9 535.329 36.4735 6
 -1 6 -10 2102.07 111.047 6
 1 6 10 1976.03 110.206 10
 -1 6 -10 1989.6 112.039 11
 -1 6 -10 2012.5 112.786 9
 -1 6 -11 168.083 23.6172 11
 -1 6 -11 181.53 21.1224 6
 -1 6 -12 166.295 20.7579 6
 -1 6 -12 194.633 25.3679 11
 -1 6 -13 433.678 32.5046 6
 -1 6 -13 486.544 38.6048 11
 1 -6 -13 399.039 32.8878 9
 -1 6 -14 1095.94 67.2712 11
 -1 6 -14 1034.49 62.1963 6
 1 -6 -14 1044.54 63.1046 9
 -1 6 -15 37.2846 14.1281 6
 1 -6 -15 15.0791 15.5802 9
 -1 6 -15 29.7638 22.0708 11
 1 -6 -16 35.9644 15.4152 9
 -1 6 -16 24.6905 19.1658 11
 -1 6 -17 -4.45043 17.1769 11
 -1 6 -18 0.71037 13.9202 11
 -1 6 -19 43.5272 10.9659 11
 -1 -7 -19 21.1939 11.1477 9
 -1 -7 -18 28.3167 14.7473 9
 -1 -7 -17 192.531 23.6802 9
 -1 -7 -16 114.13 23.0204 9
 1 7 -15 39.6622 18.149 10
 -1 -7 -15 40.9816 22.8453 9
 1 7 -14 88.7201 21.0438 11
 1 7 -13 1070.62 66.8084 11
 1 7 -12 -11.8496 19.4269 11
 1 7 -11 998.418 62.6543 11
 1 7 -10 683.108 46.5862 11
 -1 -7 -10 699.171 42.7094 11
 -1 -7 -9 3448.72 185.422 11
 1 7 -9 3513.36 185.201 6
 1 7 -9 3585.8 188.446 11
 1 7 -8 114.832 18.0592 11
 -1 -7 -8 96.1321 16.8071 8
 1 7 -8 136.096 14.7531 6
 -1 -7 -7 1513.37 87.2826 8
 1 7 -7 1582.89 86.0382 6
 -1 -7 -7 1848.77 130.657 3
 1 7 -7 1578.29 88.4312 11
 1 -7 6 13.211 36.9871 3
 1 7 -6 26.9186 10.7438 6
 1 7 -6 28.3018 14.1855 11
 -1 -7 -6 5.70059 30.0471 3
 -1 -7 -6 6.67684 28.967 4
 -1 -7 -6 9.93367 12.2119 8
 1 -7 6 48.9817 32.2693 1
 1 -7 5 3096.05 200.641 1
 1 -7 5 3215.01 206.249 3
 -1 -7 -5 2967.56 162.291 8
 1 7 -5 3054.49 163.173 11
 -1 -7 -5 3295.08 209.582 4
 1 7 -5 3043.4 161.663 6
 -1 -7 -5 3718.97 209.321 3
 1 -7 4 544.254 63.912 1
 1 7 -4 600.31 37.593 11
 1 7 -4 587.948 36.4267 6
 -1 -7 -4 655.984 74.1508 4
 1 -7 4 612.059 70.0811 3
 1 7 -3 13428.3 696.403 10
 1 7 -3 13605.8 694.799 6
 1 -7 3 12583.2 723.619 1
 -1 -7 -3 13982.4 740.191 4
 -1 -7 -2 3441.88 222.603 2
 1 7 -2 3673.73 193.561 6
 -1 -7 -1 25318.1 1276.5 2
 1 7 -1 25262 1276.21 1
 1 7 -1 23749.2 1235.77 10
 1 7 0 996.993 90.6414 1
 -1 -7 0 1024.99 89.5856 2
 1 7 1 25046.4 1316.23 1
 -1 -7 1 24652.2 1315.99 2
 1 -7 -2 3521.83 193.505 4
 1 7 2 3615.81 184.904 6
 1 -7 -2 2998.69 191.365 2
 1 7 2 3814.26 224.88 1
 -1 -7 2 4135.63 229.615 2
 1 -7 -2 3527.64 192.605 3
 1 -7 -3 14172.9 701.756 5
 -1 7 -3 13584.9 702.613 6
 1 -7 -3 13330 703.042 7
 1 7 3 13278.8 703.615 6
 -1 -7 3 13510.8 747.014 2
 1 7 4 566.722 38.334 10
 -1 7 -4 624.62 37.3878 11
 1 7 4 633.739 38.7757 6
 1 -7 -4 630.807 37.5751 7
 -1 7 -4 615.652 37.4113 6
 1 7 5 3059.11 165.662 6
 1 7 5 3138 165.296 10
 1 7 5 3328.52 204.856 2
 -1 7 -5 3101.1 164.664 11
 1 7 6 -5.35444 12.8076 10
 -1 7 -6 10.9851 10.9567 6
 1 7 6 16.9817 26.7775 2
 -1 7 -6 6.4726 12.172 11
 -1 -7 6 -20.762 32.0767 1
 1 7 7 1444.54 85.0542 10
 -1 7 -7 1484.06 85.3271 11
 -1 7 -7 1634.66 85.3497 6
 1 7 7 1633.1 124.967 2
 -1 7 -7 1562.05 86.3075 9
 -1 7 -8 87.971 17.3608 9
 -1 7 -8 108.558 17.2107 11
 -1 7 -8 116.977 16.6404 6
 1 7 8 89.685 15.7713 10
 -1 7 -9 3764.74 192.483 6
 1 7 9 3512.04 191.671 10
 -1 7 -9 3583.08 193.704 9
 -1 7 -10 713.169 45.7354 6
 -1 7 -10 716.832 48.3146 9
 -1 7 -11 943.058 65.0112 9
 -1 7 -11 1109.57 65.3584 11
 -1 7 -11 1045.4 62.1433 6
 -1 7 -12 8.8739 21.6397 11
 -1 7 -12 9.57188 16.717 6
 -1 7 -13 1077.01 65.1598 6
 -1 7 -13 1137.85 70.6997 11
 -1 7 -14 139.099 19.2028 6
 1 -7 -14 122.802 19.6773 9
 -1 7 -14 101.656 25.7287 11
 -1 7 -15 52.4068 14.9506 6
 1 -7 -15 55.1491 16.5982 9
 -1 7 -15 66.774 23.2688 11
 -1 7 -16 94.9893 14.7115 6
 -1 7 -16 106.563 22.1346 11
 -1 7 -17 150.774 21.5119 11
 -1 7 -18 46.4295 14.4178 11
 -1 7 -19 30.6234 9.26518 11
 -1 -8 -19 49.0754 9.75471 9
 -1 -8 -18 10.8505 13.1463 9
 -1 -8 -17 45.5428 16.9267 9
 -1 -8 -16 29.8918 19.5665 9
 1 8 -15 95.5104 20.2129 10
 -1 -8 -15 76.7493 23.2015 9
 1 8 -14 351.479 30.9 10
 1 8 -14 243.588 28.7731 11
 1 8 -13 -14.7042 19.1574 11
 1 8 -12 119.208 23.7744 11
 1 8 -11 3370.26 183.457 11
 1 8 -10 5005.8 254.043 11
 1 8 -10 4608.25 249.813 6
 -1 -8 -9 56.7394 14.1164 11
 1 8 -9 23.4691 19.2241 11
 1 8 -9 61.6274 14.1125 6
 1 8 -8 3026.34 161.499 6
 1 8 -8 3089.31 164.309 11
 -1 -8 -8 2980.33 163.007 8
 -1 -8 -7 624.403 40.0392 8
 1 8 -7 593.749 38.1414 6
 1 8 -7 595.834 41.3447 11
 -1 -8 -6 1290.53 75.8846 8
 1 8 -6 1373.2 77.196 11
 -1 -8 -6 1509.97 123.802 4
 1 -8 6 1138.83 111.343 1
 1 8 -6 1358.94 75.1535 6
 -1 -8 -6 1453.26 117.156 3
 1 -8 5 11.8644 30.8171 1
 1 -8 5 31.8477 36.2221 3
 -1 -8 -5 37.4901 12.9846 8
 -1 -8 -5 77.3997 37.4271 3
 1 8 -5 42.944 14.4014 11
 -1 -8 -5 103.576 38.7097 4
 1 8 -5 45.1308 12.9835 6
 1 -8 4 298.029 53.7534 3
 1 -8 4 347.179 52.0453 1
 -1 -8 -4 270.598 56.635 4
 1 8 -4 315.583 23.8794 6
 1 -8 3 1327.38 109.536 1
 1 8 -3 1540.28 83.5564 6
 -1 -8 -3 1564.27 124.636 4
 1 -8 2 3098.94 209.548 1
 -1 -8 -2 3067.93 215.968 2
 1 8 -2 3639.77 186.672 6
 1 8 -2 3594.71 188.024 10
 1 8 -1 2741.19 193.704 1
 -1 -8 -1 2947.31 195.345 2
 -1 -8 -1 2892.28 153.666 7
 1 8 -1 2894.15 154.263 6
 1 8 -1 2947.41 155.635 10
 1 8 0 760.219 45.2265 6
 -1 -8 0 755.669 44.172 7
 -1 8 0 774.467 44.0968 6
 -1 -8 0 719.243 76.5374 2
 1 8 0 727.041 46.1138 10
 1 8 0 733.29 78.9601 1
 1 8 1 3141.95 197.647 1
 -1 8 -1 2815.91 152.343 6
 1 -8 -1 2539.87 168.255 2
 1 8 1 2851.04 153.961 10
 -1 -8 1 2829.16 194.135 2
 1 -8 -1 2957.49 151.247 5
 1 -8 -1 2952.47 153.7 7
 1 -8 -2 3044.61 199.219 4
 1 -8 -2 3784.41 188.064 5
 1 8 2 3624.26 190.47 6
 1 -8 -2 3685.29 190.324 7
 -1 -8 2 3755.11 235.793 2
 1 8 2 3598.32 190.597 10
 -1 8 -2 3743.54 189.297 6
 1 -8 -2 2845.04 198.593 2
 1 -8 -2 3356.49 199.559 3
 1 8 2 3896.9 235.57 1
 -1 -8 3 1338.41 118.597 2
 1 8 3 1441.09 81.6139 6
 1 8 3 1566.19 120.941 1
 1 -8 -3 1517.15 81.1647 7
 1 8 3 1472.91 81.662 10
 -1 8 -3 1507.84 80.3495 6
 -1 8 -3 1373.71 80.0718 11
 1 8 4 332.047 25.5666 6
 -1 -8 4 323.923 54.4708 2
 -1 8 -4 310.654 23.6062 11
 1 -8 -4 294.511 23.0348 7
 1 8 4 303.039 24.98 10
 -1 8 -4 297.948 23.0457 6
 -1 8 -5 28.2979 12.53 11
 1 8 5 35.5522 13.9079 10
 1 8 5 56.0786 15.1916 6
 -1 8 -6 1331.78 73.3959 6
 1 8 6 1302.63 73.9199 10
 -1 8 -6 1257.15 73.5472 11
 -1 8 -7 572.153 38.763 11
 1 8 7 579.448 37.9461 10
 -1 8 -7 569.52 37.6238 6
 -1 8 -8 3171.72 164.49 6
 -1 8 -8 2973.97 165.01 11
 1 8 8 3036.74 163.863 10
 -1 8 -9 35.7471 18.117 11
 -1 8 -9 55.9388 16.5365 6
 -1 8 -10 5101.08 269.111 6
 -1 8 -11 3544.8 190.135 6
 -1 8 -12 133.134 21.1094 6
 -1 8 -12 134.178 26.9102 11
 -1 8 -13 40.4968 17.5852 6
 -1 8 -13 37.0981 24.8866 11
 1 -8 -14 302.618 26.8812 9
 -1 8 -14 317.544 33.4415 11
 -1 8 -14 327.255 27.088 6
 -1 8 -15 92.0835 17.1516 6
 -1 8 -15 115.98 24.6134 11
 1 -8 -15 120.31 17.8468 9
 -1 8 -16 65.6262 13.2171 6
 -1 8 -16 75.8806 21.4445 11
 -1 8 -17 19.7783 16.0293 11
 -1 8 -18 -0.61681 12.3377 11
 -1 -9 -18 15.1064 11.4221 9
 -1 -9 -17 20.9748 15.1517 9
 -1 -9 -16 46.0546 18.5754 9
 -1 -9 -15 6.49235 19.6426 9
 1 9 -15 27.6871 18.0452 10
 1 9 -14 201.151 26.3293 10
 1 9 -13 60.9181 23.5588 10
 1 9 -12 330.99 34.2978 11
 1 9 -11 675.201 49.6869 11
 1 9 -10 2271.96 128.029 6
 1 9 -10 2510.22 133.22 11
 1 9 -9 1508.52 87.6429 11
 1 9 -9 1458.1 83.3475 6
 -1 -9 -9 1467.47 82.2464 11
 -1 -9 -8 379.176 30.4118 8
 1 9 -8 411.917 33.2061 11
 1 9 -8 361.837 28.6047 6
 -1 -9 -7 408.447 32.1345 8
 1 9 -7 448.475 31.3348 6
 1 9 -7 437.753 34.5472 11
 -1 -9 -6 992.533 61.6784 8
 1 9 -6 1127.36 61.5784 6
 1 9 -6 1008.33 63.2172 11
 -1 -9 -5 3388.9 229.58 3
 -1 -9 -5 3383.92 184.822 8
 1 9 -5 3503.66 184.727 6
 1 9 -5 3688.56 187.757 10
 1 -9 5 2947.85 222.933 1
 1 9 -4 3347.7 175.004 6
 1 -9 4 2845.92 208.781 1
 1 -9 4 3084.83 217.197 3
 -1 9 3 955.745 54.6134 6
 1 9 -3 984.772 56.4484 6
 -1 -9 -3 975.846 96.71 4
 1 -9 3 777.422 80.0824 1
 1 9 -2 620.357 39.902 6
 -1 9 2 629.633 38.5022 6
 1 9 -2 649.014 42.0704 10
 1 9 -1 859.864 91.4691 1
 -1 -9 -1 925.989 54.4635 7
 -1 9 1 964.914 54.26 6
 1 -9 1 891.035 51.8668 5
 1 9 -1 994.109 55.582 6
 1 9 -1 1022.66 57.5629 10
 -1 -9 -1 965.074 92.8233 2
 1 -9 0 298.692 20.5215 5
 1 9 0 383.487 58.8947 1
 1 -9 0 293.505 41.5274 2
 -1 9 0 313.434 23.044 6
 1 9 0 333.345 26.0297 10
 -1 -9 0 308.23 23.0659 7
 -1 -9 0 389.261 58.6463 2
 -1 9 -1 927.618 55.8577 11
 1 -9 -1 1012.99 57.9029 7
 1 9 1 1098.32 98.2315 1
 -1 9 -1 989.028 56.5554 6
 -1 -9 1 1079.33 99.1676 2
 1 9 1 987.99 58.6136 10
 -1 -9 1 997.918 56.6584 7
 1 9 2 645.644 42.1917 6
 -1 -9 2 721.445 80.8046 2
 -1 9 -2 654.704 40.8001 6
 -1 9 -2 655.082 40.8639 11
 1 -9 -2 703.41 42.3828 7
 -1 -9 2 687.364 41.0245 7
 1 9 2 642.209 42.6948 10
 1 -9 -3 1030.85 57.3479 7
 -1 9 -3 970.462 56.2185 11
 1 9 3 1170.4 103.525 1
 -1 9 -3 946.101 55.9755 6
 1 9 3 948.661 57.6555 10
 -1 -9 3 940.239 55.5986 7
 1 9 3 947.982 57.4615 6
 -1 9 -4 3270.48 172.756 6
 1 9 4 3264.46 174.261 6
 1 9 4 3170.33 173.757 10
 1 9 4 3529.66 224.39 1
 1 -9 -4 3409.95 173.644 7
 -1 9 -4 3126.75 172.9 11
 1 9 5 3384.83 178.153 10
 1 9 5 3382.37 179.081 6
 -1 9 -5 3244.39 177.823 11
 1 9 6 1137.37 64.2755 10
 -1 9 -6 1036.75 64.201 11
 -1 9 -7 462.798 32.6871 6
 -1 9 -7 443.972 33.6819 11
 1 9 7 424.408 31.9041 10
 -1 9 -8 433.01 34.6552 11
 1 9 8 425.562 31.848 10
 -1 9 -8 464.486 33.428 6
 -1 9 -9 1599.95 92.1761 11
 -1 9 -9 1557.69 89.7895 6
 -1 9 -10 2391.23 134.859 6
 -1 9 -10 2539.23 137.701 11
 -1 9 -11 638.626 44.495 6
 -1 9 -12 396.661 32.514 6
 -1 9 -13 47.9424 17.9518 6
 -1 9 -13 25.5365 24.6263 11
 -1 9 -14 212.607 23.0499 6
 1 -9 -14 219.954 22.2554 9
 -1 9 -14 222.793 29.2177 11
 -1 9 -15 0.7245 13.4019 6
 1 -9 -15 8.66169 14.2264 9
 -1 9 -15 21.4364 21.4901 11
 -1 9 -16 67.6117 19.6011 11
 -1 9 -16 45.3879 12.3492 6
 -1 9 -17 20.396 14.7184 11
 -1 9 -18 23.8892 11.8995 11
 -1 -10 -18 30.9352 9.63406 9
 -1 -10 -17 32.7322 13.0438 9
 1 10 -16 52.9482 14.1061 10
 -1 -10 -16 82.4082 17.8711 9
 1 10 -15 73.0782 18.439 10
 -1 -10 -15 70.0962 19.9677 9
 1 10 -14 136.122 24.229 10
 1 10 -13 861.633 58.0675 10
 1 10 -12 430.036 39.0498 10
 1 10 -11 190.413 20.5658 6
 1 10 -11 179.604 30.3242 10
 1 10 -10 795.949 53.9529 10
 1 10 -10 632.535 44.697 6
 1 10 -10 739.469 51.5345 11
 1 10 -9 30.0827 22.4343 11
 1 10 -9 36.0425 16.1353 6
 -1 -10 -8 554.337 39.294 8
 1 10 -8 525.732 43.0821 11
 1 10 -8 567.108 38.3834 6
 -1 -10 -7 1612.02 93.4221 8
 1 10 -7 1602.15 92.9544 6
 1 10 -7 1796.92 98.2415 10
 -1 -10 -6 784.974 50.5683 8
 1 10 -6 839.288 50.7353 6
 1 10 -6 812.124 54.8723 10
 -1 -10 -5 1561.94 88.3871 8
 1 10 -5 1575.56 88.5543 6
 1 10 -4 467.303 33.119 6
 -1 10 3 560.267 36.1758 6
 1 10 -3 570.957 37.9467 6
 1 10 -3 612.078 41.33 10
 -1 10 2 48.0428 12.2704 6
 1 10 -2 46.6404 14.4342 6
 1 10 -2 56.0146 18.0061 10
 1 10 -1 400.822 32.7847 10
 -1 -10 -1 436.75 30.0626 7
 -1 10 1 453.511 29.937 6
 1 10 -1 429.672 31.2368 6
 1 10 0 2554.19 137.28 10
 1 -10 0 2576.75 136.721 7
 -1 10 0 2463.53 135.121 6
 -1 -10 0 2484.59 135.197 7
 -1 -10 1 444.021 30.0099 7
 -1 10 -1 432.398 30.1847 6
 1 10 1 416.466 32.1707 10
 1 -10 -1 463.344 31.6067 7
 1 10 1 450.047 31.9984 6
 -1 10 -1 391.383 29.0278 11
 -1 10 -2 41.2391 13.1244 6
 -1 10 -2 36.2753 13.4443 11
 1 -10 -2 30.0311 13.3833 7
 1 10 2 29.3034 14.7947 6
 1 10 2 38.8038 16.2182 10
 -1 -10 2 41.0401 12.4205 7
 1 -10 -3 646.862 39.5004 7
 1 10 3 619.52 40.6457 6
 -1 10 -3 565.056 38.296 6
 1 10 3 568.951 40.0162 10
 -1 -10 3 566.096 37.6168 7
 -1 10 -3 597.938 38.6278 11
 -1 10 -4 472.618 32.9644 11
 1 -10 -4 442.672 31.9443 7
 1 10 4 443.186 33.4796 10
 -1 -10 4 430.787 31.112 7
 1 10 4 462.743 34.046 6
 -1 10 -4 485.638 32.6891 6
 1 10 5 1585.36 88.724 6
 -1 10 -5 1537.87 87.703 11
 1 10 5 1507.81 87.5455 10
 1 10 6 751.993 48.0606 10
 1 10 6 754.385 49.3691 6
 -1 10 -6 747.43 48.7142 11
 1 10 7 1687.06 96.1025 10
 -1 10 -7 1807.73 97.27 6
 -1 10 -7 1653.95 97.613 11
 -1 10 -8 580.99 42.8168 11
 -1 10 -8 576.166 41.0049 6
 -1 10 -9 42.803 20.2339 6
 -1 10 -9 30.8164 22.7057 11
 -1 10 -10 788.518 51.6363 6
 -1 10 -10 743.837 53.7823 11
 -1 10 -11 240.427 32.417 11
 -1 10 -11 193.113 25.7605 6
 -1 10 -12 492.03 37.5682 6
 -1 10 -13 842.35 53.2637 6
 -1 10 -14 134.357 19.6412 6
 1 -10 -14 138.967 18.2319 9
 -1 10 -14 147.925 26.3833 11
 1 -10 -15 58.8674 13.8343 9
 -1 10 -15 83.7996 22.1667 11
 -1 10 -15 33.5863 13.893 6
 -1 10 -16 52.389 18.3294 11
 -1 10 -17 23.4983 14.2538 11
 -1 -11 -17 5.99716 10.3971 9
 -1 -11 -16 34.3427 14.8591 9
 1 11 -16 27.0475 11.9924 10
 -1 -11 -15 164.476 21.7744 9
 1 11 -15 153.851 20.8439 10
 1 11 -14 122.482 22.6545 10
 1 11 -13 84.8388 24.6494 10
 1 11 -12 419.379 39.3213 10
 1 11 -11 17.0256 14.4749 6
 1 11 -11 41.3896 26.8795 10
 1 11 -10 109.748 19.6226 6
 1 11 -10 151.028 30.5483 10
 1 11 -9 800.983 52.6061 6
 1 11 -9 871.519 60.1967 10
 1 11 -8 297.549 26.9845 6
 -1 -11 -8 274.916 26.3811 8
 1 11 -8 271.028 34.6656 10
 1 11 -7 645.092 44.0659 6
 -1 -11 -7 648.796 43.947 8
 1 11 -7 639.13 50.137 10
 -1 -11 -6 1184.36 70.38 8
 1 11 -6 1182.15 70.5708 6
 -1 -11 -5 582.592 40.4118 8
 1 11 -5 607.82 41.5728 6
 -1 11 4 731.649 47.6942 6
 1 11 -4 837.435 50.6773 6
 1 11 -4 836.379 54.4864 10
 1 11 -3 114.043 18.508 6
 -1 11 3 109.284 16.3815 6
 1 11 -3 121.45 23.4 10
 1 11 -2 999.206 61.3416 10
 -1 11 2 926.012 56.8693 6
 1 11 -2 984.156 59.0323 6
 1 -11 1 51.0202 15.3867 7
 1 11 -1 47.9658 16.7224 6
 1 11 -1 65.886 18.7191 10
 -1 11 1 46.3839 14.9187 6
 -1 -11 0 1261.78 75.0242 7
 1 -11 0 1444.84 77.7319 7
 -1 11 0 1275.72 75.1895 6
 1 11 0 1324.55 77.553 10
 1 -11 -1 37.8059 15.9855 7
 1 11 1 49.2539 18.3266 10
 -1 -11 1 36.9889 13.2665 7
 1 11 1 36.1509 16.486 6
 -1 11 -1 66.3884 15.3079 6
 1 11 2 936.308 58.1697 6
 1 -11 -2 1056.87 58.5749 7
 1 11 2 899.618 58.1809 10
 -1 11 -2 854.749 55.7185 11
 -1 11 -2 975.165 57.0361 6
 -1 -11 2 949.38 56.2864 7
 -1 11 -3 88.6783 17.3449 6
 -1 11 -3 101.729 17.3828 11
 -1 -11 3 82.9955 15.3835 7
 1 -11 -3 122.955 18.1865 7
 1 11 3 97.6221 19.514 6
 1 11 3 119.975 20.0311 10
 1 11 4 882.126 55.9572 6
 -1 -11 4 933 53.6039 7
 1 -11 -4 872.52 54.1804 7
 1 11 4 869.679 54.9653 10
 -1 11 -4 869.545 54.2246 6
 -1 11 -4 812.637 53.9429 11
 1 11 5 604.551 41.5557 10
 -1 -11 5 560.776 39.2304 7
 1 11 5 662.884 43.2486 6
 -1 11 -5 617.294 41.407 6
 -1 11 -6 1188.55 69.2893 11
 1 11 6 1146.23 67.5597 10
 -1 -11 6 1081.41 66.2056 7
 -1 11 -7 656.852 46.3856 11
 -1 11 -7 692.685 46.7516 6
 1 11 7 646.614 43.6041 10
 -1 11 -8 250.987 30.4671 11
 -1 11 -8 318.903 30.3336 6
 -1 11 -9 826.361 58.6254 11
 -1 11 -9 929.078 57.9375 6
 -1 11 -10 150.797 24.6061 6
 -1 11 -10 107.952 26.4229 11
 -1 11 -11 2.04199 19.5989 6
 -1 11 -11 35.0788 23.4506 11
 -1 11 -12 424.52 34.5668 6
 -1 11 -13 100.803 19.6727 6
 1 -11 -14 166.819 18.7671 9
 -1 11 -14 113.482 18.4074 6
 -1 11 -15 111.586 21.9372 11
 -1 11 -15 160.665 16.91 6
 -1 11 -16 9.14216 15.2629 11
 -1 11 -17 26.5316 12.4044 10
 -1 -12 -17 61.7254 9.1405 9
 -1 -12 -16 58.9299 12.7595 9
 1 12 -15 34.1288 15.2525 10
 -1 -12 -15 53.4659 15.4708 9
 1 12 -14 116.067 20.6289 10
 1 12 -13 37.7951 20.9019 10
 1 12 -12 245.396 31.5781 10
 1 12 -11 7.67401 14.1524 6
 1 12 -11 35.6491 25.9427 10
 1 12 -10 55.4552 17.594 6
 1 12 -10 39.8915 25.633 10
 1 12 -9 287.023 28.0156 6
 1 12 -9 310.147 35.8184 10
 -1 -12 -8 284.292 26.4637 8
 1 12 -8 257.585 27.583 6
 1 12 -8 254.901 35.5712 10
 -1 -12 -7 1568.93 87.7728 8
 1 12 -7 1364.05 92.9106 10
 1 12 -7 1564.22 88.5663 6
 -1 -12 -6 184.229 22.7567 8
 1 12 -6 164.704 24.1904 6
 -1 -12 -5 2010.81 111.024 8
 1 12 -5 1948.56 112.055 6
 1 12 -4 546.453 42.9194 10
 -1 12 4 469.104 34.6518 6
 1 12 -4 537.163 38.8969 6
 -1 12 3 108.186 18.2662 6
 1 12 -3 151.494 26.5396 10
 1 12 -3 119.849 23.0904 6
 1 12 -2 155.144 22.9179 6
 -1 12 2 143.86 19.4543 6
 1 12 -2 113.864 23.1382 10
 -1 12 1 332.467 27.9133 6
 1 -12 1 361.974 31.0005 7
 1 12 -1 335.58 31.7945 10
 -1 12 0 355.434 29.8623 6
 1 -12 0 394.678 32.076 7
 -1 -12 0 401.631 29.5793 7
 1 12 0 347.97 32.5869 10
 1 12 1 348.702 32.2396 10
 1 12 1 369.268 32.4799 6
 -1 -12 1 411.686 29.7238 7
 -1 12 -1 364.761 29.9329 6
 1 -12 -1 408.513 31.198 7
 -1 12 -1 317.725 29.4869 10
 -1 -12 2 142.901 18.4329 7
 1 -12 -2 166.615 21.9209 7
 1 12 2 149.12 23.4163 6
 1 12 2 133.067 22.9488 10
 -1 12 -2 116.961 20.3978 6
 -1 12 -3 131.211 20.0746 11
 1 -12 -3 171.888 21.7144 7
 1 12 3 146.5 23.8207 6
 -1 -12 3 132.279 18.5041 7
 1 12 3 115.344 21.4616 10
 -1 12 -3 150.833 21.0072 6
 1 12 4 527.098 39.1233 6
 1 12 4 544.475 37.6126 10
 -1 12 -4 447.646 36.8265 6
 -1 -12 4 493.369 35.1632 7
 -1 12 -4 440.386 36.058 11
 -1 12 -5 1752.99 107.09 11
 -1 12 -5 2015.63 107.831 6
 -1 -12 5 1769.06 105.292 7
 1 12 5 1966.17 107.065 10
 1 12 5 2036.7 109.239 6
 -1 12 -6 147.647 23.5126 11
 1 12 6 159.608 22.1359 10
 -1 -12 6 177.271 20.5586 7
 -1 12 -7 1445.78 82.7086 11
 -1 -12 7 1303.44 78.4548 7
 -1 12 -8 227.693 28.0749 6
 -1 -12 8 169.624 21.0701 7
 -1 12 -8 241.213 30.0927 11
 -1 12 -9 265.51 29.6563 6
 -1 12 -9 289.981 32.948 11
 -1 12 -10 39.1993 21.3948 6
 -1 12 -10 65.3877 24.6607 11
 -1 12 -11 17.2952 19.8335 6
 -1 12 -11 11.1517 22.8038 11
 -1 12 -12 224.916 29.7195 11
 -1 12 -12 229.559 25.6125 6
 -1 12 -13 38.1546 17.1093 6
 -1 12 -14 140.119 18.0503 6
 -1 12 -15 36.5231 11.6156 6
 -1 12 -16 36.5402 14.978 10
 -1 -13 -16 45.4788 9.52054 9
 1 13 -15 3.30655 11.7802 10
 -1 -13 -15 30.8523 12.4973 9
 1 13 -14 43.167 16.8564 10
 1 13 -13 55.2704 20.3568 10
 1 13 -12 94.7232 24.1832 10
 1 13 -11 323.755 27.6844 6
 1 13 -11 368.887 37.3404 10
 1 13 -10 210.02 32.3838 10
 1 13 -10 162.044 22.1975 6
 1 13 -9 337.843 30.6826 6
 1 13 -9 324.932 39.4278 10
 1 13 -8 27.6544 19.5752 6
 1 13 -8 36.6893 28.0477 10
 -1 -13 -7 129.237 20.1318 8
 1 13 -7 99.8814 23.0358 6
 -1 -13 -6 1089.67 65.6139 8
 1 13 -6 1056.41 67.5359 6
 -1 -13 -5 203.027 23.9515 8
 1 13 -5 180.11 30.5792 10
 1 13 -5 200.56 27.3669 6
 -1 13 4 270.63 26.0821 6
 1 13 -4 312.363 30.9608 6
 1 13 -4 303.806 35.4875 10
 1 13 -3 658.771 49.3759 10
 1 13 -3 727.894 48.3078 6
 -1 13 3 616.433 43.8443 6
 1 13 -2 688.948 49.1478 6
 1 13 -2 689.875 50.2425 10
 -1 13 2 665.627 45.3703 6
 -1 13 1 515.607 37.8542 6
 1 13 -1 521.646 41.8925 10
 -1 13 0 489.666 36.3474 6
 1 -13 0 478.156 38.4697 7
 1 13 0 466.383 39.3096 10
 -1 -13 1 516.809 37.8181 7
 1 13 1 558.01 41.2394 6
 -1 13 -1 549.97 39.6931 6
 1 13 1 540.714 41.6654 10
 -1 13 -1 507.474 37.8578 10
 1 -13 -1 505.683 40.1912 7
 1 13 2 613.686 47.8214 10
 1 13 2 680.258 49.8646 6
 -1 13 -2 713.555 47.2898 6
 -1 13 -2 682.628 47.2303 10
 -1 -13 2 676.198 45.3488 7
 1 -13 -2 752.04 48.8043 7
 -1 -13 3 695.483 44.9803 7
 1 -13 -3 655.369 47.1802 7
 -1 13 -3 683.376 47.4171 6
 1 13 3 653.781 47.1593 10
 1 13 3 679.445 48.8512 6
 1 13 4 263.747 29.0593 10
 -1 -13 4 300.305 27.2612 7
 1 13 4 317.205 31.6734 6
 -1 13 -4 297.817 30.3691 6
 -1 13 -5 123.657 23.5271 11
 1 13 5 224.926 26.7528 6
 1 13 5 219.875 24.1607 10
 -1 -13 5 161.502 21.0153 7
 -1 13 -5 181.824 25.1572 6
 -1 -13 6 836.693 56.4539 7
 1 13 6 1004.22 57.9968 10
 -1 13 -6 952.754 60.5999 11
 -1 -13 7 111.339 17.9452 7
 -1 13 -7 88.43 23.1352 11
 -1 13 -8 62.3332 23.6852 6
 -1 13 -8 41.627 22.2011 11
 -1 -13 8 22.9911 14.0346 7
 -1 13 -9 287.313 33.114 11
 -1 13 -9 299.242 32.2666 6
 -1 13 -10 178.709 27.7125 11
 -1 13 -10 192.695 26.3827 6
 -1 13 -11 398.535 33.3126 6
 -1 13 -11 365.255 36.0855 11
 -1 13 -12 88.4752 24.0472 11
 -1 13 -12 110.964 19.8729 6
 -1 13 -13 59.8905 19.9171 11
 -1 13 -13 76.5024 16.6367 6
 -1 13 -14 51.6793 13.3827 6
 -1 13 -15 15.9755 9.16712 6
 -1 13 -15 15.8984 15.5067 10
 -1 13 -16 23.5764 11.0487 10
 -1 -14 -15 12.2191 9.22919 9
 1 -14 14 -2.45688 11.1476 7
 1 14 -14 6.22983 12.8861 10
 1 14 -13 18.5126 16.9516 10
 1 14 -12 56.1305 20.9555 10
 1 14 -11 44.4016 14.5584 6
 1 14 -11 1.11542 21.9163 10
 1 14 -10 271.364 25.1314 6
 1 14 -10 257.929 33.2805 10
 1 14 -9 100.169 19.8522 6
 1 14 -9 87.8385 29.3207 10
 1 14 -8 660.746 46.5086 6
 -1 -14 -7 103.421 18.6034 8
 1 14 -7 72.7313 22.0618 6
 1 14 -6 86.722 23.5705 6
 -1 -14 -6 60.7415 17.6914 8
 1 14 -6 61.9041 29.1377 10
 -1 -14 -5 388.148 31.947 8
 1 -14 5 369.113 36.2185 7
 1 14 -5 423.708 40.1637 10
 1 14 -5 324.584 35.4946 6
 -1 -14 -4 286.393 27.8846 8
 -1 14 4 310.95 27.0368 6
 1 14 -4 266.013 34.8055 10
 1 14 -4 291.117 32.1685 6
 1 -14 4 268.646 32.2983 7
 1 14 -3 1095.55 66.0281 6
 -1 14 3 1029.95 62.2966 6
 1 14 -3 892.685 66.3602 10
 1 14 -2 1444.36 86.1717 6
 -1 14 2 1386.09 82.7564 6
 1 14 -2 1430.91 86.9211 10
 1 14 -1 244.766 30.8106 10
 -1 14 1 207.785 24.8861 6
 1 14 0 -13.4967 22.3593 10
 1 -14 0 1.21968 20.5778 7
 1 14 0 24.7762 23.7608 6
 -1 14 0 -13.791 18.8573 6
 -1 14 -1 268.758 28.4998 6
 1 14 1 268.787 30.6932 10
 1 14 1 284.549 32.1055 6
 1 -14 -1 258.337 28.6964 7
 1 14 2 1426.42 85.3357 6
 -1 -14 2 1354.26 81.1422 7
 1 -14 -2 1511.27 84.4599 7
 -1 14 -2 1459.67 83.4659 6
 -1 14 -2 1269.73 81.4241 10
 1 14 2 1393.84 83.7507 10
 1 14 3 1008.8 64.6495 10
 -1 14 -3 1053.4 65.8917 6
 -1 14 -3 1016.27 65.2924 10
 1 14 3 1130.82 67.6024 6
 -1 -14 3 971.016 62.5134 7
 -1 -14 4 226.022 25.6275 7
 1 14 4 340.248 33.1111 6
 1 14 4 306.612 28.4487 10
 -1 14 -4 274.753 31.1984 10
 -1 14 -4 316.489 31.9094 6
 -1 14 -5 398.574 35.7407 6
 1 14 5 409.381 31.9463 10
 -1 -14 5 319.37 29.8585 7
 1 14 5 427.255 36.6248 6
 -1 14 -5 381.405 36.2598 10
 -1 -14 6 88.8303 17.2224 7
 -1 14 -6 94.2191 25.5891 6
 -1 -14 7 81.6699 16.712 7
 -1 14 -7 83.7069 22.9207 11
 -1 14 -8 626.063 46.3256 11
 -1 14 -8 610.307 46.4823 6
 -1 14 -9 138.053 25.4137 11
 -1 14 -9 105.142 24.1924 6
 -1 14 -10 251.187 28.292 6
 -1 14 -10 268.305 30.492 11
 -1 14 -11 54.3615 19.4832 6
 -1 14 -11 17.9641 19.7043 11
 -1 14 -12 33.8227 15.9194 6
 -1 14 -12 28.2736 21.991 10
 -1 14 -13 39.6421 13.688 6
 -1 14 -14 1.97 10.0048 6
 -1 14 -15 3.87919 11.5955 10
 -1 -15 -14 16.6803 9.2605 9
 1 15 -14 16.4732 9.64965 10
 1 -15 13 36.4272 12.3897 7
 1 15 -13 59.3088 15.4044 10
 1 -15 12 51.6895 14.5781 7
 1 15 -12 39.9673 18.1758 10
 1 -15 11 18.2136 16.2044 7
 1 15 -11 28.2253 12.5484 6
 1 15 -11 43.0011 20.9398 10
 1 15 -10 112.666 24.411 10
 1 -15 10 67.7115 20.0241 7
 1 15 -10 117.174 17.6009 6
 1 -15 9 10.067 18.3296 7
 1 15 -9 29.5066 16.6318 6
 1 -15 8 188.971 26.5816 7
 1 15 -8 155.391 23.7881 6
 -1 -15 -7 68.0335 15.4905 8
 1 15 -7 53.7262 20.9686 6
 1 15 -7 80.9263 27.6521 10
 1 15 -6 78.489 23.0264 6
 1 15 -6 73.5495 27.5048 10
 -1 -15 -6 66.8861 17.4048 8
 1 -15 6 77.5677 23.8365 7
 -1 -15 -5 93.8245 19.4953 8
 1 -15 5 138.098 26.1096 7
 1 15 -5 117.585 25.8459 6
 1 15 -5 88.8537 28.3389 10
 1 -15 4 116.776 26.1999 7
 -1 -15 -4 118.005 19.5744 8
 1 15 -4 85.9432 24.6016 6
 -1 15 4 92.0684 18.6171 6
 1 15 -4 84.8493 26.8368 10
 -1 -15 -3 605.287 43.042 8
 -1 15 3 606.034 42.1528 6
 1 15 -3 578.655 46.8632 6
 1 15 -3 645.151 48.5292 10
 -1 15 2 116.622 20.9034 6
 1 15 -2 73.7595 26.4178 10
 -1 15 1 311.081 30.654 6
 1 15 -1 371.508 35.2752 10
 -1 15 0 203.337 26.3877 6
 1 15 0 204.907 30.8768 6
 1 15 0 217.149 29.1187 10
 -1 15 -1 326.267 31.4863 6
 1 -15 -1 349.961 33.9282 7
 1 15 1 372.05 36.2747 6
 1 15 1 307.497 32.987 10
 -1 15 -2 56.9142 18.895 10
 1 15 2 86.3611 22.9502 10
 1 15 2 106.885 25.9442 6
 -1 15 -2 90.9605 22.8624 6
 1 15 3 595.625 45.7714 6
 -1 15 -3 504.859 41.462 10
 1 15 3 558.782 41.8714 10
 -1 15 -3 669.075 45.3226 6
 -1 -15 3 585.089 40.5664 7
 -1 -15 4 72.8816 17.258 7
 1 15 4 1.25838 24.1119 6
 1 15 4 61.8252 19.5453 10
 -1 15 -4 67.4078 22.8603 10
 -1 15 -4 67.118 23.6672 6
 -1 -15 5 99.2573 17.4198 7
 -1 15 -5 120.351 24.935 10
 -1 15 -5 94.8813 25.4467 6
 -1 -15 6 39.1269 15.0904 7
 -1 15 -6 30.6939 23.2908 10
 -1 15 -6 81.2296 24.6745 6
 -1 -15 7 38.8049 13.7512 7
 -1 15 -7 55.4414 23.3282 10
 -1 15 -8 157.667 28.2332 10
 -1 15 -9 58.3907 24.1406 10
 -1 15 -9 72.3528 21.2951 6
 -1 15 -10 93.1242 25.5749 10
 -1 15 -10 138.551 21.9374 6
 -1 15 -11 52.4949 17.1685 6
 -1 15 -11 26.8948 20.4782 10
 -1 15 -12 49.5626 14.6026 6
 -1 15 -12 41.8302 18.7718 10
 -1 15 -13 59.0952 12.2971 6
 -1 15 -13 21.0118 15.4507 10
 1 16 -13 5.15826 9.60119 10
 1 -16 12 22.6555 10.7683 7
 1 16 -12 0.6412 13.557 10
 1 -16 11 96.2294 16.7149 7
 1 16 -11 96.1592 13.3542 6
 1 -16 10 60.7695 16.628 7
 1 16 -10 54.8216 14.2577 6
 1 16 -10 42.1341 20.4185 10
 1 -16 9 20.2772 17.2155 7
 1 16 -9 30.5374 14.9392 6
 1 16 -8 40.4631 17.0715 6
 1 16 -8 16.6271 23.854 10
 1 -16 8 9.49772 18.3968 7
 1 -16 7 104.713 22.3202 7
 1 16 -7 105.417 21.4095 6
 1 16 -7 84.4822 26.4617 10
 -1 -16 -6 66.0096 15.6627 8
 1 16 -6 84.9339 22.1349 6
 1 16 -6 75.573 25.7994 10
 1 -16 6 42.3275 20.6657 7
 -1 -16 -5 113.993 18.569 8
 1 -16 5 124.113 24.6586 7
 1 16 -5 145.586 25.5317 6
 1 16 -5 133.317 28.0637 10
 1 -16 4 93.1956 23.9148 7
 1 16 -4 91.6369 25.3151 6
 1 16 -4 124.461 27.0875 10
 -1 -16 -4 139.138 19.7907 8
 -1 -16 -3 68.8136 18.0665 8
 -1 16 3 67.8328 17.2413 6
 1 16 -3 105.066 26.4074 6
 1 16 -3 97.8089 26.1369 10
 1 16 -2 93.0048 25.0129 10
 -1 16 2 79.4261 19.3682 6
 -1 16 1 622.65 44.4881 6
 1 16 -1 634.363 47.0603 10
 1 16 0 271.822 32.1478 6
 1 16 0 227.679 29.2647 10
 -1 16 0 273.583 27.8635 6
 -1 16 -1 623.916 44.6108 6
 1 16 1 649.642 47.8356 6
 1 16 1 568.755 44.4777 10
 1 16 2 79.2415 21.2773 10
 -1 16 -2 72.8696 22.1495 6
 -1 16 -3 67.3839 22.0183 6
 1 16 3 64.2579 19.2627 10
 1 16 3 72.8021 24.3054 6
 -1 16 -3 76.6887 19.1681 10
 1 16 4 93.3652 24.0159 6
 -1 16 -4 123.449 22.6604 10
 -1 16 -4 82.8937 23.5235 6
 -1 16 -5 117.813 23.6394 10
 -1 16 -5 106.797 24.2175 6
 -1 16 -6 41.7466 20.9945 6
 -1 16 -6 44.8605 21.6785 10
 -1 16 -7 114.228 23.0889 10
 -1 16 -8 -11.5637 20.5601 10
 -1 16 -9 27.7283 20.1137 10
 -1 16 -9 23.0064 18.4242 6
 -1 16 -10 73.1193 17.7281 6
 -1 16 -10 38.0223 18.5549 10
 -1 16 -11 121.897 17.0262 6
 -1 16 -11 122.046 19.6704 10
 -1 16 -12 12.7968 10.9581 6
 -1 16 -12 3.93128 13.6879 10
 -1 16 -13 20.3461 10.6224 10
 1 17 -12 23.5764 9.0358 10
 1 -17 11 16.3164 9.75625 7
 1 17 -11 27.8376 12.9305 10
 1 -17 10 7.67229 11.1494 7
 1 17 -10 12.4366 10.3567 6
 1 17 -9 19.6903 13.3767 6
 1 -17 9 22.8609 13.5313 7
 1 -17 8 37.9563 16.137 7
 1 17 -8 38.3588 16.0395 6
 1 17 -8 27.871 19.2219 10
 1 -17 7 55.8236 18.1266 7
 1 17 -7 104.652 19.2089 6
 1 17 -7 92.3734 22.6907 10
 1 -17 6 23.1794 18.2624 7
 1 17 -6 -1.06002 22.149 10
 1 17 -6 24.2689 18.5268 6
 1 -17 5 69.6178 20.2 7
 1 17 -5 68.9582 22.0374 6
 1 17 -5 97.7512 23.684 10
 -1 -17 -4 74.9249 15.5092 8
 1 17 -4 48.3254 21.9873 6
 1 17 -4 59.3425 23.86 10
 1 -17 4 72.7049 20.9146 7
 -1 -17 -3 11.1646 14.028 8
 -1 17 3 22.8911 14.6676 6
 1 -17 3 19.8656 18.7623 7
 1 17 -3 38.8151 23.1101 6
 1 17 -3 13.4795 20.6852 10
 -1 -17 -2 34.8337 15.9528 8
 -1 17 2 34.5117 16.6703 6
 1 17 -2 18.896 20.8014 10
 -1 17 1 105.44 20.0149 6
 1 17 -1 103.795 22.6762 10
 1 17 0 271.899 31.4057 6
 1 17 0 271.171 28.7035 10
 -1 17 0 266.077 27.8175 6
 1 17 1 66.3432 23.5457 6
 1 17 1 100.562 20.4555 10
 -1 17 -1 53.7376 19.624 6
 -1 17 -2 49.1868 20.5436 6
 1 17 2 27.8109 21.7351 6
 1 17 2 19.4703 17.5538 10
 1 17 3 19.0826 20.0436 6
 -1 17 -3 1.04383 19.4839 6
 -1 17 -4 56.517 20.4898 6
 -1 17 -4 58.3908 16.9622 10
 -1 17 -5 56.5629 17.2354 10
 -1 17 -5 68.0287 20.9279 6
 -1 17 -6 30.651 19.2146 6
 -1 17 -6 44.0032 17.6902 10
 -1 17 -7 75.4266 18.5831 10
 -1 17 -8 30.7512 16.9686 10
 -1 17 -9 26.7387 15.9259 10
 -1 17 -9 25.8519 14.8682 6
 -1 17 -10 1.89609 13.1282 6
 -1 17 -10 24.7045 14.4766 10
 -1 17 -11 -0.53768 11.3 10
 -1 17 -11 13.2574 10.6622 6
 1 18 -9 73.4637 14.5667 10
 1 -18 9 56.4215 11.3249 7
 1 18 -9 64.9665 11.1453 6
 1 18 -8 19.7817 12.6681 6
 1 -18 8 8.98133 11.9199 7
 1 18 -8 19.9877 15.0164 10
 1 -18 7 -4.39054 12.9357 7
 1 18 -7 -16.4133 14.732 6
 1 18 -7 12.6762 16.9289 10
 1 -18 6 43.4422 15.3206 7
 1 18 -6 82.4083 18.2815 6
 1 18 -6 67.3908 18.6023 10
 1 -18 5 31.0461 16.0851 7
 1 18 -5 23.002 17.1651 6
 1 18 -5 4.47882 18.2657 10
 1 -18 4 84.3227 18.2724 7
 1 18 -4 72.7763 19.6243 6
 1 18 -4 29.4474 18.7201 10
 1 -18 3 229.238 24.2114 7
 1 18 -3 195.453 24.7452 10
 -1 -18 -2 12.0164 12.886 8
 -1 18 2 4.39084 13.5505 6
 1 18 -2 36.4438 18.7204 10
 -1 -18 -1 66.8083 15.437 8
 -1 18 1 51.0407 16.0389 6
 1 18 -1 67.5163 21.5534 6
 1 18 -1 47.2753 17.9321 10
 -1 -18 0 0.76031 13.9129 8
 -1 18 0 12.0691 16.129 6
 1 18 0 -18.741 20.2364 6
 1 18 0 19.7194 16.6192 10
 1 18 1 43.1202 20.0876 6
 1 18 1 78.6858 16.6791 10
 -1 18 -1 32.0257 16.901 6
 -1 18 -2 0.90403 16.8908 6
 1 18 2 -5.9904 18.8443 6
 -1 18 -3 234.118 24.9217 6
 -1 18 -4 88.3526 19.4468 6
 -1 18 -5 15.3031 15.7606 6
 -1 18 -6 89.1826 18.3116 6
 -1 18 -6 66.5495 14.2927 10
 -1 18 -7 17.0224 15.0848 6
 -1 18 -7 21.9636 12.6493 10
 -1 18 -8 6.01704 12.0297 10
 -1 18 -9 85.3468 13.8591 6
 -1 18 -9 72.55 12.2768 10
 -1 18 -10 33.4792 9.51355 6
 1 19 -8 25.4446 10.207 10
 1 19 -7 5.4319 11.2058 10
 1 19 -7 8.12278 10.2737 6
 1 19 -6 39.5746 13.1399 6
 1 19 -6 45.9358 13.4178 10
 1 19 -5 24.8177 14.3203 6
 1 19 -5 38.1275 14.4024 10
 1 19 -4 23.3175 14.9837 6
 1 19 -4 19.4109 14.6876 10
 1 19 -3 21.3953 14.1017 10
 1 19 -2 164.239 18.6696 10
 1 19 -1 56.4403 17.952 6
 -1 19 1 38.1412 12.5268 6
 1 19 -1 31.2074 13.7863 10
 -1 -19 0 68.6956 12.9181 8
 -1 19 0 69.8895 14.739 6
 1 19 0 50.5001 17.307 6
 -1 -19 1 36.691 12.2032 8
 -1 19 -1 46.6148 14.8791 6
 -1 -19 2 126.665 16.3914 8
 -1 19 -2 172.406 19.1131 6
 -1 19 -3 4.27505 13.3481 6
 -1 19 -4 31.8133 14.7935 6
 -1 19 -5 21.706 13.2621 6
 -1 19 -6 25.512 12.3142 6
 -1 19 -7 5.41647 10.543 6
 1 20 -5 14.6231 8.8284 6
 1 20 -4 50.1627 11.3805 6
 -1 20 -1 36.0816 9.64665 6
 -1 20 -2 13.528 9.77381 6
 -1 20 -3 15.6073 9.90652 6
 -1 20 -4 31.6544 9.72374 6
 -1 20 -5 9.35721 8.71827 6
 -2 0 0 1860.62 123.923 3
 -2 0 0 1781.71 118.496 4
 2 0 0 1803.13 121.704 2
 2 0 1 6637.63 382.88 2
 -2 0 1 6580.79 372.337 4
 -2 0 -1 7001.21 378.858 4
 2 0 -1 6808.61 370.252 1
 2 0 -1 6932.93 377.307 2
 -2 0 -1 7146.5 385.515 3
 2 0 -2 7885.74 390.41 1
 -2 0 -2 7698.62 409.726 3
 -2 0 -3 1799.69 130.417 3
 -2 0 -4 666.858 72.5079 3
 -2 0 -5 2578.09 137.779 11
 -2 0 -5 2938.64 181.368 3
 2 0 5 2563.65 138.254 10
 -2 0 5 2690.49 158.025 2
 -2 0 -6 1885.78 103.286 11
 -2 0 6 2075.02 126.106 2
 -2 0 7 538.619 53.5039 2
 -2 0 -7 610.089 37.288 9
 -2 0 -8 87.7927 16.2341 9
 -2 0 -8 128.381 16.4886 11
 2 0 8 106.574 17.5591 10
 -2 0 -9 2158.74 118.806 11
 -2 0 -9 2201.77 118.862 9
 -2 0 -10 4608.41 244.705 11
 -2 0 -10 4654.5 244.676 9
 -2 0 -11 1053.81 63.38 11
 -2 0 -11 1038.1 63.5561 9
 -2 0 -12 1575.82 90.3899 11
 -2 0 -12 1569.59 91.2781 9
 -2 0 -13 187.122 27.6038 9
 -2 0 -13 231.405 26.1474 11
 -2 0 -14 339.86 34.545 9
 -2 0 -14 361.332 32.7656 11
 -2 0 -15 101.612 26.5172 9
 -2 0 -15 127.634 22.7134 11
 -2 0 -15 155.364 19.3552 6
 -2 0 -16 433.053 30.9233 11
 -2 0 -16 396.951 34.7814 9
 -2 0 -17 15.3732 19.3764 9
 -2 0 -17 16.5948 15.1106 11
 -2 0 -18 57.9532 18.562 9
 -2 0 -18 70.6157 14.0262 11
 -2 0 -19 106.868 15.7607 9
 -2 -1 -20 35.7153 9.03439 9
 -2 -1 -19 11.6159 13.4388 9
 -2 -1 -18 83.3866 19.0798 9
 -2 -1 -18 75.6393 13.8066 11
 -2 -1 -17 121.8 21.7867 9
 -2 -1 -17 101.789 16.7753 11
 -2 -1 -16 305.321 30.3957 9
 -2 -1 -16 325.506 26.6154 11
 -2 -1 -15 32.5063 22.6572 9
 -2 -1 -15 5.54205 16.895 11
 -2 -1 -14 787.47 52.2876 11
 -2 -1 -14 810.289 54.5532 9
 -2 -1 -13 1450.97 83.1868 11
 -2 -1 -13 1378.73 84.0587 9
 -2 -1 -12 604.987 43.7799 11
 -2 -1 -12 671.44 46.1071 9
 -2 -1 -11 2445.67 133.51 11
 -2 -1 -11 2431 133.928 9
 -2 -1 -10 2101.3 113.197 11
 -2 -1 -10 2001.5 113.105 9
 -2 -1 -9 195.249 21.5299 9
 -2 -1 -9 234.149 21.3737 11
 -2 -1 -8 5121.3 266.128 9
 -2 -1 -8 5038.65 266.31 11
 -2 -1 -7 1683.1 133.527 3
 2 -1 7 1603.29 136.082 4
 2 -1 6 3718.09 197.064 10
 2 -1 6 3882.49 243.414 4
 2 -1 5 244.871 20.5588 10
 2 -1 5 223.885 45.5565 4
 -2 -1 -4 35.9186 35.3895 3
 -2 -1 -3 6643.45 383.894 3
 -2 1 2 5375.98 319.439 3
 -2 1 2 6081.98 314.601 4
 -2 -1 -2 5841.17 331.031 4
 2 1 -2 6180.98 322.052 1
 -2 -1 -2 5160.86 331.623 3
 -2 -1 -1 6804.23 378.998 3
 -2 -1 -1 6981.1 376.435 4
 2 -1 1 5503.37 365.664 2
 -2 1 1 6679.54 360.432 4
 2 1 -1 6786.9 366.915 1
 -2 1 1 7244.66 370.394 3
 2 1 -1 7043.27 373.122 2
 -2 -1 0 7809.31 439.626 4
 2 1 0 8099.4 443.689 2
 2 -1 0 7775.69 438.36 2
 -2 1 0 8437.45 441.81 3
 2 1 1 6981.24 380.926 2
 2 -1 -1 6303.3 366.958 2
 2 -1 -1 6703.43 359.814 1
 -2 1 -1 7113.79 376.797 3
 2 1 2 5679.36 338.404 2
 2 -1 -2 6114.73 315.024 1
 -2 1 -2 5466.38 332.473 3
 2 1 3 6073.5 350.009 2
 -2 -1 3 5635.83 335.499 2
 -2 1 -3 6780.37 352.032 3
 2 1 4 37.4903 28.167 2
 -2 -1 4 55.03 27.4592 2
 -2 1 -4 69.6881 34.7117 3
 -2 -1 5 253.741 38.3556 2
 -2 1 -5 238.134 19.6874 11
 -2 1 -6 3644.56 193.101 11
 -2 -1 6 3875.76 223.774 2
 -2 1 -7 1561.11 83.6629 11
 2 1 7 1562.82 84.8 10
 -2 -1 7 1607.58 111.985 2
 2 -1 -7 1413.15 80.5681 5
 -2 1 -7 1608.97 83.434 9
 2 1 8 5009.92 267.244 10
 -2 1 -8 5146.44 266.256 9
 -2 1 -9 219.012 23.276 9
 2 1 9 265.423 25.064 10
 -2 1 -9 272.71 23.2701 11
 -2 1 -10 2149.04 116.011 11
 -2 1 -10 2058.94 115.68 9
 -2 1 -11 2510.67 135.482 11
 -2 1 -11 2423.76 135.226 9
 -2 1 -12 640.627 43.7968 11
 -2 1 -12 579.119 43.964 9
 -2 1 -13 1431.85 81.821 11
 -2 1 -13 1328.58 82.3003 9
 -2 1 -14 888.989 57.6061 9
 -2 1 -14 825.086 55.4187 11
 -2 1 -15 10.6829 21.943 9
 -2 1 -15 26.7017 15.8996 6
 -2 1 -15 27.351 19.2445 11
 -2 1 -16 282.076 30.4106 9
 -2 1 -16 319.241 27.3108 11
 -2 1 -17 162.648 24.5479 9
 -2 1 -17 153.502 20.3205 11
 -2 1 -18 77.5333 18.857 9
 -2 1 -18 83.8742 15.3017 11
 -2 1 -19 3.50808 12.9888 9
 -2 1 -19 27.7083 9.19164 11
 -2 -2 -20 7.34045 7.97252 9
 -2 -2 -19 3.38337 12.4099 9
 -2 -2 -18 68.0347 17.5181 9
 -2 -2 -18 45.0561 11.6453 11
 -2 -2 -17 94.1713 21.365 9
 -2 -2 -17 103.385 15.5372 11
 -2 -2 -16 160.28 24.5424 9
 -2 -2 -16 114.677 15.7665 6
 -2 -2 -16 124.139 18.9774 11
 -2 -2 -15 277.347 32.8912 9
 -2 -2 -15 391.115 30.1873 11
 -2 -2 -14 11.6426 22.8214 9
 -2 -2 -14 13.1233 17.8147 11
 -2 -2 -13 317.666 29.8273 11
 -2 -2 -13 308.258 32.3127 9
 -2 -2 -12 875.447 55.4736 11
 -2 -2 -12 868.187 56.6205 9
 -2 -2 -11 920.597 56.8436 11
 -2 -2 -11 926.583 57.8158 9
 -2 -2 -10 172.639 22.1266 9
 -2 -2 -10 183.575 21.4598 11
 -2 -2 -9 3975.64 210.664 11
 -2 -2 -8 2966.54 158.493 11
 2 -2 7 6868.03 416.914 4
 -2 -2 -7 6846.27 359.693 11
 -2 -2 -7 7725.09 416.577 3
 -2 -2 -6 211.335 53.3433 3
 2 -2 6 205.863 47.797 4
 -2 -2 -5 807.121 46.9485 8
 2 -2 5 878.448 82.7905 4
 2 -2 5 814.803 47.0298 10
 -2 2 5 749.953 46.254 3
 2 -2 4 5926.18 382.946 4
 -2 2 4 7106.44 360.622 3
 -2 -2 -3 1903.84 137.713 4
 2 2 -3 2030.58 129.694 1
 -2 2 3 1896.59 114.457 3
 -2 -2 -3 1948.51 142.305 3
 -2 -2 -2 1949.33 140.649 3
 2 2 -2 2202.38 132.671 1
 -2 -2 -2 1953.14 139.191 4
 -2 2 2 1864.99 119.124 3
 2 2 -1 7691.79 420.342 2
 -2 -2 -1 7265.44 421.627 4
 2 2 -1 7953.25 417.257 1
 -2 2 1 7316.97 408.662 3
 -2 2 0 8767.39 455.878 3
 2 2 0 8758.89 464.271 2
 2 -2 0 7725.41 451.459 2
 2 -2 -1 6750.69 400.908 2
 2 2 1 7767.78 420.105 2
 2 -2 -1 7681.58 392.029 1
 -2 2 -1 7552.04 409.844 3
 -2 -2 2 1661.75 117.397 2
 2 2 2 1848.61 129.396 2
 -2 2 -2 1761.24 120.81 3
 2 -2 -2 1718.39 106.111 2
 -2 -2 3 1792.63 132.261 2
 2 2 3 1998.3 142.168 2
 -2 2 -3 2062.92 136.051 3
 2 2 4 6643.67 347.593 10
 -2 -2 4 7014.23 381.776 2
 -2 -2 5 825.938 74.7897 2
 -2 2 -5 789.608 46.1577 11
 2 2 6 176.623 43.3529 2
 -2 -2 6 236.404 42.4048 2
 -2 2 -6 283.077 20.9646 11
 2 -2 -6 247.709 17.9377 5
 2 2 6 241.543 22.234 10
 -2 2 -6 275.199 20.4464 9
 2 2 7 5504.52 394.394 2
 2 -2 -7 6652.95 353.363 5
 -2 2 -7 6902.59 355.592 11
 2 2 7 7057.4 356.919 10
 -2 -2 7 6742.48 392.767 2
 -2 2 -7 7060.4 355.313 9
 2 2 8 2960.43 161.041 10
 -2 2 -8 3034.71 159.999 9
 2 2 9 3716.31 202.872 10
 -2 2 -9 3882.66 201.845 9
 -2 2 -10 168.884 22.0376 9
 -2 2 -10 224.916 23.2804 11
 2 2 10 188.083 23.0215 10
 -2 2 -11 952.382 57.0398 11
 -2 2 -11 853.479 56.5295 9
 -2 2 -12 901.158 56.9188 11
 -2 2 -12 860.52 56.7342 9
 -2 2 -13 287.783 32.2453 9
 -2 2 -13 384.486 33.2192 11
 -2 2 -14 -5.43925 22.8527 9
 -2 2 -14 33.566 17.6798 6
 -2 2 -14 25.7294 21.0677 11
 -2 2 -15 301.492 33.4586 9
 -2 2 -15 376.086 31.6832 11
 -2 2 -15 309.545 27.3696 6
 -2 2 -16 128.181 17.4412 6
 -2 2 -16 122.614 21.2817 11
 -2 2 -16 129.886 25.4848 9
 -2 2 -17 65.5972 12.8591 6
 -2 2 -17 66.3394 17.9657 11
 -2 2 -18 38.9663 17.2397 9
 -2 2 -18 48.2754 14.2575 11
 -2 2 -19 3.55014 9.30478 11
 -2 -3 -19 0.53525 11.8651 9
 -2 -3 -18 17.5366 15.6319 9
 -2 -3 -17 -25.3661 18.9654 9
 -2 -3 -17 18.6476 12.0076 11
 -2 -3 -16 143.31 23.3795 9
 -2 -3 -16 114.783 18.0276 11
 -2 -3 -15 229.38 23.473 11
 -2 -3 -15 169.75 27.4519 9
 -2 -3 -14 414.071 32.819 11
 -2 -3 -14 418.597 36.9195 9
 -2 -3 -13 245.111 30.7712 9
 -2 -3 -13 340.695 28.942 11
 -2 -3 -12 1053.18 63.9064 11
 -2 -3 -12 1037.82 65.3243 9
 -2 -3 -11 141.188 22.6518 9
 -2 -3 -11 138.941 20.784 11
 -2 -3 -10 74.2881 17.6611 11
 -2 -3 -9 771.52 48.1144 11
 -2 -3 -8 1694.55 93.8978 11
 -2 -3 -7 9332.27 503.742 3
 2 -3 7 7915.1 498.047 4
 -2 -3 -6 628.835 74.7317 3
 -2 -3 -6 533.315 35.9848 8
 2 -3 6 591.945 77.9334 3
 2 -3 6 553.851 69.7852 4
 2 -3 5 11679.5 646.586 3
 -2 -3 -5 11439.8 596.665 8
 2 -3 5 11084 638.795 4
 -2 -3 -5 13331.2 655.246 3
 -2 -3 -4 6120.79 322.844 8
 2 -3 4 6534.96 363.132 4
 -2 -3 -4 6793.35 370.357 4
 2 3 -3 7918.49 401.113 1
 -2 -3 -3 7564.01 410.778 4
 -2 -3 -2 20550 1068.34 4
 2 3 -2 19472.9 1054.49 1
 2 3 -1 2049.43 142.829 1
 -2 -3 -1 2258.88 149.275 4
 2 3 0 5549.41 322.015 2
 2 -3 -1 1878.13 117.363 2
 2 3 1 1960.59 136.911 2
 -2 -3 2 16767.1 924.06 2
 2 3 2 19105.6 934.61 2
 2 -3 -2 17009 899.049 2
 -2 -3 3 7607.71 397.256 2
 2 3 3 6782.15 356.606 10
 2 -3 -4 6307.14 328.272 5
 -2 -3 4 6687.43 369.736 2
 -2 3 -5 11228.5 587.985 11
 2 -3 -5 11688.6 587.355 5
 2 3 5 11085.7 589.278 10
 -2 -3 5 11979.5 631.412 2
 2 3 5 11723.8 640.938 2
 2 3 6 510.16 71.5159 2
 -2 -3 6 549.963 65.411 2
 2 -3 -6 548.387 32.5097 5
 2 3 6 544.204 36.5016 10
 -2 3 -6 557.941 34.5678 11
 -2 3 -6 521.839 33.9972 9
 -2 3 -7 8683.81 440.795 11
 2 3 7 8058.04 496.263 2
 -2 -3 7 8989.86 487.279 2
 2 3 7 8533.45 441.997 10
 2 -3 -7 8278.58 438.755 5
 -2 3 -7 8602.38 440.539 9
 2 3 8 1692.32 95.8325 10
 -2 -3 8 1880.26 138.372 2
 -2 3 -8 1686.75 94.6883 11
 -2 3 -8 1737.27 94.747 9
 2 3 9 670.612 44.9166 10
 -2 3 -9 691.014 43.9825 9
 -2 3 -10 83.6286 18.4186 9
 2 3 10 75.1498 19.1001 10
 -2 3 -11 163.932 24.4781 9
 -2 3 -11 189.439 24.6725 11
 -2 3 -12 1205.73 70.2091 11
 -2 3 -12 1069.25 69.342 9
 -2 3 -13 276.177 31.344 9
 -2 3 -13 274.503 28.1145 6
 -2 3 -13 319.669 31.451 11
 -2 3 -14 402.773 32.6795 6
 -2 3 -14 419.224 35.6908 11
 -2 3 -14 404.148 37.2316 9
 -2 3 -15 199.876 29.0877 9
 -2 3 -15 234.962 23.4451 6
 -2 3 -15 256.428 28.0326 11
 -2 3 -16 146.616 25.1704 9
 -2 3 -16 119.209 17.2133 6
 -2 3 -16 160.166 22.4476 11
 -2 3 -17 9.71166 19.6259 9
 -2 3 -17 -1.08934 11.1144 6
 -2 3 -17 14.8777 17.2405 11
 -2 3 -18 -4.36119 15.7728 9
 -2 3 -18 9.95894 13.5318 11
 -2 3 -19 27.2278 10.6256 11
 -2 -4 -19 6.47552 11.4128 9
 -2 -4 -18 43.1875 15.517 9
 -2 -4 -17 65.8078 19.3567 9
 -2 -4 -16 51.2011 20.4912 9
 -2 -4 -16 34.4849 13.9747 11
 -2 -4 -15 181.421 26.5271 9
 -2 -4 -15 195.786 21.3518 11
 -2 -4 -14 50.6881 22.8307 9
 -2 -4 -14 17.5999 16.7587 11
 -2 -4 -13 440.002 34.527 11
 -2 -4 -13 464.006 38.0506 9
 -2 -4 -12 217.747 27.7202 9
 -2 -4 -12 199.124 23.9524 11
 -2 -4 -11 169.208 22.1548 11
 -2 -4 -10 831.131 51.8402 11
 -2 -4 -9 4.02362 14.7249 11
 -2 -4 -8 778.23 47.9214 11
 2 4 -7 503.766 32.7647 10
 2 -4 7 361.681 62.6367 4
 2 -4 6 16375 908.082 3
 2 -4 6 14963.4 895.798 4
 2 4 -6 16620.2 850.618 10
 -2 -4 -6 17311.6 908.324 3
 2 -4 5 2277.54 157.764 3
 -2 -4 -5 1958.44 107.541 8
 2 -4 5 1947.03 107.012 5
 2 4 -5 1995.02 106.779 10
 2 -4 5 1712.54 139.402 4
 -2 -4 -5 2162.06 158.911 3
 2 -4 4 20976.7 1144.17 3
 -2 -4 -4 21558.7 1100.23 8
 2 -4 4 18660 1131.73 4
 2 -4 4 21245.1 1100.13 5
 -2 -4 -4 23150.2 1153.8 4
 -2 -4 -4 24624.8 1158.4 3
 2 -4 3 3518.02 230.027 3
 2 -4 3 3299.27 220.72 4
 2 4 -3 3976.41 231.083 1
 -2 -4 -3 3573.83 194.48 8
 2 -4 3 3825.05 194.871 5
 2 -4 2 -2.98472 19.3596 4
 -2 -4 -2 -5.57689 29.377 4
 2 4 -2 27.9344 30.1975 1
 2 4 -1 8089.17 454.559 1
 2 4 0 809.9 76.109 1
 -2 -4 1 6396.43 374.332 2
 2 -4 -1 6167.95 352.71 2
 -2 -4 2 -10.7149 29.1244 2
 2 -4 -2 14.8855 9.98098 2
 2 4 2 14.6865 12.3948 10
 2 -4 -2 13.4564 8.8721 5
 2 -4 -3 3870.93 203.611 5
 -2 -4 3 4153.69 247.883 2
 2 -4 -4 21636.4 1096.28 5
 2 4 4 22680.2 1150.34 2
 -2 4 -4 20840.3 1096.19 11
 -2 -4 4 22899.3 1144.72 2
 2 -4 -5 1864.62 100.056 5
 2 4 5 1929.12 148.136 2
 2 4 5 1853.16 102.866 10
 -2 4 -5 1851.37 100.805 11
 -2 -4 5 2175.43 146.854 2
 -2 4 -6 16896.9 864.54 11
 2 -4 -6 16824.5 863.42 5
 2 4 6 17440.4 926.135 2
 2 4 6 16802.2 866.175 10
 -2 -4 6 16673.3 913.301 2
 -2 4 -6 16595.4 864.346 9
 2 4 7 453.731 33.8375 10
 -2 4 -7 485.524 31.5074 11
 -2 4 -7 452.971 31.6569 9
 2 4 8 706.936 47.4332 10
 -2 4 -8 718.786 46.1491 11
 -2 4 -8 802 46.8545 9
 -2 4 -9 -3.26392 16.4488 9
 -2 4 -9 5.75523 15.0227 11
 2 4 9 -0.89483 16.2403 10
 2 4 10 871.461 57.4983 10
 -2 4 -10 980.116 58.0601 9
 -2 4 -11 187.839 26.0151 9
 -2 4 -11 178.423 23.5177 6
 2 4 11 187.87 24.7043 10
 -2 4 -12 173.012 26.5721 9
 -2 4 -12 184.515 23.7065 6
 -2 4 -12 223.233 27.5933 11
 -2 4 -13 392.566 35.1952 11
 -2 4 -13 451.564 34.5767 6
 -2 4 -13 407.729 37.437 9
 -2 4 -14 8.86593 22.9681 9
 -2 4 -14 10.1637 18.2163 6
 -2 4 -14 42.494 22.2924 11
 -2 4 -15 152.948 27.3059 9
 -2 4 -15 197.372 22.4638 6
 -2 4 -16 18.7082 21.5033 9
 -2 4 -16 17.6063 13.5347 6
 -2 4 -16 13.3335 19.1118 11
 -2 4 -17 48.7556 19.03 9
 -2 4 -17 56.5568 12.4384 6
 -2 4 -17 65.5154 18.1617 11
 -2 4 -18 55.6636 14.4825 11
 -2 4 -19 12.4749 9.27603 11
 -2 -5 -19 34.9983 10.9205 9
 -2 -5 -18 29.0932 14.3025 9
 -2 -5 -17 26.8806 17.0804 9
 -2 -5 -16 25.1221 19.2878 9
 -2 -5 -16 16.6625 12.1882 11
 -2 -5 -15 100.132 23.5592 9
 -2 -5 -15 117.306 17.7448 11
 -2 -5 -14 201.05 28.028 9
 -2 -5 -14 209.176 22.5394 11
 -2 -5 -13 283.763 32.1843 9
 -2 -5 -13 344.433 28.5846 11
 -2 -5 -12 882.947 55.1 11
 -2 -5 -11 741.006 48.1618 11
 -2 -5 -10 159.306 20.9001 11
 -2 -5 -9 239.744 23.138 11
 2 5 -9 204.721 22.6674 10
 2 -5 8 1258.61 72.2263 5
 2 5 -8 1295.38 73.6817 10
 2 -5 7 666.388 41.979 5
 2 5 -7 682.557 43.2473 10
 2 -5 6 1012.93 102.161 4
 2 -5 6 1166.14 67.9845 5
 2 5 -6 1271.62 69.223 10
 2 -5 6 1171.27 116.162 3
 -2 -5 -5 1124.39 108.999 3
 2 -5 5 945.204 101.782 3
 2 -5 5 994.484 92.6329 4
 2 5 -5 1090.51 61.8533 10
 2 -5 5 1052.05 61.0022 5
 -2 -5 -4 16503.8 838.157 3
 -2 -5 -4 14941.8 779.325 8
 2 -5 4 15157.9 778.91 5
 2 5 -4 15733 779.539 10
 2 -5 4 13916.9 821.57 3
 2 -5 3 1939.94 147.249 4
 2 5 -3 2597.26 167.214 1
 2 -5 3 2390.57 125.84 5
 2 5 -3 2347.72 126.288 10
 -2 -5 -3 2584.1 178.546 4
 2 -5 3 2215.34 161.173 3
 2 -5 2 4078.99 256.721 3
 2 -5 2 4272.67 225.503 5
 2 5 -2 4354.45 226.305 10
 2 -5 2 4134.75 247.035 4
 -2 -5 -2 4528.95 273.266 4
 2 5 -2 4590.79 267.885 1
 2 5 -1 4146.39 234.501 1
 2 -5 1 3599.17 188.824 5
 2 5 -1 3520.23 189.687 10
 2 5 0 8776.4 473.521 6
 2 5 0 9955.14 518.509 1
 2 -5 0 9461.93 473.537 5
 2 5 0 9155.64 474.393 10
 -2 -5 1 3696.29 223.231 2
 2 -5 -1 3474.44 178.89 5
 2 5 1 3478.09 179.838 6
 2 5 1 3502.15 180.344 10
 -2 -5 2 4524.73 281.461 2
 2 -5 -3 2331.77 124.702 5
 -2 -5 3 2454.74 170.648 2
 2 5 3 2383.7 168.881 2
 2 -5 -4 14752 765.018 5
 -2 5 -4 14762.3 765.012 11
 2 5 4 14918.7 767.287 10
 2 5 4 16895.2 825.146 2
 -2 -5 4 15330.1 817.49 2
 -2 -5 5 878.153 96.4513 2
 -2 5 -5 1071.23 61.0423 11
 2 -5 -5 1078.14 60.3124 5
 2 5 5 1111.79 63.8097 10
 -2 5 -5 1070.58 61.0453 9
 -2 5 -6 1216.75 67.75 11
 2 -5 -6 1231.96 66.4585 5
 2 5 6 1190.32 69.7976 10
 -2 -5 6 1070.25 107.264 2
 -2 5 -6 1156.99 67.8436 9
 -2 5 -7 629.702 41.0922 11
 2 5 7 645.166 43.1032 10
 -2 5 -7 685.469 41.8777 9
 2 5 8 1268.25 74.6214 10
 -2 5 -8 1271.73 73.1097 11
 -2 5 -8 1282.93 73.7687 9
 -2 5 -9 252.367 25.3599 9
 -2 5 -9 230.807 24.004 6
 -2 5 -9 231.419 24.2989 11
 2 5 9 275.65 26.1731 10
 -2 5 -10 185.002 23.6123 9
 -2 5 -10 116.659 20.9004 11
 -2 5 -10 119.769 21.3392 6
 2 5 10 169.999 22.7842 10
 2 5 11 759.906 52.0173 10
 -2 5 -11 847.259 52.0726 6
 -2 5 -11 766.056 52.7569 9
 -2 5 -12 895.179 56.7999 6
 -2 5 -12 865.417 57.8326 9
 -2 5 -13 276.982 29.2391 6
 -2 5 -13 321.184 32.9867 11
 -2 5 -13 352.032 33.8651 9
 -2 5 -14 211.883 29.629 9
 -2 5 -14 158.935 22.9499 6
 -2 5 -14 195.453 27.9078 11
 -2 5 -15 92.6025 24.4969 9
 -2 5 -15 118.131 19.3187 6
 -2 5 -15 165.295 24.7152 11
 -2 5 -16 0.95234 20.0752 9
 -2 5 -16 19.3011 13.6623 6
 -2 5 -16 7.61613 18.9028 11
 -2 5 -17 30.0212 11.3009 6
 -2 5 -17 0.81732 15.8433 11
 -2 5 -18 29.6197 14.0138 11
 -2 5 -19 29.6671 9.43187 11
 -2 -6 -19 34.4293 9.19166 9
 -2 -6 -18 2.25755 12.6023 9
 -2 -6 -17 60.9349 17.1463 9
 -2 -6 -16 -12.8077 18.5911 9
 -2 -6 -15 4.81327 20.4953 9
 -2 -6 -15 14.324 13.1118 11
 -2 -6 -14 193.477 28.1206 9
 -2 -6 -14 222.616 22.566 11
 -2 -6 -13 96.7704 18.4102 11
 -2 -6 -13 64.1797 22.9756 9
 -2 -6 -12 693.287 45.602 11
 -2 -6 -11 271.543 26.354 11
 2 6 -11 284.697 27.4582 10
 -2 -6 -10 155.603 20.7085 11
 2 6 -10 150.871 21.3883 10
 -2 -6 -9 408.586 32.1416 11
 2 6 -9 462.538 34.0205 10
 -2 -6 -8 547.317 37.2139 8
 2 6 -8 501.983 37.2353 10
 -2 -6 -7 338.815 27.029 8
 2 -6 7 307.662 24.2671 5
 2 6 -7 363.702 28.8742 10
 -2 -6 -6 404.365 31.6292 8
 2 -6 6 410.504 28.7187 5
 2 -6 6 356.533 57.9691 4
 2 6 -6 455.594 32.0455 10
 2 -6 5 481.31 69.8168 3
 2 -6 5 488.217 31.5889 5
 2 -6 5 345.265 53.9275 4
 2 6 -5 474.526 33.5758 10
 -2 -6 -4 3451.23 218.313 3
 2 -6 4 2415.63 185.539 4
 2 6 -4 3041.37 158.756 6
 2 -6 4 2993.52 159.218 5
 2 6 -4 3052.4 160.702 10
 2 -6 4 2743.42 200.689 3
 2 -6 3 4399.72 292.127 4
 2 -6 3 5164.22 268.547 5
 2 6 -3 5572.32 318.39 1
 2 6 -3 5179.86 268.361 6
 2 6 -3 5211.18 269.91 10
 2 -6 3 4873.02 307.38 3
 -2 -6 -2 4778.84 319.382 4
 2 -6 2 4133.04 288.418 4
 2 6 -2 5242.1 272.616 6
 2 6 -2 5403.51 274.073 10
 2 6 -2 6045.91 324.68 1
 2 -6 2 4941.35 289.122 1
 2 -6 2 5406.09 272.61 5
 2 -6 2 4895.28 304.639 3
 2 -6 1 2410.36 124.2 5
 2 6 -1 2435.37 124.739 6
 2 6 -1 2370.54 125.793 10
 2 6 -1 2571.71 171.559 1
 2 -6 0 3504.74 183.568 5
 2 6 0 3433.12 184.359 6
 2 6 0 3748.7 231.971 1
 2 6 0 3488.35 185.118 10
 -2 -6 1 2172.44 164.796 2
 2 -6 -1 2341.32 124.155 5
 2 6 1 2381.1 125.64 6
 2 6 1 2676.68 173.073 1
 2 6 1 2180.1 125.541 10
 -2 6 -1 2352.69 123.376 6
 -2 -6 2 5436.55 330.802 2
 2 -6 -2 5216.23 278.861 5
 2 6 2 5303.22 280.717 6
 -2 6 -2 5527.92 278.957 6
 -2 6 -3 5081.03 275.225 11
 -2 -6 3 5661.8 331.748 2
 2 6 3 5252.28 278.113 10
 -2 6 -3 5515.75 276.331 6
 2 6 3 6088.04 333.559 2
 2 -6 -4 3041.3 156.969 5
 2 6 4 2950.31 159.581 10
 -2 6 -4 2884.94 156.85 11
 -2 -6 4 3147.98 210.461 2
 -2 6 -4 2967.49 157.624 6
 2 6 4 3144.74 209.674 2
 2 6 5 423.98 33.7351 10
 -2 -6 5 563.397 74.8802 2
 2 -6 -5 460.727 29.7664 5
 -2 6 -5 470.995 30.9868 11
 -2 6 -5 502.648 31.9252 6
 2 -6 -6 466.663 29.5436 5
 2 6 6 456.135 33.714 10
 -2 6 -6 475.586 31.701 6
 -2 6 -6 423.263 30.8885 11
 -2 6 -6 448.065 31.738 9
 -2 6 -7 315.053 26.2432 11
 2 6 7 325.127 28.6237 10
 -2 6 -7 347.308 27.6019 9
 -2 6 -8 524.393 36.6451 11
 2 6 8 524.756 38.2357 10
 -2 6 -8 527.671 37.1624 9
 -2 6 -9 483.205 36.5076 11
 2 6 9 460.718 36.9285 10
 -2 6 -9 577.232 37.1519 6
 -2 6 -9 453.783 36.2038 9
 -2 6 -10 132.9 23.5388 9
 -2 6 -10 137.391 22.8638 11
 -2 6 -10 100.46 22.4914 6
 2 6 10 149.714 22.423 10
 -2 6 -11 312.605 32.2692 9
 2 6 11 349.276 31.3197 10
 -2 6 -11 367.263 32.5105 6
 -2 6 -11 312.839 31.7522 11
 -2 6 -12 666.201 45.219 6
 -2 6 -12 600.381 46.5337 9
 -2 6 -13 65.8613 24.3106 9
 -2 6 -13 113.564 22.149 6
 -2 6 -14 144.93 27.6322 9
 -2 6 -14 178.448 23.2584 6
 -2 6 -14 218.044 28.38 11
 -2 6 -15 14.4215 15.6509 6
 -2 6 -15 21.9286 20.7881 11
 -2 6 -16 10.7468 13.3781 6
 -2 6 -16 19.7168 19.1055 11
 -2 6 -17 29.2537 10.9115 6
 -2 6 -17 29.4603 16.2083 11
 -2 6 -18 4.25827 12.1835 11
 -2 -7 -18 30.0054 11.8615 9
 -2 -7 -17 17.0918 14.625 9
 -2 -7 -16 71.9539 18.6612 9
 -2 -7 -15 106.752 22.1182 9
 -2 -7 -14 67.1092 15.1945 11
 -2 -7 -13 218.059 22.6938 11
 2 7 -12 337.679 30.0828 10
 -2 -7 -12 399.925 30.4292 11
 -2 -7 -11 101.72 18.6073 11
 2 7 -11 116.738 21.8296 10
 -2 -7 -10 29.5991 17.1133 11
 2 7 -10 24.6331 18.5534 10
 -2 -7 -9 983.422 60.8008 11
 2 7 -9 1030.57 63.0457 10
 -2 -7 -8 317.945 29.4358 8
 2 7 -8 321.491 29.4165 10
 -2 -7 -7 68.7566 17.5278 8
 2 7 -7 62.1751 18.4303 10
 -2 -7 -6 73.847 17.3969 8
 2 7 -6 78.8477 18.5008 10
 2 -7 6 68.0318 12.1693 5
 -2 -7 -5 1657.84 91.8533 8
 2 7 -5 1646.62 89.7105 6
 2 7 -5 1571.42 92.324 10
 2 -7 5 1632.58 89.3775 5
 2 7 -4 25.4284 11.9125 6
 2 7 -4 34.3339 15.3623 10
 2 -7 4 19.2006 11.4149 5
 2 -7 3 17.536 29.7829 3
 2 7 -3 14.5988 12.1627 6
 2 -7 3 -4.24194 10.4052 5
 2 7 -3 16.3098 15.0439 10
 2 7 -2 969.648 96.4696 1
 2 -7 2 942.669 55.3633 5
 2 7 -2 1000.46 56.7129 6
 2 7 -2 967.844 58.0959 10
 2 -7 2 941.456 87.2442 3
 2 -7 1 3598.87 228.358 3
 2 -7 1 3899.78 201.291 5
 2 7 -1 3782.32 202.261 6
 2 7 -1 4068.9 253.702 1
 2 7 -1 3795.3 203.331 10
 2 7 0 1305.18 112.415 1
 -2 -7 0 1037.95 100.593 2
 2 -7 0 1130.23 64.4083 5
 2 7 0 1163.61 66.1882 6
 2 7 0 1093.74 66.8429 10
 -2 7 0 1187.57 63.5648 6
 2 -7 -1 3830.05 202.387 5
 2 7 1 3983.63 204.524 6
 -2 7 -1 3789.93 201.877 6
 2 7 1 3911.88 254.451 1
 2 -7 -2 929.999 56.5981 7
 2 -7 -2 1038.45 56.5445 5
 2 7 2 967.407 58.8167 6
 -2 7 -2 1036.37 56.8269 6
 -2 -7 2 1164.26 106.754 2
 2 7 2 956.292 59.3668 10
 2 -7 -3 8.82955 10.1784 7
 -2 7 -3 11.4376 11.319 6
 -2 7 -3 14.6092 10.0478 11
 2 -7 -3 15.7563 9.17716 5
 2 7 3 11.6373 13.4503 6
 2 7 3 -3.37324 14.1267 10
 -2 7 -4 38.0752 13.2254 6
 -2 7 -4 24.5216 10.8611 11
 2 -7 -4 26.2647 9.77907 7
 2 7 4 8.67616 15.9282 10
 2 -7 -5 1795.74 93.5011 5
 2 7 5 1771.49 97.0193 10
 -2 7 -5 1653.27 94.7152 6
 -2 7 -5 1643.74 93.9217 11
 -2 7 -6 124.626 17.7495 6
 -2 7 -6 101.299 16.7401 11
 2 7 6 105.405 19.7118 10
 -2 7 -7 62.9808 15.8185 11
 2 7 7 87.1337 19.0046 10
 -2 7 -7 65.7421 17.3561 6
 -2 7 -8 295.777 26.1394 11
 2 7 8 296.387 29.199 10
 -2 7 -9 1031.4 62.7409 11
 2 7 9 980.408 62.9944 10
 -2 7 -9 1023.69 62.7607 6
 -2 7 -10 5.80763 18.8343 6
 -2 7 -10 -6.13303 19.5815 11
 2 7 10 4.99379 19.4799 10
 -2 7 -11 118.983 24.9697 6
 -2 7 -11 133.377 24.5559 11
 2 7 11 144.178 23.2577 10
 -2 7 -12 372.983 36.3016 11
 2 7 12 391.781 32.5793 10
 -2 7 -12 373.784 33.589 6
 -2 7 -13 255.832 27.5137 6
 -2 7 -14 52.9918 18.2402 6
 -2 7 -15 149.942 19.6619 6
 -2 7 -15 116.16 24.4115 11
 -2 7 -16 71.1193 14.0663 6
 -2 7 -16 43.7061 19.3878 11
 -2 7 -17 -11.1338 9.42459 6
 -2 7 -17 -3.74641 14.8599 11
 -2 7 -18 26.895 12.1662 11
 -2 -8 -18 11.4788 9.57863 9
 -2 -8 -17 10.5624 12.9834 9
 -2 -8 -16 25.6959 16.9367 9
 -2 -8 -15 3.45558 18.7991 9
 -2 -8 -14 -7.66789 20.404 9
 -2 -8 -14 16.7258 12.6153 11
 -2 -8 -13 68.5094 15.8663 11
 -2 -8 -12 55.5336 16.8419 11
 2 8 -12 6.97204 17.2202 10
 -2 -8 -11 73.7683 17.5313 11
 2 8 -11 71.9386 21.4897 10
 -2 -8 -10 643.727 43.5741 11
 2 8 -10 681.597 47.1384 10
 2 8 -9 729.896 50.3301 10
 -2 -8 -8 601.732 42.4029 8
 2 8 -8 555.434 42.602 10
 -2 -8 -7 181.841 22.8414 8
 2 8 -7 185.394 24.6689 10
 -2 -8 -6 54.7117 18.2663 8
 2 8 -6 53.2591 13.7749 6
 2 8 -6 71.0979 20.1203 10
 -2 -8 -5 55.3792 15.4922 8
 2 8 -5 26.5286 12.8266 6
 2 -8 5 41.4632 10.9292 5
 2 8 -5 25.2507 16.3928 10
 2 8 -4 998.92 59.2788 10
 2 8 -4 957.213 56.3424 6
 2 -8 4 916.671 54.455 5
 2 8 -3 3242.82 163.301 6
 2 -8 3 2920.69 161.138 5
 2 8 -3 3017.04 164.543 10
 2 8 -2 38.4418 14.873 6
 2 -8 2 32.8049 10.8853 5
 2 8 -2 75.7614 17.3955 10
 2 8 -1 142.598 19.0607 6
 2 -8 1 158.43 15.7039 5
 2 8 -1 130.744 20.2246 10
 2 -8 0 626.649 38.2763 5
 -2 8 0 601.638 37.7453 6
 2 8 0 670.535 41.4596 6
 -2 8 -1 158.276 16.1789 6
 2 -8 -1 158.711 15.7486 5
 2 -8 -1 185.979 17.6752 7
 2 8 1 152.905 19.6186 6
 -2 8 -2 39.0408 12.7408 6
 2 -8 -2 44.4787 11.0013 5
 2 -8 -2 52.4202 13.1332 7
 2 8 2 48.1748 15.6341 6
 2 8 2 45.7489 16.9912 10
 2 -8 -3 3079.74 163.327 7
 -2 8 -3 2900.65 162.051 11
 2 -8 -3 3189.02 162.529 5
 2 8 3 3020.05 165.568 10
 -2 8 -3 3149.84 163.237 6
 2 -8 -4 979.638 55.9033 5
 2 8 4 938.274 59.5448 10
 -2 8 -4 943.34 57.2225 6
 -2 8 -4 981.904 56.5763 11
 2 -8 -4 1000.49 56.5154 7
 -2 8 -5 43.344 14.7577 6
 -2 8 -5 25.1903 13.0904 11
 2 8 5 49.6292 18.5768 10
 -2 8 -6 53.2035 15.198 11
 -2 8 -6 56.3068 16.1122 6
 2 8 6 49.828 18.9132 10
 -2 8 -7 176.605 22.7035 6
 -2 8 -7 203.788 21.6943 11
 2 8 7 219.753 24.932 10
 2 8 8 543.683 42.0383 10
 -2 8 -8 618.239 41.5687 11
 -2 8 -9 622.81 44.8982 11
 2 8 9 658.145 45.8728 10
 -2 8 -9 657.621 45.155 6
 -2 8 -10 640.972 46.518 11
 2 8 10 657.02 46.0492 10
 -2 8 -10 663.009 45.8976 6
 -2 8 -11 84.5347 22.7844 6
 -2 8 -11 90.5755 23.9205 11
 2 8 11 95.4638 20.9806 10
 -2 8 -12 8.89793 20.1837 6
 -2 8 -12 28.907 23.2299 11
 2 8 12 45.3583 17.4447 10
 -2 8 -13 33.9276 19.672 6
 -2 8 -14 25.9892 16.6285 6
 -2 8 -15 15.8026 15.2906 6
 -2 8 -16 12.0595 11.7804 6
 -2 8 -16 -2.57595 17.2368 11
 -2 8 -17 -0.82261 8.71139 6
 -2 8 -17 12.437 12.9104 11
 -2 8 -18 9.35447 9.93631 11
 -2 -9 -18 4.71641 7.49891 9
 -2 -9 -17 12.1189 11.2513 9
 -2 -9 -16 30.8547 15.3957 9
 -2 -9 -15 -6.35129 17.6339 9
 -2 -9 -14 -24.3321 19.723 9
 -2 -9 -13 340.378 24.4042 11
 2 9 -13 258.686 26.4253 10
 -2 -9 -12 470.435 33.0517 11
 2 9 -12 460.217 36.7052 10
 -2 -9 -11 619.965 41.4664 11
 2 9 -11 607.455 44.6908 10
 -2 -9 -10 13.4062 17.0909 11
 2 9 -10 10.4439 21.1839 10
 2 9 -9 217.009 28.5576 10
 -2 -9 -8 93.0197 20.4603 8
 2 9 -8 63.1766 22.2879 10
 -2 -9 -7 7.31662 19.0971 8
 2 9 -7 20.1481 13.8216 6
 2 9 -7 30.9882 22.141 10
 -2 -9 -6 644.32 42.9742 8
 2 9 -6 547.366 39.3897 6
 2 9 -6 647.428 45.4294 10
 -2 -9 -5 1142.18 68.7786 8
 2 9 -5 1092.12 66.496 6
 2 9 -5 1197.52 70.14 10
 2 -9 4 959.34 57.6224 5
 2 9 -4 1070.1 61.2054 6
 2 9 -4 1085.66 64.423 10
 2 -9 3 93.3772 12.5331 5
 2 9 -3 89.349 17.2974 6
 2 9 -3 61.0767 19.1577 10
 2 9 -2 1675.08 98.1392 10
 2 -9 2 1742.14 93.927 5
 2 9 -2 1735.75 97.0116 6
 -2 9 1 100.89 13.9179 6
 2 -9 1 112.04 13.7211 5
 2 9 -1 119.374 18.52 6
 -2 9 0 115.356 14.446 6
 2 -9 0 110.357 13.6118 5
 2 9 0 104.524 18.3346 6
 -2 9 -1 111.094 15.325 6
 2 -9 -1 81.7849 14.9798 7
 2 -9 -1 79.2527 12.9408 5
 2 9 1 116.151 19.3427 6
 2 9 1 99.8582 19.2891 10
 2 -9 -2 1894.13 102.071 7
 2 -9 -2 1842.57 100.094 5
 2 9 2 1850.24 103.844 6
 -2 9 -2 1817.99 100.958 6
 2 9 2 1802.99 104.2 10
 -2 9 -3 95.0757 16.1122 6
 -2 9 -3 94.3599 14.7062 11
 2 -9 -3 96.0458 15.0638 7
 2 -9 -3 88.274 13.1463 5
 2 9 3 108.182 20.9472 10
 -2 9 -4 1103.58 63.1166 6
 -2 9 -4 1025.94 61.8724 11
 2 9 4 1064.57 65.5694 10
 2 -9 -4 1077.67 62.3233 7
 -2 9 -5 1069.44 64.6629 11
 -2 9 -5 1165.49 65.7078 6
 2 9 5 1078.28 67.6347 10
 2 9 6 674.782 44.1527 10
 -2 9 -6 609.956 41.0219 6
 -2 9 -6 539.052 39.9739 11
 -2 9 -7 5.5124 17.2187 6
 2 9 7 -5.36056 19.4661 10
 -2 9 -7 31.9957 17.7485 11
 -2 9 -8 75.2639 21.362 11
 2 9 8 64.9117 21.0614 10
 -2 9 -9 273.769 29.7947 11
 2 9 9 254.399 28.3405 10
 -2 9 -10 31.4775 20.5236 6
 -2 9 -10 22.582 21.3367 11
 2 9 10 32.7524 19.3927 10
 -2 9 -11 630.119 47.1343 11
 2 9 11 591.61 42.9057 10
 -2 9 -11 652.957 45.3254 6
 -2 9 -12 403.097 39.0656 11
 -2 9 -12 503.55 37.2304 6
 -2 9 -13 342.237 34.6651 11
 -2 9 -13 378.367 31.1867 6
 -2 9 -14 25.9741 16.5104 6
 -2 9 -15 12.0407 13.6152 6
 -2 9 -16 4.91639 11.3726 6
 -2 9 -17 17.1789 12.872 11
 -2 9 -17 14.3975 7.58274 6
 -2 9 -18 -10.8481 8.38957 11
 -2 -10 -17 14.3834 9.36009 9
 -2 -10 -16 14.7402 12.9393 9
 -2 -10 -15 58.9117 17.0826 9
 -2 -10 -14 34.7816 18.1754 9
 2 10 -13 46.5865 17.5271 10
 -2 -10 -12 77.7776 15.195 11
 2 10 -12 41.9375 19.0242 10
 -2 -10 -11 178.438 20.3555 11
 2 10 -11 157.94 25.8106 10
 -2 -10 -10 384.307 30.3853 11
 2 10 -10 347.173 34.5675 10
 2 10 -9 80.98 23.5831 10
 -2 -10 -8 262.693 29.1728 8
 2 10 -8 230.478 22.5943 6
 2 10 -8 197.207 30.1749 10
 -2 -10 -7 177.887 25.7616 8
 2 10 -7 171.793 20.8083 6
 2 10 -7 139.286 28.0511 10
 -2 -10 -6 181.874 24.3367 8
 2 10 -6 152.711 21.1868 6
 2 10 -6 192.15 27.4802 10
 -2 -10 -5 78.3968 21.2339 8
 2 10 -5 63.1712 17.307 6
 2 10 -5 82.6543 23.5784 10
 -2 -10 -4 1358.58 78.8192 8
 2 10 -4 1340.52 77.4353 6
 2 10 -4 1267.13 80.1071 10
 2 10 -3 522.172 36.9664 6
 2 10 -3 548.801 40.118 10
 2 -10 3 478.402 31.8393 5
 2 -10 2 2123.63 113.825 5
 2 10 -2 2094.39 117.897 6
 2 -10 1 1053.76 59.6547 5
 2 10 -1 1152.31 64.7375 6
 -2 10 1 980.413 60.0513 6
 2 -10 0 2916.02 151.812 7
 2 10 0 2851.65 152.588 6
 -2 10 0 2663.15 149.169 6
 2 10 0 2781.26 153.423 10
 2 -10 0 2782.95 148.322 5
 2 -10 -1 1076.58 61.9522 5
 2 -10 -1 1110.94 65.1807 7
 2 10 1 1104.72 67.898 10
 -2 10 -1 1076.79 63.3238 6
 2 -10 -2 2095.01 116.371 7
 2 10 2 2230.18 118.954 6
 -2 10 -2 2017.92 115.196 6
 2 10 2 2106.5 118.998 10
 2 -10 -2 2131.99 114.084 5
 2 -10 -3 547.226 36.5058 7
 2 10 3 494.498 40.2257 10
 -2 10 -3 526.467 36.2168 6
 -2 10 -4 1242.45 74.0993 11
 2 -10 -4 1328.46 74.8549 7
 -2 10 -4 1375.82 75.3148 6
 2 10 4 1227.32 77.4544 10
 -2 10 -5 88.3433 19.2335 6
 -2 10 -5 83.379 17.8057 11
 2 10 5 66.6428 22.279 10
 -2 10 -6 179.511 23.3078 6
 -2 10 -6 160.462 21.5497 11
 2 10 6 201.452 26.12 10
 -2 10 -7 151.332 22.7041 6
 -2 10 -7 137.044 22.4708 11
 2 10 7 141.993 24.6785 10
 2 10 8 183.736 26.1089 10
 -2 10 -8 248.578 28.0182 11
 -2 10 -9 54.0995 22.2615 11
 2 10 9 102.069 22.8454 10
 2 10 10 387.035 32.5675 10
 -2 10 -10 392.027 34.9099 6
 -2 10 -10 369.701 36.1389 11
 -2 10 -11 139.685 25.2039 6
 -2 10 -11 150.923 27.46 11
 2 10 11 188.786 21.9153 10
 -2 10 -12 82.0128 21.7088 6
 -2 10 -12 67.4837 23.0224 11
 -2 10 -13 21.6448 17.8958 6
 -2 10 -13 24.96 21.149 11
 -2 10 -14 8.65459 15.1923 6
 -2 10 -14 14.769 19.5031 11
 -2 10 -15 51.007 14.0926 6
 -2 10 -16 2.84673 9.77373 6
 -2 10 -17 18.9048 10.5906 11
 -2 -11 -16 46.0967 11.7682 9
 -2 -11 -15 38.568 14.7163 9
 -2 -11 -14 45.0461 17.2818 9
 2 11 -13 193.446 22.3466 10
 2 11 -12 14.9305 18.8964 10
 -2 -11 -11 44.1921 13.5054 11
 2 11 -11 28.9945 20.6938 10
 -2 -11 -10 37.2535 15.2247 11
 2 11 -10 11.9725 22.362 10
 2 11 -9 172.042 28.5447 10
 -2 -11 -8 99.7432 22.444 8
 2 11 -8 73.6334 17.3306 6
 2 11 -8 104.245 26.346 10
 -2 -11 -7 233.637 28.904 8
 2 11 -7 201.538 23.7074 6
 2 11 -7 222.06 31.0551 10
 -2 -11 -6 755.445 49.4991 8
 2 11 -6 647.391 46.5054 6
 2 11 -6 721.355 52.6465 10
 -2 -11 -5 176.47 24.2733 8
 2 11 -5 116.046 21.4444 6
 2 11 -5 135.872 29.1436 10
 -2 -11 -4 766.561 49.0582 8
 2 11 -4 664.39 47.3032 6
 2 11 -4 666.465 50.5733 10
 2 11 -3 1170.54 75.6561 10
 2 -11 3 1138.23 66.6994 5
 2 -11 2 764.644 45.5808 5
 2 11 -2 790.879 51.8759 6
 2 -11 1 788.448 44.8681 5
 2 -11 1 731.837 49.9121 7
 2 11 -1 855.438 51.9525 6
 -2 11 1 713.75 46.2218 6
 2 11 -1 651.418 52.0582 10
 2 -11 0 98.9306 13.9483 5
 2 -11 0 112.63 19.8361 7
 2 11 0 96.7093 21.6526 6
 2 11 0 103.684 24.2237 10
 -2 11 0 44.9409 15.6925 6
 2 11 1 796.388 53.3063 10
 2 -11 -1 802.641 50.2077 7
 2 11 1 773.919 52.4437 6
 -2 11 -1 707.622 47.7004 6
 2 -11 -2 819.364 49.4088 7
 2 11 2 777.746 53.1496 10
 -2 11 -2 717.876 47.7115 6
 2 11 2 694.032 51.9259 6
 2 -11 -3 1359.91 78.3439 7
 2 11 3 1346.98 81.5623 10
 -2 11 -3 1317.6 77.9642 6
 -2 11 -4 649.834 44.2412 11
 2 11 4 718.866 50.3254 10
 -2 11 -4 710.367 46.708 6
 -2 11 -5 154.362 23.4788 6
 -2 11 -5 130.633 20.6583 11
 2 11 5 166.648 26.5882 10
 2 11 6 753.3 51.2857 10
 -2 11 -6 663.065 47.9014 11
 -2 11 -6 776.305 49.9066 6
 -2 11 -7 181.455 25.4349 6
 -2 11 -7 219.061 26.1517 11
 2 11 7 213.597 27.0817 10
 -2 11 -8 116.283 24.2137 6
 -2 11 -8 103.294 22.5789 11
 2 11 8 84.3971 21.5978 10
 -2 11 -9 198.966 26.6094 11
 2 11 9 159.597 24.0596 10
 -2 11 -10 52.6961 24.0298 6
 -2 11 -10 45.0861 22.3655 11
 2 11 10 27.6084 16.475 10
 -2 11 -11 12.1476 20.4122 6
 -2 11 -11 59.2227 22.1495 11
 -2 11 -12 57.4084 20.9809 6
 -2 11 -12 75.2529 22.4552 11
 -2 11 -13 242.176 25.3101 6
 -2 11 -13 239.031 27.3522 11
 -2 11 -14 60.3377 16.4185 6
 -2 11 -14 102.257 19.877 11
 -2 11 -15 57.9254 15.7082 11
 -2 11 -15 15.8897 12.1723 6
 -2 11 -16 47.3272 9.2613 6
 -2 -12 -16 8.39389 7.55034 9
 -2 -12 -15 49.2017 12.5409 9
 -2 -12 -14 17.1234 13.8018 9
 2 12 -13 46.8842 16.443 10
 2 12 -12 329.064 29.732 10
 2 12 -11 -13.9394 21.0725 10
 -2 -12 -10 39.71 14.2678 11
 2 12 -10 17.652 22.4711 10
 -2 -12 -9 25.4035 15.6274 11
 2 12 -9 32.5357 23.4525 10
 -2 -12 -8 3.26067 18.9607 8
 2 12 -8 -1.88207 15.4462 6
 2 12 -8 6.48517 23.8891 10
 -2 -12 -7 14.5271 20.7273 8
 2 12 -7 13.1194 16.7959 6
 2 12 -7 9.25776 25.5897 10
 -2 -12 -6 365.4 33.0293 8
 2 12 -6 289.092 28.8553 6
 2 12 -6 263.688 34.4949 10
 -2 -12 -5 1223.63 73.0185 8
 2 12 -5 1171.09 75.6121 10
 2 12 -5 1127.08 71.3317 6
 -2 -12 -4 1094.48 67.6779 8
 2 12 -4 1119.03 67.3352 6
 2 12 -4 990.07 69.866 10
 2 12 -3 437.225 37.1628 6
 2 -12 2 349.315 32.3191 7
 2 12 -2 369.249 34.6787 6
 2 -12 1 727.597 47.0865 7
 2 12 -1 698.879 48.0954 6
 -2 12 1 563.343 41.5498 6
 2 12 -1 673.421 50.0547 10
 2 -12 0 131.362 23.1647 7
 2 12 0 80.7098 23.8742 6
 2 12 0 93.0648 26.4845 10
 -2 12 0 124.351 18.7903 6
 2 -12 -1 670.898 46.5233 7
 2 12 1 710.723 49.5315 6
 -2 12 -1 607.985 43.696 6
 2 12 1 693.469 50.0475 10
 2 -12 -2 383.863 32.5891 7
 -2 12 -2 356.454 30.9814 6
 2 12 2 385.374 36.6868 10
 2 -12 -3 495.886 36.4108 7
 -2 12 -3 426.605 35.3248 6
 2 12 3 481.124 39.4494 10
 2 12 4 1040.29 65.0793 10
 -2 12 -4 1108.34 62.7335 6
 -2 12 -4 879.809 59.1422 11
 2 12 5 1199.52 72.9577 10
 -2 12 -5 1240.69 71.429 6
 -2 12 -5 1071.27 68.6502 11
 -2 12 -6 329.377 30.9385 6
 -2 12 -6 257.339 27.6183 11
 2 12 6 316.623 31.3795 10
 -2 12 -7 24.7669 22.2114 6
 -2 12 -7 38.8926 19.6957 11
 2 12 7 25.47 22.1558 10
 -2 12 -8 12.9333 21.9074 6
 -2 12 -8 26.6314 20.0172 11
 2 12 8 7.15591 19.2623 10
 -2 12 -9 19.0931 19.5595 11
 2 12 9 19.1572 17.3748 10
 -2 12 -10 48.0003 21.3428 11
 -2 12 -11 24.1373 19.8074 6
 -2 12 -11 29.1342 20.051 11
 -2 12 -12 441.806 33.5537 6
 -2 12 -12 383.98 34.26 11
 -2 12 -13 22.9785 15.5979 6
 -2 12 -13 65.9271 18.4439 11
 -2 12 -14 3.08841 14.9881 11
 -2 12 -14 -4.42731 12.9863 6
 -2 12 -15 38.5075 13.3693 11
 -2 12 -15 49.7031 10.5976 6
 -2 -13 -15 19.2024 8.47171 9
 -2 -13 -14 26.3338 11.882 9
 2 13 -13 33.746 14.3846 10
 2 13 -12 -0.83465 17.0644 10
 2 13 -11 44.516 21.1341 10
 2 13 -10 36.7601 23.2615 10
 -2 -13 -9 281.98 23.5768 11
 2 13 -9 247.188 24.1018 6
 2 13 -9 333.855 33.6295 10
 -2 -13 -8 88.4267 19.9429 8
 2 13 -8 70.1867 18.0418 6
 2 13 -8 46.0369 26.4024 10
 -2 -13 -7 415.527 35.3321 8
 2 13 -7 412.488 33.9631 6
 2 13 -7 389.38 40.7333 10
 -2 -13 -6 14.6324 21.5312 8
 2 13 -6 12.0038 17.4559 6
 2 13 -6 44.5956 28.3176 10
 -2 -13 -5 27.2088 20.7223 8
 2 13 -5 -11.4093 20.2017 6
 2 13 -5 28.6335 28.0904 10
 -2 -13 -4 552.914 43.1873 8
 2 13 -4 575.812 43.1335 6
 2 -13 3 386.463 35.2312 7
 2 13 -3 372.707 35.545 6
 2 -13 2 22.2794 20.9501 7
 2 13 -2 18.4874 23.6416 6
 2 13 -2 32.5024 26.1606 10
 2 -13 1 242.475 28.618 7
 2 13 -1 241.817 30.9444 6
 2 13 -1 248.402 34.2774 10
 -2 13 1 224.45 22.9665 6
 2 -13 0 420.208 36.5438 7
 2 13 0 468.622 40.1068 6
 -2 13 0 412.033 33.3005 6
 2 13 0 477.507 41.7078 10
 2 -13 -1 255.385 27.877 7
 2 13 1 244.901 32.8131 6
 2 13 1 244.851 32.4485 10
 -2 13 -1 259.464 25.4927 6
 2 -13 -2 36.5994 18.896 7
 2 13 2 -2.56217 22.5767 10
 -2 13 -2 28.0491 17.9473 6
 -2 13 -3 349.959 31.5613 6
 2 13 3 358.849 35.2635 10
 -2 13 -4 528.184 40.2919 6
 2 13 4 533.949 43.0042 10
 -2 13 -5 -11.7655 20.4427 6
 -2 13 -5 -5.7412 16.1471 11
 2 13 5 -3.54781 21.2313 10
 -2 13 -6 9.73866 21.1486 6
 -2 13 -6 19.2037 18.1438 11
 2 13 6 58.264 22.9238 10
 -2 13 -7 360.704 33.0479 11
 2 13 7 436.118 34.4467 10
 -2 13 -7 401.936 35.8475 6
 -2 13 -8 50.1735 22.4288 6
 -2 13 -8 59.5621 20.7011 11
 2 13 8 39.9528 18.5881 10
 -2 13 -9 291.803 28.8079 11
 2 13 9 271.608 24.8302 10
 -2 13 -10 45.0413 19.2885 11
 -2 13 -11 25.1058 18.2493 6
 -2 13 -11 40.4417 19.3313 11
 -2 13 -12 1.74898 17.3351 11
 -2 13 -12 3.18774 16.3286 6
 -2 13 -13 9.13727 15.3093 11
 -2 13 -13 12.768 13.3179 6
 -2 13 -14 36.8001 13.552 11
 -2 13 -14 34.3524 11.738 6
 -2 13 -15 21.7394 11.1577 10
 -2 -14 -14 22.9736 8.51265 9
 2 -14 14 5.1029 9.01097 7
 2 -14 13 12.269 11.9834 7
 2 14 -13 25.5266 11.5633 10
 2 14 -12 41.0023 15.453 10
 2 14 -11 1.74098 17.412 10
 2 14 -10 60.4792 21.3779 10
 2 14 -9 63.7168 15.1314 6
 2 14 -9 81.8437 24.4632 10
 2 14 -8 283.453 25.6571 6
 2 14 -8 227.362 32.0337 10
 -2 -14 -7 41.0136 19.5833 8
 2 14 -7 73.2498 18.9259 6
 2 14 -7 79.056 27.5586 10
 -2 -14 -6 278.055 29.1006 8
 2 14 -6 270.034 28.9135 6
 2 14 -6 253.523 34.6976 10
 2 -14 5 140.023 27.5144 7
 -2 -14 -5 163.266 24.3972 8
 2 14 -5 183.748 25.2584 6
 -2 -14 -4 567.029 43.1631 8
 2 -14 4 600.131 45.1599 7
 2 14 -4 547.55 43.9801 6
 2 -14 3 160.903 26.2926 7
 -2 -14 -3 163.297 26.0784 8
 2 14 -3 144.988 26.509 6
 2 14 -3 143.775 31.2272 10
 2 -14 2 405.288 35.9139 7
 2 14 -2 346.185 36.2521 6
 2 14 -2 346.922 38.894 10
 2 -14 1 1139.36 70.2539 7
 2 14 -1 1211.75 72.455 6
 -2 14 1 1024.21 65.3325 6
 2 14 -1 1140.18 73.3988 10
 2 -14 0 183.778 26.1514 7
 2 14 0 252.808 32.026 6
 2 14 0 192.355 32.5524 10
 -2 14 0 168.84 21.9005 6
 2 -14 -1 1186.4 68.2094 7
 2 14 1 1206.59 72.2181 6
 2 14 1 1086.37 69.8706 10
 -2 14 -2 335.218 30.6393 6
 2 14 2 376.601 36.3837 10
 2 -14 -2 310.914 30.4958 7
 2 14 3 135.409 26.0711 10
 -2 14 -3 144.421 22.9601 6
 -2 14 -4 563.695 41.6314 6
 2 14 4 594.699 44.6694 10
 -2 14 -4 544.746 40.8035 10
 2 14 5 212.96 27.7239 10
 -2 14 -5 179.102 26.1948 6
 2 14 6 281.671 28.1951 10
 -2 14 -6 232.209 28.9176 6
 -2 14 -7 36.4024 17.3918 11
 2 14 7 67.6566 18.5743 10
 -2 14 -7 37.9605 21.4654 6
 -2 14 -8 203.421 25.022 11
 2 14 8 249.044 24.1423 10
 -2 14 -9 85.1954 19.1048 11
 -2 14 -9 85.2742 22.4681 6
 -2 14 -10 41.6522 17.8738 11
 -2 14 -11 -4.86548 16.0326 11
 -2 14 -11 35.223 17.2495 6
 -2 14 -12 62.6366 15.9806 6
 -2 14 -13 48.5945 15.1231 10
 -2 14 -13 23.3667 11.7956 6
 -2 14 -14 17.3433 8.37342 6
 -2 14 -14 15.3948 10.6151 10
 -2 -15 -13 12.848 8.37529 9
 2 -15 13 3.46272 9.04913 7
 2 -15 12 52.9613 13.2446 7
 2 15 -12 83.6422 13.7678 10
 2 15 -11 10.8176 14.802 10
 2 15 -10 185.501 23.6545 10
 2 15 -9 32.672 20.6108 10
 2 15 -8 97.412 17.2304 6
 2 15 -8 78.6126 23.9469 10
 -2 -15 -7 145.625 20.7308 8
 2 -15 7 127.467 23.665 7
 2 15 -7 145.2 20.798 6
 2 15 -7 155.975 27.0318 10
 -2 -15 -6 81.9681 19.7516 8
 2 -15 6 96.5422 23.7757 7
 2 15 -6 77.4876 20.4518 6
 -2 -15 -5 80.7567 21.5742 8
 2 15 -5 51.0347 20.3793 6
 2 -15 5 43.9387 22.443 7
 2 -15 4 64.1716 22.6951 7
 -2 -15 -4 61.3921 21.0459 8
 2 15 -4 64.3855 23.0247 6
 2 15 -4 67.7959 28.4245 10
 2 -15 3 231.729 31.2085 7
 -2 -15 -3 308.521 30.9802 8
 2 15 -3 347.253 33.7113 6
 2 15 -3 347.7 36.5408 10
 -2 -15 -2 63.8501 22.0994 8
 2 -15 2 52.137 22.4068 7
 2 15 -2 89.1682 26.0215 6
 2 15 -2 43.5431 26.1071 10
 2 15 -1 786.733 54.5907 6
 2 -15 1 871.324 53.2947 7
 -2 15 1 664.848 46.8924 6
 2 15 -1 765.515 54.1545 10
 2 -15 0 357.802 34.3642 7
 2 15 0 459.741 39.5837 6
 -2 15 0 396.06 31.8555 6
 2 15 0 450 39.7585 10
 2 -15 -1 843.62 52.9047 7
 -2 15 -1 701.843 49.7293 6
 2 15 1 798.397 54.7686 10
 2 15 2 36.1736 22.481 10
 -2 15 -2 32.9624 18.6489 6
 2 15 3 303.613 31.7644 10
 -2 15 -3 290.611 29.2707 6
 2 15 4 41.4084 21.4793 10
 -2 15 -4 64.4836 20.2082 6
 2 15 5 62.2023 20.1322 10
 -2 15 -5 37.7263 17.6309 10
 -2 15 -5 49.7247 20.3103 6
 2 15 6 83.423 19.1102 10
 -2 15 -6 91.7404 19.8338 10
 -2 15 -6 110.922 21.8681 6
 2 15 7 108.683 17.8235 10
 -2 15 -7 117.598 21.2874 10
 -2 15 -7 113.408 22.6641 6
 -2 15 -8 91.6279 20.3703 10
 -2 15 -8 77.676 20.479 6
 -2 15 -9 45.845 19.0418 10
 -2 15 -9 44.1745 18.2667 6
 -2 15 -10 168.804 21.6491 10
 -2 15 -11 12.4208 15.1978 10
 -2 15 -11 29.1194 14.83 6
 -2 15 -12 87.2296 15.5822 10
 -2 15 -12 121.586 14.8904 6
 -2 15 -13 11.8492 8.37571 6
 -2 15 -13 5.56483 9.67338 10
 2 -16 12 4.44491 7.82549 7
 2 -16 11 20.8649 11.0676 7
 2 16 -11 23.8646 11.8458 10
 2 16 -10 20.1309 14.7797 10
 2 16 -9 75.6248 18.7898 10
 2 16 -8 98.2377 15.5159 6
 2 16 -8 126.611 22.4296 10
 2 -16 7 155.418 22.8051 7
 2 16 -7 137.22 19.3444 6
 2 16 -7 158.204 25.427 10
 -2 -16 -6 9.61346 16.1567 8
 2 -16 6 -7.35199 18.8071 7
 2 16 -6 24.21 16.2809 6
 -2 -16 -5 25.4599 16.3593 8
 2 -16 5 8.70603 19.478 7
 2 16 -5 49.3698 19.1518 6
 -2 -16 -4 11.3065 17.62 8
 2 -16 4 23.3084 19.5189 7
 2 16 -4 20.1332 18.7168 6
 2 16 -4 1.18126 22.6693 10
 -2 -16 -3 189.6 24.8116 8
 2 -16 3 188.94 25.4822 7
 2 16 -3 247.657 28.1732 6
 2 16 -3 212.75 29.689 10
 -2 -16 -2 234.004 26.6838 8
 2 -16 2 227.197 27.5255 7
 2 16 -2 243.924 29.7124 6
 2 16 -2 209.714 30.4438 10
 2 -16 1 269.017 28.2929 7
 2 16 -1 261.864 31.2561 6
 2 16 -1 245.481 31.0358 10
 2 -16 0 -8.59303 18.33 7
 2 16 0 10.8282 22.6877 6
 2 16 0 43.0743 23.5272 10
 -2 16 0 14.2555 14.2709 6
 2 16 1 228.673 28.6259 10
 -2 16 -1 166.979 21.7678 6
 2 16 2 270.86 29.0147 10
 -2 16 -2 235.373 25.0577 6
 2 16 3 182.947 25.2449 10
 -2 16 -3 188.832 22.5732 6
 2 16 4 27.9088 16.9372 10
 -2 16 -4 24.4415 17.457 6
 2 16 5 39.8565 16.6736 10
 -2 16 -5 38.1809 18.6512 6
 2 16 6 -4.17028 13.9807 10
 -2 16 -6 13.5772 17.8814 6
 -2 16 -7 117.803 18.389 10
 -2 16 -7 108.696 19.3949 6
 -2 16 -8 82.7119 16.9804 10
 -2 16 -8 97.08 19.036 6
 -2 16 -9 88.9266 16.7735 10
 -2 16 -9 126.04 17.7227 6
 -2 16 -10 23.243 12.826 10
 -2 16 -11 29.1852 10.9438 10
 -2 16 -12 22.2878 7.99001 6
 2 17 -10 79.7148 12.3549 10
 2 -17 10 56.0576 11.0164 7
 2 17 -9 4.37526 13.0515 10
 2 17 -8 33.882 16.3751 10
 2 -17 7 127.413 19.3434 7
 2 17 -7 144.631 16.8645 6
 2 -17 6 27.4357 15.8078 7
 2 17 -6 25.7857 14.5673 6
 -2 -17 -5 80.78 15.5061 8
 2 -17 5 47.0276 17.3843 7
 2 17 -5 49.2039 17.1759 6
 2 17 -5 41.408 21.022 10
 -2 -17 -4 66.2745 16.8798 8
 2 -17 4 34.5752 17.3012 7
 2 17 -4 95.7523 19.1898 6
 2 17 -4 83.1126 22.4196 10
 -2 -17 -3 113.707 19.2263 8
 2 -17 3 79.9791 19.6032 7
 2 17 -3 111.843 21.6793 6
 2 17 -3 112.749 23.6909 10
 2 -17 2 57.52 18.381 7
 -2 -17 -2 57.1897 17.8942 8
 2 17 -2 40.7245 20.7225 6
 2 17 -2 35.8862 21.2248 10
 -2 -17 -1 16.188 17.4167 8
 2 17 -1 -5.25078 20.0687 6
 2 17 -1 -8.12691 21.0348 10
 -2 -17 0 2.77081 16.6941 8
 2 17 0 -0.99061 19.7035 10
 2 17 1 7.59308 18.8559 10
 -2 17 -1 22.6214 14.6461 6
 2 17 2 18.7887 18.1237 10
 -2 17 -2 20.5824 14.7685 6
 2 17 3 97.2489 18.6303 10
 -2 17 -3 74.1628 17.5496 6
 2 17 4 85.8298 16.6095 10
 -2 17 -4 61.195 16.6281 6
 -2 17 -5 62.9671 16.4788 6
 -2 17 -6 34.6681 15.1789 6
 -2 17 -7 100.841 16.6231 6
 -2 17 -8 19.1889 13.03 6
 -2 17 -9 19.0036 11.805 6
 -2 17 -10 81.1659 11.5651 6
 2 -18 6 47.2311 12.7622 7
 2 18 -6 40.2471 14.8341 10
 2 -18 5 27.2974 13.4338 7
 2 18 -5 28.0661 15.5948 10
 -2 -18 -4 69.2486 13.0791 8
 2 -18 4 81.4304 15.9386 7
 2 18 -4 72.3773 17.0806 10
 -2 -18 -3 16.8978 13.315 8
 2 18 -3 38.5265 16.9263 10
 -2 -18 -2 25.1537 13.8456 8
 2 18 -2 0.80927 16.421 10
 -2 -18 -1 40.6626 15.5793 8
 2 18 -1 42.2725 17.3862 10
 -2 -18 0 19.8737 14.9783 8
 2 18 0 14.6476 15.9543 10
 -2 -18 1 39.0336 16.2898 8
 2 18 1 49.2739 16.2068 10
 2 18 2 49.9308 14.6425 10
 -2 18 -2 33.0003 12.7203 6
 2 18 3 20.4679 12.2773 10
 -2 18 -3 15.6199 12.5317 6
 -2 18 -4 57.0634 13.916 6
 -2 18 -5 29.1796 12.8312 6
 -2 18 -6 61.7706 13.1671 6
 -2 18 -7 91.5798 13.4783 6
 -2 18 -8 14.4684 9.07405 6
 2 19 -6 33.421 9.80675 10
 2 19 -5 7.39111 10.3681 10
 2 19 -4 1.59712 11.3412 10
 2 19 -3 9.40979 12.1334 10
 -2 -19 -2 23.42 9.98335 8
 2 19 -2 36.8674 12.4689 10
 -2 -19 -1 22.0411 10.6956 8
 2 19 -1 21.2336 12.3047 10
 -2 -19 0 14.5607 10.953 8
 2 19 0 16.7124 11.2139 10
 -2 -19 1 -4.78336 11.3036 8
 2 19 1 13.8756 9.58659 10
 -2 -19 2 23.9872 11.5102 8
 -2 -19 3 16.697 10.8152 8
 -2 -19 4 15.4458 10.8092 8
 -2 -19 5 27.1301 9.98867 8
 -2 -19 6 15.788 8.43842 8
 -3 0 0 -6.14309 36.2971 3
 3 0 0 -9.20318 12.8221 5
 3 0 0 8.14952 21.1185 1
 3 0 0 -11.2661 12.1238 10
 3 0 0 -5.59805 24.8444 2
 3 0 -1 15.2983 12.8947 5
 -3 0 -1 -6.2759 34.6284 3
 -3 0 1 57.8449 40.5919 3
 3 0 1 30.7656 28.5273 2
 -3 0 1 16.9673 21.6227 4
 3 0 1 12.7537 12.8836 5
 3 0 1 3.03106 12.0099 10
 3 0 -1 35.9262 25.7029 2
 3 0 -2 153.611 17.3389 5
 -3 0 -2 281.971 51.0028 3
 3 0 2 81.4804 34.8789 2
 -3 0 2 242.668 49.5553 3
 3 0 2 145.341 17.3524 10
 -3 0 -3 13.9146 37.2428 3
 3 0 3 -7.52259 28.4792 2
 -3 0 -3 29.8396 12.7246 11
 3 0 3 7.64573 13.3393 10
 3 0 -3 14.3106 11.2924 5
 -3 0 -4 695.319 42.405 11
 3 0 -4 640.408 40.8478 5
 3 0 4 709.185 43.5126 10
 -3 0 -5 331.854 24.9952 11
 3 0 5 346.781 26.4889 10
 -3 0 -6 38.6526 15.5261 11
 3 0 6 30.5066 17.2998 10
 3 0 -6 24.4987 9.24875 5
 -3 0 -7 544.959 38.1818 11
 3 0 8 1023.98 64.4957 10
 -3 0 -8 1078.02 63.3316 11
 -3 0 -8 1015.99 60.4777 9
 -3 0 -9 847.683 52.7825 11
 -3 0 -9 782.583 49.831 9
 -3 0 -10 131.843 20.4044 9
 -3 0 -11 105.924 20.6177 9
 -3 0 -12 279.299 28.0113 9
 -3 0 -12 337.494 33.4424 11
 -3 0 -13 161.807 22.4878 9
 -3 0 -13 136.695 25.0754 11
 -3 0 -14 82.8484 20.2366 9
 -3 0 -14 90.7208 22.0136 11
 -3 0 -15 17.2401 17.9986 9
 3 0 15 30.5728 15.2253 5
 -3 0 -15 48.2426 17.1157 6
 -3 0 -15 40.4185 18.7799 11
 -3 0 -16 57.437 17.1956 9
 -3 0 -16 56.0265 14.0106 6
 -3 0 -16 68.6398 16.8503 11
 -3 0 -17 11.8442 13.1161 9
 -3 0 -17 -0.45761 9.79909 6
 -3 0 -17 6.66032 12.7599 11
 -3 0 -18 0.43187 9.46834 11
 -3 -1 -18 -6.58592 8.68637 9
 -3 -1 -18 -5.19564 8.51922 11
 -3 -1 -17 34.6914 13.6037 9
 -3 -1 -17 11.9689 9.64042 6
 -3 -1 -17 17.8665 12.4362 11
 -3 -1 -16 -5.61242 15.1499 9
 -3 -1 -16 4.32226 12.406 6
 -3 -1 -16 2.9307 14.9153 11
 -3 -1 -15 85.7619 19.8152 9
 -3 -1 -15 104.124 20.0659 11
 -3 -1 -14 115.75 20.9632 9
 -3 -1 -14 166.099 23.5686 11
 3 -1 14 117.701 19.4431 5
 -3 -1 -13 71.611 19.3552 9
 -3 -1 -13 34.6146 21.4421 11
 -3 -1 -12 243.314 26.5056 9
 -3 -1 -12 287.194 30.2718 11
 -3 -1 -11 239.434 26.0103 9
 -3 -1 -11 289.863 30.9068 11
 -3 -1 -10 1511.54 86.3098 9
 -3 -1 -9 510.836 35.658 9
 -3 -1 -8 6.91282 14.0044 9
 -3 -1 -8 32.151 17.8924 11
 -3 -1 -7 508.15 36.6549 11
 3 -1 7 516.822 37.5846 10
 -3 -1 -6 1314.94 75.8068 11
 3 -1 6 1331.26 76.6644 10
 -3 -1 -5 122.603 17.1856 11
 3 -1 5 107.028 18.0808 10
 3 -1 4 136.194 17.8826 10
 3 1 -4 124.598 14.7425 5
 3 1 -3 1222.72 71.186 5
 3 -1 3 1268.43 114.81 2
 3 -1 3 1328.42 72.1223 10
 -3 1 2 727.953 70.1111 3
 3 -1 2 639.206 74.9804 2
 -3 -1 -2 653.205 38.883 8
 -3 -1 -2 812.032 89.0394 3
 3 1 -2 586.489 39.62 5
 3 -1 2 624.374 39.3688 10
 3 -1 2 657.806 42.1291 5
 3 1 -1 1252.61 91.6119 1
 3 1 -1 1056.49 61.1515 5
 3 -1 1 994.829 59.3074 10
 3 -1 1 1002.73 61.7833 5
 3 1 -1 1077.73 59.8876 10
 3 -1 1 1058.02 94.4562 2
 -3 1 1 1212.67 95.0089 3
 -3 -1 -1 1287.34 110.672 3
 -3 1 0 42.7196 34.2731 3
 3 -1 0 16.3021 13.7811 5
 -3 -1 0 -19.5914 37.0781 3
 3 -1 0 5.26034 22.2698 2
 3 1 0 78.2328 31.1936 2
 3 1 0 7.55316 13.2375 5
 -3 -1 0 5.33482 24.2176 4
 3 1 0 14.2526 23.7963 1
 3 1 0 20.6405 13.1081 10
 3 1 1 1003.24 60.0807 10
 -3 1 -1 1012.24 58.3066 11
 -3 -1 1 1246.19 95.0684 4
 3 -1 -1 1070.54 61.1349 5
 -3 1 -1 1149.69 99.002 3
 3 1 1 1087.92 98.2683 2
 3 -1 -1 996.732 85.9012 2
 -3 -1 1 1173.15 103.551 3
 3 -1 -2 710.1 41.9692 5
 -3 1 -2 663.193 77.5499 3
 -3 -1 2 847.743 84.2264 3
 3 1 2 721.964 79.3661 2
 -3 1 -2 609.998 39.7861 11
 -3 -1 2 894.964 76.1247 4
 3 1 2 639.007 41.8031 10
 -3 1 -3 1262.1 73.9761 11
 3 -1 -3 1403.93 75.1771 5
 3 1 3 1318.53 75.7542 10
 -3 1 -4 99.5303 15.4114 11
 3 1 4 136.543 18.8388 10
 3 -1 -4 113.041 14.9136 5
 -3 1 -5 122.332 16.656 11
 3 1 5 87.9188 18.08 10
 3 -1 -5 107.611 13.7031 5
 3 -1 -6 1206.86 70.0353 5
 -3 1 -6 1332.91 73.0882 11
 3 1 6 1303.28 74.5432 10
 -3 1 -7 506.836 34.9351 11
 3 -1 -7 465.925 29.9502 5
 3 1 7 467.496 36.6254 10
 -3 1 -8 39.4118 17.5861 11
 -3 1 -9 587.96 40.9751 11
 -3 1 -9 554.041 38.1852 9
 -3 1 -10 1655.38 88.6984 11
 -3 1 -10 1397.62 85.2458 9
 -3 1 -11 258.144 26.2285 9
 -3 1 -12 213.619 24.584 9
 -3 1 -13 73.7803 20.4241 9
 -3 1 -13 93.512 24.8882 11
 -3 1 -14 133.665 22.2505 9
 -3 1 -14 186.51 25.5141 11
 -3 1 -15 94.3577 19.6696 9
 -3 1 -15 146.368 21.9336 11
 -3 1 -15 83.2299 18.5919 6
 -3 1 -16 7.74657 15.4682 9
 -3 1 -16 14.4951 13.8846 6
 3 1 16 19.1024 13.3702 5
 -3 1 -16 8.41626 15.2844 11
 -3 1 -17 5.58515 13.1213 9
 -3 1 -17 4.17842 10.2763 6
 -3 1 -17 36.1714 13.1841 11
 -3 -2 -18 19.7144 8.50286 9
 -3 -2 -18 34.7667 8.41646 11
 -3 -2 -17 18.5472 13.1443 9
 -3 -2 -17 23.0291 9.73736 6
 -3 -2 -17 14.552 11.5462 11
 -3 -2 -16 54.1692 16.6137 9
 -3 -2 -16 53.2916 13.249 6
 -3 -2 -16 73.5717 16.2642 11
 -3 -2 -15 121.42 20.2257 9
 -3 -2 -15 168.573 21.8889 11
 -3 -2 -14 57.4431 19.1246 9
 3 -2 14 37.7833 15.2221 5
 -3 -2 -14 40.1871 19.2187 11
 -3 -2 -13 179.07 23.3354 9
 3 -2 13 112.232 21.0642 5
 -3 -2 -13 197.811 25.6919 11
 -3 -2 -12 169.873 22.242 9
 -3 -2 -12 206.159 27.1085 11
 -3 -2 -11 1002.04 62.2728 11
 -3 -2 -11 956.272 59.9238 9
 -3 -2 -10 15.158 16.7866 9
 -3 -2 -9 1077.89 63.5892 9
 -3 -2 -8 851.882 51.5449 9
 -3 -2 -7 1222.02 71.9287 11
 -3 -2 -6 345.209 28.4853 11
 3 -2 5 165.999 19.8468 10
 3 -2 4 860.416 54.3825 5
 3 -2 4 883.479 52.314 10
 3 -2 3 338.865 57.5249 2
 -3 -2 -3 370.577 26.8607 8
 3 2 -3 350.541 26.1595 5
 3 -2 3 408.875 27.4225 10
 3 2 -2 49.9559 26.8389 1
 3 -2 2 51.857 29.8811 2
 3 2 -2 99.7953 14.9263 5
 -3 -2 -2 85.0493 47.1345 3
 -3 -2 -2 121.592 14.8156 8
 -3 -2 -2 135.113 40.2617 4
 3 -2 2 99.7017 14.1347 10
 3 2 -2 117.471 15.6602 10
 3 2 -1 2283.22 150.585 1
 -3 -2 -1 2141.43 112.331 8
 -3 -2 -1 2356.26 159.274 4
 3 -2 1 2238.95 114.954 5
 3 -2 1 1984.97 111.503 10
 3 2 -1 1981.08 113.167 5
 3 -2 1 1680.66 142.687 2
 3 2 -1 2130.48 113.228 10
 -3 -2 -1 2235.59 166.36 3
 3 2 0 2177.58 159.499 2
 -3 -2 0 2370.34 168.985 3
 -3 -2 0 2328.49 159.609 4
 3 -2 0 2190.45 117.487 5
 3 2 0 2040.98 116.296 10
 3 2 0 2378.9 156.203 1
 -3 2 0 2449.14 153.053 3
 3 -2 0 1903.27 144.427 2
 -3 -2 1 2117.49 167.61 3
 -3 -2 1 2639.32 168.685 4
 3 -2 -1 2318.65 122.58 5
 3 2 1 2141.37 121.83 10
 -3 2 -1 2326.21 158.024 3
 3 2 1 2346.78 167.981 2
 -3 2 -2 125.677 40.7603 3
 3 2 2 139.115 44.6433 2
 -3 2 -2 96.4684 12.9818 11
 -3 -2 2 68.1203 33.059 4
 3 2 2 93.1673 17.3183 10
 3 -2 -2 106.202 15.6909 5
 -3 2 -3 363.815 25.6031 11
 3 2 3 393.867 29.4912 10
 3 -2 -3 341.76 26.528 5
 -3 2 -4 828.025 48.7797 11
 3 2 4 805.039 51.3444 10
 3 -2 -4 824.732 48.8552 5
 -3 2 -5 154.495 17.4491 11
 3 2 5 129.018 20.0154 10
 3 -2 -5 145.189 15.5576 5
 -3 2 -6 323.663 25.4954 11
 3 -2 -6 307.983 22.9414 5
 3 2 6 318.422 28.844 10
 -3 2 -7 1186.16 68.0595 11
 3 -2 -7 1099.16 64.4062 5
 3 2 7 1248.79 71.0174 10
 -3 2 -8 906.12 56.661 11
 -3 2 -9 1180.56 67.0037 11
 -3 2 -9 1024.19 63.6849 9
 -3 2 -10 -1.71154 17.2721 9
 -3 2 -10 18.1881 20.6161 11
 3 2 10 3.40455 23.8165 10
 -3 2 -11 1123.65 64.6353 11
 -3 2 -11 911.067 60.7136 9
 -3 2 -12 156.048 22.7721 9
 -3 2 -13 147.202 22.5298 9
 -3 2 -14 64.2801 19.6334 9
 -3 2 -14 47.3709 19.1018 6
 -3 2 -14 27.6775 21.4233 11
 -3 2 -15 110.048 20.1453 9
 -3 2 -15 140.495 20.3723 6
 -3 2 -16 51.8435 16.4989 9
 -3 2 -16 35.5404 13.9734 6
 -3 2 -16 58.7777 16.9836 11
 -3 2 -17 14.2967 10.2412 6
 -3 2 -17 27.0722 13.4335 11
 -3 2 -18 19.2456 9.99133 11
 -3 -3 -17 26.96 12.9827 9
 -3 -3 -17 29.846 8.9359 6
 -3 -3 -16 38.1689 15.6838 9
 -3 -3 -16 29.6336 12.3206 6
 -3 -3 -16 34.8125 14.1652 11
 -3 -3 -15 51.6825 16.9351 9
 -3 -3 -15 16.7536 16.1377 11
 -3 -3 -14 13.6633 17.3752 9
 -3 -3 -14 26.249 18.6899 11
 -3 -3 -13 213.896 24.7155 9
 -3 -3 -13 255.677 27.492 11
 -3 -3 -12 13.6978 18.2151 9
 3 -3 12 15.7725 16.7098 5
 -3 -3 -12 41.0494 22.524 11
 -3 -3 -11 494.261 37.5345 11
 3 -3 11 375.781 34.193 5
 -3 -3 -11 415.599 33.2548 9
 -3 -3 -10 1124.08 66.2922 11
 3 -3 10 972.058 65.8165 5
 -3 -3 -10 1076.41 63.7481 9
 3 -3 9 889.415 61.6793 5
 -3 -3 -9 1045.82 59.4136 9
 3 -3 8 986.021 62.6383 5
 -3 -3 -8 1005.32 59.23 9
 -3 -3 -7 3226.66 180.511 11
 3 -3 7 3506.7 182.18 5
 3 -3 6 666.456 45.5709 5
 -3 -3 -5 354.641 27.2782 8
 3 -3 5 285.069 28.3601 5
 -3 -3 -4 150.901 18.3588 8
 3 -3 4 119.657 19.3915 5
 -3 -3 -3 650.623 39.6364 8
 3 -3 3 582.331 40.2896 5
 3 3 -3 613.842 38.7357 10
 3 -3 2 56.769 30.6473 2
 3 3 -2 52.1836 12.9312 5
 3 3 -2 86.5572 32.9592 1
 -3 -3 -2 75.2363 14.6118 8
 -3 -3 -2 95.8412 38.3774 4
 3 3 -2 92.9428 15.7506 10
 3 -3 1 188.977 39.6966 2
 3 3 -1 256.539 48.0472 1
 -3 -3 -1 214.851 19.0199 8
 3 3 -1 169.277 19.3828 5
 -3 -3 -1 228.068 49.2854 4
 3 3 -1 230.688 21.1772 10
 -3 -3 0 595.14 37.1365 8
 3 -3 0 591.034 39.0056 5
 -3 -3 0 628.467 76.7861 4
 3 3 0 585.617 39.1964 10
 3 3 0 642.173 73.2217 1
 3 -3 -1 232.803 20.4174 5
 -3 -3 1 112.019 39.2417 4
 3 3 1 177.675 44.8565 1
 3 3 1 183.999 20.7746 10
 -3 -3 2 91.4755 36.8351 4
 3 3 2 93.4125 17.7222 10
 3 -3 -2 80.2509 14.7163 5
 -3 3 -3 630.592 39.8947 11
 3 -3 -3 719.711 42.0006 5
 3 3 3 644.651 43.3514 10
 -3 3 -4 160.442 17.0425 11
 3 3 4 159.472 21.3182 10
 3 -3 -4 156.188 17.1596 5
 -3 3 -5 307.58 24.2282 11
 3 -3 -5 272.5 22.4241 5
 3 3 5 290.693 27.2896 10
 -3 3 -6 666.757 42.0856 11
 3 -3 -6 625.176 40.139 5
 3 3 6 710.287 46.0172 10
 -3 3 -7 3560.01 181.517 11
 3 -3 -7 3268.55 178.69 5
 -3 3 -8 1056.94 64.0074 11
 3 3 9 1030.09 64.9222 10
 -3 3 -9 1079.36 62.945 11
 -3 3 -9 925.829 59.5183 9
 -3 3 -10 1161.87 68.1178 11
 3 3 10 1217.37 70.4201 10
 -3 3 -11 480.941 37.2941 11
 -3 3 -11 393.671 33.1336 9
 -3 3 -12 28.2861 18.7842 9
 -3 3 -12 25.4769 22.9657 11
 -3 3 -13 198.93 25.0005 9
 -3 3 -13 221.435 26.7948 6
 -3 3 -14 -9.68016 18.2217 9
 -3 3 -14 12.5396 17.3665 6
 -3 3 -15 26.085 17.1536 9
 -3 3 -15 37.0444 16.9908 6
 -3 3 -15 57.7103 18.963 11
 -3 3 -16 23.2696 13.7459 6
 -3 3 -16 34.8064 16.9067 11
 -3 3 -17 18.3841 10.5276 6
 -3 3 -17 39.5935 13.8426 11
 -3 3 -18 43.9452 10.5645 11
 -3 -4 -17 24.6314 12.0131 9
 -3 -4 -17 31.1661 9.86973 11
 -3 -4 -16 104.289 17.0094 9
 -3 -4 -16 96.3886 15.3403 11
 -3 -4 -15 28.9441 16.7791 9
 -3 -4 -15 38.312 16.0804 11
 -3 -4 -14 456.453 33.7757 11
 -3 -4 -14 398.748 32.3675 9
 -3 -4 -13 91.3128 20.5231 9
 -3 -4 -13 123.281 22.1638 11
 -3 -4 -12 653.551 42.1933 11
 -3 -4 -12 595.902 39.9471 9
 -3 -4 -11 780.353 48.7284 11
 -3 -4 -11 687.776 45.3722 9
 -3 -4 -10 745.95 49.5378 11
 3 -4 10 695.624 48.2175 5
 -3 -4 -10 688.55 46.2419 9
 -3 -4 -9 206.105 23.5593 9
 3 -4 9 214.755 25.9989 5
 -3 -4 -9 252.126 27.7352 11
 3 -4 8 546.719 40.2578 5
 3 -4 7 128.653 20.4351 5
 3 -4 6 3025.91 164.654 5
 -3 -4 -5 1326.05 74.3742 8
 3 -4 5 1205.52 74.5802 5
 3 4 -5 1272.17 72.7196 10
 -3 -4 -4 744.379 48.2237 8
 3 -4 4 802.766 49.9689 5
 3 4 -4 759.682 47.3584 10
 -3 -4 -3 2105.52 108.954 8
 3 -4 3 1890.69 109.34 5
 3 4 -3 1912.66 108.027 10
 -3 -4 -2 1971.39 111.967 8
 3 -4 2 2134.92 113.89 5
 3 4 -2 2067.73 112.67 10
 3 4 -2 2087.2 155.391 1
 -3 -4 -1 1552.82 85.8963 8
 3 4 -1 1764.29 133.101 1
 3 4 -1 1504.57 86.8035 10
 -3 -4 0 445.815 70.2958 4
 3 4 0 567.027 37.707 10
 3 4 0 512.59 70.6329 1
 3 -4 -1 1584.55 86.1751 5
 -3 -4 1 1472.49 128.491 4
 3 4 1 1477.88 86.6491 10
 3 -4 -2 2120.58 115.41 5
 3 4 2 2101.36 116.651 10
 3 -4 -3 1931.25 104.562 5
 3 4 3 2010.78 106.995 10
 -3 4 -3 1827.6 102.838 11
 -3 4 -4 762.449 45.9487 11
 3 -4 -4 727.132 46.2572 5
 3 4 4 828.629 50.5484 10
 3 -4 -5 1235.4 70.3547 5
 -3 4 -5 1205.46 70.618 11
 3 4 5 1319.05 74.4883 10
 -3 4 -6 3002.61 157.076 11
 3 -4 -6 2856.4 155.639 5
 -3 4 -7 127.136 19.6541 11
 3 -4 -7 128.768 15.6478 5
 -3 4 -8 573.695 41.1991 11
 3 4 8 597.364 44.3953 10
 -3 4 -9 168.398 22.1828 9
 -3 4 -9 199.715 25.1025 11
 3 4 9 228.219 29.2953 10
 -3 4 -10 740.718 49.5536 11
 3 4 10 792.509 52.6905 10
 -3 4 -10 654.49 46.4522 9
 -3 4 -11 786.467 50.6485 11
 3 4 11 713.387 51.7734 10
 -3 4 -11 715.957 50.4064 6
 -3 4 -11 645.913 46.7137 9
 -3 4 -12 603.897 44.3846 11
 -3 4 -12 611.354 43.3302 6
 -3 4 -12 529.707 40.5108 9
 -3 4 -13 104.617 21.0353 9
 -3 4 -13 127.698 23.5565 6
 -3 4 -13 130.296 25.8029 11
 -3 4 -14 399.934 32.3221 6
 -3 4 -14 365.456 31.1118 9
 -3 4 -15 10.6739 16.2186 6
 -3 4 -16 113.176 15.7887 6
 -3 4 -16 79.936 18.0424 11
 -3 4 -17 22.7593 9.73577 6
 -3 4 -17 -4.89784 12.6519 11
 -3 4 -18 14.7303 8.78513 11
 -3 -5 -17 31.2857 10.9571 9
 -3 -5 -17 24.8954 8.17823 11
 -3 -5 -16 11.0199 13.3042 9
 -3 -5 -16 9.10385 11.4976 11
 -3 -5 -15 77.2585 17.1029 9
 -3 -5 -15 100.941 16.5734 11
 -3 -5 -14 72.0118 18.7434 9
 -3 -5 -14 101.434 19.1281 11
 -3 -5 -13 587.355 40.437 11
 -3 -5 -13 537.746 39.8098 9
 -3 -5 -12 162.856 23.7083 9
 -3 -5 -12 193.283 24.8492 11
 3 -5 11 35.2896 15.4544 5
 -3 -5 -11 15.4431 18.142 9
 -3 -5 -11 69.8516 22.4913 11
 3 -5 10 19.0179 15.7358 5
 -3 -5 -10 20.312 17.3948 9
 -3 -5 -10 19.7489 20.6985 11
 -3 -5 -9 1323.77 76.4683 11
 3 -5 9 1208.43 74.8379 5
 3 -5 8 -3.11948 16.3021 5
 -3 -5 -8 -31.533 20.8993 11
 3 -5 7 100.751 19.2596 5
 -3 -5 -6 501.677 36.2012 8
 3 -5 6 411.913 33.896 5
 3 5 -6 462.929 33.6506 10
 -3 -5 -5 1064.22 62.5543 8
 3 -5 5 1027.31 62.3784 5
 3 5 -5 963.806 60.8046 10
 -3 -5 -4 1242.48 70.8916 8
 3 -5 4 1115.98 69.973 5
 3 5 -4 1234.77 70.4086 10
 -3 -5 -3 1882.48 105.767 8
 3 -5 3 1931.68 106.381 5
 3 5 -3 1898.8 106.038 10
 3 -5 2 113.939 17.5275 5
 -3 -5 -2 135.291 17.8374 8
 3 5 -2 131.663 19.8452 10
 -3 -5 -1 163.858 19.0564 8
 3 5 -1 188.686 22.3621 10
 3 -5 1 181.185 20.3217 5
 3 5 0 46.228 16.6078 10
 -3 5 -1 185.913 16.6117 6
 3 5 1 171.679 22.5571 10
 -3 5 -2 135.054 15.8046 6
 3 5 2 127.427 21.4884 10
 3 -5 -2 123.631 17.2219 5
 3 -5 -3 1952.83 106.282 5
 3 5 3 1902.87 108.534 10
 -3 5 -4 1216 69.331 11
 3 -5 -4 1216.79 70.071 5
 3 5 4 1261.4 73.7166 10
 -3 5 -5 1033.73 59.3481 11
 3 -5 -5 991.112 58.9217 5
 -3 5 -6 470.624 34.078 11
 3 -5 -6 496.799 32.974 5
 -3 5 -7 121.31 19.3921 11
 3 -5 -7 114.926 15.7696 5
 3 5 7 111.922 25.7934 10
 -3 5 -8 13.3695 18.2828 6
 3 5 8 4.53973 23.1379 10
 -3 5 -8 16.6618 18.2553 11
 -3 5 -9 1321.31 77.9152 11
 3 5 9 1289.59 79.9356 10
 -3 5 -9 1308.93 78.0313 6
 -3 5 -10 26.0635 17.3013 9
 -3 5 -10 27.8248 20.7811 11
 3 5 10 36.1518 24.1923 10
 -3 5 -11 77.1978 23.3193 11
 3 5 11 85.8095 24.7721 10
 -3 5 -12 174.416 26.9041 6
 -3 5 -12 163.495 26.553 11
 -3 5 -13 622.339 44.5328 11
 -3 5 -13 603.004 43.6728 6
 -3 5 -14 89.5739 19.5178 6
 -3 5 -14 122.427 23.3671 11
 -3 5 -15 59.814 16.5578 6
 -3 5 -16 -17.2155 12.0622 6
 -3 5 -17 25.7905 9.34246 6
 -3 5 -17 21.0449 12.5873 11
 -3 5 -18 93.4912 10.8036 11
 -3 -6 -17 81.7614 10.9392 9
 -3 -6 -16 26.3691 12.9284 9
 -3 -6 -16 34.5787 10.2315 11
 -3 -6 -15 34.0159 15.0157 9
 -3 -6 -15 24.8496 13.1725 11
 -3 -6 -14 112.586 19.1022 9
 -3 -6 -14 89.4438 17.478 11
 -3 -6 -13 167.856 22.8436 9
 -3 -6 -13 160.454 21.8659 11
 -3 -6 -12 224.158 25.4888 9
 -3 -6 -12 255.526 26.36 11
 -3 -6 -11 574.212 42.6749 11
 -3 -6 -11 598.056 41.5379 9
 3 -6 10 165.107 20.161 5
 -3 -6 -10 236.88 27.769 11
 -3 -6 -9 634.993 43.6423 11
 3 -6 9 527.136 39.0402 5
 -3 -6 -8 425.079 34.904 11
 3 -6 8 374.727 31.6037 5
 3 -6 7 563.376 39.2043 5
 3 6 -7 523.091 38.7583 10
 -3 -6 -6 457.03 35.463 8
 3 -6 6 421.19 32.4325 5
 3 6 -6 393.789 33.0485 10
 3 -6 5 91.7354 18.9837 5
 -3 -6 -5 89.8831 20.2902 8
 3 6 -5 123.197 20.0535 10
 -3 -6 -4 1520.42 86.8095 8
 3 -6 4 1439.6 85.9042 5
 3 6 -4 1554.53 86.7867 10
 -3 -6 -3 846.92 51.0379 8
 3 -6 3 767.277 50.059 5
 3 6 -3 779.804 51.1286 10
 -3 -6 -2 198.291 22.5294 8
 3 6 -2 254.552 25.157 10
 3 -6 2 192.033 22.2412 5
 3 -6 1 450.679 32.5305 5
 3 6 -1 415.785 33.8854 10
 3 6 0 34.8899 17.4851 10
 3 -6 0 33.8102 14.2334 5
 3 6 1 367.819 32.2036 10
 -3 6 -1 424.865 27.7864 6
 -3 6 -2 227.113 21.0477 6
 3 6 2 252.88 26.9135 10
 3 -6 -3 790.653 49.234 5
 3 6 3 819.416 53.1576 10
 -3 6 -3 805.378 48.9701 6
 -3 6 -4 1453.91 80.9358 11
 3 -6 -4 1518.56 82.0646 5
 3 6 4 1384.23 85.6162 10
 -3 6 -4 1423.43 81.8759 6
 -3 6 -5 100.397 18.3575 6
 -3 6 -5 131.815 17.1326 11
 3 -6 -5 126.722 16.9378 5
 3 -6 -6 449.201 30.5626 5
 -3 6 -6 423.299 33.2741 6
 3 6 6 340.235 36.2472 10
 -3 6 -6 436.147 31.6759 11
 -3 6 -7 550.758 39.9903 11
 3 6 7 616.589 46.0055 10
 -3 6 -7 613.51 42.1874 6
 -3 6 -8 316.536 29.7431 11
 -3 6 -8 383.581 33.0475 6
 3 6 8 409.609 36.5565 10
 -3 6 -9 642.093 45.5899 11
 3 6 9 665.323 49.386 10
 -3 6 -9 661.537 47.0715 6
 -3 6 -10 224.37 27.9621 11
 3 6 10 275.912 31.54 10
 -3 6 -11 635.021 46.1795 11
 3 6 11 661.716 47.8151 10
 -3 6 -12 266.621 29.2549 6
 -3 6 -12 191.825 27.2348 11
 -3 6 -13 142.257 23.8724 6
 -3 6 -13 165.123 24.671 11
 -3 6 -14 119.302 19.6935 6
 -3 6 -14 92.2349 20.7776 11
 -3 6 -15 14.456 13.9116 6
 -3 6 -16 37.2707 12.1785 6
 -3 6 -17 57.261 9.9894 6
 -3 6 -17 140.564 14.6153 11
 -3 -7 -16 68.187 12.8411 9
 -3 -7 -15 8.93526 14.1924 9
 -3 -7 -15 13.9964 11.2791 11
 -3 -7 -14 46.8811 16.6638 9
 -3 -7 -14 10.3592 14.3012 11
 -3 -7 -13 2.40663 16.1356 9
 -3 -7 -13 -0.81157 15.8102 11
 -3 -7 -12 575.379 40.1341 11
 -3 -7 -12 559.595 40.2695 9
 -3 -7 -11 157.865 22.9308 9
 -3 -7 -11 181.792 24.9994 11
 -3 -7 -10 294.036 30.2979 11
 -3 -7 -9 22.1524 21.0524 11
 3 -7 9 29.6683 13.7758 5
 3 -7 8 594.278 43.6963 5
 3 7 -8 790.835 46.6021 10
 -3 -7 -7 183.415 26.4537 8
 3 7 -7 152.483 23.1947 10
 3 -7 7 123.987 19.4598 5
 -3 -7 -6 1595.33 89.595 8
 3 -7 6 1424.23 86.0399 5
 3 7 -6 1532.32 88.029 10
 -3 -7 -5 294.3 29.7501 8
 3 7 -5 283.313 28.3273 10
 3 -7 5 244.497 25.3902 5
 -3 -7 -4 15.2802 16.6803 8
 3 7 -4 28.0242 19.1546 10
 3 -7 4 27.5514 15.4919 5
 -3 -7 -3 1929.97 108.709 8
 3 -7 3 1890.32 107.313 5
 3 7 -3 1982.91 109.303 10
 -3 -7 -2 3422.54 182.437 8
 3 -7 2 3357.1 181.44 5
 3 7 -2 3377.95 183.431 10
 3 7 -1 227.795 26.6013 10
 3 -7 1 244.5 23.585 5
 3 7 0 -2.10745 17.4675 10
 3 -7 0 -1.69319 14.3281 5
 -3 7 -1 239.792 20.3586 6
 3 7 1 259.964 28.4534 10
 3 -7 -1 227.431 22.4081 5
 3 7 2 3427.34 183.809 10
 -3 7 -2 3351.63 179.477 6
 3 7 3 2045.25 117.065 10
 -3 7 -3 2075.88 113.196 6
 -3 7 -4 31.8714 15.4508 6
 -3 7 -4 16.2059 12.4848 11
 3 -7 -4 40.3958 14.6203 5
 -3 7 -5 285.78 25.9683 6
 -3 7 -5 243.069 22.6791 11
 3 -7 -5 259.201 23.3033 5
 -3 7 -6 1497.78 89.5231 11
 3 -7 -6 1638.26 89.5295 5
 3 7 6 1556.96 94.6066 10
 -3 7 -6 1711.46 92.301 6
 -3 7 -7 149.659 23.8348 6
 -3 7 -7 180.545 21.3624 11
 3 7 7 118.744 27.1393 10
 -3 7 -8 775.355 51.7198 11
 3 7 8 800.098 56.5031 10
 -3 7 -8 850.28 54.3484 6
 -3 7 -9 39.8082 22.5339 6
 -3 7 -9 5.01518 18.2788 11
 3 7 9 18.8549 23.8269 10
 -3 7 -10 257.762 28.8536 11
 3 7 10 304.861 32.426 10
 -3 7 -11 186.242 25.9237 11
 3 7 11 211.518 28.3403 10
 -3 7 -12 555.205 43.004 11
 -3 7 -12 633.656 43.8743 6
 -3 7 -13 39.9193 19.1934 6
 -3 7 -13 40.5135 20.0905 11
 -3 7 -14 20.9366 15.8545 6
 -3 7 -14 -18.9974 18.849 11
 -3 7 -15 16.791 13.0745 6
 -3 7 -15 3.16115 16.2886 11
 -3 7 -16 56.1848 11.7634 6
 -3 -8 -16 24.8291 9.14637 9
 -3 -8 -15 21.6112 12.6848 9
 -3 -8 -15 14.3739 9.54437 11
 -3 -8 -14 55.1019 15.966 9
 -3 -8 -14 54.1292 13.6805 11
 -3 -8 -13 74.2515 17.3662 9
 -3 -8 -13 75.0238 16.6156 11
 -3 -8 -12 129.988 19.9841 9
 -3 -8 -12 148.247 20.6438 11
 -3 -8 -11 152.917 22.6757 11
 -3 -8 -10 6.02535 19.2166 11
 -3 -8 -9 321.849 31.4516 11
 3 8 -9 287.718 27.9836 10
 3 8 -8 152.698 23.5892 10
 3 -8 8 115.231 16.802 5
 3 -8 7 500.928 37.3513 5
 3 8 -7 659.603 43.0056 10
 -3 -8 -6 193.706 27.7845 8
 3 8 -6 195.597 26.3727 10
 3 -8 6 169.834 21.0374 5
 -3 -8 -5 1846.25 100.328 8
 3 -8 5 1605.85 96.1619 5
 3 8 -5 1756.91 99.9447 10
 -3 -8 -4 733.504 48.9233 8
 3 -8 4 641.219 44.6296 5
 3 8 -4 729.773 49.3444 10
 -3 -8 -3 2148.3 116.27 8
 3 -8 3 2039.06 113.959 5
 3 8 -3 1993.06 116.353 10
 -3 -8 -2 591.247 42.5556 8
 3 -8 2 595.452 40.3884 5
 3 8 -2 571.256 43.9373 10
 3 -8 1 3175.45 169.266 5
 3 8 -1 3109.87 172.202 10
 3 -8 0 381.415 30.0167 5
 3 8 0 393.846 34.8244 10
 3 -8 -1 3113.73 167.172 5
 3 8 1 3326.47 171.285 10
 -3 8 -1 3010.55 165.361 6
 3 -8 -2 571.045 37.9404 5
 3 8 2 579.365 44.1285 10
 -3 8 -2 556.513 37.1362 6
 -3 8 -3 1966.66 108.41 6
 -3 8 -4 657.101 43.2288 6
 -3 8 -5 1678.24 97.5059 11
 3 -8 -5 1835.73 98.2301 5
 3 8 5 1796.93 103.711 10
 -3 8 -5 1751.03 99.3053 6
 -3 8 -6 206.479 25.145 6
 -3 8 -6 204.571 22.0667 11
 3 8 6 177.662 29.489 10
 -3 8 -7 585.688 42.2052 11
 3 8 7 602.83 47.8539 10
 -3 8 -7 683.729 44.9909 6
 -3 8 -8 200.873 26.682 6
 -3 8 -8 187.722 23.7974 11
 3 8 8 169.144 28.644 10
 -3 8 -9 288.242 30.4137 6
 -3 8 -9 284.71 28.4676 11
 3 8 9 282.299 32.088 10
 -3 8 -10 35.946 22.5236 6
 -3 8 -10 2.08285 19.1898 11
 3 8 10 1.1213 20.7689 10
 -3 8 -11 123.048 23.7556 11
 3 8 11 147.128 24.4966 10
 -3 8 -12 99.3723 23.5294 6
 -3 8 -12 140.457 23.0929 11
 -3 8 -13 101.484 20.079 6
 -3 8 -13 71.0382 20.796 11
 -3 8 -14 74.1007 17.0632 6
 -3 8 -14 48.4923 18.0614 11
 -3 8 -15 10.7696 12.1655 6
 -3 8 -15 10.1484 13.8967 11
 -3 8 -16 25.8539 9.667 6
 -3 8 -16 13.7627 11.7482 11
 -3 -9 -15 58.7386 11.6819 9
 -3 -9 -14 12.021 13.3637 9
 -3 -9 -14 16.2533 10.4671 11
 -3 -9 -13 -9.56561 14.8964 9
 -3 -9 -13 3.2121 13.3858 11
 -3 -9 -12 75.2684 18.3504 9
 -3 -9 -12 89.0719 17.462 11
 -3 -9 -11 77.0571 18.5919 11
 -3 -9 -10 25.9142 19.5414 11
 3 9 -10 35.3145 16.6668 10
 -3 -9 -9 3.06798 20.3924 11
 3 9 -9 14.4801 18.6237 10
 3 9 -8 151.664 24.3585 10
 3 -9 7 145.311 17.2871 5
 3 9 -7 161.579 25.9152 10
 3 -9 6 60.7018 14.6691 5
 3 9 -6 86.3804 23.9713 10
 -3 -9 -5 191.869 28.0593 8
 3 -9 5 180.838 20.1705 5
 3 9 -5 164.369 27.0588 10
 -3 -9 -4 179.361 25.5334 8
 3 -9 4 132.165 19.5963 5
 3 9 -4 183.756 29.1303 10
 -3 -9 -3 2557.05 135.812 8
 3 -9 3 2428.55 132.474 5
 3 9 -3 2292.44 136.449 10
 -3 -9 -2 4474.58 233.712 8
 3 -9 2 4354.89 230.575 5
 3 9 -2 4214.56 234.481 10
 3 -9 1 60.3645 16.0953 7
 3 -9 1 92.3802 17.0244 5
 3 9 -1 110.737 26.3264 10
 3 -9 0 3766.75 184.863 5
 3 9 0 3627.13 188.67 10
 -3 9 -1 79.0413 15.2047 6
 3 -9 -1 107.821 17.4967 5
 3 9 1 74.8042 24.9421 10
 3 -9 -2 4349.73 225.422 5
 -3 9 -2 4160.39 224.54 6
 3 -9 -3 2602.39 136.756 5
 -3 9 -3 2427.25 136.402 6
 -3 9 -4 170.509 22.0084 6
 3 9 4 174.093 30.0327 10
 -3 9 -5 184.907 23.2463 6
 -3 9 -5 155.72 20.6478 11
 3 9 5 193.395 30.0098 10
 -3 9 -6 82.1917 20.7867 6
 -3 9 -6 52.9386 16.429 11
 3 9 6 97.6996 27.1856 10
 -3 9 -7 171.24 24.6979 6
 -3 9 -7 179.58 22.8097 11
 3 9 7 177.416 28.5837 10
 -3 9 -8 162.011 25.1245 6
 -3 9 -8 179.537 23.3497 11
 3 9 8 189.49 29.083 10
 -3 9 -9 17.3414 20.3601 6
 -3 9 -9 15.361 19.3302 11
 3 9 9 28.5388 23.1094 10
 -3 9 -10 3.99062 20.9576 6
 3 9 10 25.668 21.125 10
 -3 9 -10 25.7684 19.3553 11
 -3 9 -11 50.404 20.4257 11
 3 9 11 59.1768 19.9265 10
 -3 9 -12 70.9466 20.0581 11
 -3 9 -13 4.72161 16.4969 6
 -3 9 -13 26.4986 18.3424 11
 -3 9 -14 12.7704 13.878 6
 -3 9 -14 27.0787 15.9485 11
 -3 9 -15 44.6677 12.1964 6
 -3 9 -15 68.3015 14.3335 11
 -3 9 -16 9.12718 7.78162 6
 -3 9 -16 23.0606 9.87101 11
 -3 -10 -15 22.571 7.76288 9
 -3 -10 -14 26.114 11.8118 9
 -3 -10 -13 3.00644 13.7738 9
 -3 -10 -13 7.43117 11.2887 11
 -3 -10 -12 20.8707 15.2622 9
 -3 -10 -12 3.35057 13.1275 11
 -3 -10 -11 112.595 18.1905 11
 -3 -10 -10 20.5084 17.2458 11
 3 10 -10 36.2466 17.7323 10
 -3 -10 -9 71.2099 21.0277 11
 3 10 -9 102.677 21.3764 10
 3 10 -8 181.344 26.5028 10
 3 10 -7 227.942 29.044 10
 3 -10 6 916.458 58.0109 5
 3 10 -6 1275.69 68.4898 10
 3 -10 5 152.232 17.5897 5
 3 10 -5 144.824 28.4133 10
 -3 -10 -4 1572.49 84.7346 8
 3 -10 4 1273.53 78.1111 5
 3 10 -4 1429.85 85.5522 10
 -3 -10 -3 606.601 45.2668 8
 3 -10 3 603.77 40.0514 5
 3 10 -3 652.744 49.4979 10
 -3 -10 -2 2163.34 122.624 8
 3 -10 2 2172.54 118.552 5
 3 10 -2 2132.71 123.918 10
 3 -10 1 891.912 57.3021 7
 3 -10 1 917.963 56.0378 5
 3 10 -1 1023.07 64.5555 10
 3 -10 0 1778.67 104.956 7
 3 -10 0 1994.67 104.942 5
 3 10 0 1865.44 109.971 10
 3 -10 -1 878.933 54.9599 7
 3 -10 -1 1024.89 56.1315 5
 -3 10 -1 841.259 53.9333 6
 3 -10 -2 2287.56 119.625 5
 -3 10 -2 2068.9 118.997 6
 3 -10 -3 681.813 42.5553 5
 3 10 3 610.729 49.6359 10
 -3 10 -3 610.139 42.6073 6
 3 10 4 1471.58 90.0798 10
 -3 10 -4 1468.31 84.7899 6
 -3 10 -5 147.61 22.5385 6
 3 10 5 152.041 29.4893 10
 3 10 6 1298.34 78.0988 10
 -3 10 -6 1260.85 73.9511 6
 -3 10 -6 1170.23 71.6836 11
 -3 10 -7 249.288 26.9289 6
 -3 10 -7 216.31 24.2245 11
 3 10 7 221.257 30.611 10
 -3 10 -8 201.191 24.9703 6
 -3 10 -8 166.995 23.3177 11
 3 10 8 161.028 27.6694 10
 -3 10 -9 122.003 23.3897 6
 -3 10 -9 106.608 21.5248 11
 3 10 9 105.465 24.5931 10
 -3 10 -10 8.69759 18.8577 6
 -3 10 -10 39.5344 19.3988 11
 3 10 10 -11.8942 18.67 10
 -3 10 -11 109.365 20.9235 11
 3 10 11 133.962 21.0811 10
 -3 10 -12 20.3426 16.4941 11
 -3 10 -13 23.961 15.5464 6
 -3 10 -13 5.52272 15.3152 11
 -3 10 -14 30.5267 12.7918 6
 -3 10 -14 37.4946 14.0989 11
 -3 10 -15 18.9623 9.90805 6
 -3 10 -15 9.56329 10.7008 11
 -3 -11 -14 33.2488 9.08283 9
 -3 -11 -13 63.9647 13.1333 9
 -3 -11 -13 49.0751 10.6513 11
 -3 -11 -12 24.3049 14.0806 9
 -3 -11 -12 44.195 12.5223 11
 -3 -11 -11 53.5486 14.6895 11
 3 11 -11 49.3254 15.7958 10
 -3 -11 -10 3.21093 15.2837 11
 3 11 -10 -0.89501 16.5063 10
 -3 -11 -9 19.825 17.9227 11
 3 11 -9 12.3145 18.7187 10
 3 11 -8 137.483 25.4213 10
 -3 -11 -7 501.423 40.4495 8
 3 11 -7 444.527 39.7279 10
 3 11 -6 317.525 34.8054 10
 3 -11 5 631.282 41.0117 5
 3 11 -5 807.281 52.0673 10
 3 -11 4 549.526 36.6838 5
 3 11 -4 618.294 47.0445 10
 -3 -11 -3 1229.43 74.4282 8
 3 -11 3 1111.54 67.2174 5
 3 11 -3 1272.96 76.171 10
 -3 -11 -2 57.4222 23.9851 8
 3 -11 2 37.5262 18.4648 7
 3 -11 2 55.6185 14.6415 5
 3 11 -2 48.0436 27.4044 10
 3 -11 1 2117.68 125.066 7
 3 -11 1 2283.67 123.163 5
 3 11 -1 2438.75 130.555 10
 3 -11 0 59.6865 17.1104 7
 3 -11 0 58.5168 16.1896 5
 3 11 0 58.6415 29.3748 10
 3 -11 -1 2146.07 120.171 7
 3 -11 -1 2325.23 120.026 5
 -3 11 -1 2083.16 118.956 6
 -3 11 -2 34.1278 16.3665 6
 3 -11 -2 49.3612 15.2148 7
 3 -11 -2 50.4759 16.1189 5
 3 11 3 1268.95 78.4421 10
 -3 11 -3 1196.37 71.8478 6
 3 11 4 665.209 50.2855 10
 -3 11 -4 635.313 43.9639 6
 3 11 5 952.071 61.6348 10
 -3 11 -5 838.34 55.7155 6
 -3 11 -6 301.672 28.9882 6
 3 11 6 282.174 33.3029 10
 -3 11 -7 465.299 34.7803 11
 3 11 7 463.503 40.3254 10
 -3 11 -7 507.455 37.8049 6
 -3 11 -8 123.278 22.8732 6
 -3 11 -8 162.139 21.1813 11
 3 11 8 120.44 25.0376 10
 -3 11 -9 28.1254 20.029 6
 -3 11 -9 18.5565 16.1771 11
 3 11 9 21.0215 20.2103 10
 -3 11 -10 5.53128 18.5471 6
 -3 11 -10 2.71195 17.195 11
 3 11 10 15.9502 17.8281 10
 -3 11 -11 33.9925 18.3399 6
 -3 11 -11 33.1958 17.2023 11
 3 11 11 40.9748 16.3477 10
 -3 11 -12 29.416 15.8304 11
 -3 11 -13 44.1429 14.706 6
 -3 11 -13 54.5261 14.945 11
 -3 11 -14 38.1562 11.519 6
 -3 11 -14 20.1114 11.8782 11
 -3 11 -15 4.25738 7.06003 6
 -3 -12 -13 16.674 9.17445 9
 -3 -12 -12 79.771 13.3954 9
 -3 -12 -12 33.9885 9.81415 11
 -3 -12 -11 35.7203 12.2794 11
 3 12 -11 23.904 14.0921 10
 -3 -12 -10 22.6824 13.9821 11
 3 12 -10 14.8343 16.3104 10
 -3 -12 -9 75.2469 17.2834 11
 3 12 -9 71.4838 20.801 10
 -3 -12 -8 49.9618 18.0449 11
 3 12 -8 42.1677 21.6385 10
 -3 -12 -7 74.7753 22.9065 8
 3 12 -7 107.756 24.0603 10
 -3 -12 -6 10.2959 22.0342 8
 3 12 -6 19.79 24.2204 10
 3 12 -5 86.1962 27.7853 10
 3 -12 4 10.336 18.3942 7
 3 -12 4 18.8915 10.5393 5
 3 12 -4 14.4797 26.5487 10
 3 -12 3 60.8217 20.2074 7
 3 -12 3 48.5365 12.7676 5
 3 12 -3 64.2728 27.2197 10
 -3 -12 -2 451.373 42.2345 8
 3 -12 2 532.361 34.3321 5
 3 -12 2 488.987 38.6612 7
 3 12 -2 594.391 46.6035 10
 3 -12 1 296.305 23.7044 5
 3 -12 1 246.175 26.8635 7
 3 12 -1 299.802 36.6374 10
 3 -12 0 42.8614 16.6681 7
 3 -12 -1 259.846 24.4555 7
 -3 12 -2 466.992 35.2648 6
 3 12 2 603.574 46.2111 10
 -3 12 -3 80.0231 17.9 6
 3 12 3 30.3105 26.5684 10
 -3 12 -4 38.6535 17.6938 6
 3 12 4 33.4451 26.8409 10
 -3 12 -5 29.0444 17.813 6
 3 12 5 52.3766 25.209 10
 -3 12 -6 -15.6069 18.6177 6
 3 12 6 21.3568 22.8399 10
 -3 12 -7 97.1458 21.0858 6
 3 12 7 57.5712 22.874 10
 -3 12 -8 50.2651 19.2512 6
 -3 12 -8 30.7421 15.6099 11
 3 12 8 15.0018 19.8024 10
 -3 12 -9 54.2782 18.7229 6
 -3 12 -9 77.2353 17.1384 11
 3 12 9 70.7046 19.2198 10
 -3 12 -10 22.7326 17.551 6
 -3 12 -10 9.4337 15.0728 11
 3 12 10 26.3541 15.5725 10
 -3 12 -11 20.537 15.3247 6
 -3 12 -11 41.8716 15.0569 11
 3 12 11 27.2721 13.5132 10
 -3 12 -12 47.3029 13.8462 11
 -3 12 -13 9.32478 11.0242 11
 -3 12 -14 50.778 9.44294 6
 3 -13 13 38.8078 9.88262 7
 -3 -13 -12 28.5648 8.73106 9
 -3 -13 -11 10.5403 11.3696 9
 -3 -13 -11 16.5587 9.00697 11
 3 13 -11 -1.60385 11.2298 10
 -3 -13 -10 82.2552 13.6735 11
 3 13 -10 45.3043 16.1196 10
 -3 -13 -9 123.764 17.1247 11
 3 13 -9 162.028 21.4347 10
 -3 -13 -8 33.5511 16.1476 11
 3 13 -8 16.9112 20.0123 10
 3 13 -7 7.65973 22.1103 10
 -3 -13 -6 270.765 28.4734 8
 3 -13 6 199.609 26.3473 7
 3 13 -6 246.377 30.4002 10
 -3 -13 -5 3.35016 22.1173 8
 3 -13 5 1.11593 18.2022 7
 3 13 -5 34.5543 23.9618 10
 -3 -13 -4 195.94 29.8248 8
 3 -13 4 211.848 25.5097 7
 3 13 -4 227.349 31.9676 10
 3 -13 3 94.8369 21.3834 7
 3 13 -3 97.617 28.3446 10
 3 -13 2 19.2806 17.2837 7
 3 13 -2 17.0913 26.1672 10
 3 -13 1 32.9357 16.8937 7
 3 -13 0 466.691 35.1726 7
 3 -13 -1 26.0282 15.1505 7
 3 13 1 13.0757 26.5292 10
 3 13 2 9.05022 24.7546 10
 -3 13 -2 21.1433 14.4764 6
 3 13 3 89.8117 27.2457 10
 -3 13 -3 33.7522 16.611 6
 3 13 4 262.366 31.2409 10
 -3 13 -4 196.243 23.3103 6
 -3 13 -5 -3.69273 16.433 6
 3 13 5 8.15175 23.1366 10
 -3 13 -6 248.327 26.2968 6
 3 13 6 274.447 30.0086 10
 -3 13 -7 14.5126 17.4764 6
 3 13 7 32.4671 20.104 10
 -3 13 -8 48.8071 18.3593 6
 3 13 8 35.5636 17.5971 10
 -3 13 -9 136.321 20.9013 6
 3 13 9 130.131 18.8896 10
 -3 13 -10 66.1714 16.6037 6
 -3 13 -10 37.326 12.8846 11
 3 13 10 76.0091 14.6642 10
 -3 13 -11 -3.28499 14.15 6
 -3 13 -11 11.894 11.2684 11
 3 -14 12 12.3641 8.52415 7
 -3 -14 -11 49.8993 8.5801 9
 3 -14 11 26.2048 11.7439 7
 3 -14 10 13.0245 13.736 7
 -3 -14 -10 8.33322 8.29846 11
 3 14 -10 13.461 12.6256 10
 3 -14 9 32.7517 15.34 7
 -3 -14 -9 7.7651 11.0209 11
 3 14 -9 42.2062 16.228 10
 3 -14 8 60.0933 17.5499 7
 -3 -14 -8 54.2494 14.2279 11
 3 14 -8 48.7462 17.7091 10
 3 -14 7 9.56345 16.5576 7
 3 14 -7 27.446 20.1657 10
 -3 -14 -6 97.0801 19.7379 8
 3 -14 6 61.9663 19.3477 7
 3 14 -6 73.6498 23.1492 10
 -3 -14 -5 75.8516 20.475 8
 3 -14 5 68.6483 19.3023 7
 3 14 -5 82.6743 24.6131 10
 -3 -14 -4 110.664 23.0452 8
 3 -14 4 128.714 21.2335 7
 3 14 -4 70.8651 26.3094 10
 -3 -14 -3 29.4637 21.3651 8
 3 -14 3 42.7896 17.2122 7
 3 14 -3 55.9366 25.0055 10
 3 -14 2 -5.96371 15.597 7
 3 -14 1 138.528 19.9951 7
 3 -14 0 64.4814 16.6066 7
 3 14 0 44.6124 27.2618 10
 3 14 1 125.095 26.8485 10
 3 14 2 27.6685 24.9671 10
 -3 14 -2 23.9953 13.6611 6
 3 14 3 41.8025 23.8467 10
 -3 14 -3 37.0733 14.9794 6
 3 14 4 89.6066 24.683 10
 -3 14 -4 96.4374 17.8467 6
 3 14 5 35.1516 20.4854 10
 -3 14 -5 65.5019 17.49 6
 3 14 6 72.4185 19.8421 10
 -3 14 -6 86.5775 18.023 6
 3 14 7 14.817 17.2564 10
 -3 14 -7 44.8144 16.5884 6
 3 14 8 37.6663 15.8113 10
 -3 14 -8 60.0552 16.4104 6
 3 14 9 34.9211 12.4996 10
 -3 14 -9 36.7338 14.5269 6
 -3 14 -10 21.9691 13.2333 6
 -3 14 -11 54.1449 11.2311 10
 -3 14 -11 60.8502 12.2714 6
 -3 14 -12 1.26183 8.19416 6
 3 -15 10 11.421 10.1587 7
 3 15 -10 21.5879 9.58316 10
 3 -15 9 56.8841 13.8041 7
 3 15 -9 78.3585 14.5269 10
 3 -15 8 11.7 13.4124 7
 -3 -15 -8 11.6488 10.1402 11
 3 15 -8 15.7699 15.4629 10
 3 -15 7 -7.99411 14.469 7
 -3 -15 -7 20.9208 12.3429 11
 3 15 -7 -27.3306 17.7987 10
 3 -15 6 -2.54449 14.4888 7
 3 15 -6 11.0264 18.8067 10
 -3 -15 -5 60.1967 17.0628 8
 3 -15 5 43.9635 16.0058 7
 3 15 -5 41.5457 22.0328 10
 -3 -15 -4 50.257 19.1575 8
 3 -15 4 31.2708 16.1898 7
 3 15 -4 42.8138 22.8996 10
 -3 -15 -3 7.79863 18.9734 8
 3 -15 3 11.5725 14.954 7
 3 15 -3 3.25191 23.3897 10
 -3 -15 -2 16.982 19.0796 8
 3 -15 2 12.3076 14.3513 7
 3 -15 1 23.9404 14.812 7
 3 15 0 15.5824 22.4015 10
 3 15 1 9.87111 22.6683 10
 3 15 2 15.9448 21.1109 10
 3 15 3 39.4891 21.3441 10
 3 15 4 37.095 19.5515 10
 -3 15 -4 27.5909 14.1157 6
 3 15 5 73.4758 19.2176 10
 -3 15 -5 61.6293 15.6273 6
 3 15 6 7.58552 16.0003 10
 -3 15 -6 -12.2486 13.9381 6
 3 15 7 17.7588 14.3113 10
 -3 15 -7 4.81381 13.1209 6
 3 15 8 34.2233 11.6112 10
 -3 15 -8 19.75 13.0898 6
 -3 15 -9 91.0828 14.1563 6
 -3 15 -10 22.7145 10.3808 6
 -3 15 -11 24.9083 8.26428 6
 3 -16 9 12.3669 8.24461 7
 3 -16 8 65.2491 11.6103 7
 3 16 -8 59.9228 13.0987 10
 3 -16 7 0.60821 11.349 7
 -3 -16 -7 0.78013 8.39919 11
 3 16 -7 1.30256 13.9694 10
 3 -16 6 15.9138 12.0324 7
 -3 -16 -6 8.46854 10.555 11
 3 16 -6 11.1613 15.8307 10
 -3 -16 -5 18.3543 14.8747 8
 3 -16 5 18.2086 13.186 7
 3 16 -5 19.6401 17.0417 10
 -3 -16 -4 4.59078 14.8725 8
 3 -16 4 1.44662 12.6577 7
 3 16 -4 13.9912 18.9214 10
 -3 -16 -3 13.0595 16.4014 8
 3 -16 3 27.8539 13.4224 7
 -3 -16 -2 2.5605 15.1071 8
 -3 -16 -1 5.22874 16.9671 8
 3 16 -1 19.9395 19.2545 10
 3 16 0 0.94364 18.4697 10
 3 16 1 21.1876 18.1886 10
 3 16 2 9.68298 18.1573 10
 3 16 3 6.63331 16.3834 10
 3 16 4 9.75538 15.5274 10
 -3 16 -4 7.31794 11.3926 6
 3 16 5 13.1635 14.5372 10
 -3 16 -5 11.9067 11.2697 6
 3 16 6 9.77364 11.838 10
 -3 16 -6 -4.41642 11.2993 6
 3 16 7 10.6284 9.29131 10
 -3 16 -7 -19.1707 10.7631 6
 -3 16 -8 59.4604 11.1523 6
 -3 16 -9 -10.9737 7.8506 6
 3 17 -7 21.7898 10.0239 10
 3 -17 6 12.8787 8.66687 7
 3 17 -6 15.8747 11.6943 10
 -3 -17 -5 21.2954 8.65266 11
 3 17 -5 21.7416 13.4591 10
 -3 -17 -4 -0.57933 11.7808 8
 -3 -17 -3 -1.25982 12.5857 8
 -3 -17 -2 36.2554 14.2955 8
 3 17 -2 31.1839 16.051 10
 -3 -17 -1 5.61366 13.7352 8
 3 17 -1 23.9844 16.1376 10
 -3 -17 0 25.5487 13.93 8
 3 17 0 22.8755 15.5354 10
 3 17 1 28.4552 15.5041 10
 3 17 2 30.2174 14.5968 10
 3 17 3 9.09257 13.384 10
 -3 -17 4 -8.30596 13.3437 8
 3 17 4 -5.21332 11.4451 10
 -3 -17 5 8.25692 11.9733 8
 3 17 5 16.2754 9.61377 10
 -3 -17 6 1.57603 10.5319 8
 -3 -17 7 -7.53822 8.74813 8
 3 18 -3 0.99184 10.1608 10
 -3 -18 -2 12.535 9.53589 8
 3 18 -2 6.71535 10.7527 10
 -3 -18 -1 6.42111 10.2923 8
 3 18 -1 13.5334 11.4328 10
 -3 -18 0 28.1692 10.8719 8
 3 18 0 30.0491 11.3875 10
 -3 -18 1 23.2648 10.8267 8
 3 18 1 19.5647 10.2036 10
 -3 -18 2 5.53739 10.3307 8
 3 18 2 7.60757 9.19434 10
 4 0 0 493.106 38.2974 5
 4 0 -1 1088.97 67.3722 5
 4 0 1 1109.24 69.2639 5
 4 0 1 1130.47 65.0275 10
 4 0 2 251.257 29.1464 5
 -4 0 -2 281.697 23.7804 11
 4 0 2 305.843 26.0284 10
 4 0 -2 243.294 25.7167 5
 4 0 3 173.852 26.3027 5
 -4 0 -3 175.647 20.009 11
 4 0 3 153.876 21.0796 10
 4 0 -3 124.687 18.9174 5
 4 0 4 20.5003 22.682 5
 -4 0 -4 0.8651 15.9396 11
 4 0 4 17.0799 18.5122 10
 4 0 -4 5.6655 13.6187 5
 -4 0 -5 20.0735 16.331 11
 4 0 5 32.0425 19.9971 10
 4 0 -5 21.8004 12.5458 5
 -4 0 -6 376.359 31.8362 11
 4 0 -6 345.188 26.3218 5
 -4 0 -7 2922.68 161.753 11
 4 0 7 3053.32 166.527 5
 -4 0 -8 569.87 42.6215 11
 4 0 8 586.219 47.8898 5
 -4 0 -9 854.729 55.9461 11
 4 0 9 834.782 59.2175 5
 4 0 10 248.496 32.8353 5
 -4 0 -10 323.54 30.4517 11
 4 0 11 311.651 33.5979 5
 -4 0 -11 347.136 31.2616 11
 4 0 12 -6.71601 19.7845 5
 -4 0 -12 15.5366 19.1798 11
 4 0 13 -16.1974 16.5732 5
 -4 0 -13 13.2499 18.1225 11
 4 0 14 44.1735 14.8884 5
 -4 0 -14 32.7938 15.2062 6
 4 0 15 19.8482 9.67392 5
 -4 0 -15 14.0502 11.5805 6
 -4 0 -16 10.4181 8.45594 6
 -4 0 -16 3.12774 9.03414 11
 -4 -1 -16 8.68536 8.2414 6
 -4 -1 -16 12.4968 9.02189 11
 -4 -1 -15 9.90782 11.2116 6
 -4 -1 -15 2.31508 12.2972 11
 4 -1 14 -1.35463 12.1356 5
 -4 -1 -14 28.4083 15.0748 6
 4 -1 13 8.89949 16.8664 5
 4 -1 12 149.582 23.4684 5
 -4 -1 -12 169.238 24.1397 11
 4 -1 11 34.6015 20.9402 5
 -4 -1 -11 12.8216 20.2428 11
 4 -1 10 97.9001 25.026 5
 -4 -1 -10 151.613 24.5125 11
 -4 -1 -9 387.421 35.1379 11
 4 -1 9 372.248 37.0542 5
 -4 -1 -8 2523.86 142.785 11
 4 -1 8 2686.72 147.083 5
 4 -1 7 229.51 32.4125 5
 -4 -1 -7 223.341 27.1274 11
 4 -1 6 -1.34596 23.0171 5
 -4 -1 -6 38.3403 20.1712 11
 -4 -1 -5 623.019 41.2142 11
 4 1 -5 538.24 35.9424 5
 -4 -1 -4 465.676 34.1715 11
 4 -1 4 526.807 35.0804 10
 4 -1 3 62.7169 23.0836 5
 -4 -1 -3 55.896 16.7036 11
 4 -1 3 61.8274 17.6615 10
 4 1 -3 30.8369 14.3054 5
 -4 -1 -2 1194.62 69.4564 11
 4 1 -2 1125.99 69.9016 5
 4 -1 2 1230.81 74.0146 5
 4 -1 2 1231.95 69.312 10
 4 1 -1 56.2505 18.151 5
 4 -1 1 33.1295 20.6124 5
 -4 -1 -1 34.4146 14.8509 11
 4 -1 0 850.585 51.9854 5
 4 1 0 717.005 50.7782 5
 4 1 0 747.211 47.5863 10
 4 1 1 5.622 19.095 5
 4 1 1 35.7351 15.8042 10
 4 -1 -1 48.028 18.5378 5
 -4 1 -2 1180.33 69.5628 11
 4 -1 -2 1215.67 72.6669 5
 4 1 2 1282.86 75.7043 5
 4 1 2 1231.45 71.9038 10
 4 1 3 32.1355 22.7757 5
 -4 1 -3 51.4967 14.7473 11
 4 1 3 56.3031 18.0547 10
 4 -1 -3 43.8727 16.6782 5
 -4 1 -4 517.123 34.3206 11
 4 -1 -4 397.677 32.1894 5
 4 1 4 500.874 37.8279 10
 4 1 4 489.052 39.8747 5
 -4 1 -5 710.337 44.4795 11
 4 -1 -5 591.534 41.693 5
 4 1 5 703.865 47.531 10
 4 1 5 701.741 50.9323 5
 -4 1 -6 36.206 17.7531 11
 4 1 6 44.4763 23.1288 10
 4 -1 -6 18.6067 12.3817 5
 -4 1 -7 214.955 24.2538 11
 4 1 7 257.186 30.5966 10
 -4 1 -8 2418.6 133.936 11
 -4 1 -9 374.521 33.1612 11
 -4 1 -10 165.933 24.4535 11
 4 1 11 51.8318 24.3658 5
 -4 1 -11 43.5511 20.3069 11
 4 1 12 186.372 25.8791 5
 -4 1 -12 145.714 23.4808 11
 4 1 13 24.9483 16.959 5
 -4 1 -13 26.8515 18.0415 6
 -4 1 -13 -4.9365 17.124 11
 4 1 14 43.1376 15.5271 5
 -4 1 -14 6.72246 14.3456 6
 -4 1 -14 45.1944 16.0904 11
 4 1 15 19.0818 11.153 5
 -4 1 -15 11.3962 11.5531 6
 -4 1 -16 2.97153 8.06863 6
 -4 -2 -16 27.0261 8.35958 6
 -4 -2 -16 61.239 9.87927 11
 -4 -2 -15 30.9359 11.5524 6
 -4 -2 -15 16.7214 12.1802 11
 4 -2 14 32.5687 11.6002 5
 -4 -2 -14 17.2609 14.8445 11
 4 -2 13 8.03746 14.4536 5
 4 -2 12 62.1869 18.6449 5
 4 -2 11 161.57 25.0263 5
 -4 -2 -11 194.351 25.6519 11
 4 -2 10 92.2724 23.9448 5
 -4 -2 -10 73.3973 23.4108 11
 4 -2 9 248.873 31.7822 5
 -4 -2 -9 271.582 29.8783 11
 -4 -2 -8 624.747 45.1623 11
 4 -2 8 615.981 48.2022 5
 -4 -2 -7 536.518 41.2319 11
 4 -2 7 562.205 45.4858 5
 -4 -2 -6 496.577 32.5644 11
 4 -2 6 1.32128 36.2979 5
 4 -2 5 291.622 33.8425 5
 -4 -2 -5 304.296 29.7681 11
 -4 -2 -4 785.138 47.6123 11
 4 2 -4 653.31 43.1191 5
 -4 -2 -3 1331.95 69.3422 11
 4 2 -3 1013.9 65.8921 5
 -4 -2 -2 365.991 29.2008 11
 4 2 -2 324.475 27.8154 5
 4 -2 2 360.246 33.7155 5
 4 -2 1 460.379 36.9477 5
 4 2 -1 504.601 32.6925 10
 4 2 0 172.713 23.2364 5
 4 2 0 174.247 21.6057 10
 4 -2 0 199.198 25.2817 5
 4 -2 -1 527.954 38.6806 5
 4 2 1 489.056 38.9388 5
 4 2 1 490.732 36.6059 10
 4 -2 -2 341.655 30.9812 5
 4 2 2 382.031 33.8282 5
 4 2 2 370.695 31.615 10
 -4 2 -3 1224.11 68.6012 11
 4 -2 -3 1027.54 69.6262 5
 4 2 3 1302.34 72.2881 10
 4 2 3 1250.59 75.0284 5
 -4 2 -4 814.332 49.3072 11
 4 -2 -4 738.394 49.4468 5
 4 2 4 824.802 53.2928 10
 -4 2 -5 300.591 26.1683 11
 4 -2 -5 262.541 24.0738 5
 4 2 5 280.122 30.2859 10
 -4 2 -6 550.264 38.1182 11
 4 2 6 629.253 43.7105 10
 -4 2 -7 489.45 36.4908 11
 4 -2 -7 433.693 31.0415 5
 4 2 7 534.503 41.6506 10
 -4 2 -8 649.922 45.0991 11
 4 2 8 636.435 48.2964 10
 -4 2 -9 291.906 29.2702 11
 -4 2 -10 88.5785 21.2474 11
 -4 2 -11 205.348 25.4173 11
 -4 2 -12 115.392 21.5707 11
 4 2 13 25.3404 19.0917 5
 -4 2 -13 31.6659 17.5282 11
 4 2 14 11.5813 15.0072 5
 -4 2 -14 20.4248 15.2759 6
 -4 2 -14 59.9249 16.0505 11
 4 2 15 7.75726 11.6036 5
 -4 2 -15 9.98821 11.4888 6
 -4 2 -15 4.67679 12.398 11
 -4 2 -16 9.04217 8.12519 6
 -4 -3 -16 16.5424 7.88431 11
 -4 -3 -15 0.47068 10.2596 6
 -4 -3 -15 39.7249 11.9922 11
 -4 -3 -14 17.8842 14.5641 11
 4 -3 13 42.5739 13.7794 5
 -4 -3 -13 84.1032 18.79 11
 4 -3 12 -9.80409 14.6622 5
 4 -3 11 536.616 40.0023 5
 4 -3 10 48.7751 19.8359 5
 -4 -3 -10 23.2971 21.1018 11
 4 -3 9 48.2439 22.2173 5
 -4 -3 -9 67.9336 22.7624 11
 4 -3 8 330.021 35.4765 5
 -4 -3 -8 415.189 34.9386 11
 -4 -3 -7 1531.3 89.8629 11
 4 -3 7 1526.99 92.2784 5
 4 -3 6 -9.08542 22.8771 5
 -4 -3 -6 -6.24233 20.9067 11
 -4 -3 -5 1378.25 83.814 11
 4 -3 5 1495.49 87.6319 5
 4 -3 4 150.462 26.7381 5
 -4 -3 -4 177.939 24.4088 11
 4 3 -3 769.187 47.5442 5
 4 3 -2 189.722 21.1465 5
 4 3 -2 206.254 21.7812 10
 4 3 -1 95.2751 18.6237 5
 4 3 -1 158.951 19.8074 10
 4 -3 1 109.494 23.0714 5
 4 3 0 10.3567 16.5758 5
 4 3 0 0.92699 17.3469 10
 4 -3 0 15.2824 19.3806 5
 4 3 1 108.389 21.6315 5
 4 3 1 139.211 22.1963 10
 4 -3 -1 138.947 22.6492 5
 4 3 2 260.243 27.2532 10
 4 -3 -2 260.591 26.4958 5
 4 -3 -3 1104.23 67.7388 5
 4 3 3 1157.29 69.8438 10
 -4 3 -4 170.455 19.8839 11
 4 3 4 197.882 27.5612 10
 4 -3 -4 187.725 22.0804 5
 -4 3 -5 1378.18 78.9774 11
 4 -3 -5 1367.54 78.6996 5
 4 3 5 1385.54 83.0652 10
 -4 3 -6 31.6599 16.7467 11
 4 -3 -6 12.2177 13.0136 5
 4 3 6 4.58313 23.9626 10
 -4 3 -7 1480.33 85.4695 11
 4 -3 -7 1406.89 82.5102 5
 4 3 7 1690.37 90.6947 10
 -4 3 -8 369.378 32.4125 11
 4 3 8 425.567 38.9107 10
 -4 3 -9 44.7661 19.9257 11
 4 3 9 46.5493 26.0878 10
 -4 3 -10 38.3324 21.6206 6
 -4 3 -10 39.5436 20.0283 11
 -4 3 -11 689.063 42.6654 11
 -4 3 -11 499.459 41.2909 6
 -4 3 -12 12.2289 17.9837 11
 -4 3 -13 94.6392 18.1101 11
 -4 3 -14 26.0343 14.6031 6
 4 3 14 2.49342 15.2448 5
 -4 3 -14 13.6811 13.7634 11
 -4 3 -15 21.1588 11.5228 6
 4 3 15 28.7346 12.6035 5
 -4 3 -15 47.0913 12.6576 11
 -4 3 -16 6.15505 7.22335 6
 -4 3 -16 16.2799 9.02342 11
 -4 -4 -15 14.6693 9.74298 6
 -4 -4 -15 11.4948 10.2751 11
 -4 -4 -14 131.751 17.2672 11
 -4 -4 -13 16.3772 16.3267 11
 -4 -4 -12 142.938 22.5064 11
 4 -4 12 122.179 17.3976 5
 4 -4 11 120.359 19.8301 5
 4 -4 10 159.762 22.4375 5
 4 -4 9 171.226 24.8801 5
 -4 -4 -9 155.534 26.2236 11
 -4 -4 -8 692.147 48.3971 11
 4 -4 8 664.835 48.8222 5
 4 -4 7 127.532 25.634 5
 -4 -4 -7 107.144 24.7856 11
 -4 -4 -6 731.389 50.1421 11
 4 -4 6 704.448 51.8013 5
 4 -4 5 78.3486 25.092 5
 -4 -4 -5 61.0048 21.3962 11
 4 -4 4 908.219 60.779 5
 4 -4 3 236.18 29.5645 5
 4 4 -3 246.923 24.4034 10
 4 4 -2 131.477 18.4812 5
 4 4 -2 148.732 20.9881 10
 4 4 -1 150.64 20.8311 5
 -4 -4 -1 229.285 21.6063 8
 4 4 -1 178.862 23.7104 10
 4 4 0 205.503 24.3748 5
 4 4 0 285.772 27.3742 10
 4 -4 0 270.532 28.2662 5
 4 4 1 183.026 23.9723 5
 4 4 1 207.361 25.8537 10
 4 -4 -1 167.811 23.3884 5
 -4 4 -2 171.577 18.5508 6
 4 4 2 114.043 23.1154 5
 4 4 2 163.831 24.9472 10
 4 -4 -2 165.235 22.2681 5
 -4 4 -3 197.63 21.787 6
 4 4 3 251.127 29.9832 10
 4 -4 -3 257.514 25.4314 5
 4 -4 -4 894.466 55.6799 5
 4 4 4 902.617 59.5256 10
 -4 4 -5 64.6837 16.2027 11
 4 -4 -5 103.562 17.8622 5
 4 4 5 83.1796 26.181 10
 -4 4 -6 718.885 46.3415 11
 4 -4 -6 710.884 45.4149 5
 4 4 6 722.73 52.2214 10
 -4 4 -7 117.187 22.1271 6
 -4 4 -7 125.561 19.7876 11
 4 -4 -7 124.236 16.6337 5
 4 4 7 105.559 26.559 10
 -4 4 -8 668.947 46.491 11
 4 4 8 806.982 53.1507 10
 -4 4 -8 665.075 48.1134 6
 -4 4 -9 195.238 25.6704 6
 -4 4 -9 177.633 23.6819 11
 -4 4 -10 186.166 23.8287 11
 -4 4 -11 87.4852 21.7725 6
 -4 4 -11 148.072 21.2944 11
 -4 4 -12 174.213 21.8398 11
 -4 4 -13 26.5266 15.6863 11
 -4 4 -14 82.5661 15.8427 6
 4 4 14 112.912 18.3574 5
 -4 4 -15 -4.72925 10.517 6
 4 4 15 9.01622 11.2869 5
 -4 4 -15 31.9034 11.7124 11
 -4 4 -16 36.609 8.92488 11
 -4 -5 -15 43.1832 10.2308 11
 -4 -5 -14 98.9767 14.7044 11
 -4 -5 -13 44.7375 15.8855 11
 -4 -5 -12 64.8516 18.1769 11
 4 -5 11 13.7344 14.7588 5
 4 -5 10 483.017 35.8032 5
 4 -5 9 257.229 26.1975 5
 4 -5 8 95.8806 22.2354 5
 -4 -5 -8 116.197 25.5368 11
 -4 -5 -7 788.535 51.6915 11
 4 -5 7 675.976 50.6435 5
 4 -5 6 161.441 25.6078 5
 -4 -5 -6 145.887 25.5906 11
 4 -5 5 160.112 25.5921 5
 4 -5 4 473.156 37.63 5
 4 5 -4 379.364 31.5024 10
 -4 -5 -3 165.736 22.3399 8
 4 5 -3 158.721 22.0257 10
 4 -5 3 126.428 25.1493 5
 -4 -5 -2 248.219 25.1641 8
 4 5 -2 240.251 26.3006 10
 4 -5 2 197.01 26.9613 5
 -4 -5 -1 618.423 39.2027 8
 4 5 -1 648.474 41.975 10
 4 5 0 -11.7759 15.9195 5
 -4 -5 0 8.85654 15.6538 8
 4 5 0 -5.38013 19.714 10
 -4 -5 1 659.6 41.0566 8
 4 -5 -1 685.562 44.6383 5
 4 5 1 621.168 45.4611 10
 4 5 2 240.767 28.7844 10
 4 -5 -2 211.306 25.4624 5
 -4 5 -3 141.166 18.962 6
 4 5 3 160.68 28.2649 10
 4 -5 -3 196.157 23.2136 5
 4 -5 -4 401.033 31.5912 5
 -4 5 -4 371.286 30.6193 6
 4 5 4 410.63 37.6999 10
 -4 5 -5 140.951 21.2028 6
 -4 5 -5 142.921 18.7524 11
 4 -5 -5 168.763 20.8376 5
 4 5 5 138.278 28.1823 10
 -4 5 -6 159.923 22.3323 6
 -4 5 -6 156.817 20.3419 11
 4 -5 -6 158.407 20.0491 5
 4 5 6 164.32 29.4258 10
 -4 5 -7 673.536 45.5788 11
 4 -5 -7 679.759 43.6273 5
 4 5 7 796.615 52.8761 10
 -4 5 -7 682.723 47.1161 6
 -4 5 -8 123.103 23.1787 6
 -4 5 -8 121.118 20.4565 11
 -4 5 -9 259.47 26.7126 11
 -4 5 -9 355.971 30.8571 6
 -4 5 -10 553.457 38.5914 11
 4 5 10 502.951 43.8742 10
 -4 5 -10 551.218 40.0701 6
 -4 5 -11 23.4123 18.6411 6
 -4 5 -11 8.60057 15.9629 11
 -4 5 -12 52.6892 18.4108 6
 -4 5 -12 31.2975 16.2035 11
 -4 5 -13 26.6991 14.5303 11
 -4 5 -14 56.9044 14.3304 6
 -4 5 -14 70.122 14.8571 11
 -4 5 -15 20.0538 9.40967 6
 4 5 15 3.43007 10.8546 5
 -4 5 -15 39.6757 11.2415 11
 -4 -6 -15 13.0831 7.83119 11
 -4 -6 -14 -8.09997 10.6425 11
 -4 -6 -13 182.098 19.6536 11
 -4 -6 -12 40.1825 16.9469 11
 -4 -6 -11 232.023 23.7628 11
 4 -6 11 126.416 16.5175 5
 4 -6 10 26.9779 14.7193 5
 4 -6 9 132.638 20.0225 5
 4 -6 8 -6.1691 17.0745 5
 4 -6 7 365.902 33.1293 5
 -4 -6 -7 402.744 35.2541 11
 -4 -6 -6 403.44 35.3763 11
 4 -6 6 352.759 33.3658 5
 4 6 -5 277.738 26.1056 10
 4 -6 5 267.856 30.113 5
 4 6 -4 222.515 24.6485 10
 4 -6 4 162.404 26.4073 5
 -4 -6 -3 679.216 44.2638 8
 4 -6 3 562.157 45.2391 5
 4 6 -3 629.224 44.0116 10
 -4 -6 -2 87.1041 20.9879 8
 4 6 -2 118.093 22.1741 10
 4 -6 2 80.7832 22.0108 5
 -4 -6 -1 560.136 39.2978 8
 4 -6 1 482.438 40.0585 5
 4 6 -1 539.434 41.0065 10
 -4 -6 0 1096.45 60.6882 8
 4 6 0 1080.83 63.1701 10
 -4 -6 1 508.639 35.51 8
 4 6 1 551.363 40.8722 10
 -4 -6 2 95.8574 18.2526 8
 4 6 2 101.271 25.3607 10
 4 -6 -2 139.142 21.5693 5
 4 -6 -3 553.421 39.5623 5
 4 6 3 590.334 44.6362 10
 -4 6 -3 528.175 37.0264 6
 -4 6 -4 247.2 24.5294 6
 4 -6 -4 235.508 25.184 5
 4 6 4 237.447 32.6126 10
 4 -6 -5 327.513 27.6717 5
 -4 6 -5 303.926 28.6277 6
 4 6 5 314.025 35.1657 10
 -4 6 -6 443.582 31.7548 11
 4 -6 -6 466.888 32.7786 5
 -4 6 -6 403.882 34.1703 6
 4 6 6 413.049 39.8231 10
 -4 6 -7 426.402 32.6564 11
 4 6 7 471.38 42.1149 10
 -4 6 -7 463.063 35.57 6
 -4 6 -8 19.6567 19.7273 6
 -4 6 -8 31.0539 16.5395 11
 -4 6 -9 221.371 25.3785 6
 -4 6 -9 206.923 23.3839 11
 -4 6 -10 22.8857 18.5736 6
 -4 6 -10 51.3995 17.678 11
 4 6 10 52.514 23.6292 10
 -4 6 -11 177.469 22.9212 6
 -4 6 -11 152.33 20.5172 11
 -4 6 -12 30.3289 17.5064 6
 -4 6 -12 45.562 16.1215 11
 -4 6 -13 175.47 19.131 11
 -4 6 -14 -10.7671 11.6854 11
 -4 6 -15 12.1694 8.35728 6
 4 6 15 25.9449 10.0771 5
 -4 6 -15 31.7077 9.43041 11
 -4 -7 -14 42.3227 10.4894 11
 -4 -7 -13 77.3557 14.4278 11
 -4 -7 -12 13.8743 15.1403 11
 -4 -7 -11 121.816 20.1544 11
 -4 -7 -10 59.1817 19.8545 11
 4 -7 10 52.4325 12.8163 5
 4 -7 9 8.04889 13.7973 5
 4 -7 8 188.292 22.1981 5
 -4 -7 -7 26.8372 23.333 11
 4 -7 7 53.4929 18.0679 5
 -4 -7 -6 60.3174 23.4427 11
 4 -7 6 58.3697 18.9019 5
 4 7 -5 198.056 23.5922 10
 4 -7 5 156.282 23.7253 5
 -4 -7 -4 570.529 41.6067 8
 4 -7 4 458.192 40.1025 5
 4 7 -4 589.674 40.7703 10
 -4 -7 -3 644.998 44.1585 8
 4 -7 3 620.775 44.0778 5
 4 7 -3 549.916 43.509 10
 -4 -7 -2 448.692 37.8923 8
 4 -7 2 504.197 38.0384 5
 4 7 -2 496.08 39.2157 10
 -4 -7 -1 33.3182 18.5727 8
 4 7 -1 38.1843 21.647 10
 4 -7 1 21.9908 18.2535 5
 -4 -7 0 18.1829 18.1924 8
 4 7 0 -2.37439 23.0727 10
 4 -7 0 45.2091 19.8817 5
 4 7 1 15.5939 15.1498 5
 -4 -7 1 15.6301 16.1657 8
 4 7 1 26.6979 23.5463 10
 -4 -7 2 450.446 34.9386 8
 4 7 2 478.838 40.9024 10
 -4 -7 3 517.916 37.9184 8
 4 -7 -3 556.711 39.867 5
 4 7 3 617.03 45.9705 10
 -4 7 -3 548.333 37.23 6
 -4 -7 4 554.75 39.0431 8
 4 -7 -4 622.324 40.645 5
 4 7 4 626.683 47.6745 10
 -4 7 -4 521.886 38.476 6
 -4 7 -5 221.61 24.1409 6
 4 -7 -5 220.697 23.6315 5
 4 7 5 208.685 31.0607 10
 -4 7 -6 74.4847 18.4508 6
 4 -7 -6 113.831 17.854 5
 4 7 6 82.9559 28.009 10
 -4 7 -7 92.7602 19.9391 6
 -4 7 -7 62.021 15.6159 11
 -4 7 -8 220.718 25.053 6
 -4 7 -8 189.449 21.6976 11
 -4 7 -9 26.3745 18.3885 6
 -4 7 -9 9.93083 15.2643 11
 4 7 9 46.6502 24.4233 10
 -4 7 -10 43.8989 18.8288 6
 -4 7 -10 42.188 16.4901 11
 4 7 10 46.7821 21.7749 10
 -4 7 -11 99.5506 19.8822 6
 -4 7 -11 146.078 19.4566 11
 -4 7 -12 -16.7762 15.3125 6
 -4 7 -12 6.98535 14.2376 11
 -4 7 -13 52.9649 13.9444 11
 -4 7 -14 38.0348 11.393 11
 -4 7 -15 9.39997 6.99427 6
 4 7 15 7.55846 8.51847 5
 -4 -8 -14 15.6071 7.59051 11
 -4 -8 -13 40.475 11.4148 11
 -4 -8 -12 47.437 13.8706 11
 -4 -8 -11 43.0661 16.0651 11
 -4 -8 -10 29.9858 17.9316 11
 -4 -8 -9 17.4694 19.4833 11
 4 -8 9 12.7806 11.4453 5
 4 -8 8 6.8694 12.8819 5
 4 -8 7 51.4084 15.9575 5
 4 8 -6 40.2608 17.2022 10
 4 -8 6 -4.60507 15.7533 5
 4 8 -5 85.1574 20.8495 10
 4 -8 5 63.9159 19.3705 5
 -4 -8 -4 89.2067 22.1798 8
 4 8 -4 44.9647 20.0482 10
 4 -8 4 57.1541 19.4911 5
 -4 -8 -3 299.254 29.9639 8
 4 8 -3 268.462 29.6563 10
 4 -8 3 264.242 27.2352 5
 -4 -8 -2 758.253 48.8584 8
 4 -8 2 663.223 46.7116 5
 4 8 -2 646.763 48.4837 10
 -4 -8 -1 338.892 32.2439 8
 4 -8 1 375.238 31.4092 5
 4 8 -1 371.303 34.7695 10
 -4 -8 0 350.712 31.2369 8
 4 -8 0 322.542 29.8575 5
 4 8 0 308.457 34.4864 10
 -4 -8 1 373.082 32.0143 8
 4 -8 -1 410.045 32.8903 5
 4 8 1 331.262 36.5342 10
 -4 -8 2 617.722 44.1696 8
 4 8 2 697.677 50.4772 10
 -4 8 -3 238.683 22.531 6
 -4 -8 3 250.001 26.0624 8
 -4 8 -4 65.4508 15.9963 6
 4 -8 -4 80.5376 18.3936 5
 4 8 4 59.116 27.473 10
 -4 8 -5 97.2757 19.3671 6
 4 -8 -5 126.403 19.355 5
 4 8 5 114.132 28.5063 10
 -4 8 -6 1.76237 16.0795 6
 -4 8 -7 61.5955 18.6172 6
 -4 8 -8 0.88154 17.2747 6
 -4 8 -8 -3.07739 13.7916 11
 4 8 8 -6.58407 23.7426 10
 -4 8 -9 9.35239 17.7111 6
 -4 8 -9 24.4758 14.5808 11
 4 8 9 -1.02439 21.7048 10
 -4 8 -10 14.3553 16.0869 6
 -4 8 -10 25.9445 14.2864 11
 4 8 10 34.1252 20.518 10
 -4 8 -11 27.6337 14.819 6
 -4 8 -11 11.0491 13.9691 11
 -4 8 -12 66.269 15.026 6
 -4 8 -12 69.4488 14.358 11
 -4 8 -13 35.1752 11.9447 6
 -4 8 -13 55.7517 12.1762 11
 -4 -9 -13 27.2044 8.75766 11
 -4 -9 -12 27.2904 11.5264 11
 -4 -9 -11 74.7692 15.5515 11
 -4 -9 -10 39.2035 16.7565 11
 -4 -9 -9 14.4296 16.9371 11
 -4 -9 -8 1.85966 19.7 11
 4 -9 8 15.1216 10.7392 5
 4 -9 7 5.71403 11.796 5
 4 9 -7 20.3124 15.1523 10
 4 -9 6 11.0674 13.7461 5
 4 9 -6 47.2513 17.9432 10
 4 -9 5 110.94 18.0803 5
 4 9 -5 102.629 21.8334 10
 -4 -9 -4 53.3831 20.9047 8
 4 -9 4 56.296 16.8388 5
 -4 -9 -3 129.572 22.6687 8
 4 -9 3 92.8005 19.5544 5
 4 9 -3 134.959 24.5962 10
 -4 -9 -2 52.4955 21.4654 8
 4 -9 2 57.0372 18.3358 5
 4 9 -2 17.7824 22.0959 10
 -4 -9 -1 150.74 23.1876 8
 4 -9 1 141.98 20.5002 5
 4 9 -1 86.5382 25.6958 10
 -4 -9 0 326.169 31.1999 8
 4 -9 0 337.134 29.4701 5
 4 9 0 344.096 34.7864 10
 -4 -9 1 131.636 22.2087 8
 4 -9 -1 124.7 20.9323 5
 4 9 1 119.143 28.0666 10
 -4 -9 2 52.2968 18.5608 8
 4 -9 -2 30.2973 17.9432 5
 4 9 2 73.2864 27.9581 10
 -4 -9 3 92.5232 19.9413 8
 4 9 3 117.836 28.5544 10
 -4 9 -4 116.206 17.5767 6
 4 9 4 101.714 27.6959 10
 -4 9 -5 97.692 17.6329 6
 -4 9 -6 58.826 16.4547 6
 -4 9 -7 16.0181 16.6167 6
 4 9 7 15.4112 23.7623 10
 -4 9 -8 4.12824 16.1916 6
 4 9 8 27.7829 21.8429 10
 -4 9 -9 11.0579 14.6456 6
 -4 9 -9 20.0916 13.4344 11
 4 9 9 13.2126 20.3956 10
 -4 9 -10 19.809 14.7323 6
 -4 9 -10 15.3823 12.6362 11
 4 9 10 36.6041 18.0498 10
 -4 9 -11 37.6497 15.1994 6
 -4 9 -11 83.5957 13.964 11
 -4 9 -12 6.83453 12.2995 6
 -4 9 -12 13.4224 10.4042 11
 -4 9 -13 18.4095 9.6746 6
 -4 -10 -12 16.3294 9.46939 11
 -4 -10 -11 30.5304 11.8763 11
 -4 -10 -10 34.2496 14.8759 11
 -4 -10 -9 38.7633 17.2671 11
 -4 -10 -8 17.8575 17.2414 11
 -4 -10 -7 39.8396 20.1095 11
 4 -10 7 46.1783 11.4036 5
 4 10 -7 38.7639 16.0989 10
 4 -10 6 24.3448 11.5641 5
 4 10 -6 25.4199 17.5005 10
 4 -10 5 153.58 18.0455 5
 4 10 -5 146.14 22.992 10
 -4 -10 -4 41.2095 21.1816 8
 4 -10 4 32.8609 13.9716 5
 4 10 -4 11.8218 21.1393 10
 -4 -10 -3 -7.69177 19.4564 8
 4 -10 3 39.5785 15.0154 5
 4 10 -3 -19.281 20.7585 10
 -4 -10 -2 507.964 38.8074 8
 4 -10 2 460.779 33.6451 5
 4 10 -2 397.795 38.1902 10
 -4 -10 -1 55.909 21.1314 8
 4 -10 1 88.0603 17.6022 5
 4 10 -1 67.7297 25.6827 10
 -4 -10 0 955.012 62.02 8
 4 -10 0 967.504 59.5214 5
 4 10 0 1053.87 65.8077 10
 -4 -10 1 53.8363 20.6501 8
 4 -10 -1 77.0241 17.9429 5
 4 10 1 91.5529 27.2465 10
 -4 -10 2 492.713 38.6349 8
 4 -10 -2 529.073 36.7875 5
 4 10 2 520.094 43.9253 10
 -4 -10 3 -0.99608 17.5362 8
 4 -10 -3 19.4733 16.4536 5
 4 10 3 9.87366 24.8297 10
 -4 10 -4 19.4589 13.7729 6
 -4 -10 4 27.5773 16.4686 8
 4 10 4 41.9109 26.3091 10
 -4 10 -5 152.568 19.1491 6
 -4 10 -6 22.2637 15.6045 6
 -4 10 -7 53.0017 17.0124 6
 4 10 7 38.8609 22.2614 10
 -4 10 -8 22.9932 15.2592 6
 4 10 8 36.6392 20.5882 10
 -4 10 -9 11.5438 14.2726 6
 4 10 9 -0.84279 16.6521 10
 -4 10 -10 58.2606 15.0847 6
 4 10 10 20.9632 15.8956 10
 -4 10 -11 2.90387 12.3362 6
 -4 10 -12 9.65418 10.3453 6
 -4 10 -13 8.0906 7.64181 6
 -4 -11 -11 24.9703 9.78255 11
 4 -11 10 49.3766 11.186 7
 -4 -11 -10 74.5995 13.1751 11
 4 -11 9 12.0439 11.6328 7
 -4 -11 -9 20.3211 13.9451 11
 4 -11 8 25.1753 12.4259 7
 -4 -11 -8 39.036 16.5145 11
 4 -11 7 9.81826 12.2643 7
 -4 -11 -7 12.5072 17.5542 11
 4 11 -7 31.7048 15.4809 10
 4 -11 6 43.6263 10.6143 5
 4 11 -6 48.8885 17.3098 10
 4 -11 5 10.0445 10.5155 5
 4 11 -5 29.5694 17.9969 10
 -4 -11 -4 13.3755 19.0251 8
 4 -11 4 51.0703 12.6629 5
 4 11 -4 31.9741 20.1401 10
 -4 -11 -3 327.628 30.2168 8
 4 -11 3 305.154 24.2491 5
 4 11 -3 271.533 30.8029 10
 -4 -11 -2 29.8134 19.6019 8
 4 -11 2 53.8123 15.0352 5
 4 11 -2 53.4347 22.9926 10
 -4 -11 -1 345.06 32.2566 8
 4 -11 1 398.348 28.5269 5
 4 11 -1 314.441 34.5752 10
 -4 -11 0 112.256 22.0031 8
 4 -11 0 146.579 18.4738 5
 4 11 0 95.7851 26.4892 10
 -4 -11 1 349.623 32.2668 8
 4 -11 -1 393.518 29.5618 5
 4 11 1 411.562 37.4712 10
 -4 -11 2 49.0541 18.8102 8
 4 11 2 90.0865 26.4942 10
 -4 -11 3 278.928 27.8668 8
 4 11 3 343.441 35.0584 10
 -4 -11 4 24.839 16.9246 8
 -4 11 -5 8.52657 13.7596 6
 -4 -11 5 18.863 15.9919 8
 -4 11 -6 24.4279 14.0102 6
 4 11 6 30.1162 22.3131 10
 -4 11 -7 24.8177 14.3112 6
 4 11 7 48.6665 20.7703 10
 -4 11 -8 55.0001 14.9874 6
 4 11 8 55.4083 18.8591 10
 -4 11 -9 14.4724 13.3124 6
 4 11 9 36.0533 15.6769 10
 -4 11 -10 92.5383 14.1587 6
 4 11 10 88.2966 15.4317 10
 -4 11 -11 16.3569 10.3628 6
 -4 11 -12 21.5921 8.11328 6
 -4 -12 -10 13.9315 9.26571 11
 -4 -12 -9 97.3121 14.3157 11
 -4 -12 -8 89.8266 15.7318 11
 -4 -12 -7 27.4349 15.5518 11
 4 12 -7 39.1723 14.536 10
 -4 -12 -6 -4.7797 16.4814 11
 4 12 -6 19.4045 16.3087 10
 4 12 -5 44.5806 18.5588 10
 -4 -12 -4 112.35 21.0631 8
 4 12 -4 105.836 21.2955 10
 -4 -12 -3 196.308 24.3058 8
 4 -12 3 186.401 17.3289 5
 4 12 -3 188.801 25.6358 10
 -4 -12 -2 226.124 25.7164 8
 4 12 -2 191.797 27.0662 10
 -4 -12 -1 251.717 27.0089 8
 4 12 -1 259.681 30.1158 10
 -4 -12 0 20.77 18.952 8
 4 12 0 76.0694 24.0844 10
 -4 -12 1 239.496 25.9353 8
 4 12 1 227.695 29.9601 10
 -4 -12 2 173.312 23.3452 8
 4 12 2 223.608 29.3418 10
 -4 -12 3 135.562 21.0969 8
 -4 -12 4 88.7671 18.3367 8
 -4 -12 5 49.7831 15.6563 8
 4 12 5 47.7506 21.3424 10
 -4 12 -5 63.2759 13.6442 6
 -4 12 -6 -13.6101 12.6484 6
 -4 -12 6 30.4423 14.2086 8
 4 12 6 -7.03111 18.065 10
 -4 12 -7 5.42818 12.3364 6
 -4 -12 7 32.0238 12.4901 8
 4 12 7 -6.33485 16.9981 10
 -4 12 -8 70.6371 13.5287 6
 4 12 8 72.8996 16.3297 10
 -4 12 -9 72.1533 12.8584 6
 4 12 9 81.1312 14.9363 10
 -4 12 -10 -4.93833 9.46261 6
 -4 12 -11 26.3262 8.10698 6
 -4 -13 -9 11.4654 8.57409 11
 -4 -13 -8 4.00106 10.698 11
 -4 -13 -7 81.6848 14.1982 11
 4 13 -7 76.1271 13.7562 10
 -4 -13 -6 46.357 15.4542 11
 4 13 -6 40.4523 15.155 10
 4 13 -5 27.5024 16.4941 10
 -4 -13 -4 73.3034 17.8867 8
 4 13 -4 64.9469 17.8549 10
 -4 -13 -3 55.4059 17.7959 8
 4 13 -3 55.9865 19.1436 10
 -4 -13 -2 286.286 26.8522 8
 4 13 -2 272.724 28.2417 10
 -4 -13 -1 95.7332 19.3538 8
 4 13 -1 116.943 23.0779 10
 -4 -13 0 17.982 17.239 8
 4 13 0 8.91227 20.1282 10
 -4 -13 1 77.5223 19.1129 8
 4 13 1 94.9502 23.1553 10
 -4 -13 2 257.186 25.5267 8
 -4 -13 3 86.0436 17.9426 8
 -4 -13 4 77.4609 16.878 8
 4 13 4 72.3156 20.4609 10
 -4 -13 5 18.6726 13.8613 8
 4 13 5 26.1637 17.8418 10
 -4 -13 6 49.6948 13.5127 8
 4 13 6 61.9116 17.2057 10
 -4 -13 7 66.155 12.2891 8
 4 13 7 94.2244 16.5095 10
 -4 13 -7 86.5729 11.9072 6
 4 13 8 17.9398 11.9677 10
 -4 13 -8 0.43977 9.08378 6
 4 13 9 15.4818 9.59557 10
 -4 13 -9 10.3424 7.78143 6
 -4 -14 -8 38.8603 8.36703 11
 -4 -14 -7 14.227 9.65287 11
 4 14 -7 7.54391 8.97676 10
 -4 -14 -6 104.171 14.27 11
 4 14 -6 105.169 14.2018 10
 -4 -14 -5 33.5188 13.4224 11
 4 14 -5 19.4118 13.9732 10
 4 14 -4 126.148 18.796 10
 -4 -14 -3 8.08548 14.7081 8
 4 14 -3 7.6602 15.9489 10
 -4 -14 -2 55.4118 16.6777 8
 4 14 -2 58.2526 17.9573 10
 -4 -14 -1 95.1278 17.9421 8
 4 14 -1 83.4531 18.9447 10
 -4 -14 0 174.929 20.9742 8
 4 14 0 216.895 24.0178 10
 -4 -14 1 59.542 16.5917 8
 -4 -14 2 55.0714 15.7414 8
 -4 -14 3 1.38764 13.6747 8
 4 14 3 -0.77745 16.821 10
 -4 -14 4 107.984 16.1509 8
 4 14 4 112.926 18.3976 10
 -4 -14 5 15.3604 11.7809 8
 4 14 5 23.5553 14.7447 10
 -4 -14 6 59.8032 11.9734 8
 4 14 6 109.488 14.8905 10
 4 14 7 23.4925 11.203 10
 -4 -15 -6 33.1651 8.61467 11
 -4 -15 -5 47.1597 10.6123 11
 4 15 -5 36.7792 10.9668 10
 -4 -15 -4 32.5935 11.1575 11
 4 15 -4 28.9169 12.5212 10
 4 15 -3 45.4185 14.0274 10
 -4 -15 -2 178.23 18.2988 8
 4 15 -2 167.088 19.3258 10
 -4 -15 -1 112.339 15.9458 8
 4 15 -1 114.405 17.6999 10
 -4 -15 0 268.44 22.3828 8
 4 15 0 265.651 23.795 10
 -4 -15 1 91.3877 14.9406 8
 -4 -15 2 164.879 17.9614 8
 4 15 2 176.787 19.6971 10
 -4 -15 3 27.1565 12.3115 8
 4 15 3 47.5148 13.9668 10
 -4 -15 4 37.1896 10.9887 8
 4 15 4 29.5137 12.5838 10
 -4 -15 5 43.6643 9.70727 8
 4 15 5 32.6827 11.1296 10
 4 15 6 28.7356 8.94645 10
 -4 -16 -3 30.2542 8.31488 11
 4 16 -3 48.9062 10.1097 10
 4 16 -2 37.882 10.6043 10
 4 16 -1 72.7161 12.1588 10
 -4 -16 0 32.0544 9.97682 8
 -4 -16 1 34.3344 9.8153 8
 -4 -16 2 41.9741 9.58845 8
 4 16 2 19.7902 9.69363 10
 4 16 3 56.0501 10.2872 10
 5 0 0 7.35291 18.2742 5
 5 0 -1 -13.6105 17.5769 5
 5 0 1 -1.10498 18.5879 5
 5 0 -2 -18.4939 15.6007 5
 5 0 2 -1.15143 19.1907 5
 5 0 3 1.1873 20.5305 5
 5 0 -3 7.01514 13.6401 5
 5 0 4 110.092 24.7259 5
 -5 0 -4 122.973 16.7708 11
 5 0 -4 115.889 15.4443 5
 5 0 5 109.417 25.462 5
 -5 0 -5 149.788 18.4494 11
 5 0 6 71.7447 24.4819 5
 -5 0 -6 65.8421 15.983 11
 -5 0 -7 62.8699 15.8752 11
 -5 0 -8 186.093 20.3707 11
 5 0 9 57.8468 18.8842 5
 -5 0 -9 59.1442 15.2765 11
 5 0 10 211.037 22.3913 5
 -5 0 -10 217.573 19.038 11
 5 0 11 26.5105 13.9631 5
 -5 0 -11 29.2865 12.6873 6
 -5 0 -11 26.5231 12.3625 11
 -5 0 -12 13.7171 10.3437 6
 -5 0 -12 1.84819 9.62035 11
 5 0 12 15.9902 10.6901 5
 -5 0 -13 -9.3294 7.75794 6
 -5 0 -13 2.4771 7.11975 11
 -5 -1 -13 3.57943 7.33607 6
 -5 -1 -13 3.57294 7.26796 11
 -5 -1 -12 13.9595 10.285 6
 -5 -1 -12 7.97858 10.1622 11
 5 -1 12 13.0778 10.2126 5
 -5 -1 -11 41.4833 13.1597 6
 -5 -1 -11 37.084 12.8639 11
 5 -1 11 44.9766 13.5461 5
 5 -1 10 58.1846 16.3008 5
 -5 -1 -10 44.2344 14.4935 11
 5 -1 9 -21.8286 16.702 5
 -5 -1 -9 21.6951 14.5817 11
 5 -1 8 77.2033 21.0196 5
 -5 -1 -8 101.756 18.0576 11
 -5 -1 -7 357.84 28.3422 11
 -5 -1 -6 316.388 26.6576 11
 5 -1 5 179.899 28.5973 5
 -5 -1 -5 175.995 20.3969 11
 5 -1 4 3.59269 21.1408 5
 -5 -1 -4 44.6683 14.7475 11
 5 1 -4 17.9249 10.8834 5
 5 1 -3 416.815 30.9365 5
 5 -1 3 546.836 40.2683 5
 5 1 -2 171.341 19.7956 5
 5 -1 2 141.334 24.8488 5
 5 1 -1 18.9667 16.129 5
 5 -1 1 37.8687 21.1424 5
 5 -1 0 442.078 36.2329 5
 5 1 0 464.512 36.1231 5
 5 -1 -1 18.8946 18.1092 5
 5 1 1 64.2441 20.3114 5
 5 1 2 162.559 24.7295 5
 5 -1 -2 163.404 21.0967 5
 5 -1 -3 500.942 34.9654 5
 5 1 3 519.761 41.0272 5
 5 1 4 24.1788 21.649 5
 5 -1 -4 46.6409 13.6158 5
 5 1 5 165.523 26.6714 5
 -5 1 -5 161.399 17.9701 11
 5 -1 -5 137.774 15.7147 5
 5 1 6 318.695 33.2675 5
 -5 1 -6 334.52 25.8271 11
 5 1 7 295.383 32.6936 5
 -5 1 -7 366.542 27.1 11
 -5 1 -8 70.777 16.957 6
 -5 1 -8 115.795 16.8968 11
 5 1 9 15.9937 18.9659 5
 -5 1 -9 2.08379 14.0543 6
 -5 1 -9 9.89601 13.8226 11
 5 1 10 84.9412 18.1346 5
 -5 1 -10 27.9148 13.8962 6
 -5 1 -10 65.2561 14.1332 11
 5 1 11 21.5585 14.3608 5
 -5 1 -11 13.4972 12.2819 6
 -5 1 -11 44.8318 12.2504 11
 5 1 12 14.4412 11.7676 5
 -5 1 -12 23.4111 10.4876 6
 -5 1 -12 5.7607 9.33515 11
 -5 1 -13 -1.04957 7.29705 6
 -5 -2 -13 11.9686 7.247 6
 -5 -2 -13 35.9816 8.1174 11
 -5 -2 -12 -0.45026 9.64839 6
 -5 -2 -12 -0.46153 9.85135 11
 5 -2 12 3.06472 8.26361 5
 -5 -2 -11 100.094 14.3093 11
 5 -2 11 43.7133 13.3795 5
 -5 -2 -10 45.9131 14.5873 11
 5 -2 10 37.4579 15.3555 5
 -5 -2 -9 18.3939 14.6643 11
 5 -2 9 45.5495 17.7876 5
 -5 -2 -8 31.9194 16.408 11
 5 -2 8 67.3465 19.9281 5
 5 -2 7 20.267 19.3427 5
 -5 -2 -7 56.9062 16.8362 11
 -5 -2 -6 68.7666 17.5897 11
 -5 -2 -5 226.171 23.3969 11
 -5 -2 -4 119.724 19.1023 11
 5 -2 4 108.606 25.4548 5
 -5 -2 -3 26.7162 14.8901 11
 5 2 -3 23.3814 11.9766 5
 5 -2 3 26.9198 22.9707 5
 5 2 -2 15.0712 13.5818 5
 5 -2 2 1.14074 20.4275 5
 5 2 -1 193.023 23.0219 5
 5 -2 1 283.067 28.7366 5
 5 -2 0 71.9249 21.5328 5
 5 2 0 65.0045 18.0172 5
 5 -2 -1 266.454 27.162 5
 5 2 1 258.585 26.8763 5
 5 2 2 12.28 18.9556 5
 5 2 2 -11.2389 14.9644 10
 5 -2 -2 29.2759 17.1624 5
 5 2 3 22.1737 20.1416 5
 5 2 3 39.1446 17.9185 10
 5 -2 -3 25.0115 15.3656 5
 5 2 4 93.1405 23.6332 5
 5 -2 -4 140.118 17.6024 5
 5 2 5 181.851 26.5287 5
 -5 2 -5 177.601 19.7335 6
 5 -2 -5 178.567 17.6747 5
 5 2 6 65.0908 23.0432 5
 -5 2 -6 66.3404 15.4538 6
 5 -2 -6 62.5314 11.6023 5
 5 2 7 60.5302 22.2016 5
 -5 2 -7 50.8426 15.8828 6
 -5 2 -7 31.2114 13.8564 11
 5 2 8 31.2872 22.1476 5
 -5 2 -8 47.3823 15.5654 6
 -5 2 -8 91.1959 15.3074 11
 -5 2 -9 38.7839 14.9973 6
 -5 2 -9 36.0856 13.2209 11
 5 2 10 40.5834 17.7648 5
 -5 2 -10 36.4127 14.2657 6
 -5 2 -10 25.6205 12.6618 11
 5 2 11 88.1198 16.2802 5
 -5 2 -11 55.8004 13.2851 6
 -5 2 -11 86.3636 12.8312 11
 5 2 12 13.4621 11.1935 5
 -5 2 -12 11.6062 9.91766 6
 -5 2 -12 25.2975 9.33586 11
 -5 2 -13 9.90719 7.0185 6
 -5 -3 -12 35.9196 9.78107 6
 -5 -3 -12 56.0182 10.6251 11
 -5 -3 -11 2.71657 11.5426 11
 5 -3 11 -11.8761 11.3772 5
 -5 -3 -10 72.2763 14.8543 11
 5 -3 10 59.5315 14.7238 5
 -5 -3 -9 115.205 17.7283 11
 5 -3 9 78.1693 17.087 5
 -5 -3 -8 43.8093 16.2432 11
 5 -3 8 42.922 18.5033 5
 -5 -3 -7 123.505 19.0208 11
 5 -3 7 128.836 23.3679 5
 -5 -3 -6 7.36463 15.0446 11
 5 -3 6 21.5273 20.7293 5
 -5 -3 -5 95.0816 18.1718 11
 -5 -3 -4 68.2106 17.3881 11
 -5 -3 -3 328.234 26.9686 11
 5 -3 3 302.385 33.124 5
 -5 -3 -2 263.982 22.1554 11
 5 -3 2 243.414 28.5245 5
 5 -3 1 262.074 28.4536 5
 5 3 -1 186.797 20.9027 5
 5 -3 0 147.138 22.9388 5
 5 3 0 89.6377 18.9168 5
 5 3 1 289.834 24.6737 10
 5 -3 -1 291.866 27.8049 5
 5 3 1 216.084 25.7057 5
 5 3 2 210.647 25.7994 5
 5 3 2 241.776 24.0886 10
 5 -3 -2 247.115 24.8815 5
 5 3 3 321.699 32.1698 5
 5 -3 -3 362.336 28.8582 5
 5 3 3 361.137 30.0456 10
 5 3 4 62.4594 21.3657 5
 5 3 4 83.4849 19.9749 10
 5 -3 -4 48.969 14.7 5
 5 3 5 37.2733 21.3613 5
 -5 3 -5 68.4684 15.1756 6
 5 -3 -5 71.0409 13.8336 5
 5 3 5 84.4455 20.9265 10
 5 3 6 -1.14872 20.6659 5
 -5 3 -6 40.8758 14.4096 6
 5 -3 -6 26.9411 10.6464 5
 5 3 7 125.884 24.3591 5
 -5 3 -7 117.789 17.5266 6
 5 3 8 57.9064 21.7116 5
 -5 3 -8 16.1399 14.4696 6
 -5 3 -8 40.4955 12.7827 11
 5 3 9 83.9916 20.3507 5
 -5 3 -9 75.4613 15.9448 6
 -5 3 -9 107.975 14.3192 11
 -5 3 -10 24.3938 13.5431 6
 -5 3 -10 83.1061 12.7098 11
 5 3 11 23.3583 14.3239 5
 -5 3 -11 11.8125 11.3273 6
 -5 3 -11 13.1785 10.1843 11
 5 3 12 27.0189 10.6809 5
 -5 3 -12 17.4486 9.35724 6
 -5 3 -12 35.9793 8.61032 11
 -5 -4 -12 37.4255 9.98144 11
 -5 -4 -11 44.4341 11.9916 11
 5 -4 11 14.4404 8.95128 5
 -5 -4 -10 36.5633 13.2144 11
 5 -4 10 7.83918 11.9045 5
 -5 -4 -9 0.6813 13.9739 11
 5 -4 9 0.74064 13.8023 5
 -5 -4 -8 32.6906 15.7808 11
 5 -4 8 14.4907 16.3749 5
 -5 -4 -7 77.2089 17.4463 11
 5 -4 7 56.7028 19.3873 5
 -5 -4 -6 120.33 18.7774 11
 5 -4 6 85.466 20.6393 5
 -5 -4 -5 47.7077 17.8193 11
 5 -4 5 12.6635 20.2103 5
 -5 -4 -4 273.621 25.7174 11
 -5 -4 -3 101.677 18.643 11
 -5 -4 -2 887.667 52.1454 11
 5 -4 2 763.568 55.4648 5
 -5 -4 -1 76.8653 16.1558 11
 5 -4 1 87.441 21.7084 5
 5 4 -1 38.9265 13.6799 5
 5 4 0 5.39974 14.8323 10
 5 -4 0 -14.0815 17.9302 5
 5 4 0 -5.13893 14.8763 5
 5 4 1 101.998 18.5095 5
 5 4 1 90.6587 18.4804 10
 5 -4 -1 88.8996 20.8092 5
 5 -4 -2 841.546 50.3451 5
 5 4 2 859.354 50.3134 10
 5 4 3 79.4609 20.2281 5
 5 -4 -3 103.087 18.2856 5
 5 4 4 218.456 26.8872 5
 5 -4 -4 238.734 22.1892 5
 5 4 4 240.72 25.9655 10
 5 4 5 32.2523 20.2606 5
 -5 4 -5 25.3265 13.335 6
 5 -4 -5 51.1784 13.9044 5
 5 4 5 58.0439 19.7908 10
 5 4 6 83.6138 21.7039 5
 -5 4 -6 55.4777 14.4762 6
 5 4 6 114.507 21.4123 10
 5 4 7 100.31 22.4079 5
 -5 4 -7 77.9629 15.8688 6
 5 4 8 18.1388 18.3033 5
 -5 4 -8 36.6737 14.0071 6
 5 4 9 49.8115 18.1224 5
 -5 4 -9 3.67676 12.8042 6
 5 4 10 13.8788 16.0638 5
 -5 4 -10 21.4571 11.9221 6
 -5 4 -10 30.3714 10.593 11
 -5 4 -11 9.88518 10.6112 6
 -5 4 -11 34.6832 9.24722 11
 5 4 12 2.16589 9.61243 5
 -5 4 -12 3.74754 8.14068 6
 -5 -5 -12 16.4785 8.07706 11
 -5 -5 -11 21.046 10.648 11
 -5 -5 -10 4.61621 12.1728 11
 5 -5 10 4.89205 9.85376 5
 -5 -5 -9 27.9899 13.7434 11
 5 -5 9 20.8573 12.995 5
 -5 -5 -8 210.876 20.7432 11
 5 -5 8 125.489 18.6555 5
 -5 -5 -7 281.933 24.2017 11
 5 -5 7 203.921 23.1384 5
 -5 -5 -6 170.4 21.3159 11
 5 -5 6 141.898 22.1917 5
 -5 -5 -5 20.8196 16.1487 11
 5 -5 5 24.3381 18.5705 5
 -5 -5 -4 159.235 20.6247 11
 5 -5 4 150.481 22.8418 5
 -5 -5 -3 540.077 37.7957 11
 -5 -5 -2 107.751 18.5167 11
 -5 -5 -1 324.129 26.6325 11
 5 -5 1 315.155 30.2432 5
 -5 -5 0 83.377 16.0031 11
 5 5 0 90.8141 17.5722 10
 5 -5 0 63.4974 20.5018 5
 5 5 0 35.3382 14.117 5
 5 -5 -1 314.276 27.85 5
 5 5 1 324.239 27.1097 10
 5 5 1 245.06 24.5151 5
 5 5 2 94.4273 18.6496 5
 5 5 2 124.219 21.0846 10
 5 -5 -3 516.103 34.7103 5
 5 5 3 564.541 37.7125 10
 5 5 4 100.803 21.1151 5
 5 -5 -4 177.897 19.1512 5
 5 5 4 133.394 22.7283 10
 5 5 5 11.4397 17.5119 5
 5 -5 -5 33.9 14.0811 5
 5 5 5 27.4745 19.0478 10
 5 5 6 150.362 23.4918 5
 5 5 6 152.556 22.7007 10
 -5 5 -7 187.726 18.6444 6
 5 5 7 170.724 24.6008 5
 -5 5 -8 122.15 15.756 6
 5 5 8 127.962 21.3984 5
 -5 5 -9 15.6131 12.1236 6
 5 5 9 31.8793 17.171 5
 -5 5 -10 13.4066 11.224 6
 5 5 10 0.75822 14.0269 5
 5 5 11 11.4114 12.3413 5
 -5 5 -11 15.0858 9.23973 6
 -5 -6 -11 30.0482 9.6133 11
 -5 -6 -10 48.5386 12.1353 11
 5 -6 10 22.7806 7.36987 5
 -5 -6 -9 63.9049 14.0673 11
 5 -6 9 49.1003 11.6111 5
 -5 -6 -8 155.374 18.421 11
 5 -6 8 132.945 16.6818 5
 -5 -6 -7 66.2952 16.8571 11
 5 -6 7 86.9733 16.0847 5
 -5 -6 -6 124.478 19.6585 11
 5 -6 6 110.612 18.5415 5
 -5 -6 -5 158.61 20.616 11
 5 -6 5 162.452 22.0583 5
 -5 -6 -4 58.906 17.4124 11
 5 -6 4 64.5247 18.2881 5
 -5 -6 -3 62.6783 17.6835 11
 5 -6 3 69.7367 18.7381 5
 -5 -6 -2 480.994 35.2016 11
 -5 -6 -1 584.746 39.1468 11
 5 6 -1 566.291 38.2137 10
 -5 -6 0 72.6816 16.4399 11
 5 6 0 57.3342 16.9277 10
 5 -6 0 62.8678 19.2665 5
 -5 -6 1 508.942 35.8434 11
 5 -6 -1 589.927 38.9543 5
 5 6 1 553.833 38.7614 10
 5 -6 -2 438.447 31.4703 5
 5 6 2 476.517 33.1948 10
 5 6 3 38.5699 16.1304 5
 5 -6 -3 82.7954 16.6634 5
 5 6 3 53.6148 19.6423 10
 5 6 4 39.2358 17.1681 5
 5 -6 -4 83.97 15.6483 5
 5 6 4 51.8875 19.7328 10
 5 -6 -5 176.276 17.9351 5
 5 6 5 217.094 24.4209 10
 -5 6 -6 69.375 13.1589 6
 5 6 6 76.1874 19.0501 5
 5 6 6 113.777 20.4252 10
 -5 6 -7 43.7293 12.4088 6
 5 6 7 61.9407 19.2453 5
 5 6 7 99.6125 19.1229 10
 -5 6 -8 100.367 14.0609 6
 5 6 8 91.5532 18.1328 5
 -5 6 -9 50.9286 11.5721 6
 5 6 9 28.0417 15.385 5
 -5 6 -10 20.0854 9.55072 6
 5 6 10 16.9696 12.784 5
 -5 6 -11 27.8024 8.41128 6
 5 6 11 21.1888 10.4446 5
 -5 -7 -11 22.0041 8.28015 11
 -5 -7 -10 59.5703 11.5395 11
 -5 -7 -9 24.371 12.0429 11
 5 -7 9 34.1398 8.50341 5
 -5 -7 -8 137.336 16.7864 11
 5 -7 8 91.1787 13.2257 5
 -5 -7 -7 152.726 18.8264 11
 5 -7 7 115.823 15.7594 5
 -5 -7 -6 2.22615 14.2189 11
 5 -7 6 9.74494 13.0257 5
 -5 -7 -5 167.386 20.141 11
 5 -7 5 144.415 19.5677 5
 -5 -7 -4 38.581 16.9371 11
 5 -7 4 29.1483 15.7363 5
 -5 -7 -3 131.881 19.5545 11
 5 -7 3 172.089 20.994 5
 5 -7 2 262.374 24.3831 5
 -5 -7 -2 230.517 23.4536 11
 5 7 -2 230.399 21.9556 10
 -5 -7 -1 79.5362 17.5528 11
 5 7 -1 87.1756 17.5843 10
 -5 -7 0 1004.76 59.6308 11
 5 7 0 994.719 60.0408 10
 5 -7 -1 68.3809 17.8057 5
 5 7 1 85.5178 19.304 10
 5 -7 -2 217.095 22.1625 5
 5 7 2 217.266 24.7787 10
 5 -7 -3 156.425 18.008 5
 5 7 3 165.083 22.5477 10
 5 7 4 20.3401 14.3944 5
 5 -7 -4 33.5137 14.5849 5
 5 7 4 18.4189 18.0722 10
 5 7 5 121.676 19.2165 5
 5 7 5 231.209 24.2126 10
 5 7 6 3.32116 15.4273 5
 5 7 6 47.3819 18.9437 10
 -5 7 -7 96.7122 13.0643 6
 5 7 7 100.39 18.1274 5
 -5 7 -8 85.4652 11.9523 6
 5 7 8 48.047 15.6433 5
 -5 7 -9 40.8939 10.0715 6
 5 7 9 18.2065 13.5179 5
 -5 7 -10 21.7023 8.46288 6
 5 7 10 16.1738 11.071 5
 5 7 11 21.5609 8.81432 5
 -5 -8 -10 11.9237 8.65378 11
 -5 -8 -9 119.636 14.0842 11
 -5 -8 -8 25.894 12.7289 11
 5 -8 8 26.1331 8.28521 5
 -5 -8 -7 23.3233 13.4136 11
 5 -8 7 35.013 10.5675 5
 -5 -8 -6 30.88 14.8707 11
 5 -8 6 25.3291 11.5355 5
 -5 -8 -5 112.85 17.6457 11
 5 -8 5 81.7647 14.9449 5
 -5 -8 -4 86.5491 18.4891 11
 5 -8 4 145.781 17.505 5
 -5 -8 -3 13.9581 15.2268 11
 5 -8 3 33.2161 14.6662 5
 -5 -8 -2 21.0246 14.9932 11
 5 -8 2 50.4412 15.399 5
 5 8 -2 10.1409 13.9141 10
 -5 -8 -1 183.158 21.1947 11
 5 -8 1 223.439 22.114 5
 5 8 -1 192.295 21.1401 10
 5 8 0 62.69 17.353 10
 5 8 1 215.488 23.7729 10
 5 -8 -2 16.8727 14.168 5
 5 8 2 17.619 17.249 10
 5 -8 -3 41.1871 13.2576 5
 5 8 3 28.5456 18.1412 10
 5 8 4 86.6614 14.7777 5
 5 8 4 95.1106 20.1811 10
 5 8 5 76.8431 15.2279 5
 5 8 5 107.119 20.236 10
 5 8 6 26.2868 13.3995 5
 5 8 6 48.4173 17.561 10
 5 8 7 6.6726 12.3436 5
 5 8 7 27.1032 15.9867 10
 5 8 8 16.7103 12.2 5
 5 8 9 68.5739 12.5822 5
 5 8 10 5.89047 8.86337 5
 -5 -9 -9 32.4242 9.09607 11
 -5 -9 -8 43.2379 11.2319 11
 -5 -9 -7 8.89897 11.8338 11
 5 -9 7 15.5112 7.405 5
 -5 -9 -6 40.5701 13.7029 11
 5 -9 6 5.34275 9.6347 5
 -5 -9 -5 74.0385 15.5575 11
 5 -9 5 65.9224 12.1423 5
 -5 -9 -4 27.8559 14.7773 11
 5 -9 4 -9.29808 11.2013 5
 -5 -9 -3 55.2322 15.6702 11
 5 -9 3 43.168 13.2661 5
 -5 -9 -2 20.3465 15.1562 11
 5 -9 2 10.4227 13.2507 5
 5 9 -2 11.522 13.7742 10
 -5 -9 -1 75.3661 15.814 11
 5 -9 1 54.6252 13.8073 5
 5 9 -1 65.2177 15.8178 10
 5 -9 0 42.3841 13.5085 5
 5 9 0 32.9153 15.9785 10
 5 9 1 77.1788 17.6341 10
 5 9 2 8.58239 16.1105 10
 5 9 3 21.7161 16.559 10
 5 9 4 21.216 16.7704 10
 5 9 5 62.3469 16.8791 10
 5 9 6 29.2978 10.5093 5
 5 9 6 10.1616 15.2675 10
 5 9 7 -3.03381 9.7817 5
 5 9 7 16.5286 13.5835 10
 5 9 8 5.9983 8.76861 5
 -5 -10 -8 53.3463 9.87925 11
 -5 -10 -7 4.20852 9.74521 11
 -5 -10 -6 87.9544 13.3823 11
 5 -10 6 47.19 7.56441 5
 -5 -10 -5 5.205 12.3304 11
 5 -10 5 19.0437 8.60049 5
 -5 -10 -4 120.175 16.1522 11
 5 -10 4 103.706 12.6028 5
 -5 -10 -3 -1.28412 13.0643 11
 5 -10 3 17.6121 10.2317 5
 5 10 -3 5.92885 11.2761 10
 -5 -10 -2 2.61489 13.5231 11
 5 -10 2 9.09108 10.2587 5
 5 10 -2 -2.89343 12.474 10
 -5 -10 -1 24.7028 13.7639 11
 5 -10 1 22.7337 10.8261 5
 5 10 -1 12.0866 13.6309 10
 5 -10 0 83.6858 13.0458 5
 5 10 0 85.1232 16.6605 10
 5 10 1 30.731 15.562 10
 5 10 2 -2.81114 15.0455 10
 5 10 3 6.24453 14.6962 10
 5 10 4 162.146 19.4899 10
 5 10 5 18.381 14.4223 10
 5 10 6 72.0403 14.5939 10
 5 10 7 -0.51443 11.3203 10
 -5 -11 -7 37.8776 8.41653 11
 -5 -11 -6 17.1733 9.25065 11
 -5 -11 -5 91.9368 12.8459 11
 -5 -11 -4 27.6117 11.6347 11
 -5 -11 -3 61.516 12.9873 11
 5 11 -3 52.9368 10.5821 10
 -5 -11 -2 42.8328 12.8176 11
 5 11 -2 37.9527 11.902 10
 -5 -11 -1 25.3813 12.6915 11
 5 11 -1 9.31586 12.2997 10
 -5 -11 0 23.0098 11.6178 11
 5 11 0 38.1454 13.5469 10
 5 11 1 19.3 13.3452 10
 5 11 2 19.9848 13.3286 10
 5 11 3 53.9962 14.2042 10
 5 11 4 22.1092 12.7536 10
 5 11 5 99.1823 14.6998 10
 5 11 6 15.4669 10.7997 10
 -5 -12 -5 18.0462 7.89967 11
 -5 -12 -4 82.4443 10.8252 11
 -5 -12 -3 124.101 13.2227 11
 -5 -12 -2 47.5326 10.8638 11
 5 12 -2 40.1977 9.43366 10
 -5 -12 -1 34.9137 10.7507 11
 5 12 -1 51.4486 10.7783 10
 -5 -12 0 90.8885 12.4196 11
 5 12 0 128.427 13.8663 10
 -5 -12 1 40.5926 10.1541 11
 5 12 1 73.4614 12.5411 10
 -5 -12 2 50.4104 8.99308 11
 5 12 2 52.4074 12.4579 10
 5 12 3 113.257 13.9326 10
 5 12 4 65.2636 11.4526 10
 5 12 5 16.0532 8.85322 10
 6 0 0 206.745 16.4584 5
 6 0 -1 130.789 12.6724 5
 6 0 1 153.409 14.6787 5
 6 0 2 157.492 15.7328 5
 6 0 3 238.666 19.4296 5
 6 0 4 7.40418 10.3825 5
 6 0 5 96.8677 12.8006 5
 6 0 6 64.4228 11.1147 5
 6 0 7 3.63384 7.69911 5
 6 -1 6 28.2237 9.59397 5
 6 -1 5 74.2687 12.1326 5
 6 -1 4 158.335 16.0119 5
 6 -1 3 82.0018 13.1974 5
 6 -1 2 68.5113 12.6683 5
 6 -1 1 215.477 17.8787 5
 6 -1 0 14.4577 9.70564 5
 6 1 0 14.656 7.83362 5
 6 -1 -1 214.049 15.8812 5
 6 1 1 172.024 16.0644 5
 6 -1 -2 78.4143 9.26408 5
 6 1 2 71.8521 12.3316 5
 6 1 3 89.6498 12.8994 5
 6 1 4 126.975 14.2822 5
 6 1 5 83.0543 12.5066 5
 6 1 6 29.2132 9.79042 5
 6 1 7 99.4307 10.9583 5
 6 -2 5 84.1675 12.0609 5
 6 -2 4 56.5145 11.5781 5
 6 -2 3 156.492 15.8276 5
 6 -2 2 46.687 11.6619 5
 6 -2 1 35.6501 11.3953 5
 6 -2 0 17.6133 10.2897 5
 6 -2 -1 20.0483 9.445 5
 6 2 1 20.8056 7.82551 5
 6 -2 -2 51.7405 9.43969 5
 6 2 2 46.7923 10.4875 5
 6 2 3 153.594 14.6082 5
 6 2 4 70.1087 11.5665 5
 6 2 5 95.0536 11.9794 5
 6 2 6 156.773 13.7891 5
 6 2 7 7.74021 7.43238 5
 6 -3 7 61.0384 8.42594 5
 6 -3 4 101.43 12.2308 5
 6 -3 3 29.5298 10.387 5
 6 -3 2 46.1324 11.7209 5
 6 -3 1 35.1597 10.8238 5
 6 -3 0 67.696 11.5477 5
 6 -3 -1 59.7267 10.8702 5
 6 -3 -2 35.1584 8.70976 5
 6 3 2 33.9364 7.68816 5
 6 3 3 13.8345 7.91153 5
 6 3 4 84.5135 10.804 5
 6 3 5 56.4502 9.69078 5
 6 3 6 24.0929 7.66975 5
 6 -4 6 51.0422 8.14726 5
 6 -4 3 31.4001 9.47638 5
 6 -4 2 9.43885 9.34626 5
 6 -4 1 46.9175 10.6826 5
 6 -4 0 35.2501 9.87123 5
 6 -4 -1 44.4927 9.62942 5
 6 -4 -2 7.30306 7.81061 5
 6 -5 5 13.3242 7.1289 5
 6 -5 2 8.09696 8.98873 5
 6 -5 1 5.07023 8.37942 5
 6 -5 0 6.13149 8.28222 5
 6 -5 -1 14.8823 8.55437 5
 6 -6 4 17.9484 6.52343 5
 6 -6 1 3.69556 7.17629 5
 6 -6 0 13.365 7.71002 5

_iucr_refine_fcf_details
;
data_92ee_4
_computing_structure_refinement   'olex2.refine (Bourhis et al., 2015)'
_shelx_refln_list_code            4
loop_
  _space_group_symop_id
  _space_group_symop_operation_xyz
  1  x,y,z
  2  x+1/2,-y+1/2,-z
  3  -x,y+1/2,-z+1/2
  4  -x+1/2,-y,z+1/2

_space_group_crystal_system       orthorhombic
_space_group_IT_number            19
_space_group_name_H-M_alt         'P 21 21 21'
_space_group_name_Hall            ' P 2ac 2ab'
_symmetry_space_group_name_H-M    'P 21 21 21'
_symmetry_space_group_name_Hall   ' P 2ac 2ab'
_symmetry_Int_Tables_number       19
_cell_length_a                    5.15638(14)
_cell_length_b                    16.8734(4)
_cell_length_c                    17.0315(5)
_cell_angle_alpha                 90
_cell_angle_beta                  90
_cell_angle_gamma                 90
_cell_volume                      1481.84(7)
loop_
  _refln_index_h
  _refln_index_k
  _refln_index_l
  _refln_F_squared_calc
  _refln_F_squared_meas
  _refln_F_squared_sigma
  _refln_F_squared_weight
  _refln_observed_status
-6 -6 -4 1.504 1.457 0.530 503.312 o
-6 -6 -1 0.697 0.300 0.583 444.573 o
-6 -5 -5 0.271 1.082 0.579 450.794 o
-6 -5 -2 0.586 0.657 0.730 284.045 o
-6 -5 -1 0.213 0.412 0.680 328.586 o
-6 -4 -6 4.548 4.144 0.661 240.911 o
-6 -4 -3 2.128 2.549 0.769 236.764 o
-6 -4 -2 0.002 0.766 0.759 264.262 o
-6 -4 -1 4.469 3.809 0.867 163.310 o
-6 -3 -7 7.992 4.956 0.684 159.477 o
-6 -3 -4 9.878 8.235 0.993 82.051 o
-6 -3 -3 1.608 2.397 0.843 204.155 o
-6 -3 -2 3.374 3.745 0.952 148.199 o
-6 -3 -1 2.376 2.855 0.879 182.107 o
-6 -2 -5 8.986 6.833 0.979 92.745 o
-6 -2 -4 4.775 4.588 0.940 137.771 o
-6 -2 -3 15.800 12.705 1.285 39.748 o
-6 -2 -2 3.958 3.790 0.947 145.258 o
-6 -2 -1 2.450 2.894 0.925 164.966 o
-6 -1 -6 3.414 2.291 0.779 217.893 o
-6 -1 -5 6.723 6.030 0.985 109.454 o
-6 -1 -4 13.254 12.855 1.300 44.652 o
-6 -1 -3 7.110 6.658 1.071 93.320 o
-6 -1 -2 5.786 5.562 1.029 110.061 o
-6 -1 -1 15.249 17.494 1.452 32.647 o
-5 -12 -5 1.301 1.465 0.641 354.490 o
-5 -12 -4 5.370 6.694 0.879 137.226 o
-5 -12 -3 7.254 10.076 1.074 83.520 o
-5 -12 -2 3.393 3.544 0.578 336.267 o
-5 -12 -1 3.245 3.633 0.671 269.916 o
-5 -11 -7 2.242 3.075 0.683 287.191 o
-5 -11 -6 0.464 1.394 0.751 267.222 o
-5 -11 -5 7.844 7.464 1.043 90.498 o
-5 -11 -4 0.897 2.242 0.945 167.332 o
-5 -11 -3 4.268 4.601 0.666 239.749 o
-5 -11 -2 3.167 3.277 0.708 252.187 o
-5 -11 -1 0.988 1.398 0.717 289.128 o
-5 -10 -8 4.037 4.331 0.802 187.075 o
-5 -10 -7 0.234 0.342 0.791 243.063 o
-5 -10 -6 4.885 5.067 1.655 51.068 o
-5 -10 -5 0.326 1.084 0.573 459.740 o
-5 -10 -4 9.154 8.973 0.807 103.085 o
-5 -10 -3 0.152 0.663 0.532 535.947 o
-5 -10 -2 0.075 0.274 0.555 494.173 o
-5 -10 -1 1.818 1.628 0.586 407.060 o
-5 -9 -9 2.595 2.632 0.739 248.359 o
-5 -9 -8 2.780 3.510 0.912 165.048 o
-5 -9 -7 0.906 1.053 0.510 566.607 o
-5 -9 -6 2.254 1.615 1.430 73.004 o
-5 -9 -5 4.926 5.620 0.777 175.109 o
-5 -9 -4 0.640 0.546 1.508 66.858 o
-5 -9 -3 1.987 3.973 0.822 204.226 o
-5 -9 -2 0.391 1.125 0.656 350.743 o
-5 -9 -1 4.366 5.297 0.706 212.600 o
-5 -8 -10 0.153 0.968 0.703 307.477 o
-5 -8 -9 9.325 9.713 1.143 69.201 o
-5 -8 -8 1.223 2.114 0.564 446.810 o
-5 -8 -7 1.103 2.448 0.674 318.521 o
-5 -8 -6 2.700 2.253 0.740 248.629 o
-5 -8 -5 6.642 7.894 1.262 72.863 o
-5 -8 -4 8.780 10.165 2.404 22.957 o
-5 -8 -3 0.904 1.930 0.858 202.838 o
-5 -8 -2 1.436 2.212 0.890 185.470 o
-5 -8 -1 16.756 16.271 1.006 40.444 o
-5 -7 -11 1.423 1.786 0.672 320.183 o
-5 -7 -10 3.769 4.836 0.937 145.372 o
-5 -7 -9 2.945 2.498 0.564 384.472 o
-5 -7 -8 8.583 9.213 1.874 35.558 o
-5 -7 -7 10.122 10.842 1.498 45.913 o
-5 -7 -6 0.833 0.499 0.780 248.388 o
-5 -7 -5 13.360 12.699 1.139 50.359 o
-5 -7 -4 1.375 2.735 0.936 167.498 o
-5 -7 -3 11.119 12.441 1.632 38.080 o
-5 -7 -2 15.804 19.565 1.087 37.227 o
-5 -7 -1 5.316 6.781 1.009 112.490 o
-5 -6 -11 1.721 2.440 0.780 235.230 o
-5 -6 -10 1.264 2.770 1.046 135.465 o
-5 -6 -9 4.596 4.551 0.727 206.299 o
-5 -6 -8 9.879 11.685 1.004 72.325 o
-5 -6 -7 5.364 6.373 0.945 125.112 o
-5 -6 -6 8.462 9.544 1.095 77.027 o
-5 -6 -5 12.389 13.025 1.223 49.407 o
-5 -6 -4 3.844 5.010 1.024 124.112 o
-5 -6 -3 4.591 5.374 1.044 114.910 o
-5 -6 -2 35.304 39.051 2.858 7.076 o
-5 -6 -1 40.231 46.720 2.220 6.652 o
-5 -5 -12 0.615 1.338 0.656 348.307 o
-5 -5 -11 1.408 1.709 0.865 197.813 o
-5 -5 -10 0.166 0.387 0.622 393.396 o
-5 -5 -9 1.998 1.975 0.767 242.843 o
-5 -5 -8 11.104 14.182 3.466 11.296 o
-5 -5 -7 18.109 20.092 3.167 11.241 o
-5 -5 -6 12.260 12.829 1.248 49.017 o
-5 -5 -5 0.483 1.823 0.989 154.271 o
-5 -5 -4 10.833 12.619 1.243 53.437 o
-5 -5 -3 36.892 43.848 3.069 6.145 o
-5 -5 -2 9.997 8.748 1.503 47.935 o
-5 -5 -1 24.061 26.003 1.623 17.433 o
-5 -4 -12 1.686 3.039 0.810 216.888 o
-5 -4 -11 1.974 2.341 1.218 99.798 o
-5 -4 -10 2.055 1.742 1.166 108.989 o
-5 -4 -9 1.212 0.058 0.797 237.111 o
-5 -4 -8 1.055 1.929 0.923 175.256 o
-5 -4 -7 5.699 5.638 1.053 106.452 o
-5 -4 -6 7.314 8.721 1.415 58.392 o
-5 -4 -5 3.566 2.540 1.423 71.595 o
-5 -4 -4 18.772 22.215 2.088 18.293 o
-5 -4 -3 7.735 8.255 1.514 52.234 o
-5 -4 -2 57.638 67.717 5.038 2.434 o
-5 -4 -1 7.190 5.503 1.102 92.078 o
-5 -3 -12 3.933 3.845 0.816 186.218 o
-5 -3 -11 0.332 -0.376 0.658 351.603 o
-5 -3 -10 5.073 5.396 0.849 154.002 o
-5 -3 -9 8.853 8.084 1.503 50.789 o
-5 -3 -8 2.445 3.523 0.991 143.596 o
-5 -3 -7 10.688 10.204 1.198 59.915 o
-5 -3 -6 1.904 1.081 0.989 151.761 o
-5 -3 -5 5.783 7.720 1.475 58.818 o
-5 -3 -4 4.146 5.538 1.412 69.071 o
-5 -3 -3 27.042 25.853 1.698 15.259 o
-5 -3 -2 17.232 20.835 1.421 28.127 o
-5 -3 -1 20.226 17.799 3.056 11.621 o
-5 -2 -13 2.211 2.081 0.975 152.764 o
-5 -2 -12 0.770 0.069 0.430 812.153 o
-5 -2 -11 6.141 6.602 2.289 27.036 o
-5 -2 -10 2.738 3.401 0.859 184.687 o
-5 -2 -9 2.676 2.490 1.102 118.684 o
-5 -2 -8 4.228 3.976 1.438 68.007 o
-5 -2 -7 3.229 3.324 1.487 65.704 o
-5 -2 -6 5.776 5.583 1.428 64.394 o
-5 -2 -5 16.001 18.363 1.900 23.703 o
-5 -2 -4 8.598 9.415 1.240 65.503 o
-5 -2 -3 1.371 2.056 0.702 293.893 o
-5 -2 -2 0.515 0.772 0.918 179.896 o
-5 -2 -1 22.116 19.216 3.655 8.542 o
-5 -1 -13 0.343 0.290 0.419 861.731 o
-5 -1 -12 0.260 0.947 0.479 657.002 o
-5 -1 -11 2.104 3.349 0.618 342.172 o
-5 -1 -10 4.980 4.169 0.879 153.083 o
-5 -1 -9 1.408 0.114 1.767 48.651 o
-5 -1 -8 4.844 7.546 1.112 97.232 o
-5 -1 -7 28.256 29.053 2.301 11.343 o
-5 -1 -6 22.110 25.687 2.164 15.062 o
-5 -1 -5 11.789 14.397 1.348 44.543 o
-5 -1 -4 1.300 1.906 0.892 186.060 o
-5 -1 -3 41.466 38.448 5.278 3.444 o
-5 -1 -2 13.197 13.074 1.257 46.008 o
-5 -1 -1 2.156 2.204 1.041 134.677 o
-4 -16 -3 4.460 3.247 0.757 206.474 o
-4 -16 -2 2.255 3.076 0.861 189.196 o
-4 -16 -1 3.629 5.904 0.987 130.542 o
-4 -15 -6 3.059 2.693 0.699 264.723 o
-4 -15 -5 2.977 3.473 0.619 315.973 o
-4 -15 -4 3.086 2.506 0.676 281.541 o
-4 -15 -3 4.214 3.687 1.139 104.331 o
-4 -15 -2 12.044 14.057 1.079 54.788 o
-4 -15 -1 5.089 9.197 0.962 113.490 o
-4 -14 -8 2.930 3.155 0.679 276.091 o
-4 -14 -7 1.147 0.874 0.534 514.672 o
-4 -14 -6 6.322 8.498 0.817 130.810 o
-4 -14 -5 2.457 2.160 0.786 226.273 o
-4 -14 -4 9.599 10.242 1.526 46.278 o
-4 -14 -3 1.502 0.640 0.878 193.972 o
-4 -14 -2 4.637 4.609 0.992 127.102 o
-4 -14 -1 4.871 7.306 1.058 105.672 o
-4 -13 -9 0.730 0.931 0.696 310.298 o
-4 -13 -8 0.326 0.325 0.869 201.647 o
-4 -13 -7 6.426 6.407 0.802 144.323 o
-4 -13 -6 4.632 3.522 0.878 159.784 o
-4 -13 -5 0.833 2.233 1.339 84.155 o
-4 -13 -4 4.862 5.632 1.026 115.880 o
-4 -13 -3 3.263 4.521 1.058 121.344 o
-4 -13 -2 16.784 22.734 1.580 25.312 o
-4 -13 -1 5.940 8.568 1.204 79.582 o
-4 -12 -10 0.904 1.131 0.752 264.692 o
-4 -12 -9 5.236 7.901 1.162 88.261 o
-4 -12 -8 4.087 7.293 1.277 80.296 o
-4 -12 -7 1.479 2.720 0.862 195.506 o
-4 -12 -6 0.741 0.599 0.982 157.268 o
-4 -12 -5 4.379 3.619 1.507 62.417 o
-4 -12 -4 6.394 8.868 1.216 76.193 o
-4 -12 -3 12.303 15.394 1.004 54.698 o
-4 -12 -2 13.896 17.150 1.514 33.588 o
-4 -12 -1 18.609 20.730 1.632 23.817 o
-4 -11 -11 0.996 2.027 0.794 234.811 o
-4 -11 -10 5.779 5.076 1.024 112.357 o
-4 -11 -9 1.171 1.283 0.725 281.793 o
-4 -11 -8 4.117 2.527 0.806 195.666 o
-4 -11 -7 2.871 1.424 0.685 289.790 o
-4 -11 -6 2.906 3.674 0.735 238.134 o
-4 -11 -5 1.100 1.400 0.793 237.056 o
-4 -11 -4 1.717 3.005 0.818 213.127 o
-4 -11 -3 26.064 24.666 1.309 18.431 o
-4 -11 -2 4.554 3.790 0.860 164.863 o
-4 -11 -1 24.894 29.365 1.924 14.287 o
-4 -10 -12 1.150 1.326 0.769 251.514 o
-4 -10 -11 0.793 2.479 0.964 160.677 o
-4 -10 -10 2.196 2.781 1.208 100.496 o
-4 -10 -9 0.477 3.147 1.402 76.782 o
-4 -10 -8 2.015 1.450 1.400 76.442 o
-4 -10 -7 3.034 3.476 0.686 266.631 o
-4 -10 -6 1.244 2.011 0.783 239.491 o
-4 -10 -5 13.029 12.246 1.153 51.490 o
-4 -10 -4 1.641 2.374 0.829 210.723 o
-4 -10 -3 0.279 0.641 1.425 75.001 o
-4 -10 -2 35.289 37.309 2.132 8.715 o
-4 -10 -1 5.001 6.112 0.972 123.602 o
-4 -9 -13 1.504 2.209 0.711 284.315 o
-4 -9 -12 0.086 2.216 0.936 172.699 o
-4 -9 -11 4.673 6.070 1.263 81.979 o
-4 -9 -10 1.589 3.183 1.360 80.356 o
-4 -9 -9 0.535 1.172 1.375 80.325 o
-4 -9 -8 2.150 0.848 0.766 247.494 o
-4 -9 -7 0.473 0.983 0.756 264.831 o
-4 -9 -6 2.584 2.173 1.469 68.698 o
-4 -9 -5 10.260 8.745 1.131 68.317 o
-4 -9 -4 5.976 4.471 1.065 106.288 o
-4 -9 -3 10.609 9.646 1.030 71.881 o
-4 -9 -2 1.987 3.543 0.957 155.571 o
-4 -9 -1 7.374 11.006 1.351 59.428 o
-4 -8 -14 1.181 1.267 0.616 386.235 o
-4 -8 -13 2.819 3.286 0.927 160.798 o
-4 -8 -12 5.852 3.851 1.126 99.109 o
-4 -8 -11 1.545 3.496 1.304 87.078 o
-4 -8 -10 0.754 2.435 1.456 71.292 o
-4 -8 -9 0.713 1.179 0.801 234.548 o
-4 -8 -8 0.037 0.558 1.046 139.210 o
-4 -8 -7 4.870 4.174 1.296 80.446 o
-4 -8 -6 1.331 1.367 1.821 45.675 o
-4 -8 -5 6.864 6.112 1.152 86.316 o
-4 -8 -4 4.459 5.308 1.004 123.556 o
-4 -8 -3 17.391 22.511 1.353 27.804 o
-4 -8 -2 51.058 56.169 2.681 4.349 o
-4 -8 -1 26.309 29.419 1.534 15.497 o
-4 -7 -14 2.734 3.436 0.852 187.295 o
-4 -7 -13 3.999 6.280 1.171 95.290 o
-4 -7 -12 0.885 1.126 1.229 100.200 o
-4 -7 -11 9.184 9.890 1.636 42.734 o
-4 -7 -10 3.300 4.433 0.874 169.353 o
-4 -7 -9 1.699 0.653 1.120 119.660 o
-4 -7 -8 15.273 15.287 1.802 27.290 o
-4 -7 -7 4.923 3.399 1.160 98.911 o
-4 -7 -6 6.960 4.808 1.195 83.841 o
-4 -7 -5 19.356 14.594 1.696 25.251 o
-4 -7 -4 41.340 44.209 3.014 5.648 o
-4 -7 -3 41.682 49.315 2.075 6.383 o
-4 -7 -2 37.433 39.287 1.799 8.600 o
-4 -7 -1 1.902 2.498 0.906 176.199 o
-4 -6 -15 2.436 1.062 0.636 343.577 o
-4 -6 -14 0.033 -0.658 0.864 204.041 o
-4 -6 -13 12.488 14.784 1.596 35.404 o
-4 -6 -12 4.284 3.262 1.376 74.360 o
-4 -6 -11 13.946 14.293 4.287 7.483 o
-4 -6 -10 2.710 2.190 1.195 102.068 o
-4 -6 -9 18.222 10.769 1.626 29.757 o
-4 -6 -8 1.311 -0.501 1.386 78.957 o
-4 -6 -7 37.189 31.181 1.960 9.390 o
-4 -6 -6 33.054 30.715 2.057 10.399 o
-4 -6 -5 23.230 22.212 1.601 19.519 o
-4 -6 -4 16.735 16.169 2.440 17.525 o
-4 -6 -3 45.595 50.992 2.262 5.523 o
-4 -6 -2 7.334 7.930 1.017 95.061 o
-4 -6 -1 41.783 43.002 1.880 7.141 o
-4 -5 -15 3.294 3.506 0.831 189.670 o
-4 -5 -14 4.861 8.036 1.194 85.792 o
-4 -5 -13 1.549 3.632 1.290 88.891 o
-4 -5 -12 1.153 5.265 1.476 67.960 o
-4 -5 -11 0.989 1.115 1.198 105.318 o
-4 -5 -10 43.100 39.216 2.907 5.876 o
-4 -5 -9 21.993 20.884 2.127 16.559 o
-4 -5 -8 9.081 8.574 1.361 57.530 o
-4 -5 -7 58.715 59.709 4.569 2.733 o
-4 -5 -6 14.541 12.507 1.470 37.322 o
-4 -5 -5 12.409 12.999 2.078 25.792 o
-4 -5 -4 34.353 34.352 3.807 5.793 o
-4 -5 -3 11.583 12.496 1.081 59.032 o
-4 -5 -2 18.730 18.815 1.224 30.366 o
-4 -5 -1 55.127 51.375 2.326 4.424 o
-4 -4 -15 0.797 1.066 0.574 451.580 o
-4 -4 -14 10.048 10.697 1.402 50.460 o
-4 -4 -13 2.270 1.330 1.326 84.850 o
-4 -4 -12 9.916 10.613 1.118 66.848 o
-4 -4 -11 8.515 9.772 1.610 44.934 o
-4 -4 -10 15.927 12.971 1.822 27.443 o
-4 -4 -9 13.672 13.329 1.465 38.223 o
-4 -4 -8 53.953 55.118 2.791 4.082 o
-4 -4 -7 9.680 9.571 1.447 50.394 o
-4 -4 -6 54.998 58.343 2.925 3.804 o
-4 -4 -5 5.467 5.615 1.322 74.254 o
-4 -4 -4 77.336 73.737 4.935 1.851 o
-4 -4 -3 19.871 19.703 1.528 24.330 o
-4 -4 -2 12.124 11.329 1.126 56.959 o
-4 -4 -1 16.842 15.572 1.753 26.412 o
-4 -3 -16 0.891 1.343 0.640 362.181 o
-4 -3 -15 2.678 1.586 1.593 58.753 o
-4 -3 -14 0.880 1.452 1.182 108.067 o
-4 -3 -13 5.433 5.193 1.686 48.690 o
-4 -3 -12 1.471 -0.796 1.190 106.776 o
-4 -3 -11 44.930 43.567 3.248 5.023 o
-4 -3 -10 1.214 2.958 1.173 108.106 o
-4 -3 -9 4.356 4.706 1.291 81.622 o
-4 -3 -8 27.494 30.699 3.457 7.575 o
-4 -3 -7 126.685 124.155 5.227 0.820 o
-4 -3 -6 0.596 -0.617 1.253 96.933 o
-4 -3 -5 119.781 116.640 4.918 0.922 o
-4 -3 -4 13.509 13.524 1.464 38.386 o
-4 -3 -3 86.522 62.450 3.860 1.991 o
-4 -3 -2 19.249 16.083 1.232 31.556 o
-4 -3 -1 11.655 10.369 1.567 40.993 o
-4 -2 -16 4.917 3.913 1.389 71.221 o
-4 -2 -15 0.078 1.950 0.681 325.480 o
-4 -2 -14 1.666 2.099 0.742 261.085 o
-4 -2 -13 0.372 0.653 1.173 110.452 o
-4 -2 -12 6.302 5.049 1.514 57.753 o
-4 -2 -11 12.588 14.538 1.454 39.387 o
-4 -2 -10 8.102 6.795 1.359 62.566 o
-4 -2 -9 21.246 21.224 1.767 19.953 o
-4 -2 -8 46.356 50.392 2.676 5.092 o
-4 -2 -7 41.828 44.524 2.480 6.241 o
-4 -2 -6 40.121 34.284 20.105 0.364 o
-4 -2 -5 23.609 24.267 1.815 16.981 o
-4 -2 -4 61.121 58.354 5.351 2.348 o
-4 -2 -3 101.773 96.328 12.911 0.571 o
-4 -2 -2 25.886 28.375 1.404 16.726 o
-4 -2 -1 44.951 39.472 1.988 6.756 o
-4 -1 -16 0.321 0.853 0.494 617.899 o
-4 -1 -15 1.043 0.510 0.673 331.200 o
-4 -1 -14 1.073 0.968 1.208 103.592 o
-4 -1 -13 0.416 0.723 1.369 81.122 o
-4 -1 -12 12.821 12.969 1.366 43.241 o
-4 -1 -11 1.962 1.910 1.182 106.226 o
-4 -1 -10 11.815 10.641 2.180 25.140 o
-4 -1 -9 29.107 30.883 2.070 11.624 o
-4 -1 -8 175.309 211.531 8.318 0.362 o
-4 -1 -7 15.259 18.342 1.689 27.672 o
-4 -1 -6 1.741 1.608 1.611 58.049 o
-4 -1 -5 53.541 46.922 3.442 3.988 o
-4 -1 -4 42.774 40.377 2.482 6.407 o
-4 -1 -3 3.054 4.187 0.697 252.166 o
-4 -1 -2 99.765 97.150 2.866 1.437 o
-4 -1 -1 4.215 3.349 0.815 186.130 o
-3 -18 -3 0.751 0.081 0.825 222.935 o
-3 -18 -2 0.348 0.796 0.579 450.706 o
-3 -18 -1 1.254 0.795 0.621 382.939 o
-3 -17 -7 0.239 1.769 0.814 228.070 o
-3 -17 -6 0.892 1.149 0.565 462.814 o
-3 -17 -5 0.946 1.743 0.591 418.662 o
-3 -17 -4 0.230 -0.047 0.956 166.474 o
-3 -17 -3 0.963 -0.102 1.022 145.325 o
-3 -17 -2 2.653 2.750 0.867 185.026 o
-3 -17 -1 1.047 1.142 0.849 207.889 o
-3 -16 -9 0.256 1.004 0.669 338.063 o
-3 -16 -8 4.972 5.116 0.705 203.218 o
-3 -16 -7 0.086 0.070 0.494 625.281 o
-3 -16 -6 1.159 0.953 0.576 443.387 o
-3 -16 -5 0.888 1.516 0.693 309.200 o
-3 -16 -4 0.195 0.474 0.697 312.743 o
-3 -16 -3 0.094 1.721 0.843 212.975 o
-3 -16 -2 0.068 0.208 1.227 101.253 o
-3 -16 -1 0.668 0.984 1.034 141.820 o
-3 -15 -10 1.586 1.352 0.566 444.056 o
-3 -15 -9 5.231 5.585 0.872 145.630 o
-3 -15 -8 0.541 1.038 0.582 443.346 o
-3 -15 -7 1.013 -0.155 1.040 140.284 o
-3 -15 -6 0.064 0.273 0.932 175.393 o
-3 -15 -5 3.432 4.033 0.837 182.806 o
-3 -15 -4 3.133 3.309 0.883 172.669 o
-3 -15 -3 0.624 0.662 0.852 208.622 o
-3 -15 -2 1.424 1.162 0.931 172.145 o
-3 -15 -1 1.383 1.944 1.203 103.572 o
-3 -14 -12 0.243 1.004 0.692 316.428 o
-3 -14 -11 3.672 3.525 0.962 144.194 o
-3 -14 -10 0.439 0.899 0.503 594.789 o
-3 -14 -9 1.099 2.030 0.807 226.848 o
-3 -14 -8 2.221 4.431 0.761 228.402 o
-3 -14 -7 2.004 1.431 1.039 136.958 o
-3 -14 -6 6.951 6.554 0.963 109.377 o
-3 -14 -5 4.817 6.094 0.990 121.309 o
-3 -14 -4 8.333 9.067 1.126 75.996 o
-3 -14 -3 3.890 3.419 0.959 143.811 o
-3 -14 -2 1.254 -0.484 1.266 94.588 o
-3 -14 -1 9.472 11.247 1.623 41.757 o
-3 -13 -13 3.558 3.151 0.802 200.199 o
-3 -13 -12 1.591 2.319 0.709 284.147 o
-3 -13 -11 0.159 0.739 0.485 643.521 o
-3 -13 -10 4.765 5.786 1.500 60.676 o
-3 -13 -9 9.389 11.463 1.553 44.428 o
-3 -13 -8 3.279 2.121 1.020 135.446 o
-3 -13 -7 2.493 0.622 1.795 46.767 o
-3 -13 -6 21.302 19.518 1.476 23.558 o
-3 -13 -5 1.283 0.947 0.984 155.051 o
-3 -13 -4 20.878 17.194 1.346 26.855 o
-3 -13 -3 7.265 7.783 1.386 61.573 o
-3 -13 -2 1.763 1.495 1.171 108.890 o
-3 -13 -1 0.957 2.674 1.372 79.982 o
-3 -12 -13 1.107 1.354 0.745 267.739 o
-3 -12 -12 4.533 4.832 1.859 41.523 o
-3 -12 -11 1.592 2.453 0.752 253.777 o
-3 -12 -10 1.580 1.547 0.862 198.503 o
-3 -12 -9 4.650 5.988 1.079 106.936 o
-3 -12 -8 3.028 3.769 1.125 110.934 o
-3 -12 -7 6.155 7.588 1.347 67.580 o
-3 -12 -6 0.018 1.203 1.323 86.911 o
-3 -12 -5 3.548 6.998 2.256 28.691 o
-3 -12 -4 2.163 1.260 0.702 288.836 o
-3 -12 -3 5.410 4.460 0.815 165.037 o
-3 -12 -2 43.557 42.121 2.184 6.530 o
-3 -12 -1 26.323 22.843 1.312 18.914 o
-3 -11 -14 2.627 2.699 0.737 248.065 o
-3 -11 -13 4.445 4.542 0.672 233.801 o
-3 -11 -12 2.557 2.893 0.807 210.652 o
-3 -11 -11 2.186 4.196 0.873 180.434 o
-3 -11 -10 1.211 0.100 0.910 182.204 o
-3 -11 -9 0.457 1.311 1.051 137.217 o
-3 -11 -8 9.416 11.162 2.064 28.964 o
-3 -11 -7 35.026 38.498 2.310 8.267 o
-3 -11 -6 27.499 25.779 2.826 9.999 o
-3 -11 -5 66.588 57.575 7.145 1.665 o
-3 -11 -4 50.013 46.883 2.792 4.794 o
-3 -11 -3 100.266 97.518 3.631 1.362 o
-3 -11 -2 3.125 4.077 0.786 206.858 o
-3 -11 -1 198.534 185.355 6.157 0.367 o
-3 -10 -15 1.332 1.833 0.630 362.977 o
-3 -10 -14 1.476 2.120 0.959 160.649 o
-3 -10 -13 0.187 0.442 0.709 302.721 o
-3 -10 -12 1.100 0.930 0.808 229.495 o
-3 -10 -11 8.781 9.141 1.477 51.231 o
-3 -10 -10 0.274 2.295 1.004 149.866 o
-3 -10 -9 5.472 7.270 1.277 76.154 o
-3 -10 -8 14.483 14.723 2.152 22.565 o
-3 -10 -7 21.564 18.506 2.358 15.574 o
-3 -10 -6 100.102 88.979 14.583 0.499 o
-3 -10 -5 10.787 12.199 1.214 55.563 o
-3 -10 -4 114.233 115.907 5.764 0.923 o
-3 -10 -3 48.339 50.220 2.083 5.380 o
-3 -10 -2 183.635 175.114 5.701 0.424 o
-3 -10 -1 76.846 76.407 2.953 2.255 o
-3 -9 -15 3.462 4.769 0.948 144.882 o
-3 -9 -14 0.087 1.169 0.669 338.829 o
-3 -9 -13 0.201 -0.230 0.808 233.061 o
-3 -9 -12 6.751 6.746 1.027 100.864 o
-3 -9 -11 5.937 6.256 1.509 57.623 o
-3 -9 -10 2.145 2.516 1.030 137.059 o
-3 -9 -9 3.023 0.733 1.116 117.396 o
-3 -9 -8 15.157 12.313 1.978 25.689 o
-3 -9 -7 14.799 12.235 1.168 46.053 o
-3 -9 -6 5.430 5.653 1.042 109.626 o
-3 -9 -5 14.720 14.592 1.138 44.177 o
-3 -9 -4 13.019 13.077 1.337 43.668 o
-3 -9 -3 193.501 197.385 6.322 0.363 o
-3 -9 -2 335.988 353.248 10.917 0.118 o
-3 -9 -1 7.447 6.984 1.086 89.055 o
-3 -8 -16 1.304 2.016 0.743 264.841 o
-3 -8 -15 0.738 1.419 0.619 387.900 o
-3 -8 -14 3.810 4.428 0.843 174.558 o
-3 -8 -13 5.875 6.061 0.975 116.949 o
-3 -8 -12 9.583 11.319 1.166 63.696 o
-3 -8 -11 10.116 12.415 1.841 33.307 o
-3 -8 -10 0.479 0.489 1.560 62.523 o
-3 -8 -9 25.722 24.661 1.697 16.351 o
-3 -8 -8 14.697 10.578 1.521 37.258 o
-3 -8 -7 47.258 47.089 6.441 2.389 o
-3 -8 -6 14.516 14.962 1.149 43.890 o
-3 -8 -5 134.801 141.142 4.954 0.719 o
-3 -8 -4 63.632 56.856 2.330 3.535 o
-3 -8 -3 154.425 167.405 5.415 0.541 o
-3 -8 -2 44.803 47.642 1.979 6.131 o
-3 -8 -1 257.591 255.223 9.801 0.202 o
-3 -7 -16 3.595 5.536 1.043 120.245 o
-3 -7 -15 0.104 0.954 0.717 295.530 o
-3 -7 -14 1.224 2.211 1.483 68.552 o
-3 -7 -13 0.824 0.063 0.917 180.520 o
-3 -7 -12 44.822 46.085 2.308 5.905 o
-3 -7 -11 15.046 13.773 1.372 37.891 o
-3 -7 -10 22.725 23.872 2.460 13.374 o
-3 -7 -9 3.675 2.167 0.936 155.996 o
-3 -7 -8 61.559 56.853 7.979 1.529 o
-3 -7 -7 15.207 12.266 1.164 45.083 o
-3 -7 -6 124.085 123.267 4.118 0.895 o
-3 -7 -5 21.474 22.158 1.296 23.846 o
-3 -7 -4 1.639 1.910 0.793 231.338 o
-3 -7 -3 159.962 157.067 5.083 0.547 o
-3 -7 -2 283.089 274.906 8.551 0.177 o
-3 -7 -1 20.416 19.277 1.433 25.106 o
-3 -6 -17 8.358 6.638 0.888 109.215 o
-3 -6 -16 2.387 2.532 0.651 314.988 o
-3 -6 -15 3.072 2.365 0.804 209.598 o
-3 -6 -14 6.693 8.226 1.047 94.326 o
-3 -6 -13 13.055 13.321 1.282 45.173 o
-3 -6 -12 18.611 19.513 1.488 26.311 o
-3 -6 -11 51.437 47.633 2.417 4.912 o
-3 -6 -10 20.872 15.914 2.914 12.504 o
-3 -6 -9 53.894 47.096 4.378 3.324 o
-3 -6 -8 30.022 32.394 2.044 11.142 o
-3 -6 -7 45.657 44.147 2.238 5.998 o
-3 -6 -6 37.947 34.423 1.574 9.522 o
-3 -6 -5 8.338 8.410 0.926 97.882 o
-3 -6 -4 114.477 122.267 4.054 0.992 o
-3 -6 -3 61.150 64.882 2.378 3.417 o
-3 -6 -2 18.839 17.488 1.524 26.711 o
-3 -6 -1 35.450 35.288 1.905 9.427 o
-3 -5 -17 1.901 2.241 0.532 470.569 o
-3 -5 -16 0.055 0.811 0.706 304.810 o
-3 -5 -15 6.290 7.391 0.966 110.637 o
-3 -5 -14 8.362 7.220 1.194 73.823 o
-3 -5 -13 44.921 45.730 2.303 5.921 o
-3 -5 -12 15.463 14.505 1.393 35.989 o
-3 -5 -11 4.311 3.108 1.099 112.041 o
-3 -5 -10 2.640 1.597 0.825 207.638 o
-3 -5 -9 110.539 102.906 4.682 1.099 o
-3 -5 -8 0.911 -1.264 1.153 114.186 o
-3 -5 -7 8.829 8.180 1.564 47.801 o
-3 -5 -6 41.772 37.341 1.775 7.857 o
-3 -5 -5 77.938 82.742 2.901 2.125 o
-3 -5 -4 84.727 97.428 3.301 1.692 o
-3 -5 -3 144.551 154.620 4.972 0.626 o
-3 -5 -2 10.211 10.328 0.859 85.186 o
-3 -5 -1 15.970 14.391 0.958 46.109 o
-3 -4 -17 1.229 2.298 0.619 372.929 o
-3 -4 -16 7.032 8.126 0.925 108.613 o
-3 -4 -15 1.091 2.738 0.943 166.423 o
-3 -4 -14 33.652 34.775 2.342 8.927 o
-3 -4 -13 9.225 8.806 1.298 60.701 o
-3 -4 -12 48.871 50.701 2.355 5.073 o
-3 -4 -11 55.411 59.567 3.758 3.284 o
-3 -4 -10 59.729 57.620 2.247 3.819 o
-3 -4 -9 18.715 18.157 1.200 31.266 o
-3 -4 -8 48.246 44.388 3.268 4.653 o
-3 -4 -7 10.676 10.445 1.659 39.302 o
-3 -4 -6 248.321 245.670 13.368 0.193 o
-3 -4 -5 98.629 103.108 3.463 1.357 o
-3 -4 -4 61.881 62.419 2.273 3.488 o
-3 -4 -3 159.396 160.283 5.289 0.538 o
-3 -4 -2 163.974 167.535 4.878 0.514 o
-3 -4 -1 131.423 127.892 5.399 0.766 o
-3 -3 -17 3.917 2.334 0.598 322.733 o
-3 -3 -16 2.982 2.749 0.649 301.133 o
-3 -3 -15 1.887 2.756 1.418 74.026 o
-3 -3 -14 0.820 1.602 1.033 141.167 o
-3 -3 -13 18.959 19.033 1.696 23.507 o
-3 -3 -12 1.363 1.795 0.877 192.298 o
-3 -3 -11 37.957 34.889 2.538 7.586 o
-3 -3 -10 89.570 86.170 3.197 1.723 o
-3 -3 -9 88.062 79.308 6.349 1.350 o
-3 -3 -8 87.849 80.889 3.494 1.785 o
-3 -3 -7 288.703 273.705 11.368 0.163 o
-3 -3 -6 51.969 54.109 3.700 3.676 o
-3 -3 -5 25.539 26.384 2.824 10.403 o
-3 -3 -4 11.522 11.198 1.268 52.322 o
-3 -3 -3 63.063 50.107 1.853 4.015 o
-3 -3 -2 6.567 6.125 0.616 192.385 o
-3 -3 -1 11.972 17.029 0.922 56.089 o
-3 -2 -18 1.821 2.312 0.611 369.078 o
-3 -2 -17 1.654 1.541 0.526 503.296 o
-3 -2 -16 4.614 4.933 0.709 209.828 o
-3 -2 -15 8.524 11.934 1.914 33.136 o
-3 -2 -14 3.197 3.619 0.822 193.572 o
-3 -2 -13 14.387 13.499 1.883 27.545 o
-3 -2 -12 12.156 15.117 1.473 39.090 o
-3 -2 -11 76.661 79.469 3.506 2.101 o
-3 -2 -10 0.293 1.231 1.363 81.851 o
-3 -2 -9 94.267 87.513 5.163 1.368 o
-3 -2 -8 66.917 69.163 4.185 2.407 o
-3 -2 -7 104.176 99.215 5.840 1.094 o
-3 -2 -6 23.211 28.027 2.313 13.238 o
-3 -2 -5 10.578 13.477 1.611 38.770 o
-3 -2 -4 65.543 70.841 3.061 2.786 o
-3 -2 -3 27.073 30.442 1.213 16.168 o
-3 -2 -2 7.524 8.523 0.759 127.717 o
-3 -2 -1 180.375 171.702 4.448 0.455 o
-3 -1 -18 0.425 -0.478 0.494 622.666 o
-3 -1 -17 0.840 1.648 0.540 501.771 o
-3 -1 -16 0.229 0.066 0.655 354.477 o
-3 -1 -15 8.100 7.771 1.145 78.167 o
-3 -1 -14 11.311 10.853 1.269 53.339 o
-3 -1 -13 8.488 4.545 1.502 54.992 o
-3 -1 -12 21.291 21.447 1.781 19.712 o
-3 -1 -11 22.619 21.329 2.047 16.713 o
-3 -1 -10 126.082 122.720 7.007 0.742 o
-3 -1 -9 47.778 41.474 2.895 5.209 o
-3 -1 -8 1.871 1.461 1.025 141.084 o
-3 -1 -7 37.212 41.602 2.131 7.813 o
-3 -1 -6 113.891 107.418 4.376 1.058 o
-3 -1 -5 11.284 9.396 1.011 70.589 o
-3 -1 -4 10.418 10.517 0.924 78.312 o
-3 -1 -3 99.815 103.570 3.763 1.310 o
-3 -1 -2 58.550 52.653 1.669 4.377 o
-3 -1 -1 87.849 88.233 2.824 1.784 o
-2 -19 -6 2.961 2.713 0.796 212.528 o
-2 -19 -5 0.987 0.600 0.842 212.774 o
-2 -19 -4 0.654 0.130 0.921 179.191 o
-2 -19 -3 0.347 0.764 0.985 156.598 o
-2 -19 -2 0.772 2.387 0.633 364.869 o
-2 -19 -1 0.574 1.759 0.655 347.074 o
-2 -18 -6 3.850 3.602 0.785 200.735 o
-2 -18 -5 2.582 2.245 0.826 204.792 o
-2 -18 -4 4.698 6.013 0.706 199.700 o
-2 -18 -3 1.861 2.145 0.878 188.268 o
-2 -18 -2 2.221 1.138 0.988 150.644 o
-2 -18 -1 2.832 3.363 0.942 155.776 o
-2 -17 -10 6.817 5.570 0.960 114.363 o
-2 -17 -9 2.208 0.355 1.060 132.681 o
-2 -17 -8 1.830 2.751 1.329 84.016 o
-2 -17 -7 9.492 11.182 1.032 73.373 o
-2 -17 -6 3.619 2.158 0.870 178.268 o
-2 -17 -5 4.578 4.891 0.746 196.478 o
-2 -17 -4 5.808 5.864 0.914 129.612 o
-2 -17 -3 7.715 8.581 0.846 112.362 o
-2 -17 -2 3.140 3.961 0.787 206.822 o
-2 -17 -1 1.765 0.148 0.905 182.453 o
-2 -16 -12 1.635 0.361 0.635 364.165 o
-2 -16 -11 1.315 1.812 0.657 336.269 o
-2 -16 -10 0.214 1.634 1.200 105.451 o
-2 -16 -9 5.726 6.140 1.526 57.032 o
-2 -16 -8 8.068 8.855 1.152 75.391 o
-2 -16 -7 13.440 12.084 1.036 55.190 o
-2 -16 -6 0.495 0.778 0.795 239.739 o
-2 -16 -5 3.010 2.259 0.851 190.278 o
-2 -16 -4 0.614 1.171 0.787 243.523 o
-2 -16 -3 15.872 17.050 1.089 39.761 o
-2 -16 -2 19.559 18.654 1.156 30.201 o
-2 -16 -1 19.331 21.093 1.411 25.567 o
-2 -15 -13 0.074 0.677 0.499 609.836 o
-2 -15 -12 6.358 5.779 1.245 78.877 o
-2 -15 -11 0.368 0.878 1.202 105.268 o
-2 -15 -10 14.444 15.061 1.920 26.110 o
-2 -15 -9 2.976 2.653 1.673 52.849 o
-2 -15 -8 8.938 7.459 1.136 76.067 o
-2 -15 -7 10.655 11.673 0.920 74.145 o
-2 -15 -6 6.888 6.893 0.990 104.689 o
-2 -15 -5 5.406 4.895 1.004 118.850 o
-2 -15 -4 4.563 5.212 0.949 134.987 o
-2 -15 -3 26.681 25.320 1.813 14.986 o
-2 -15 -2 4.063 5.095 0.972 133.847 o
-2 -15 -1 64.158 62.697 2.668 3.196 o
-2 -14 -14 0.303 1.160 0.725 287.565 o
-2 -14 -13 2.066 1.544 0.676 309.498 o
-2 -14 -12 3.883 3.329 1.255 89.041 o
-2 -14 -11 1.952 0.141 1.414 75.540 o
-2 -14 -10 4.385 4.910 1.736 47.303 o
-2 -14 -9 5.717 5.658 1.045 107.565 o
-2 -14 -8 19.025 21.466 2.277 16.703 o
-2 -14 -7 5.482 5.198 0.991 119.786 o
-2 -14 -6 24.464 21.844 1.434 19.990 o
-2 -14 -5 13.239 13.429 1.201 47.420 o
-2 -14 -4 43.300 46.426 2.066 6.366 o
-2 -14 -3 13.746 12.550 1.108 50.609 o
-2 -14 -2 27.800 29.992 1.732 13.675 o
-2 -14 -1 90.930 91.548 2.847 1.671 o
-2 -13 -15 1.285 1.559 0.688 309.607 o
-2 -13 -14 1.487 2.138 0.965 158.740 o
-2 -13 -13 2.047 2.740 1.168 107.596 o
-2 -13 -12 0.111 -0.068 1.385 79.362 o
-2 -13 -11 3.227 3.614 1.716 49.835 o
-2 -13 -10 3.030 2.985 1.889 41.649 o
-2 -13 -9 19.502 22.927 1.666 21.643 o
-2 -13 -8 5.946 5.891 0.969 118.066 o
-2 -13 -7 36.115 33.102 1.704 10.002 o
-2 -13 -6 3.480 1.718 0.993 142.426 o
-2 -13 -5 0.767 1.076 1.044 138.771 o
-2 -13 -4 41.304 45.840 2.478 6.225 o
-2 -13 -3 32.748 30.833 2.032 10.551 o
-2 -13 -2 2.082 1.955 1.092 123.464 o
-2 -13 -1 20.564 19.235 1.147 28.401 o
-2 -12 -16 0.297 0.681 0.613 403.451 o
-2 -12 -15 2.640 3.995 1.018 134.539 o
-2 -12 -14 0.597 1.390 1.121 120.608 o
-2 -12 -13 2.424 3.806 1.335 81.663 o
-2 -12 -12 25.287 26.716 2.414 12.222 o
-2 -12 -11 1.067 -1.132 1.711 51.955 o
-2 -12 -10 3.119 2.529 0.978 146.233 o
-2 -12 -9 4.780 2.294 1.056 119.863 o
-2 -12 -8 0.238 0.164 0.869 201.522 o
-2 -12 -7 1.000 1.019 0.944 169.084 o
-2 -12 -6 25.779 25.261 2.368 12.521 o
-2 -12 -5 90.553 95.365 3.434 1.575 o
-2 -12 -4 91.816 87.077 3.200 1.662 o
-2 -12 -3 44.855 35.498 3.017 5.744 o
-2 -12 -2 29.320 29.135 1.920 12.440 o
-2 -12 -1 54.983 53.982 2.423 4.263 o
-2 -11 -16 3.582 3.743 0.955 145.768 o
-2 -11 -15 3.735 3.131 1.195 98.128 o
-2 -11 -14 6.960 3.657 1.403 65.890 o
-2 -11 -13 16.489 15.706 1.814 25.710 o
-2 -11 -12 3.174 1.212 1.534 63.021 o
-2 -11 -11 3.071 3.126 0.918 162.298 o
-2 -11 -10 5.364 2.193 1.026 122.974 o
-2 -11 -9 12.535 13.968 2.318 21.564 o
-2 -11 -8 6.504 7.315 0.988 106.179 o
-2 -11 -7 16.396 17.644 1.282 34.087 o
-2 -11 -6 55.142 57.478 2.324 4.154 o
-2 -11 -5 9.749 11.848 1.349 52.337 o
-2 -11 -4 58.873 57.007 2.638 3.725 o
-2 -11 -3 104.703 93.577 4.062 1.286 o
-2 -11 -2 63.178 63.026 2.780 3.202 o
-2 -11 -1 63.971 61.269 2.448 3.328 o
-2 -10 -17 0.284 1.168 0.760 262.264 o
-2 -10 -16 0.708 1.197 1.051 137.091 o
-2 -10 -15 4.079 4.783 1.387 72.210 o
-2 -10 -14 1.149 2.824 1.476 69.034 o
-2 -10 -13 1.482 3.782 1.423 73.396 o
-2 -10 -12 7.252 5.387 1.455 59.590 o
-2 -10 -11 13.441 13.896 1.298 43.134 o
-2 -10 -10 34.739 29.962 1.853 10.564 o
-2 -10 -9 5.046 6.575 1.915 38.326 o
-2 -10 -8 15.185 18.940 1.307 34.548 o
-2 -10 -7 14.351 13.550 1.138 46.453 o
-2 -10 -6 16.003 14.108 1.122 42.073 o
-2 -10 -5 6.524 5.973 0.947 117.343 o
-2 -10 -4 107.894 107.497 3.692 1.174 o
-2 -10 -3 40.218 41.608 1.679 7.866 o
-2 -10 -2 164.713 171.278 6.648 0.472 o
-2 -10 -1 95.707 86.243 3.452 1.561 o
-2 -9 -18 0.502 0.383 0.609 408.613 o
-2 -9 -17 0.283 0.984 0.913 181.976 o
-2 -9 -16 0.994 2.505 1.250 96.121 o
-2 -9 -15 0.412 -0.516 1.432 74.293 o
-2 -9 -14 1.357 -1.976 1.601 59.221 o
-2 -9 -13 30.265 25.027 3.316 7.963 o
-2 -9 -12 36.159 37.827 1.994 8.727 o
-2 -9 -11 52.187 49.870 2.468 4.684 o
-2 -9 -10 2.476 0.981 1.080 126.380 o
-2 -9 -9 26.911 17.619 2.319 13.790 o
-2 -9 -8 4.730 6.638 1.224 85.322 o
-2 -9 -7 0.163 1.549 0.811 230.118 o
-2 -9 -6 51.542 49.655 2.541 4.705 o
-2 -9 -5 94.523 92.855 3.207 1.545 o
-2 -9 -4 76.303 84.168 3.057 2.127 o
-2 -9 -3 6.365 7.077 0.728 157.676 o
-2 -9 -2 148.317 139.567 4.514 0.657 o
-2 -9 -1 9.179 8.916 0.702 115.508 o
-2 -8 -18 0.153 0.932 0.778 251.177 o
-2 -8 -17 0.601 0.858 1.054 136.519 o
-2 -8 -16 0.059 2.086 1.375 80.336 o
-2 -8 -15 0.863 0.281 1.526 65.268 o
-2 -8 -14 0.526 0.601 0.990 154.870 o
-2 -8 -13 2.695 5.562 1.288 84.977 o
-2 -8 -12 2.559 2.652 1.971 38.535 o
-2 -8 -11 5.852 5.931 1.103 97.533 o
-2 -8 -10 57.661 53.724 2.598 3.957 o
-2 -8 -9 61.296 59.260 4.086 2.850 o
-2 -8 -8 44.893 47.059 2.440 5.692 o
-2 -8 -7 15.929 14.898 1.361 35.587 o
-2 -8 -6 4.027 4.765 0.784 191.254 o
-2 -8 -5 2.904 3.101 0.543 397.457 o
-2 -8 -4 74.707 77.654 2.653 2.368 o
-2 -8 -3 243.056 248.855 7.639 0.231 o
-2 -8 -2 3.904 3.988 1.026 126.107 o
-2 -8 -1 18.448 11.960 0.844 45.277 o
-2 -7 -18 1.394 2.436 0.963 159.057 o
-2 -7 -17 1.250 1.388 1.187 106.776 o
-2 -7 -16 2.824 5.842 1.515 62.378 o
-2 -7 -15 10.368 8.667 1.796 36.397 o
-2 -7 -14 3.344 5.449 1.234 90.381 o
-2 -7 -13 20.763 17.704 1.842 20.889 o
-2 -7 -12 28.890 30.127 2.527 10.175 o
-2 -7 -11 10.413 8.813 1.150 66.292 o
-2 -7 -10 1.175 2.210 1.021 142.884 o
-2 -7 -9 81.773 81.732 3.553 1.917 o
-2 -7 -8 26.934 25.959 1.689 15.335 o
-2 -7 -7 4.706 5.342 1.031 116.714 o
-2 -7 -6 7.274 5.863 0.713 156.907 o
-2 -7 -5 129.886 132.194 3.686 0.827 o
-2 -7 -4 2.528 2.076 0.590 376.880 o
-2 -7 -3 0.385 0.719 0.553 493.872 o
-2 -7 -2 92.442 78.530 2.371 1.842 o
-2 -7 -1 311.889 310.614 7.811 0.148 o
-2 -6 -19 2.264 2.795 0.746 247.105 o
-2 -6 -18 0.332 0.183 1.023 145.404 o
-2 -6 -17 2.131 4.947 1.392 74.963 o
-2 -6 -16 0.105 -1.040 1.509 66.863 o
-2 -6 -15 1.601 0.862 0.897 185.217 o
-2 -6 -14 17.674 17.225 1.429 29.795 o
-2 -6 -13 8.576 7.026 1.323 63.476 o
-2 -6 -12 49.846 56.287 3.702 3.739 o
-2 -6 -11 26.917 22.571 1.544 17.176 o
-2 -6 -10 10.871 12.450 1.208 55.232 o
-2 -6 -9 33.747 35.374 2.190 9.202 o
-2 -6 -8 46.335 42.676 2.137 6.113 o
-2 -6 -7 28.502 27.199 1.243 16.166 o
-2 -6 -6 36.597 33.988 1.423 10.300 o
-2 -6 -5 34.079 37.952 1.921 9.404 o
-2 -6 -4 229.311 241.366 8.676 0.246 o
-2 -6 -3 396.130 413.291 10.129 0.089 o
-2 -6 -2 445.170 418.302 12.847 0.074 o
-2 -6 -1 206.713 197.473 5.397 0.343 o
-2 -5 -19 2.720 2.841 0.887 176.661 o
-2 -5 -18 1.012 2.362 1.161 111.212 o
-2 -5 -17 0.427 2.182 1.387 78.796 o
-2 -5 -16 1.123 1.619 0.837 212.651 o
-2 -5 -15 9.192 9.069 1.151 70.468 o
-2 -5 -14 17.049 16.730 1.426 31.063 o
-2 -5 -13 27.352 26.024 2.463 11.448 o
-2 -5 -12 68.677 71.686 4.474 2.222 o
-2 -5 -11 66.990 60.161 3.910 2.665 o
-2 -5 -10 12.228 12.934 1.697 34.366 o
-2 -5 -9 18.401 18.126 1.422 28.349 o
-2 -5 -8 107.524 103.670 4.188 1.168 o
-2 -5 -7 66.992 54.748 2.446 3.344 o
-2 -5 -6 91.754 96.248 3.425 1.544 o
-2 -5 -5 87.393 85.544 2.823 1.829 o
-2 -5 -4 1221.080 1241.250 28.986 0.010 o
-2 -5 -3 207.639 190.739 6.469 0.339 o
-2 -5 -2 323.736 351.020 8.198 0.130 o
-2 -5 -1 286.617 302.144 14.323 0.144 o
-2 -4 -19 0.286 0.526 0.927 177.152 o
-2 -4 -18 5.113 3.506 1.260 84.788 o
-2 -4 -17 5.054 5.343 1.572 55.697 o
-2 -4 -16 2.879 3.350 0.937 156.915 o
-2 -4 -15 15.062 15.458 1.350 36.865 o
-2 -4 -14 3.261 2.566 1.343 80.348 o
-2 -4 -13 33.477 36.629 2.076 9.385 o
-2 -4 -12 15.521 16.846 1.471 32.321 o
-2 -4 -11 16.020 13.738 1.799 27.379 o
-2 -4 -10 77.196 67.479 4.209 2.104 o
-2 -4 -9 0.053 0.327 1.196 106.571 o
-2 -4 -8 59.890 63.184 3.891 2.911 o
-2 -4 -7 38.347 39.006 5.768 3.164 o
-2 -4 -6 1336.130 1328.450 36.118 0.008 o
-2 -4 -5 161.773 162.068 4.956 0.532 o
-2 -4 -4 1803.080 1771.790 54.345 0.004 o
-2 -4 -3 262.325 296.785 8.653 0.185 o
-2 -4 -2 1.730 0.397 1.157 112.396 o
-2 -4 -1 634.646 656.751 36.905 0.028 o
-2 -3 -19 0.321 0.043 0.963 164.067 o
-2 -3 -18 0.231 1.424 1.269 94.345 o
-2 -3 -17 0.278 0.129 1.787 47.711 o
-2 -3 -16 10.811 10.306 1.159 61.521 o
-2 -3 -15 15.977 16.923 2.421 17.892 o
-2 -3 -14 35.838 33.781 1.991 9.333 o
-2 -3 -13 23.725 24.642 3.880 7.313 o
-2 -3 -12 84.340 84.901 3.709 1.788 o
-2 -3 -11 12.046 11.365 1.243 51.765 o
-2 -3 -10 8.288 6.031 1.434 58.057 o
-2 -3 -9 59.260 62.639 3.906 2.945 o
-2 -3 -8 137.088 137.579 7.623 0.618 o
-2 -3 -7 689.236 704.225 57.529 0.019 o
-2 -3 -6 40.695 45.375 2.234 6.669 o
-2 -3 -5 944.138 967.059 34.574 0.015 o
-2 -3 -4 552.526 524.637 16.413 0.047 o
-2 -3 -3 619.924 629.176 23.300 0.034 o
-2 -3 -2 1421.720 1625.310 60.931 0.006 o
-2 -3 -1 173.673 174.932 8.503 0.406 o
-2 -2 -20 0.710 0.596 0.647 359.713 o
-2 -2 -19 0.282 0.275 1.008 149.946 o
-2 -2 -18 3.109 4.405 0.933 153.025 o
-2 -2 -17 8.014 8.151 1.020 90.121 o
-2 -2 -16 9.959 10.476 0.966 77.703 o
-2 -2 -15 27.984 28.300 4.618 5.214 o
-2 -2 -14 0.773 1.013 1.140 116.541 o
-2 -2 -13 26.898 25.445 1.779 15.018 o
-2 -2 -12 63.479 70.789 3.217 2.832 o
-2 -2 -11 70.685 74.982 3.291 2.424 o
-2 -2 -10 15.717 14.488 1.251 38.986 o
-2 -2 -9 316.791 322.778 17.104 0.116 o
-2 -2 -8 240.353 240.850 12.868 0.205 o
-2 -2 -7 549.826 579.544 21.988 0.042 o
-2 -2 -6 20.413 16.915 2.890 12.634 o
-2 -2 -5 76.201 64.989 2.083 2.680 o
-2 -2 -4 530.912 536.227 47.912 0.030 o
-2 -2 -3 143.546 157.830 5.264 0.615 o
-2 -2 -2 169.549 161.997 5.360 0.495 o
-2 -2 -1 619.030 614.262 16.923 0.037 o
-2 -1 -20 4.098 2.900 0.733 225.748 o
-2 -1 -19 1.229 0.943 1.091 126.597 o
-2 -1 -18 7.041 6.371 0.908 118.134 o
-2 -1 -17 8.652 8.938 1.079 78.939 o
-2 -1 -16 22.411 25.742 1.626 18.633 o
-2 -1 -15 2.271 1.385 1.100 122.043 o
-2 -1 -14 60.580 64.834 3.065 3.185 o
-2 -1 -13 96.717 114.976 4.801 1.183 o
-2 -1 -12 48.036 51.817 2.698 4.824 o
-2 -1 -11 197.346 197.969 7.677 0.339 o
-2 -1 -10 173.105 166.646 6.496 0.455 o
-2 -1 -9 21.232 17.586 1.579 23.435 o
-2 -1 -8 420.951 412.467 15.283 0.077 o
-2 -1 -7 148.210 133.549 7.738 0.574 o
-2 -1 -6 314.723 307.291 12.435 0.135 o
-2 -1 -5 18.050 19.613 1.521 26.431 o
-2 -1 -4 5.944 2.916 2.873 17.924 o
-2 -1 -3 510.658 539.375 31.168 0.041 o
-2 -1 -2 464.628 467.901 14.648 0.064 o
-2 -1 -1 498.338 548.461 11.417 0.055 o
-1 -20 -5 1.875 1.187 0.717 281.669 o
-1 -20 -4 2.151 4.073 0.924 163.511 o
-1 -19 -8 1.184 2.066 0.829 214.989 o
-1 -19 -7 0.317 0.555 0.615 401.331 o
-1 -19 -6 2.615 3.485 0.762 228.954 o
-1 -19 -5 1.713 2.554 0.824 211.730 o
-1 -19 -4 2.031 1.733 0.852 199.783 o
-1 -19 -3 0.886 1.737 1.145 115.015 o
-1 -19 -2 15.441 13.334 1.516 34.080 o
-1 -19 -1 3.439 3.313 0.669 270.739 o
-1 -18 -9 6.071 5.224 0.566 232.336 o
-1 -18 -8 0.995 1.290 0.610 396.422 o
-1 -18 -7 0.329 -0.280 0.684 324.902 o
-1 -18 -6 5.182 5.346 0.806 164.839 o
-1 -18 -5 1.148 1.629 0.802 230.875 o
-1 -18 -4 5.506 5.365 1.178 90.344 o
-1 -18 -3 19.480 17.379 1.405 27.692 o
-1 -18 -2 0.536 1.270 0.683 322.614 o
-1 -18 -1 3.663 4.778 0.703 231.968 o
-1 -17 -12 2.015 1.914 0.734 263.818 o
-1 -17 -11 0.624 1.727 0.632 371.874 o
-1 -17 -10 0.910 0.823 0.616 393.321 o
-1 -17 -9 1.380 1.727 0.772 246.142 o
-1 -17 -8 2.535 2.852 0.795 217.164 o
-1 -17 -7 5.336 7.150 1.017 109.840 o
-1 -17 -6 1.897 1.336 0.911 177.471 o
-1 -17 -5 6.334 6.454 1.023 104.781 o
-1 -17 -4 5.031 5.429 0.801 167.664 o
-1 -17 -3 1.075 1.641 0.627 372.655 o
-1 -17 -2 2.772 2.455 0.819 205.564 o
-1 -17 -1 8.362 8.503 1.218 69.515 o
-1 -16 -13 1.193 0.419 0.780 247.145 o
-1 -16 -12 0.175 1.048 0.894 190.229 o
-1 -16 -11 8.601 7.809 0.847 107.837 o
-1 -16 -10 3.454 4.380 0.776 204.648 o
-1 -16 -9 1.550 2.092 0.916 175.274 o
-1 -16 -8 0.805 1.879 0.900 185.105 o
-1 -16 -7 7.631 8.172 1.083 85.407 o
-1 -16 -6 3.847 5.469 0.813 178.329 o
-1 -16 -5 10.479 10.340 0.947 76.725 o
-1 -16 -4 9.795 9.658 0.955 81.778 o
-1 -16 -3 5.138 6.627 0.841 148.724 o
-1 -16 -2 7.870 6.903 1.243 72.007 o
-1 -16 -1 51.033 51.005 2.625 4.627 o
-1 -15 -14 1.492 1.346 0.542 483.457 o
-1 -15 -13 3.192 3.901 0.929 155.392 o
-1 -15 -12 2.757 3.812 0.923 160.503 o
-1 -15 -11 1.967 2.329 0.728 265.635 o
-1 -15 -10 9.891 8.498 1.100 72.621 o
-1 -15 -9 3.861 1.645 1.000 138.803 o
-1 -15 -8 12.961 13.961 1.439 39.684 o
-1 -15 -7 6.438 5.425 0.922 124.588 o
-1 -15 -6 3.997 5.946 0.893 150.371 o
-1 -15 -5 8.076 9.007 0.982 91.386 o
-1 -15 -4 6.776 8.322 0.812 127.871 o
-1 -15 -3 50.008 49.423 1.823 5.414 o
-1 -15 -2 6.726 8.430 1.740 42.797 o
-1 -15 -1 27.410 27.583 2.453 11.232 o
-1 -14 -15 0.407 0.992 0.749 269.578 o
-1 -14 -14 0.095 0.128 0.684 325.069 o
-1 -14 -13 1.834 1.503 1.376 79.182 o
-1 -14 -12 2.559 4.557 1.701 50.802 o
-1 -14 -11 2.539 2.216 1.757 48.410 o
-1 -14 -10 18.095 21.648 1.628 23.920 o
-1 -14 -9 9.608 7.845 1.335 58.703 o
-1 -14 -8 54.429 53.645 3.776 3.494 o
-1 -14 -7 7.783 7.566 1.246 70.966 o
-1 -14 -6 6.248 5.680 1.033 106.163 o
-1 -14 -5 32.793 30.662 1.445 12.303 o
-1 -14 -4 23.891 23.395 1.104 22.243 o
-1 -14 -3 88.375 82.341 4.184 1.654 o
-1 -14 -2 112.517 115.280 3.995 1.053 o
-1 -14 -1 20.809 18.175 1.572 23.644 o
-1 -13 -16 3.315 3.692 0.773 212.797 o
-1 -13 -15 0.778 1.354 1.118 120.922 o
-1 -13 -14 3.001 3.505 1.369 77.196 o
-1 -13 -13 6.301 4.487 1.653 49.846 o
-1 -13 -12 7.134 7.690 1.963 34.695 o
-1 -13 -11 25.924 27.697 1.832 14.666 o
-1 -13 -10 15.325 14.630 1.948 25.092 o
-1 -13 -9 25.529 27.043 1.966 14.314 o
-1 -13 -8 3.252 2.547 1.303 85.127 o
-1 -13 -7 10.675 9.608 1.231 59.055 o
-1 -13 -6 87.234 87.179 3.821 1.680 o
-1 -13 -5 14.280 15.978 1.261 40.159 o
-1 -13 -4 22.370 23.790 1.412 21.124 o
-1 -13 -3 52.803 54.203 2.302 4.523 o
-1 -13 -2 54.892 55.264 2.255 4.309 o
-1 -13 -1 46.090 42.083 2.280 6.038 o
-1 -12 -17 3.758 5.011 0.742 210.089 o
-1 -12 -16 2.087 4.784 1.036 131.061 o
-1 -12 -15 4.037 3.606 0.882 163.938 o
-1 -12 -14 9.303 9.423 1.675 41.417 o
-1 -12 -13 4.044 3.069 1.697 50.473 o
-1 -12 -12 19.906 19.923 2.564 14.456 o
-1 -12 -11 0.622 1.425 1.136 117.399 o
-1 -12 -10 2.781 4.003 1.178 102.331 o
-1 -12 -9 23.021 24.050 1.792 17.573 o
-1 -12 -8 18.170 21.797 1.366 27.099 o
-1 -12 -7 123.754 122.559 4.967 0.861 o
-1 -12 -6 14.103 14.257 1.346 39.936 o
-1 -12 -5 163.284 160.792 6.403 0.500 o
-1 -12 -4 41.245 41.755 1.918 7.313 o
-1 -12 -3 12.143 10.052 1.024 64.615 o
-1 -12 -2 9.904 11.401 1.014 72.199 o
-1 -12 -1 30.467 27.861 1.411 14.170 o
-1 -11 -17 1.117 0.487 0.844 211.347 o
-1 -11 -16 1.566 2.460 0.758 250.218 o
-1 -11 -15 10.520 12.918 1.222 54.881 o
-1 -11 -14 8.408 9.944 1.839 36.456 o
-1 -11 -13 9.193 6.888 2.001 32.310 o
-1 -11 -12 32.838 34.049 3.192 7.171 o
-1 -11 -11 2.287 2.075 1.035 136.047 o
-1 -11 -10 13.187 10.124 1.676 35.523 o
-1 -11 -9 74.499 67.630 3.216 2.438 o
-1 -11 -8 22.839 22.980 1.345 21.616 o
-1 -11 -7 53.924 52.350 2.147 4.599 o
-1 -11 -6 98.321 96.067 4.046 1.365 o
-1 -11 -5 48.106 48.317 2.353 5.300 o
-1 -11 -4 76.869 64.992 2.711 2.518 o
-1 -11 -3 9.250 9.234 0.882 93.301 o
-1 -11 -2 76.496 78.671 2.765 2.264 o
-1 -11 -1 3.905 4.274 0.660 254.981 o
-1 -10 -18 1.695 2.512 0.782 234.182 o
-1 -10 -17 2.413 2.657 1.059 128.691 o
-1 -10 -16 4.114 5.476 1.196 92.950 o
-1 -10 -15 4.317 5.824 1.100 105.651 o
-1 -10 -14 10.918 11.052 1.967 30.038 o
-1 -10 -13 70.058 69.955 4.714 2.138 o
-1 -10 -12 39.712 34.914 3.170 6.198 o
-1 -10 -11 14.134 15.194 1.382 38.004 o
-1 -10 -10 62.380 58.315 3.533 3.064 o
-1 -10 -9 3.015 2.724 1.064 125.255 o
-1 -10 -8 42.542 44.754 1.880 6.842 o
-1 -10 -7 124.892 135.635 4.848 0.808 o
-1 -10 -6 62.564 65.983 2.435 3.275 o
-1 -10 -5 133.807 127.367 5.079 0.765 o
-1 -10 -4 39.429 37.940 2.689 6.804 o
-1 -10 -3 44.483 47.053 1.796 6.405 o
-1 -10 -2 3.532 4.021 0.674 258.060 o
-1 -10 -1 34.739 35.097 1.256 11.096 o
-1 -9 -18 1.050 1.226 0.927 174.641 o
-1 -9 -17 0.748 1.703 1.230 99.916 o
-1 -9 -16 3.875 3.739 1.508 62.921 o
-1 -9 -15 0.672 1.424 1.079 129.919 o
-1 -9 -14 15.178 16.331 2.138 21.789 o
-1 -9 -13 4.709 4.946 1.913 39.184 o
-1 -9 -12 29.475 26.873 2.785 9.558 o
-1 -9 -11 49.210 54.819 4.034 3.596 o
-1 -9 -10 194.289 194.228 9.672 0.323 o
-1 -9 -9 125.193 119.936 3.952 0.907 o
-1 -9 -8 33.771 31.087 1.433 11.844 o
-1 -9 -7 34.729 35.095 1.528 10.521 o
-1 -9 -6 87.867 84.997 3.318 1.760 o
-1 -9 -5 268.712 278.254 7.297 0.192 o
-1 -9 -4 259.602 254.898 10.650 0.195 o
-1 -9 -3 72.903 76.594 2.955 2.392 o
-1 -9 -2 65.698 51.359 1.879 3.748 o
-1 -9 -1 76.378 77.438 1.858 2.444 o
-1 -8 -19 4.010 3.984 0.792 193.484 o
-1 -8 -18 0.220 0.881 1.067 133.494 o
-1 -8 -17 1.073 3.698 1.374 79.073 o
-1 -8 -16 4.808 2.427 1.589 56.741 o
-1 -8 -15 7.184 7.177 1.237 74.425 o
-1 -8 -14 22.929 24.645 4.380 6.166 o
-1 -8 -13 3.041 -1.194 1.555 61.918 o
-1 -8 -12 12.377 9.678 1.930 30.206 o
-1 -8 -11 283.380 273.628 14.895 0.151 o
-1 -8 -10 405.728 390.674 16.138 0.082 o
-1 -8 -9 3.971 4.208 0.824 180.680 o
-1 -8 -8 252.927 246.190 7.637 0.222 o
-1 -8 -7 50.564 49.103 1.864 5.335 o
-1 -8 -6 110.737 109.725 3.407 1.141 o
-1 -8 -5 3.192 3.707 0.704 250.201 o
-1 -8 -4 26.067 25.477 1.540 16.808 o
-1 -8 -3 120.832 121.081 5.470 0.865 o
-1 -8 -2 286.156 276.458 12.511 0.159 o
-1 -8 -1 253.724 234.844 6.077 0.235 o
-1 -7 -19 2.401 1.721 0.905 175.820 o
-1 -7 -18 1.917 2.299 1.197 103.253 o
-1 -7 -17 11.760 15.631 1.923 28.213 o
-1 -7 -16 8.078 9.266 1.869 36.174 o
-1 -7 -15 3.173 3.268 1.154 106.247 o
-1 -7 -14 10.457 7.203 1.709 40.115 o
-1 -7 -13 94.194 86.922 5.424 1.341 o
-1 -7 -12 0.929 -0.962 1.577 61.141 o
-1 -7 -11 81.485 81.061 5.087 1.655 o
-1 -7 -10 52.307 56.177 2.556 4.320 o
-1 -7 -9 286.549 285.468 8.735 0.170 o
-1 -7 -8 8.977 9.750 0.865 95.103 o
-1 -7 -7 132.815 130.092 4.440 0.786 o
-1 -7 -6 0.133 1.664 0.521 553.794 o
-1 -7 -5 252.619 257.727 5.881 0.224 o
-1 -7 -4 50.929 48.423 1.775 5.393 o
-1 -7 -3 1096.630 1089.330 28.944 0.012 o
-1 -7 -2 301.199 290.461 11.859 0.148 o
-1 -7 -1 1929.420 2011.520 59.174 0.004 o
-1 -6 -20 0.061 0.810 0.615 401.502 o
-1 -6 -19 4.988 7.196 1.213 84.650 o
-1 -6 -18 0.355 -0.689 1.272 94.049 o
-1 -6 -17 0.501 2.575 1.561 62.165 o
-1 -6 -16 1.535 0.477 1.732 50.547 o
-1 -6 -15 3.011 2.496 1.111 115.821 o
-1 -6 -14 83.574 81.811 5.049 1.614 o
-1 -6 -13 33.405 33.816 2.781 8.024 o
-1 -6 -12 15.904 14.766 1.194 39.718 o
-1 -6 -11 13.931 13.100 1.123 48.752 o
-1 -6 -10 167.920 163.846 6.322 0.480 o
-1 -6 -9 44.380 44.081 2.066 6.381 o
-1 -6 -8 60.891 66.202 2.643 3.294 o
-1 -6 -7 59.374 51.764 1.702 4.328 o
-1 -6 -6 133.291 127.699 3.396 0.827 o
-1 -6 -5 922.596 962.976 22.296 0.016 o
-1 -6 -4 65.337 71.161 2.843 2.856 o
-1 -6 -3 453.313 418.856 17.968 0.067 o
-1 -6 -2 269.837 245.051 19.460 0.143 o
-1 -6 -1 192.452 184.706 6.892 0.373 o
-1 -5 -20 1.060 1.814 0.795 234.700 o
-1 -5 -19 0.565 1.930 1.118 120.870 o
-1 -5 -18 6.405 8.149 1.544 53.032 o
-1 -5 -17 0.896 1.099 1.588 60.183 o
-1 -5 -16 34.303 37.792 3.118 6.831 o
-1 -5 -15 2.262 1.415 2.068 35.296 o
-1 -5 -14 38.964 35.888 2.082 8.133 o
-1 -5 -13 26.042 23.452 1.772 16.068 o
-1 -5 -12 2.087 2.365 0.728 263.527 o
-1 -5 -11 42.647 40.267 1.627 7.554 o
-1 -5 -10 24.930 26.622 1.215 19.098 o
-1 -5 -9 104.667 107.194 3.483 1.234 o
-1 -5 -8 234.364 227.667 7.424 0.256 o
-1 -5 -7 131.031 146.374 3.976 0.757 o
-1 -5 -6 2011.630 2142.790 60.914 0.003 o
-1 -5 -5 258.223 316.092 11.260 0.170 o
-1 -5 -4 1300.500 1234.200 57.031 0.008 o
-1 -5 -3 598.868 618.529 24.365 0.036 o
-1 -5 -2 59.054 58.592 3.429 3.280 o
-1 -5 -1 617.071 611.661 19.106 0.037 o
-1 -4 -20 1.395 1.002 0.851 206.005 o
-1 -4 -19 2.291 4.436 1.266 90.028 o
-1 -4 -18 7.073 6.283 1.534 54.072 o
-1 -4 -17 9.697 9.656 1.929 32.699 o
-1 -4 -16 4.173 8.364 2.109 32.022 o
-1 -4 -15 27.718 26.945 4.049 6.365 o
-1 -4 -14 6.889 7.905 0.920 111.285 o
-1 -4 -13 74.874 67.982 2.437 2.599 o
-1 -4 -12 1.204 1.388 0.690 309.838 o
-1 -4 -11 19.387 18.312 1.198 30.134 o
-1 -4 -10 39.736 41.241 1.784 7.864 o
-1 -4 -9 35.261 44.545 1.642 8.751 o
-1 -4 -8 49.104 56.521 1.850 5.074 o
-1 -4 -7 538.875 562.707 17.191 0.046 o
-1 -4 -6 155.800 137.411 7.334 0.548 o
-1 -4 -5 1510.640 1627.020 49.710 0.006 o
-1 -4 -4 2448.730 2611.330 78.619 0.002 o
-1 -4 -3 186.570 198.707 8.929 0.344 o
-1 -4 -2 1018.980 1023.590 38.435 0.013 o
-1 -4 -1 2965.370 2958.600 88.628 0.002 o
-1 -3 -20 1.901 1.975 0.946 163.487 o
-1 -3 -19 0.508 2.269 1.302 89.282 o
-1 -3 -18 2.125 3.816 1.612 57.045 o
-1 -3 -17 13.061 16.412 2.112 23.541 o
-1 -3 -16 4.903 4.186 1.145 99.599 o
-1 -3 -15 20.528 20.753 1.213 26.648 o
-1 -3 -14 91.055 85.097 2.991 1.726 o
-1 -3 -13 21.265 21.953 1.457 22.596 o
-1 -3 -12 40.210 36.832 1.515 8.670 o
-1 -3 -11 15.326 14.835 0.902 48.948 o
-1 -3 -10 98.248 100.869 3.276 1.398 o
-1 -3 -9 2.874 3.906 0.573 352.463 o
-1 -3 -8 126.004 134.062 3.368 0.861 o
-1 -3 -7 65.406 78.096 3.871 2.400 o
-1 -3 -6 367.955 365.016 14.724 0.097 o
-1 -3 -5 899.381 942.679 43.308 0.015 o
-1 -3 -4 1046.600 891.792 375.291 0.001 o
-1 -3 -3 1952.740 1899.810 99.368 0.003 o
-1 -3 -2 1355.210 1362.320 50.495 0.007 o
-1 -3 -1 298.652 293.481 11.815 0.149 o
-1 -2 -20 1.813 1.961 1.010 144.439 o
-1 -2 -19 0.009 -2.428 1.335 85.425 o
-1 -2 -18 2.243 1.552 1.560 61.570 o
-1 -2 -17 4.079 3.287 1.055 121.074 o
-1 -2 -16 6.261 6.155 1.023 106.275 o
-1 -2 -15 45.363 45.023 1.870 6.354 o
-1 -2 -14 3.497 4.638 1.856 42.386 o
-1 -2 -13 9.273 7.509 1.008 86.091 o
-1 -2 -12 3.504 3.627 1.820 44.323 o
-1 -2 -11 33.310 36.385 1.782 10.180 o
-1 -2 -10 205.341 204.982 7.752 0.317 o
-1 -2 -9 73.485 78.659 3.168 2.287 o
-1 -2 -8 318.752 317.420 11.707 0.132 o
-1 -2 -7 587.736 573.247 24.027 0.038 o
-1 -2 -6 628.927 597.868 39.839 0.028 o
-1 -2 -5 572.675 564.866 21.235 0.041 o
-1 -2 -4 420.025 483.018 19.220 0.066 o
-1 -2 -3 1013.360 996.361 29.561 0.014 o
-1 -2 -2 527.873 548.390 21.032 0.046 o
-1 -2 -1 1520.200 1427.770 37.453 0.006 o
-1 -1 -20 0.939 2.737 1.070 130.428 o
-1 -1 -19 3.688 5.590 1.455 66.117 o
-1 -1 -18 8.642 6.770 2.830 17.604 o
-1 -1 -17 3.244 3.023 1.083 119.719 o
-1 -1 -16 8.229 5.985 0.886 113.251 o
-1 -1 -15 2.355 3.011 1.189 103.013 o
-1 -1 -14 5.460 4.577 0.989 122.385 o
-1 -1 -13 71.224 75.130 3.225 2.418 o
-1 -1 -12 15.446 16.520 1.182 39.114 o
-1 -1 -11 4.975 4.812 0.914 141.418 o
-1 -1 -10 7.310 7.892 0.808 125.275 o
-1 -1 -9 149.368 149.316 4.581 0.624 o
-1 -1 -8 90.094 86.826 3.506 1.665 o
-1 -1 -7 46.584 46.470 3.384 4.600 o
-1 -1 -6 581.334 573.593 15.841 0.042 o
-1 -1 -5 784.573 847.790 32.550 0.020 o
-1 -1 -4 1437.020 1524.460 39.022 0.007 o
-1 -1 -3 1532.770 1524.990 38.821 0.006 o
-1 -1 -2 1290.680 1308.980 37.104 0.008 o
-1 -1 -1 7903.010 7698.770 197.795 0.000 o
0 0 2 3580.900 3547.690 182.157 0.001 o
0 0 4 3205.060 3196.290 164.899 0.001 o
0 0 6 52.000 49.200 4.541 3.262 o
0 0 8 991.045 1078.730 58.445 0.011 o
0 0 10 61.002 55.226 2.095 3.877 o
0 0 12 17.511 13.323 1.204 37.644 o
0 0 14 0.779 0.079 1.595 59.827 o
0 0 16 0.021 0.662 1.690 53.299 o
0 0 18 8.959 7.165 1.635 45.161 o
0 0 20 11.223 10.014 1.282 54.119 o
0 1 1 4163.040 3494.320 322.247 0.001 o
0 1 2 1620.830 1722.920 51.142 0.005 o
0 1 3 1346.100 1378.590 50.461 0.007 o
0 1 4 462.818 502.256 27.104 0.051 o
0 1 5 682.013 700.602 26.607 0.028 o
0 1 6 854.369 918.970 34.786 0.017 o
0 1 7 3.089 2.446 1.401 74.490 o
0 1 8 431.809 472.072 12.957 0.071 o
0 1 9 951.589 967.357 23.223 0.016 o
0 1 10 309.384 314.256 6.725 0.150 o
0 1 11 156.104 131.703 4.204 0.644 o
0 1 12 16.023 16.446 1.330 34.777 o
0 1 13 30.476 27.265 1.329 14.629 o
0 1 14 1.222 1.277 0.798 233.514 o
0 1 15 21.478 20.974 1.260 24.853 o
0 1 16 4.938 4.563 1.233 86.912 o
0 1 17 1.796 1.606 1.149 112.845 o
0 1 18 12.220 14.426 2.478 19.478 o
0 1 19 9.607 9.907 1.261 60.175 o
0 1 20 0.688 0.807 1.018 146.127 o
0 2 0 257.875 269.935 14.485 0.170 o
0 2 1 687.025 695.552 20.942 0.029 o
0 2 2 4761.870 5109.820 184.320 0.001 o
0 2 3 10349.100 10720.200 388.495 0.000 o
0 2 4 90.444 84.045 4.116 1.605 o
0 2 5 1184.060 1197.740 63.463 0.008 o
0 2 6 20.851 22.935 3.322 9.718 o
0 2 7 0.821 2.754 1.578 60.680 o
0 2 8 165.810 165.023 6.447 0.483 o
0 2 9 115.153 117.319 3.793 1.025 o
0 2 10 229.784 232.085 6.999 0.262 o
0 2 11 146.868 143.391 5.594 0.625 o
0 2 12 29.118 29.476 1.350 14.688 o
0 2 13 4.328 2.533 0.822 186.984 o
0 2 14 81.281 76.457 3.690 1.976 o
0 2 15 43.768 46.284 1.946 6.431 o
0 2 16 33.757 35.474 1.709 10.360 o
0 2 17 10.735 13.104 1.405 46.148 o
0 2 18 0.212 -1.531 1.040 140.883 o
0 2 19 0.879 1.791 0.920 177.042 o
0 2 20 0.273 0.464 0.896 189.683 o
0 3 1 911.681 911.018 52.862 0.014 o
0 3 2 2599.120 2818.800 83.789 0.002 o
0 3 3 1131.670 1100.590 33.138 0.011 o
0 3 4 3545.010 3459.330 194.082 0.001 o
0 3 5 80.912 67.474 3.681 2.117 o
0 3 6 109.574 115.900 8.414 0.779 o
0 3 7 40.495 35.274 4.316 4.528 o
0 3 8 0.621 3.220 0.786 238.272 o
0 3 9 123.132 121.634 3.378 0.942 o
0 3 10 7.997 8.613 0.866 107.102 o
0 3 11 1.412 2.757 0.827 211.939 o
0 3 12 5.038 3.645 0.933 141.022 o
0 3 13 1.184 0.604 0.821 222.810 o
0 3 14 72.353 76.037 2.784 2.461 o
0 3 15 3.905 2.978 0.969 142.514 o
0 3 16 38.936 38.700 1.737 8.408 o
0 3 17 22.973 23.191 3.180 9.877 o
0 3 18 1.739 2.786 1.490 67.327 o
0 3 19 0.406 1.202 1.221 101.943 o
0 3 20 0.230 1.225 0.891 191.280 o
0 4 0 111.633 143.967 8.828 0.669 o
0 4 1 2085.960 2042.740 65.445 0.003 o
0 4 2 1480.480 1555.730 57.180 0.006 o
0 4 3 1166.580 1231.190 37.334 0.010 o
0 4 4 15.067 17.932 1.423 33.176 o
0 4 5 1460.630 1436.420 53.080 0.006 o
0 4 6 64.341 72.604 3.850 2.546 o
0 4 7 12.794 11.626 0.809 69.470 o
0 4 8 0.374 1.641 0.628 380.212 o
0 4 9 285.365 263.839 6.765 0.186 o
0 4 10 36.699 35.633 1.437 9.973 o
0 4 11 4.738 6.540 0.705 194.835 o
0 4 12 66.719 65.314 2.949 2.897 o
0 4 13 4.010 3.961 0.921 151.219 o
0 4 14 1.179 0.264 0.939 171.467 o
0 4 15 218.592 220.325 6.985 0.288 o
0 4 16 46.248 47.086 1.968 5.969 o
0 4 17 2.173 1.899 1.076 126.777 o
0 4 18 0.516 1.742 1.392 78.269 o
0 4 19 7.222 7.241 1.308 68.243 o
0 4 20 0.272 0.975 0.736 279.614 o
0 5 1 71.445 68.301 3.283 2.525 o
0 5 2 3.619 5.217 1.387 72.722 o
0 5 3 0.370 2.183 1.707 52.134 o
0 5 4 52.097 68.836 2.688 3.762 o
0 5 5 854.476 871.766 32.164 0.018 o
0 5 6 625.913 658.975 26.934 0.032 o
0 5 7 26.631 29.003 1.096 17.467 o
0 5 8 31.639 35.249 1.286 12.246 o
0 5 9 100.777 125.377 4.005 1.130 o
0 5 10 1.132 3.437 0.650 332.601 o
0 5 11 4.149 3.885 0.699 233.199 o
0 5 12 3.435 3.745 0.729 231.812 o
0 5 13 89.318 96.229 4.137 1.507 o
0 5 14 215.893 227.223 7.206 0.285 o
0 5 15 0.029 -0.521 0.928 176.800 o
0 5 16 2.937 1.887 1.317 84.534 o
0 5 17 0.337 0.297 1.823 45.841 o
0 5 18 5.899 5.879 1.460 61.439 o
0 5 19 0.462 -0.045 1.044 139.688 o
0 6 0 977.455 964.018 36.360 0.014 o
0 6 1 543.418 580.273 22.375 0.042 o
0 6 2 191.907 192.980 8.355 0.347 o
0 6 3 342.079 377.137 15.386 0.102 o
0 6 4 380.097 437.539 25.471 0.068 o
0 6 5 358.816 400.740 26.049 0.074 o
0 6 6 24.544 21.705 0.899 23.888 o
0 6 7 1.758 2.663 0.515 495.678 o
0 6 8 30.504 34.890 1.350 12.652 o
0 6 9 83.184 80.881 2.734 2.020 o
0 6 10 93.474 90.809 3.068 1.601 o
0 6 11 7.287 7.361 0.830 124.510 o
0 6 12 327.111 309.441 9.497 0.136 o
0 6 13 3.245 2.125 1.204 99.416 o
0 6 14 56.403 57.450 2.327 4.049 o
0 6 15 4.922 5.791 1.233 85.066 o
0 6 16 9.188 10.148 1.840 35.503 o
0 6 17 3.067 3.757 0.996 138.379 o
0 6 18 25.629 23.956 2.816 10.717 o
0 6 19 2.180 1.963 1.057 131.072 o
0 7 1 629.068 654.669 35.941 0.028 o
0 7 2 310.868 337.406 13.862 0.125 o
0 7 3 211.102 204.470 9.303 0.291 o
0 7 4 36.275 38.550 2.018 8.565 o
0 7 5 13.628 11.537 0.772 67.185 o
0 7 6 541.865 596.317 32.231 0.036 o
0 7 7 1.659 0.759 0.644 351.961 o
0 7 8 300.626 316.270 11.820 0.142 o
0 7 9 19.599 23.876 1.189 26.114 o
0 7 10 33.365 32.784 1.558 11.343 o
0 7 11 398.822 383.682 11.647 0.090 o
0 7 12 6.737 5.992 1.077 96.415 o
0 7 13 25.125 27.986 4.538 5.561 o
0 7 14 12.696 14.216 2.122 24.389 o
0 7 15 3.068 3.201 2.070 34.779 o
0 7 16 0.069 1.181 1.036 141.634 o
0 7 17 2.360 2.253 0.939 162.848 o
0 7 18 5.989 5.713 1.276 77.139 o
0 7 19 0.396 0.924 0.787 244.704 o
0 8 0 81.439 80.178 2.913 2.055 o
0 8 1 17.618 16.223 0.810 42.331 o
0 8 2 3.835 3.926 0.524 358.917 o
0 8 3 397.658 424.848 10.127 0.087 o
0 8 4 296.605 283.103 6.521 0.170 o
0 8 5 44.654 51.500 2.686 5.209 o
0 8 6 32.807 26.374 1.348 13.578 o
0 8 7 49.970 50.432 3.176 4.326 o
0 8 8 54.653 50.124 2.323 4.529 o
0 8 9 137.258 133.104 5.292 0.716 o
0 8 10 67.793 80.439 3.454 2.388 o
0 8 11 153.460 158.215 6.288 0.544 o
0 8 12 45.107 41.725 2.214 6.283 o
0 8 13 0.004 0.132 1.121 121.305 o
0 8 14 1.104 2.372 1.802 46.582 o
0 8 15 2.250 1.960 1.171 107.545 o
0 8 16 23.309 29.784 4.410 5.873 o
0 8 17 3.470 3.691 0.925 155.158 o
0 8 18 0.555 1.808 1.030 142.450 o
0 9 1 23.264 20.008 0.788 27.496 o
0 9 2 3.284 3.559 0.543 372.546 o
0 9 3 1.196 1.287 0.631 368.292 o
0 9 4 83.034 86.039 2.674 1.959 o
0 9 5 46.308 48.801 1.716 6.053 o
0 9 6 4.627 4.583 0.681 225.050 o
0 9 7 331.850 360.764 19.019 0.100 o
0 9 8 174.453 212.070 11.467 0.317 o
0 9 9 3.869 3.410 1.008 132.059 o
0 9 10 194.822 231.665 8.941 0.299 o
0 9 11 1.345 1.761 1.024 142.421 o
0 9 12 53.237 53.440 2.666 4.288 o
0 9 13 51.191 53.474 2.621 4.499 o
0 9 14 0.224 -1.149 1.810 46.478 o
0 9 15 0.122 -2.199 1.136 117.999 o
0 9 16 4.247 3.485 1.030 124.759 o
0 9 17 3.449 4.145 0.875 169.035 o
0 9 18 0.018 0.540 0.922 179.206 o
0 10 0 28.424 28.622 1.209 15.906 o
0 10 1 90.828 95.541 2.096 1.697 o
0 10 2 61.490 72.948 1.805 3.318 o
0 10 3 12.540 15.430 1.050 52.054 o
0 10 4 65.020 71.524 2.500 2.964 o
0 10 5 498.080 519.940 17.559 0.053 o
0 10 6 1.712 2.527 0.737 261.804 o
0 10 7 0.897 2.016 0.969 159.475 o
0 10 8 5.281 2.934 1.366 73.677 o
0 10 9 5.860 5.990 1.550 55.347 o
0 10 10 0.337 1.963 1.152 114.200 o
0 10 11 3.123 2.073 1.132 112.098 o
0 10 12 24.951 26.572 2.532 11.800 o
0 10 13 2.330 2.008 1.028 137.767 o
0 10 14 10.685 9.761 1.132 64.584 o
0 10 15 0.761 0.340 2.048 36.275 o
0 10 16 4.470 4.599 0.827 171.732 o
0 10 17 0.374 1.795 0.750 267.187 o
0 10 18 0.498 1.343 0.609 403.807 o
0 11 1 2.625 3.063 0.484 489.371 o
0 11 2 4.630 5.211 0.525 299.871 o
0 11 3 1.697 1.274 0.808 224.815 o
0 11 4 1.748 0.722 0.727 277.489 o
0 11 5 12.422 15.242 1.045 52.954 o
0 11 6 104.087 104.132 4.067 1.220 o
0 11 7 54.073 52.654 2.876 4.117 o
0 11 8 26.723 30.303 1.974 13.032 o
0 11 9 8.399 5.556 1.693 44.522 o
0 11 10 14.235 12.990 1.888 27.824 o
0 11 11 0.077 0.135 1.146 116.011 o
0 11 12 4.499 4.148 1.165 98.279 o
0 11 13 24.514 20.706 1.564 19.411 o
0 11 14 1.461 2.332 0.913 176.420 o
0 11 15 0.006 0.159 1.008 150.006 o
0 11 16 4.292 7.078 0.987 122.174 o
0 11 17 6.596 7.689 0.751 145.236 o
0 12 0 1.045 0.867 0.741 272.270 o
0 12 1 1.998 2.044 0.540 458.689 o
0 12 2 2.945 3.279 0.556 377.933 o
0 12 3 74.266 70.558 2.607 2.533 o
0 12 4 19.244 21.585 2.108 18.024 o
0 12 5 38.319 43.209 1.862 7.841 o
0 12 6 23.545 25.175 1.400 19.625 o
0 12 7 118.474 114.630 4.869 0.946 o
0 12 8 17.434 15.507 2.228 19.566 o
0 12 9 90.177 90.356 4.827 1.455 o
0 12 10 10.206 12.862 1.900 31.483 o
0 12 11 64.118 67.870 4.362 2.467 o
0 12 12 2.657 2.564 1.154 108.813 o
0 12 13 7.513 7.677 1.189 76.685 o
0 12 14 0.442 -0.322 0.824 224.214 o
0 12 15 11.119 12.756 1.194 54.679 o
0 12 16 4.736 3.768 1.230 89.257 o
0 13 1 19.720 19.042 0.860 33.557 o
0 13 2 72.442 65.267 1.743 2.923 o
0 13 3 44.166 40.012 1.816 7.053 o
0 13 4 4.694 4.244 0.970 132.712 o
0 13 5 10.697 8.304 0.929 82.694 o
0 13 6 8.835 9.017 1.133 73.390 o
0 13 7 33.115 31.510 2.891 8.028 o
0 13 8 62.606 66.883 4.518 2.481 o
0 13 9 38.407 38.330 2.299 7.611 o
0 13 10 11.078 10.563 1.850 33.021 o
0 13 11 14.156 17.622 1.612 30.821 o
0 13 12 0.034 0.851 1.087 128.861 o
0 13 13 0.616 1.704 0.951 166.828 o
0 13 14 0.335 1.296 1.580 60.903 o
0 13 15 7.960 7.124 1.882 36.871 o
0 13 16 4.996 4.419 0.594 260.826 o
0 14 0 192.325 185.895 5.999 0.383 o
0 14 1 9.641 8.566 0.739 108.216 o
0 14 2 34.396 33.078 1.452 11.169 o
0 14 3 17.642 20.144 1.305 29.770 o
0 14 4 80.553 77.477 2.922 2.122 o
0 14 5 41.495 44.707 1.757 7.184 o
0 14 6 99.251 99.962 3.083 1.404 o
0 14 7 4.354 7.075 1.319 75.511 o
0 14 8 12.593 12.711 2.103 25.306 o
0 14 9 0.894 0.497 1.089 127.937 o
0 14 10 35.407 39.378 6.445 2.768 o
0 14 11 11.711 11.852 1.195 54.203 o
0 14 12 0.052 -0.168 0.727 288.015 o
0 14 13 0.033 0.680 0.613 404.507 o
0 14 14 0.419 -0.443 1.352 83.317 o
0 14 15 11.521 9.106 0.766 87.786 o
0 15 1 0.110 0.481 0.718 294.951 o
0 15 2 41.194 43.905 1.724 7.362 o
0 15 3 9.448 10.900 1.011 75.847 o
0 15 4 0.632 0.308 1.018 146.665 o
0 15 5 3.951 4.227 1.016 127.297 o
0 15 6 5.943 6.822 1.159 87.981 o
0 15 7 43.396 39.748 1.908 7.108 o
0 15 8 2.004 2.299 0.996 146.889 o
0 15 9 74.508 74.845 4.675 1.965 o
0 15 10 0.587 1.180 0.833 217.438 o
0 15 11 13.784 11.981 1.082 52.355 o
0 15 12 0.209 0.553 0.894 190.207 o
0 15 13 0.002 1.370 0.688 320.381 o
0 15 14 1.209 1.345 0.967 160.164 o
0 16 0 49.825 49.838 3.460 4.140 o
0 16 1 31.707 33.612 1.461 12.094 o
0 16 2 6.502 6.898 0.931 116.642 o
0 16 3 17.571 15.572 1.085 37.764 o
0 16 4 13.956 13.801 1.186 45.611 o
0 16 5 0.099 1.723 0.917 180.328 o
0 16 6 6.991 6.701 1.078 92.989 o
0 16 7 11.936 10.766 1.113 59.227 o
0 16 8 12.860 12.184 1.406 42.631 o
0 16 9 1.586 1.016 0.850 205.170 o
0 16 10 0.444 0.248 0.709 302.481 o
0 16 11 0.356 0.150 0.654 355.653 o
0 16 12 7.010 6.190 1.023 101.569 o
0 16 13 6.631 7.188 1.232 76.875 o
0 17 1 25.637 27.725 1.537 16.387 o
0 17 2 8.887 6.700 1.033 87.935 o
0 17 3 40.267 40.741 1.582 8.083 o
0 17 4 24.675 25.178 1.364 18.963 o
0 17 5 0.592 0.345 1.259 95.916 o
0 17 6 47.498 53.749 2.331 5.075 o
0 17 7 0.030 -0.457 0.809 232.571 o
0 17 8 0.993 -0.133 0.736 278.796 o
0 17 9 0.000 0.166 0.662 347.428 o
0 17 10 4.030 4.221 0.631 269.401 o
0 17 11 0.022 0.971 0.676 332.850 o
0 17 12 4.625 2.470 0.932 149.099 o
0 18 0 22.169 18.895 2.221 16.249 o
0 18 1 33.566 35.254 2.257 9.099 o
0 18 2 0.580 1.454 0.840 213.807 o
0 18 3 16.244 12.232 1.027 46.495 o
0 18 4 6.084 7.706 1.201 80.980 o
0 18 5 31.328 28.728 2.426 10.045 o
0 18 6 12.320 10.958 1.690 35.713 o
0 18 7 0.063 0.944 0.929 176.420 o
0 18 8 2.511 2.822 0.862 187.603 o
0 18 9 0.182 0.434 0.819 226.876 o
0 18 10 0.051 0.341 0.602 420.408 o
0 19 1 6.647 8.540 1.088 88.928 o
0 19 2 0.060 -0.083 1.069 133.423 o
0 19 3 3.986 2.793 1.335 79.734 o
0 19 4 28.778 25.344 1.452 15.633 o
0 19 5 4.985 5.225 1.160 95.092 o
0 19 6 4.777 4.562 1.150 98.649 o
0 19 7 0.072 0.407 0.660 348.920 o
0 19 8 0.216 1.292 0.801 236.246 o
0 20 0 0.116 1.226 1.018 146.794 o
0 20 1 0.347 0.203 1.027 144.190 o
0 20 2 10.012 8.437 1.265 60.940 o
0 20 3 14.516 14.557 1.484 35.309 o
0 20 4 6.628 6.184 1.107 92.600 o
0 20 5 3.178 3.715 0.941 152.523 o
1 0 1 1414.120 1455.850 37.819 0.007 o
1 0 2 7368.690 7046.370 238.612 0.000 o
1 0 3 2197.010 2246.790 66.568 0.003 o
1 0 4 336.908 330.115 13.171 0.118 o
1 0 5 1613.200 1644.110 43.305 0.005 o
1 0 6 14.839 19.562 3.699 9.302 o
1 0 7 144.433 149.875 11.193 0.449 o
1 0 8 99.525 111.069 3.310 1.293 o
1 0 9 7.543 5.105 0.666 169.799 o
1 0 10 5.900 7.726 0.854 132.066 o
1 0 11 15.952 16.971 1.181 37.620 o
1 0 12 19.748 21.927 1.378 25.009 o
1 0 13 5.471 4.518 1.031 114.616 o
1 0 14 96.235 99.357 3.954 1.382 o
1 0 15 68.759 63.984 2.419 2.989 o
1 0 16 0.791 1.337 0.828 219.284 o
1 0 17 22.031 18.355 1.119 27.295 o
1 0 18 13.837 16.323 2.108 23.102 o
1 0 19 3.480 3.745 1.477 65.947 o
1 0 20 0.000 1.121 1.051 137.764 o
1 1 0 3628.040 3636.740 107.299 0.001 o
1 1 1 7893.810 7465.290 171.551 0.000 o
1 1 2 1292.850 1174.780 46.684 0.009 o
1 1 3 1535.380 1482.630 49.224 0.006 o
1 1 4 1438.060 1539.740 80.526 0.005 o
1 1 5 785.558 841.929 45.150 0.018 o
1 1 6 581.880 563.517 31.275 0.035 o
1 1 7 46.834 47.405 3.799 4.168 o
1 1 8 89.671 88.304 2.552 1.769 o
1 1 9 148.758 147.296 3.740 0.651 o
1 1 10 7.260 6.893 0.794 133.611 o
1 1 11 5.104 6.112 0.881 142.166 o
1 1 12 15.419 15.997 1.804 26.763 o
1 1 13 71.450 74.759 3.220 2.418 o
1 1 14 5.439 6.095 0.795 159.863 o
1 1 15 2.383 2.194 1.006 142.792 o
1 1 16 8.193 7.384 0.933 101.703 o
1 1 17 3.231 3.120 0.818 197.645 o
1 1 18 8.648 6.682 0.994 93.605 o
1 1 19 3.683 3.559 1.444 68.701 o
1 1 20 0.943 -0.536 1.009 148.979 o
1 2 0 5461.220 5230.790 134.608 0.000 o
1 2 1 1520.740 1203.790 63.268 0.006 o
1 2 2 530.172 516.207 28.080 0.043 o
1 2 3 1011.360 962.383 46.838 0.013 o
1 2 4 422.426 443.186 24.749 0.062 o
1 2 5 570.031 613.085 55.005 0.024 o
1 2 6 629.140 626.655 48.513 0.024 o
1 2 7 585.857 558.116 15.028 0.043 o
1 2 8 319.043 311.860 7.965 0.143 o
1 2 9 73.844 86.787 2.832 2.204 o
1 2 10 204.451 196.245 5.261 0.351 o
1 2 11 32.941 34.370 2.152 9.642 o
1 2 12 3.423 3.671 1.129 109.045 o
1 2 13 9.301 9.795 0.868 92.353 o
1 2 14 3.488 2.713 0.759 223.766 o
1 2 15 45.344 40.798 2.628 5.833 o
1 2 16 6.213 5.718 0.933 123.182 o
1 2 17 4.093 2.489 0.818 191.632 o
1 2 18 2.232 2.776 1.074 125.787 o
1 2 19 0.008 -0.298 1.296 90.629 o
1 3 0 4624.460 4496.820 231.214 0.001 o
1 3 1 297.963 284.285 15.269 0.139 o
1 3 2 1359.370 1336.420 49.839 0.007 o
1 3 3 1946.100 1848.290 87.217 0.003 o
1 3 4 1038.760 1102.000 41.640 0.012 o
1 3 5 896.564 877.806 69.527 0.012 o
1 3 6 364.960 340.483 20.492 0.090 o
1 3 7 65.209 67.437 2.532 3.052 o
1 3 8 126.688 132.253 3.890 0.845 o
1 3 9 2.906 3.944 0.615 314.821 o
1 3 10 97.986 97.254 3.622 1.402 o
1 3 11 15.143 15.270 0.916 48.447 o
1 3 12 39.686 37.263 1.541 8.710 o
1 3 13 21.529 22.314 1.191 24.706 o
1 3 14 91.702 87.503 3.389 1.637 o
1 3 15 20.344 18.866 1.624 23.157 o
1 3 16 4.866 5.102 0.932 136.772 o
1 3 17 13.076 13.701 1.041 53.474 o
1 3 18 2.164 3.131 1.262 92.115 o
1 3 19 0.500 0.058 1.276 93.546 o
1 4 0 1264.210 1192.660 43.704 0.009 o
1 4 1 2964.840 3147.420 161.286 0.001 o
1 4 2 1015.730 1054.840 56.317 0.011 o
1 4 3 190.328 198.455 12.108 0.293 o
1 4 4 2445.510 2558.230 120.082 0.002 o
1 4 5 1515.360 1531.700 57.665 0.006 o
1 4 6 156.079 131.117 5.503 0.613 o
1 4 7 538.486 549.910 17.620 0.047 o
1 4 8 49.544 54.413 2.068 5.001 o
1 4 9 35.888 44.448 1.398 8.980 o
1 4 10 39.703 41.484 1.410 8.358 o
1 4 11 19.216 15.819 1.186 32.565 o
1 4 12 1.170 0.783 0.714 292.970 o
1 4 13 75.749 72.446 2.593 2.439 o
1 4 14 6.807 7.433 0.891 118.399 o
1 4 15 27.388 28.280 1.666 14.590 o
1 4 16 4.097 5.301 0.952 137.384 o
1 4 17 9.482 12.111 1.331 53.557 o
1 4 18 7.032 6.876 1.054 95.277 o
1 4 19 2.322 3.075 0.895 175.549 o
1 5 0 468.659 397.645 15.681 0.068 o
1 5 1 619.267 567.880 30.074 0.034 o
1 5 2 58.099 46.302 2.113 4.506 o
1 5 3 594.297 593.535 132.346 0.007 o
1 5 4 1307.880 1285.620 48.690 0.008 o
1 5 5 258.233 293.183 11.576 0.177 o
1 5 6 2011.580 2117.700 49.260 0.003 o
1 5 7 130.509 146.380 3.536 0.774 o
1 5 8 235.125 221.930 5.853 0.269 o
1 5 9 103.939 108.838 2.927 1.269 o
1 5 10 25.088 26.660 1.089 19.668 o
1 5 11 43.306 42.372 2.106 6.646 o
1 5 12 2.087 1.252 0.941 165.822 o
1 5 13 26.098 25.164 1.449 17.412 o
1 5 14 38.707 38.325 1.669 8.621 o
1 5 15 2.274 2.725 0.960 155.279 o
1 5 16 33.800 33.179 1.846 10.369 o
1 5 17 0.906 0.979 0.771 252.726 o
1 5 18 6.281 5.759 1.311 72.826 o
1 5 19 0.575 1.158 0.850 208.973 o
1 6 0 670.457 732.023 31.527 0.026 o
1 6 1 192.896 198.768 7.208 0.353 o
1 6 2 273.073 257.756 7.193 0.198 o
1 6 3 449.876 452.117 26.198 0.056 o
1 6 4 66.174 80.835 5.814 1.807 o
1 6 5 925.577 952.105 22.321 0.017 o
1 6 6 132.284 131.765 3.233 0.823 o
1 6 7 59.132 50.581 1.754 4.383 o
1 6 8 59.656 66.949 2.397 3.439 o
1 6 9 44.815 44.502 1.730 6.628 o
1 6 10 168.780 164.106 4.527 0.508 o
1 6 11 13.957 14.274 1.278 42.181 o
1 6 12 15.851 14.512 1.304 37.389 o
1 6 13 33.909 35.539 1.752 10.197 o
1 6 14 83.553 85.832 3.004 1.902 o
1 6 15 2.966 2.232 0.768 229.582 o
1 6 16 1.570 2.512 0.975 154.408 o
1 6 17 0.517 -0.361 1.395 78.280 o
1 6 18 0.363 0.058 1.130 119.202 o
1 6 19 4.964 3.534 0.890 153.254 o
1 7 0 88.323 82.110 5.173 1.506 o
1 7 1 1929.780 2017.610 75.557 0.003 o
1 7 2 299.452 291.726 9.183 0.158 o
1 7 3 1099.480 1102.970 25.815 0.012 o
1 7 4 51.019 49.966 1.376 5.526 o
1 7 5 252.833 255.176 7.020 0.220 o
1 7 6 0.166 0.280 0.529 543.267 o
1 7 7 134.083 125.474 3.284 0.833 o
1 7 8 8.972 8.292 0.678 124.363 o
1 7 9 288.692 294.143 9.029 0.165 o
1 7 10 53.066 58.042 2.697 4.093 o
1 7 11 82.661 84.210 3.343 1.896 o
1 7 12 0.933 0.752 1.074 131.183 o
1 7 13 93.380 89.778 3.890 1.522 o
1 7 14 10.545 10.248 0.984 73.958 o
1 7 15 3.175 4.601 0.814 191.449 o
1 7 16 8.131 8.023 0.995 92.616 o
1 7 17 11.793 12.241 1.747 34.029 o
1 7 18 1.879 3.770 1.171 106.291 o
1 7 19 2.348 2.486 0.752 244.459 o
1 8 0 67.966 60.992 1.687 3.316 o
1 8 1 254.217 233.227 5.047 0.239 o
1 8 2 285.719 288.547 7.106 0.175 o
1 8 3 121.590 118.807 2.703 0.996 o
1 8 4 26.055 25.003 0.854 20.763 o
1 8 5 3.144 3.265 0.644 294.821 o
1 8 6 110.243 105.379 3.451 1.173 o
1 8 7 49.844 46.581 1.786 5.650 o
1 8 8 255.541 248.694 7.709 0.217 o
1 8 9 4.233 3.808 0.992 132.387 o
1 8 10 407.398 414.151 21.849 0.071 o
1 8 11 283.660 287.799 15.437 0.145 o
1 8 12 11.877 10.841 1.348 48.388 o
1 8 13 3.025 3.174 1.166 104.763 o
1 8 14 23.089 25.645 1.346 20.197 o
1 8 15 7.252 8.878 0.897 107.857 o
1 8 16 4.835 5.582 0.914 139.380 o
1 8 17 1.119 1.606 1.301 89.082 o
1 8 18 0.208 -0.050 1.002 151.794 o
1 9 0 23.583 25.719 0.990 22.135 o
1 9 1 77.407 80.945 1.947 2.324 o
1 9 2 66.435 54.240 1.351 3.741 o
1 9 3 72.194 79.282 1.834 2.584 o
1 9 4 258.160 266.558 5.952 0.213 o
1 9 5 268.549 271.027 8.360 0.191 o
1 9 6 89.356 88.442 4.085 1.587 o
1 9 7 34.253 36.045 1.534 10.506 o
1 9 8 33.691 35.832 1.559 10.678 o
1 9 9 125.787 128.161 5.222 0.812 o
1 9 10 194.319 200.205 7.822 0.341 o
1 9 11 48.249 51.849 3.612 4.062 o
1 9 12 29.696 32.205 2.640 9.351 o
1 9 13 4.815 3.125 1.178 97.156 o
1 9 14 15.263 17.696 1.140 39.229 o
1 9 15 0.646 0.704 0.721 290.426 o
1 9 16 3.841 4.355 0.902 156.257 o
1 9 17 0.703 1.656 1.195 105.909 o
1 9 18 1.037 1.940 0.966 160.140 o
1 10 0 197.440 204.600 5.524 0.354 o
1 10 1 34.160 35.176 1.020 11.771 o
1 10 2 3.459 2.952 0.455 482.535 o
1 10 3 44.989 48.291 1.295 6.646 o
1 10 4 39.055 37.064 1.083 9.574 o
1 10 5 133.631 125.354 4.124 0.809 o
1 10 6 61.981 60.994 2.283 3.524 o
1 10 7 126.754 139.538 4.546 0.792 o
1 10 8 42.432 46.967 2.404 6.071 o
1 10 9 2.860 3.017 1.226 95.870 o
1 10 10 62.322 62.332 3.024 3.174 o
1 10 11 14.148 17.369 1.921 25.363 o
1 10 12 39.790 39.947 3.050 6.050 o
1 10 13 69.770 68.389 4.324 2.283 o
1 10 14 10.838 11.307 0.968 71.001 o
1 10 15 4.234 4.638 0.994 129.181 o
1 10 16 4.017 4.253 1.488 63.944 o
1 10 17 2.362 1.908 1.157 109.744 o
1 11 0 116.708 107.867 3.099 1.096 o
1 11 1 3.850 3.808 0.567 325.219 o
1 11 2 77.677 76.982 1.899 2.396 o
1 11 3 9.455 8.339 0.589 129.982 o
1 11 4 77.099 71.019 1.805 2.555 o
1 11 5 47.438 49.612 1.676 5.858 o
1 11 6 98.927 92.460 3.171 1.469 o
1 11 7 53.999 53.993 2.133 4.519 o
1 11 8 22.862 23.475 2.757 11.789 o
1 11 9 74.602 71.554 4.170 2.129 o
1 11 10 13.201 10.911 1.739 33.319 o
1 11 11 2.293 1.387 1.341 82.871 o
1 11 12 32.886 34.466 2.806 8.001 o
1 11 13 9.106 8.184 1.597 45.812 o
1 11 14 8.206 11.750 2.165 27.353 o
1 11 15 10.367 11.880 1.992 29.572 o
1 11 16 1.504 0.742 1.239 98.206 o
1 11 17 1.085 2.154 1.007 147.181 o
1 12 0 27.379 30.607 1.256 15.746 o
1 12 1 30.316 30.281 1.020 14.900 o
1 12 2 10.113 11.609 0.769 88.711 o
1 12 3 12.115 11.577 0.693 79.968 o
1 12 4 40.788 39.977 1.498 8.163 o
1 12 5 162.641 155.373 4.731 0.546 o
1 12 6 14.089 13.296 1.030 51.261 o
1 12 7 123.026 111.597 5.778 0.868 o
1 12 8 18.258 16.876 1.749 24.460 o
1 12 9 23.143 22.489 1.790 18.010 o
1 12 10 2.760 4.170 1.312 83.432 o
1 12 11 0.629 1.172 1.215 102.735 o
1 12 12 20.155 18.479 1.575 24.098 o
1 12 13 4.001 3.098 1.389 73.719 o
1 12 14 9.133 11.376 1.465 48.764 o
1 12 15 3.882 2.965 0.943 149.748 o
1 12 16 2.093 2.967 1.216 99.201 o
1 13 0 45.229 38.879 1.780 7.002 o
1 13 1 46.294 42.996 1.315 6.876 o
1 13 2 54.416 55.893 1.580 4.666 o
1 13 3 53.149 54.740 1.709 4.800 o
1 13 4 22.379 23.970 1.196 22.811 o
1 13 5 14.241 15.148 1.335 39.094 o
1 13 6 86.669 75.859 3.558 1.865 o
1 13 7 10.668 8.438 1.151 65.939 o
1 13 8 3.208 3.147 0.861 180.661 o
1 13 9 25.241 23.833 1.876 15.775 o
1 13 10 15.229 15.126 1.551 32.305 o
1 13 11 26.104 31.172 1.987 13.049 o
1 13 12 7.314 8.365 1.244 71.377 o
1 13 13 6.126 5.735 1.037 106.222 o
1 13 14 2.904 4.196 1.087 117.932 o
1 13 15 0.775 1.295 0.641 363.166 o
1 13 16 3.366 1.914 0.897 171.599 o
1 14 0 0.112 -0.100 0.858 206.712 o
1 14 1 20.698 21.894 1.213 25.719 o
1 14 2 112.430 114.044 2.758 1.127 o
1 14 3 88.612 84.130 2.365 1.869 o
1 14 4 23.700 23.735 1.382 20.223 o
1 14 5 32.794 31.399 1.225 12.744 o
1 14 6 6.248 7.354 1.160 85.416 o
1 14 7 7.743 6.689 1.096 87.128 o
1 14 8 54.129 50.200 2.664 4.353 o
1 14 9 9.577 9.988 1.423 51.335 o
1 14 10 18.180 21.059 1.684 23.442 o
1 14 11 2.537 2.944 1.478 67.568 o
1 14 12 2.626 2.557 1.047 130.887 o
1 14 13 1.811 3.219 1.111 118.363 o
1 14 14 0.085 0.160 0.812 230.840 o
1 14 15 0.415 0.315 0.941 171.599 o
1 15 0 15.182 16.921 1.341 35.566 o
1 15 1 27.633 27.495 1.361 16.096 o
1 15 2 6.677 6.933 0.902 119.831 o
1 15 3 49.792 47.421 1.641 5.705 o
1 15 4 6.793 4.667 0.776 156.765 o
1 15 5 8.068 8.477 1.011 89.850 o
1 15 6 3.948 3.975 1.155 102.176 o
1 15 7 6.435 3.651 0.962 124.022 o
1 15 8 12.920 12.801 2.292 22.035 o
1 15 9 3.954 5.378 1.297 81.150 o
1 15 10 9.885 10.028 1.844 34.722 o
1 15 11 2.014 3.324 1.068 126.837 o
1 15 12 2.776 3.768 0.936 156.692 o
1 15 13 3.233 3.772 1.546 60.776 o
1 16 0 26.121 21.045 1.388 19.299 o
1 16 1 51.051 49.870 2.136 5.040 o
1 16 2 7.873 6.196 1.246 72.993 o
1 16 3 5.142 5.732 0.848 151.780 o
1 16 4 9.794 8.413 1.096 73.514 o
1 16 5 10.484 9.151 1.373 52.634 o
1 16 6 3.825 3.514 1.224 93.017 o
1 16 7 7.684 9.274 1.875 36.368 o
1 16 8 0.786 -0.939 1.669 54.617 o
1 16 9 1.571 2.051 1.103 122.198 o
1 16 10 3.419 4.768 1.425 69.892 o
1 16 11 8.654 9.902 1.045 79.545 o
1 16 12 0.173 0.719 0.695 314.983 o
1 16 13 1.191 1.652 0.862 199.954 o
1 17 0 22.362 21.883 1.368 22.395 o
1 17 1 8.330 6.368 1.127 81.878 o
1 17 2 2.775 2.561 0.923 164.571 o
1 17 3 1.066 0.807 1.134 117.526 o
1 17 4 5.027 4.677 1.061 111.484 o
1 17 5 6.312 5.011 1.080 100.729 o
1 17 6 1.908 3.053 1.057 130.325 o
1 17 7 5.345 6.124 1.509 58.807 o
1 17 8 2.531 2.497 1.378 77.665 o
1 17 9 1.390 2.134 0.882 189.142 o
1 17 10 0.917 1.035 0.926 175.820 o
1 17 11 0.632 0.533 0.630 380.828 o
1 18 0 0.196 0.355 0.661 347.842 o
1 18 1 3.640 4.578 1.147 103.527 o
1 18 2 0.524 -0.191 1.021 145.913 o
1 18 3 19.537 19.008 2.023 19.425 o
1 18 4 5.483 7.173 1.579 53.294 o
1 18 5 1.141 1.242 1.280 92.261 o
1 18 6 5.184 6.229 0.919 132.442 o
1 18 7 0.322 1.600 0.787 243.794 o
1 18 8 0.987 0.489 0.977 158.577 o
1 18 9 6.079 6.389 0.746 162.257 o
1 18 10 2.645 2.718 0.772 228.103 o
1 19 0 5.241 5.329 0.688 202.897 o
1 19 1 3.440 3.350 0.766 216.652 o
1 19 2 15.523 12.142 1.857 27.596 o
1 19 3 0.896 0.347 1.084 129.149 o
1 19 4 2.026 2.583 1.201 102.138 o
1 19 5 1.723 1.762 1.077 128.066 o
1 19 6 2.559 2.071 1.000 144.121 o
1 19 7 0.323 0.440 0.856 207.541 o
1 20 1 3.741 2.929 0.783 207.586 o
1 20 2 0.340 1.098 0.794 240.582 o
1 20 3 0.320 1.267 0.804 234.024 o
1 20 4 2.136 2.570 0.789 225.597 o
1 20 5 1.830 0.760 0.708 291.425 o
2 0 0 142.480 147.327 5.686 0.635 o
2 0 1 537.551 556.489 12.520 0.049 o
2 0 2 562.985 633.096 22.948 0.038 o
2 0 3 148.163 146.115 10.588 0.462 o
2 0 4 48.910 54.142 5.887 2.526 o
2 0 5 215.563 216.681 6.130 0.302 o
2 0 6 162.181 159.629 7.682 0.477 o
2 0 7 54.242 47.791 2.901 4.285 o
2 0 8 8.688 8.938 0.844 102.823 o
2 0 9 189.755 177.029 6.822 0.390 o
2 0 10 365.019 376.032 14.047 0.098 o
2 0 11 86.828 84.927 3.644 1.740 o
2 0 12 128.038 127.689 5.215 0.798 o
2 0 13 15.828 17.276 1.798 25.855 o
2 0 14 29.527 28.537 1.930 12.435 o
2 0 15 11.387 11.142 1.212 55.444 o
2 0 16 34.745 33.928 1.876 9.889 o
2 0 17 0.459 1.304 0.967 161.821 o
2 0 18 4.620 5.405 0.909 143.203 o
2 0 19 11.130 8.677 1.280 56.404 o
2 1 0 665.859 652.566 17.896 0.032 o
2 1 1 496.112 550.514 15.054 0.053 o
2 1 2 466.470 469.335 15.383 0.063 o
2 1 3 514.509 501.917 23.980 0.048 o
2 1 4 5.562 4.306 1.389 69.439 o
2 1 5 17.755 19.612 1.422 28.220 o
2 1 6 311.868 304.193 11.869 0.139 o
2 1 7 149.205 125.562 3.162 0.726 o
2 1 8 422.202 412.387 15.314 0.077 o
2 1 9 21.186 20.628 1.245 25.562 o
2 1 10 173.453 170.889 6.651 0.445 o
2 1 11 198.710 200.366 7.771 0.333 o
2 1 12 47.989 49.650 2.519 5.093 o
2 1 13 96.178 112.239 4.711 1.216 o
2 1 14 60.208 69.578 3.243 3.009 o
2 1 15 2.354 1.816 0.869 189.917 o
2 1 16 22.694 24.663 1.650 18.636 o
2 1 17 8.712 12.775 1.271 57.956 o
2 1 18 6.971 6.615 0.965 108.799 o
2 1 19 1.189 1.438 0.982 155.243 o
2 2 0 656.558 685.022 26.092 0.030 o
2 2 1 618.145 605.206 16.454 0.038 o
2 2 2 166.855 141.562 4.771 0.556 o
2 2 3 144.166 158.639 6.405 0.579 o
2 2 4 525.656 553.434 20.867 0.046 o
2 2 5 76.016 64.948 3.189 2.438 o
2 2 6 21.098 20.977 1.045 27.562 o
2 2 7 549.227 546.159 13.019 0.048 o
2 2 8 238.134 243.426 9.215 0.231 o
2 2 9 319.573 308.658 11.617 0.134 o
2 2 10 15.803 15.896 1.220 38.133 o
2 2 11 71.167 73.492 4.015 2.244 o
2 2 12 63.895 71.547 3.262 2.780 o
2 2 13 26.907 27.740 3.926 6.681 o
2 2 14 0.747 1.583 0.946 168.278 o
2 2 15 28.122 26.880 1.839 13.772 o
2 2 16 10.022 10.301 0.968 77.716 o
2 2 17 8.234 5.346 0.849 121.915 o
2 2 18 3.110 3.600 0.892 168.726 o
2 2 19 0.256 0.288 0.755 266.596 o
2 3 0 444.794 450.551 26.144 0.057 o
2 3 1 172.384 155.390 7.234 0.461 o
2 3 2 1425.380 1434.300 57.327 0.006 o
2 3 3 620.612 582.457 33.513 0.032 o
2 3 4 556.360 526.127 19.930 0.045 o
2 3 5 946.108 936.333 22.005 0.016 o
2 3 6 40.921 44.020 1.312 7.883 o
2 3 7 689.433 693.000 15.107 0.030 o
2 3 8 139.012 140.589 4.143 0.719 o
2 3 9 58.818 55.304 2.551 3.833 o
2 3 10 8.439 6.476 1.076 86.322 o
2 3 11 12.227 14.412 1.411 41.521 o
2 3 12 84.742 92.615 5.540 1.423 o
2 3 13 23.735 23.572 1.415 20.020 o
2 3 14 35.827 33.174 1.643 10.218 o
2 3 15 15.990 18.971 1.242 34.411 o
2 3 16 11.043 11.330 0.975 69.531 o
2 3 17 0.309 0.514 0.685 323.850 o
2 3 18 0.212 0.272 0.834 218.936 o
2 3 19 0.311 2.211 0.863 202.269 o
2 4 0 67.519 65.755 6.179 1.836 o
2 4 1 635.580 509.661 20.842 0.038 o
2 4 2 1.573 0.947 0.465 647.625 o
2 4 3 264.629 323.917 12.774 0.157 o
2 4 4 1804.700 1786.990 45.506 0.004 o
2 4 5 159.373 155.001 4.139 0.572 o
2 4 6 1341.810 1369.430 29.229 0.008 o
2 4 7 37.398 37.761 1.513 9.307 o
2 4 8 60.522 60.487 2.321 3.627 o
2 4 9 0.048 0.056 0.744 275.429 o
2 4 10 77.340 75.380 4.411 1.946 o
2 4 11 16.169 14.980 1.157 39.811 o
2 4 12 15.722 15.780 1.209 38.667 o
2 4 13 33.270 34.071 1.672 10.847 o
2 4 14 3.172 1.615 0.976 148.947 o
2 4 15 14.907 14.784 1.803 27.889 o
2 4 16 2.761 1.348 0.798 221.176 o
2 4 17 4.977 4.654 0.733 196.590 o
2 4 18 5.049 4.519 1.176 94.035 o
2 4 19 0.276 1.013 0.753 267.305 o
2 5 0 834.642 757.469 19.644 0.022 o
2 5 1 288.704 286.132 7.638 0.172 o
2 5 2 325.551 367.358 22.852 0.091 o
2 5 3 205.374 193.071 7.021 0.335 o
2 5 4 1218.920 1244.320 28.560 0.010 o
2 5 5 87.403 86.625 2.379 1.867 o
2 5 6 91.199 96.574 2.629 1.631 o
2 5 7 66.237 53.110 1.969 3.615 o
2 5 8 107.636 103.464 3.461 1.220 o
2 5 9 18.165 20.107 1.011 33.393 o
2 5 10 12.055 12.268 1.390 44.790 o
2 5 11 67.636 64.406 2.451 3.028 o
2 5 12 68.262 71.513 3.290 2.586 o
2 5 13 27.500 25.651 1.536 15.888 o
2 5 14 16.735 15.147 1.235 36.694 o
2 5 15 9.155 10.557 1.619 42.955 o
2 5 16 1.165 0.860 0.787 241.430 o
2 5 17 0.411 1.450 1.186 107.949 o
2 5 18 0.999 2.405 1.138 115.752 o
2 5 19 2.744 2.409 0.766 232.336 o
2 6 0 279.145 286.291 7.854 0.178 o
2 6 1 207.234 190.293 4.486 0.357 o
2 6 2 448.087 435.894 11.775 0.072 o
2 6 3 395.653 445.688 11.714 0.083 o
2 6 4 227.961 243.939 5.656 0.264 o
2 6 5 33.823 38.323 1.481 10.384 o
2 6 6 36.314 36.915 1.141 10.409 o
2 6 7 28.732 26.738 1.286 15.982 o
2 6 8 46.277 42.674 1.750 6.515 o
2 6 9 33.669 40.425 2.055 8.895 o
2 6 10 10.932 10.769 0.926 74.631 o
2 6 11 27.304 27.365 1.297 16.651 o
2 6 12 49.753 51.631 2.672 4.684 o
2 6 13 8.402 7.873 1.936 34.414 o
2 6 14 17.728 14.936 1.505 29.955 o
2 6 15 1.630 1.433 1.015 144.396 o
2 6 16 0.101 1.172 0.890 191.932 o
2 6 17 2.134 2.382 0.735 258.546 o
2 6 18 0.329 0.346 0.989 155.513 o
2 7 0 98.867 93.369 2.428 1.523 o
2 7 1 311.715 314.716 8.640 0.145 o
2 7 2 92.862 81.171 2.332 1.801 o
2 7 3 0.345 0.853 0.364 1127.780 o
2 7 4 2.496 2.042 0.480 533.565 o
2 7 5 129.573 139.511 3.847 0.796 o
2 7 6 7.237 9.041 0.841 115.234 o
2 7 7 4.779 5.847 0.808 166.072 o
2 7 8 26.967 24.036 1.581 16.459 o
2 7 9 81.300 82.197 2.945 2.024 o
2 7 10 1.236 0.131 0.904 184.623 o
2 7 11 10.425 10.845 1.136 63.317 o
2 7 12 29.157 30.877 1.596 13.378 o
2 7 13 20.679 20.771 2.234 16.417 o
2 7 14 3.333 4.302 1.481 65.471 o
2 7 15 10.398 11.256 1.371 50.406 o
2 7 16 2.835 5.104 1.113 111.409 o
2 7 17 1.264 -0.671 0.646 358.740 o
2 7 18 1.379 2.184 0.988 151.911 o
2 8 0 53.907 51.306 1.831 4.838 o
2 8 1 18.443 13.381 0.695 46.295 o
2 8 2 3.942 3.741 0.487 393.138 o
2 8 3 242.909 249.352 5.930 0.240 o
2 8 4 74.807 78.761 2.074 2.447 o
2 8 5 2.923 3.089 0.703 261.129 o
2 8 6 4.067 4.338 0.775 196.988 o
2 8 7 15.906 16.282 1.078 40.819 o
2 8 8 44.642 47.396 3.027 5.092 o
2 8 9 61.115 52.481 2.124 3.964 o
2 8 10 57.414 53.090 2.163 4.230 o
2 8 11 5.924 7.365 1.053 100.298 o
2 8 12 2.572 2.321 0.932 163.815 o
2 8 13 2.706 2.755 1.597 58.033 o
2 8 14 0.525 2.110 1.350 83.074 o
2 8 15 0.876 1.283 1.241 98.194 o
2 8 16 0.064 0.497 0.790 244.143 o
2 8 17 0.603 0.367 0.586 439.671 o
2 8 18 0.162 0.759 0.807 233.608 o
2 9 0 7.020 9.013 0.708 139.599 o
2 9 1 9.160 7.851 0.573 139.778 o
2 9 2 148.677 149.572 3.711 0.646 o
2 9 3 6.470 7.713 0.561 193.157 o
2 9 4 76.472 86.742 2.564 2.164 o
2 9 5 94.731 89.814 3.092 1.583 o
2 9 6 51.609 49.407 2.624 4.649 o
2 9 7 0.165 0.905 0.847 211.801 o
2 9 8 4.742 5.715 1.218 87.580 o
2 9 9 26.807 21.430 1.667 16.857 o
2 9 10 2.468 2.362 0.955 156.895 o
2 9 11 52.081 50.709 2.110 4.898 o
2 9 12 36.174 37.449 4.078 5.074 o
2 9 13 30.397 29.479 1.882 12.092 o
2 9 14 1.375 2.109 1.340 83.560 o
2 9 15 0.422 0.978 1.105 124.295 o
2 9 16 1.008 0.399 0.923 177.338 o
2 9 17 0.279 1.253 0.530 534.493 o
2 9 18 0.495 -0.881 0.681 327.575 o
2 10 0 241.741 227.363 5.483 0.258 o
2 10 1 95.769 88.627 2.617 1.619 o
2 10 2 164.154 171.904 4.236 0.515 o
2 10 3 40.361 42.653 1.759 7.614 o
2 10 4 108.019 105.300 3.061 1.228 o
2 10 5 6.431 6.633 0.915 120.932 o
2 10 6 15.863 14.566 1.099 42.452 o
2 10 7 14.362 11.671 1.089 50.810 o
2 10 8 15.212 17.761 2.632 16.021 o
2 10 9 5.078 6.698 1.947 37.086 o
2 10 10 34.636 31.147 1.614 11.030 o
2 10 11 13.377 13.493 1.232 45.928 o
2 10 12 7.318 6.153 1.282 71.701 o
2 10 13 1.492 1.881 1.109 121.238 o
2 10 14 1.167 0.920 0.973 158.911 o
2 10 15 4.042 4.141 1.144 103.267 o
2 10 16 0.704 0.231 0.794 240.787 o
2 10 17 0.288 1.535 0.860 204.677 o
2 11 0 7.297 7.675 0.677 150.881 o
2 11 1 63.697 62.481 2.061 3.438 o
2 11 2 62.857 61.330 2.170 3.495 o
2 11 3 105.098 108.916 3.714 1.200 o
2 11 4 59.010 56.149 2.198 3.953 o
2 11 5 9.919 12.101 1.088 65.763 o
2 11 6 55.257 59.429 2.575 3.934 o
2 11 7 16.604 16.680 1.228 35.648 o
2 11 8 6.503 8.269 1.065 93.044 o
2 11 9 12.538 14.571 1.598 35.421 o
2 11 10 5.360 3.250 0.943 137.766 o
2 11 11 3.029 2.819 1.911 40.738 o
2 11 12 3.167 5.401 1.245 89.495 o
2 11 13 16.520 19.545 1.508 28.488 o
2 11 14 6.875 6.724 1.702 45.317 o
2 11 15 3.688 2.955 1.706 50.269 o
2 11 16 3.632 3.842 0.752 216.868 o
2 12 0 9.407 9.293 0.960 84.640 o
2 12 1 55.287 54.317 1.918 4.495 o
2 12 2 29.606 30.389 1.555 13.435 o
2 12 3 45.417 38.023 1.732 7.103 o
2 12 4 92.588 82.250 4.894 1.473 o
2 12 5 90.603 95.154 3.768 1.538 o
2 12 6 26.276 24.443 1.676 16.211 o
2 12 7 0.998 2.442 0.996 150.187 o
2 12 8 0.230 1.262 0.952 167.507 o
2 12 9 4.803 1.553 1.055 121.807 o
2 12 10 3.144 3.897 1.733 48.859 o
2 12 11 1.083 2.161 1.144 114.567 o
2 12 12 25.204 33.735 2.347 11.388 o
2 12 13 2.372 3.616 1.743 48.867 o
2 12 14 0.574 -0.076 0.797 239.360 o
2 12 15 2.699 3.730 0.674 278.382 o
2 13 0 37.961 35.854 1.522 9.405 o
2 13 1 20.788 20.515 1.184 26.796 o
2 13 2 2.046 1.798 0.915 173.818 o
2 13 3 32.463 28.738 1.909 11.374 o
2 13 4 41.689 43.103 2.387 6.490 o
2 13 5 0.841 -0.564 0.883 194.423 o
2 13 6 3.360 2.258 1.093 118.573 o
2 13 7 35.859 32.548 1.612 10.379 o
2 13 8 6.066 4.020 0.956 126.585 o
2 13 9 19.638 22.779 1.527 23.044 o
2 13 10 3.051 3.657 1.566 59.548 o
2 13 11 3.194 2.643 1.077 121.732 o
2 13 12 0.097 0.202 0.965 163.552 o
2 13 13 2.040 0.899 0.816 219.802 o
2 13 14 1.499 2.881 0.720 273.338 o
2 13 15 1.326 1.765 0.906 180.857 o
2 14 0 13.546 15.951 1.181 44.112 o
2 14 1 90.766 94.308 3.283 1.598 o
2 14 2 27.995 27.520 1.509 15.195 o
2 14 3 14.011 11.417 1.399 41.336 o
2 14 4 43.172 46.026 1.982 6.511 o
2 14 5 13.181 15.957 1.546 34.784 o
2 14 6 24.302 21.104 2.008 16.153 o
2 14 7 5.610 3.969 0.887 145.996 o
2 14 8 18.958 18.620 1.852 21.820 o
2 14 9 5.654 6.920 1.182 86.283 o
2 14 10 4.475 3.382 1.451 66.966 o
2 14 11 1.892 1.173 1.627 56.934 o
2 14 12 3.772 5.085 1.297 81.874 o
2 14 13 2.014 2.829 1.024 138.354 o
2 14 14 0.323 1.338 0.534 526.618 o
2 15 0 31.983 33.589 1.827 10.950 o
2 15 1 64.789 63.508 3.023 3.013 o
2 15 2 3.960 2.794 1.165 102.547 o
2 15 3 26.583 24.091 1.748 15.728 o
2 15 4 4.636 4.356 1.195 93.213 o
2 15 5 5.394 4.015 0.902 144.201 o
2 15 6 6.971 7.747 0.946 107.516 o
2 15 7 10.620 9.155 0.950 78.956 o
2 15 8 8.917 6.922 1.173 74.099 o
2 15 9 2.982 3.653 1.070 122.050 o
2 15 10 14.353 13.705 1.758 29.940 o
2 15 11 0.401 1.695 0.862 203.241 o
2 15 12 6.295 8.767 1.395 62.128 o
2 15 13 0.065 0.725 0.514 574.640 o
2 16 0 0.672 1.091 0.753 265.816 o
2 16 1 19.360 15.770 2.504 15.916 o
2 16 2 19.755 20.440 1.540 23.936 o
2 16 3 15.836 15.123 1.366 35.431 o
2 16 4 0.627 2.127 0.987 154.382 o
2 16 5 3.050 3.172 1.009 136.739 o
2 16 6 0.524 0.294 0.894 190.038 o
2 16 7 13.470 9.229 1.083 57.981 o
2 16 8 7.916 7.279 1.029 92.222 o
2 16 9 5.673 8.905 1.507 55.892 o
2 16 10 0.238 1.887 1.041 139.684 o
2 16 11 1.271 2.370 0.889 186.623 o
2 16 12 1.591 1.810 0.649 339.656 o
2 17 0 0.010 0.085 1.034 142.451 o
2 17 1 1.815 1.303 0.939 167.596 o
2 17 2 3.121 1.606 0.930 163.375 o
2 17 3 7.846 7.029 1.037 92.366 o
2 17 4 5.884 6.137 1.000 112.320 o
2 17 5 4.500 5.112 1.338 75.742 o
2 17 6 3.542 2.815 1.232 93.596 o
2 17 7 9.482 8.187 1.350 57.690 o
2 17 8 1.830 1.558 1.058 132.536 o
2 17 9 2.157 1.543 0.958 159.228 o
2 17 10 6.729 6.590 0.939 114.689 o
2 18 0 0.396 1.408 0.887 192.487 o
2 18 1 2.771 3.589 0.933 158.230 o
2 18 2 2.282 3.362 0.780 224.806 o
2 18 3 1.849 1.467 0.712 283.877 o
2 18 4 4.684 4.633 1.130 101.944 o
2 18 5 2.576 2.369 1.042 132.687 o
2 18 6 3.849 5.015 1.069 115.199 o
2 18 7 7.015 7.435 1.094 89.113 o
2 18 8 0.008 1.175 0.737 279.864 o
2 19 0 0.589 1.268 0.636 370.330 o
2 19 1 0.554 0.431 0.757 264.305 o
2 19 2 0.801 1.948 0.935 171.686 o
2 19 3 0.356 1.356 0.878 196.368 o
2 19 4 0.649 1.254 0.878 195.956 o
2 19 5 0.963 2.203 0.811 225.143 o
2 19 6 2.992 1.282 0.685 288.494 o
3 0 1 1.029 1.366 0.510 556.736 o
3 0 2 16.604 13.261 2.497 17.644 o
3 0 3 1.793 1.147 0.553 461.378 o
3 0 4 59.592 55.326 1.979 4.035 o
3 0 5 27.163 27.527 1.476 15.830 o
3 0 6 1.955 2.433 0.586 392.255 o
3 0 7 43.981 44.245 3.100 5.247 o
3 0 8 73.368 84.396 2.939 2.240 o
3 0 9 71.336 66.133 2.942 2.668 o
3 0 10 16.100 10.704 1.657 31.805 o
3 0 11 8.602 8.600 1.674 43.010 o
3 0 12 19.267 24.844 2.362 15.167 o
3 0 13 10.414 12.312 1.359 49.657 o
3 0 14 4.513 7.034 1.210 87.068 o
3 0 15 1.137 2.767 0.695 298.033 o
3 0 16 5.831 4.923 0.741 178.174 o
3 0 17 1.059 0.436 0.543 504.556 o
3 0 18 0.204 0.035 0.769 257.691 o
3 1 0 2.309 1.402 0.524 483.994 o
3 1 1 87.679 86.952 2.203 1.874 o
3 1 2 58.180 56.504 2.683 3.771 o
3 1 3 100.317 107.989 3.514 1.289 o
3 1 4 10.514 9.387 0.758 95.101 o
3 1 5 11.203 8.812 0.741 93.304 o
3 1 6 113.803 103.996 3.398 1.139 o
3 1 7 37.246 38.938 1.568 9.091 o
3 1 8 1.859 3.200 1.428 72.826 o
3 1 9 47.759 46.303 2.268 5.541 o
3 1 10 126.111 124.405 10.464 0.570 o
3 1 11 22.579 20.958 2.129 16.220 o
3 1 12 21.165 17.343 1.996 19.185 o
3 1 13 8.443 6.728 1.282 67.326 o
3 1 14 11.274 13.061 2.145 25.344 o
3 1 15 8.083 9.014 1.527 50.170 o
3 1 16 0.234 1.033 0.585 441.448 o
3 1 17 0.857 1.164 0.780 246.809 o
3 2 0 158.991 180.015 4.659 0.512 o
3 2 1 180.084 187.245 4.851 0.427 o
3 2 2 7.360 8.135 0.685 145.084 o
3 2 3 27.005 29.695 1.269 16.216 o
3 2 4 65.198 66.564 2.326 3.140 o
3 2 5 10.652 11.760 0.815 81.044 o
3 2 6 23.602 25.659 1.192 20.813 o
3 2 7 104.210 95.506 3.172 1.352 o
3 2 8 66.950 73.567 4.600 2.208 o
3 2 9 94.462 89.629 6.348 1.204 o
3 2 10 0.293 0.507 0.940 172.325 o
3 2 11 77.017 82.963 8.630 1.113 o
3 2 12 12.212 12.669 1.849 30.794 o
3 2 13 14.369 11.951 1.829 29.378 o
3 2 14 3.212 3.857 0.937 153.147 o
3 2 15 8.599 10.307 1.236 64.326 o
3 2 16 4.579 3.931 0.733 209.267 o
3 2 17 1.642 1.609 0.661 328.425 o
3 2 18 1.816 1.563 0.811 221.418 o
3 3 0 37.093 48.544 1.661 7.814 o
3 3 1 11.756 16.436 1.922 27.871 o
3 3 2 6.628 7.039 0.879 123.888 o
3 3 3 62.671 54.112 2.123 3.781 o
3 3 4 11.657 12.879 0.854 69.726 o
3 3 5 24.833 23.545 1.144 20.970 o
3 3 6 52.232 54.020 1.994 4.778 o
3 3 7 287.732 277.521 11.832 0.161 o
3 3 8 88.162 85.812 5.197 1.474 o
3 3 9 87.938 82.189 3.278 1.798 o
3 3 10 89.988 96.562 3.975 1.512 o
3 3 11 38.209 35.440 3.543 5.759 o
3 3 12 1.388 2.194 1.180 107.204 o
3 3 13 19.185 17.050 1.484 27.128 o
3 3 14 0.813 0.138 1.021 145.747 o
3 3 15 1.823 3.230 0.827 206.961 o
3 3 16 2.953 2.309 0.866 184.692 o
3 3 17 3.896 2.236 0.861 178.581 o
3 3 18 2.204 3.568 0.858 188.915 o
3 4 0 43.052 43.769 2.827 5.699 o
3 4 1 131.178 123.610 4.480 0.821 o
3 4 2 165.545 171.399 6.661 0.469 o
3 4 3 159.099 156.187 4.910 0.556 o
3 4 4 62.545 62.652 2.224 3.453 o
3 4 5 98.210 101.709 3.363 1.384 o
3 4 6 247.270 237.937 8.976 0.225 o
3 4 7 10.836 10.403 0.994 71.483 o
3 4 8 48.806 47.486 2.452 5.181 o
3 4 9 18.838 15.939 1.210 32.708 o
3 4 10 59.698 59.101 2.886 3.484 o
3 4 11 55.488 58.142 2.020 4.248 o
3 4 12 49.091 47.200 1.999 5.543 o
3 4 13 9.221 9.761 1.088 73.644 o
3 4 14 33.717 31.080 1.820 10.807 o
3 4 15 1.060 0.867 1.317 87.359 o
3 4 16 6.897 8.241 1.349 64.541 o
3 4 17 1.194 0.871 1.123 119.730 o
3 4 18 1.406 1.196 0.713 289.288 o
3 5 0 2.864 3.753 1.348 79.425 o
3 5 1 15.600 14.709 1.086 43.264 o
3 5 2 10.470 10.513 0.831 85.095 o
3 5 3 145.986 156.589 6.165 0.582 o
3 5 4 84.231 99.915 3.326 1.672 o
3 5 5 77.109 82.221 3.395 2.069 o
3 5 6 41.332 39.336 1.924 7.527 o
3 5 7 9.270 9.463 0.897 90.851 o
3 5 8 1.014 0.978 0.916 179.505 o
3 5 9 111.038 106.116 3.685 1.143 o
3 5 10 2.745 2.393 0.946 158.018 o
3 5 11 4.411 6.615 1.379 70.358 o
3 5 12 15.596 13.726 1.534 33.144 o
3 5 13 44.953 49.739 2.532 5.426 o
3 5 14 8.406 8.574 1.334 61.064 o
3 5 15 6.228 4.856 1.344 71.179 o
3 5 16 0.062 -1.398 0.979 158.835 o
3 5 17 1.853 1.930 0.609 374.975 o
3 5 18 6.416 7.590 0.877 123.570 o
3 6 0 3.493 2.784 0.896 167.543 o
3 6 1 34.274 32.679 2.316 9.096 o
3 6 2 18.494 19.287 1.346 28.577 o
3 6 3 60.655 65.325 2.360 3.441 o
3 6 4 114.389 117.558 3.352 1.054 o
3 6 5 8.193 9.909 0.818 106.025 o
3 6 6 37.338 34.186 1.480 9.919 o
3 6 7 45.521 48.095 1.993 5.978 o
3 6 8 29.654 29.863 2.083 11.564 o
3 6 9 53.193 53.251 2.216 4.585 o
3 6 10 21.106 20.273 2.092 17.477 o
3 6 11 51.584 52.625 2.697 4.449 o
3 6 12 18.918 18.892 3.036 11.906 o
3 6 13 12.928 12.517 1.393 42.597 o
3 6 14 6.673 8.785 1.160 80.561 o
3 6 15 3.084 1.174 1.129 114.060 o
3 6 16 2.323 3.026 0.989 146.048 o
3 6 17 8.379 8.262 3.382 12.557 o
3 7 0 0.154 -0.153 0.899 188.291 o
3 7 1 20.503 19.521 1.081 29.074 o
3 7 2 281.505 275.150 10.426 0.171 o
3 7 3 159.599 167.346 6.607 0.497 o
3 7 4 1.574 2.332 0.657 327.824 o
3 7 5 21.305 21.259 1.119 26.339 o
3 7 6 123.727 130.286 3.711 0.884 o
3 7 7 15.034 12.867 1.351 39.316 o
3 7 8 61.745 65.672 2.535 3.298 o
3 7 9 3.669 1.630 0.990 142.407 o
3 7 10 22.467 22.777 1.912 17.410 o
3 7 11 15.308 16.121 1.553 31.482 o
3 7 12 45.230 48.408 3.185 4.825 o
3 7 13 0.786 3.265 1.127 117.582 o
3 7 14 1.219 0.219 1.621 57.795 o
3 7 15 0.107 0.871 0.828 221.875 o
3 7 16 3.627 4.562 0.955 142.734 o
3 8 0 32.870 31.405 1.846 10.965 o
3 8 1 255.701 255.894 7.870 0.213 o
3 8 2 44.321 46.112 1.846 6.459 o
3 8 3 154.302 159.671 8.802 0.474 o
3 8 4 63.186 53.349 3.510 3.160 o
3 8 5 134.312 143.412 4.043 0.743 o
3 8 6 14.672 16.193 1.174 41.378 o
3 8 7 47.481 50.837 2.323 5.250 o
3 8 8 14.660 15.229 1.225 41.095 o
3 8 9 25.788 23.153 1.416 18.553 o
3 8 10 0.472 0.987 0.970 161.180 o
3 8 11 10.199 11.025 1.385 50.539 o
3 8 12 9.584 10.052 1.668 40.838 o
3 8 13 5.926 7.263 1.236 78.786 o
3 8 14 3.877 5.195 1.040 120.235 o
3 8 15 0.750 0.851 0.743 272.790 o
3 8 16 1.294 1.656 0.606 393.319 o
3 9 0 286.866 300.373 10.720 0.158 o
3 9 1 7.583 7.377 0.858 117.105 o
3 9 2 335.264 345.605 12.916 0.116 o
3 9 3 191.895 204.405 7.841 0.342 o
3 9 4 13.088 13.947 1.441 39.403 o
3 9 5 14.559 14.234 1.115 45.739 o
3 9 6 5.457 6.096 0.993 116.571 o
3 9 7 14.669 14.309 1.174 43.596 o
3 9 8 15.568 14.349 1.197 40.823 o
3 9 9 2.919 1.623 0.973 151.011 o
3 9 10 2.168 1.514 0.958 159.481 o
3 9 11 5.952 4.453 1.158 92.983 o
3 9 12 6.716 5.760 1.629 49.762 o
3 9 13 0.224 1.221 0.996 153.132 o
3 9 14 0.081 1.577 0.850 209.874 o
3 9 15 3.486 4.635 0.959 142.350 o
3 9 16 0.870 1.240 0.566 461.908 o
3 10 0 147.033 152.989 4.994 0.617 o
3 10 1 76.919 74.640 4.287 1.994 o
3 10 2 183.454 177.247 8.876 0.374 o
3 10 3 47.901 51.830 2.090 5.329 o
3 10 4 113.210 119.335 5.013 0.964 o
3 10 5 10.605 12.119 1.454 45.500 o
3 10 6 100.599 100.836 3.489 1.342 o
3 10 7 21.848 18.632 1.260 25.799 o
3 10 8 14.481 14.503 1.178 43.684 o
3 10 9 5.681 9.074 1.081 93.295 o
3 10 10 0.274 0.956 1.043 139.697 o
3 10 11 8.688 9.971 1.206 66.676 o
3 10 12 1.049 1.652 1.339 84.214 o
3 10 13 0.180 1.191 0.886 193.489 o
3 10 14 1.483 2.748 0.769 242.626 o
3 10 15 1.380 1.173 0.590 416.686 o
3 11 0 4.911 4.789 0.886 148.925 o
3 11 1 198.704 177.727 5.612 0.382 o
3 11 2 3.083 3.654 0.744 230.468 o
3 11 3 99.774 99.907 4.302 1.289 o
3 11 4 49.680 52.659 2.687 4.630 o
3 11 5 67.517 72.508 4.617 2.202 o
3 11 6 27.493 23.836 1.775 15.151 o
3 11 7 35.675 38.922 1.755 9.182 o
3 11 8 9.414 11.398 1.125 66.772 o
3 11 9 0.492 1.809 0.867 200.192 o
3 11 10 1.193 0.652 0.836 214.902 o
3 11 11 2.132 2.938 0.808 214.360 o
3 11 12 2.587 2.388 1.285 88.803 o
3 11 13 4.524 4.043 0.851 166.542 o
3 11 14 2.614 2.413 0.733 253.278 o
3 11 15 0.744 0.346 0.573 458.442 o
3 12 0 3.857 3.480 1.353 77.305 o
3 12 1 26.101 21.097 1.986 15.369 o
3 12 2 43.176 42.677 5.544 3.094 o
3 12 3 5.301 5.240 2.018 35.008 o
3 12 4 1.962 2.970 1.199 102.147 o
3 12 5 3.500 3.142 1.181 100.931 o
3 12 6 0.014 0.081 1.501 67.657 o
3 12 7 6.200 6.682 1.607 51.026 o
3 12 8 2.914 2.603 0.840 194.356 o
3 12 9 4.667 5.620 0.858 154.849 o
3 12 10 1.581 1.564 0.748 260.503 o
3 12 11 1.650 2.423 0.683 303.219 o
3 12 12 4.596 3.840 1.124 104.882 o
3 12 13 1.099 0.757 0.895 187.883 o
3 12 14 3.711 4.123 0.767 207.024 o
3 13 0 41.398 37.890 2.856 6.259 o
3 13 1 0.952 1.731 1.068 131.823 o
3 13 2 1.836 1.354 1.015 144.062 o
3 13 3 7.131 4.566 2.276 27.336 o
3 13 4 20.707 18.224 2.684 13.654 o
3 13 5 1.196 0.100 1.088 128.006 o
3 13 6 21.327 21.135 1.606 21.457 o
3 13 7 2.417 1.856 1.071 127.326 o
3 13 8 3.267 3.414 1.031 129.784 o
3 13 9 9.414 10.797 1.138 67.117 o
3 13 10 4.833 5.054 0.815 168.249 o
3 13 11 0.140 0.419 0.716 297.114 o
3 14 0 7.358 4.719 1.151 87.271 o
3 14 1 9.650 10.156 2.180 26.653 o
3 14 2 1.272 2.054 0.973 157.012 o
3 14 3 3.894 3.158 1.030 127.618 o
3 14 4 8.411 7.648 1.174 74.528 o
3 14 5 4.776 4.317 1.232 87.968 o
3 14 6 6.999 6.560 1.083 92.731 o
3 14 7 1.970 2.445 1.218 99.687 o
3 14 8 2.248 4.040 0.924 162.830 o
3 14 9 1.121 2.903 0.769 245.238 o
3 14 10 0.437 1.784 1.074 131.078 o
3 14 11 3.773 4.660 0.673 246.507 o
3 14 12 0.251 0.102 0.665 343.876 o
3 15 0 0.364 1.265 1.819 45.991 o
3 15 1 1.396 0.801 1.840 44.785 o
3 15 2 1.453 1.295 1.714 51.512 o
3 15 3 0.625 3.206 1.733 50.358 o
3 15 4 3.139 2.564 0.929 160.312 o
3 15 5 3.425 5.428 0.984 134.043 o
3 15 6 0.058 -0.245 0.853 209.227 o
3 15 7 1.009 0.894 0.785 243.359 o
3 15 8 0.527 2.226 0.705 299.103 o
3 15 9 5.301 7.395 1.149 90.630 o
3 15 10 1.634 1.844 0.843 206.037 o
3 15 11 0.269 2.022 0.671 332.991 o
3 16 0 0.185 0.077 1.500 67.740 o
3 16 1 0.658 1.720 1.477 69.530 o
3 16 2 0.069 0.786 1.474 70.067 o
3 16 3 0.091 0.539 1.330 86.071 o
3 16 4 0.199 0.678 0.746 273.280 o
3 16 5 0.899 1.011 0.723 286.518 o
3 16 6 1.141 0.204 0.664 340.613 o
3 16 7 0.087 -0.258 1.210 104.100 o
3 16 8 5.019 4.828 0.905 142.987 o
3 16 9 0.264 -0.891 0.637 374.689 o
3 17 0 1.744 1.972 0.842 205.264 o
3 17 1 1.036 2.310 1.259 94.865 o
3 17 2 2.653 2.453 1.185 103.534 o
3 17 3 0.971 0.738 1.087 128.148 o
3 17 4 0.231 -0.539 0.705 306.077 o
3 17 5 0.941 1.031 0.609 401.042 o
3 17 6 0.898 0.128 0.855 207.185 o
3 17 7 0.244 -0.612 0.710 301.821 o
3 18 0 1.003 2.362 0.638 355.271 o
3 18 1 1.255 1.734 0.603 397.249 o
3 18 2 0.350 0.539 0.558 487.254 o
4 0 0 38.922 40.035 3.109 6.067 o
4 0 1 89.381 90.147 3.148 1.688 o
4 0 2 25.172 22.255 1.090 21.627 o
4 0 3 14.690 12.751 0.856 56.303 o
4 0 4 0.640 0.796 0.682 324.574 o
4 0 5 1.085 1.943 0.723 281.171 o
4 0 6 31.162 29.106 1.647 12.694 o
4 0 7 210.952 242.554 9.420 0.263 o
4 0 8 46.397 46.863 2.585 5.373 o
4 0 9 61.957 68.640 3.302 2.924 o
4 0 10 21.287 23.844 3.046 10.742 o
4 0 11 26.033 26.924 1.858 14.668 o
4 0 12 0.080 0.372 1.118 121.834 o
4 0 13 1.594 -0.173 1.195 105.769 o
4 0 14 2.723 3.129 0.864 184.046 o
4 0 15 0.001 1.397 0.603 416.776 o
4 0 16 0.734 0.560 0.501 595.538 o
4 1 0 59.547 62.789 3.057 3.304 o
4 1 1 4.159 2.464 0.915 157.749 o
4 1 2 99.358 99.582 2.937 1.417 o
4 1 3 2.930 3.833 0.707 252.138 o
4 1 4 42.396 38.685 1.833 7.504 o
4 1 5 54.414 54.835 2.034 4.493 o
4 1 6 1.656 2.461 0.755 250.973 o
4 1 7 15.574 18.923 1.714 26.610 o
4 1 8 173.859 196.364 10.874 0.341 o
4 1 9 28.896 30.407 2.692 9.586 o
4 1 10 11.806 13.472 1.985 27.851 o
4 1 11 1.949 3.841 1.267 91.186 o
4 1 12 13.012 13.523 1.650 34.142 o
4 1 13 0.432 1.255 0.814 228.444 o
4 1 14 1.064 2.505 0.971 157.501 o
4 1 15 1.025 1.243 0.651 349.032 o
4 1 16 0.309 0.241 0.655 354.307 o
4 2 0 13.338 14.736 1.089 49.280 o
4 2 1 44.753 40.824 1.783 6.908 o
4 2 2 25.508 29.595 1.503 16.068 o
4 2 3 101.721 97.983 3.935 1.308 o
4 2 4 61.785 64.373 2.371 3.395 o
4 2 5 23.591 22.812 1.242 21.808 o
4 2 6 40.366 47.658 3.207 5.327 o
4 2 7 41.162 38.929 2.120 7.313 o
4 2 8 46.101 52.262 2.676 5.019 o
4 2 9 20.702 23.700 2.376 14.709 o
4 2 10 8.102 7.192 1.725 42.504 o
4 2 11 12.944 16.672 2.064 24.291 o
4 2 12 6.203 9.369 1.751 42.387 o
4 2 13 0.359 2.325 1.048 137.339 o
4 2 14 1.564 2.616 1.151 111.908 o
4 2 15 0.076 0.612 0.554 496.031 o
4 2 16 4.790 0.734 0.660 275.294 o
4 3 0 0.024 0.702 0.828 222.238 o
4 3 1 11.789 10.557 1.038 64.213 o
4 3 2 19.049 21.143 1.542 24.263 o
4 3 3 86.063 91.790 3.948 1.638 o
4 3 4 13.510 14.879 1.057 49.646 o
4 3 5 118.774 111.783 3.758 1.017 o
4 3 6 0.584 1.376 0.767 255.984 o
4 3 7 125.748 123.882 6.296 0.776 o
4 3 8 27.399 32.016 2.281 11.220 o
4 3 9 4.332 3.697 1.286 83.580 o
4 3 10 1.265 3.163 1.193 104.409 o
4 3 11 44.712 49.228 7.697 1.890 o
4 3 12 1.450 0.993 1.460 70.898 o
4 3 13 5.400 7.684 1.470 59.939 o
4 3 14 0.880 1.155 0.680 323.204 o
4 3 15 2.655 2.684 0.579 375.046 o
4 3 16 0.900 0.865 0.458 700.392 o
4 4 0 24.992 20.694 1.836 17.078 o
4 4 1 16.975 15.110 1.141 38.314 o
4 4 2 12.161 12.911 0.886 65.522 o
4 4 3 20.074 18.924 1.491 24.969 o
4 4 4 76.495 72.931 3.301 2.253 o
4 4 5 5.521 6.995 0.886 132.926 o
4 4 6 54.863 58.216 2.237 4.192 o
4 4 7 9.700 9.802 0.827 93.336 o
4 4 8 53.936 57.837 3.547 3.535 o
4 4 9 13.604 15.113 1.413 38.206 o
4 4 10 15.839 15.115 1.935 24.667 o
4 4 11 8.404 10.246 2.459 22.199 o
4 4 12 9.794 14.144 1.773 34.556 o
4 4 13 2.220 2.154 1.274 91.205 o
4 4 14 10.312 7.947 1.232 62.832 o
4 4 15 0.772 0.927 0.747 269.687 o
4 4 16 4.201 2.972 0.725 227.768 o
4 5 0 0.005 -0.204 0.789 244.967 o
4 5 1 55.404 53.347 2.043 4.465 o
4 5 2 18.538 18.283 1.548 26.252 o
4 5 3 11.337 13.491 1.157 54.550 o
4 5 4 34.246 31.887 1.542 11.223 o
4 5 5 12.600 12.149 0.874 65.840 o
4 5 6 14.501 12.925 0.904 54.985 o
4 5 7 59.111 57.240 2.000 3.987 o
4 5 8 8.973 9.905 1.245 63.144 o
4 5 9 21.922 25.038 3.917 7.388 o
4 5 10 42.877 43.773 1.906 6.839 o
4 5 11 0.985 1.253 0.984 155.352 o
4 5 12 1.147 3.354 0.988 150.726 o
4 5 13 1.621 2.168 1.180 106.961 o
4 5 14 4.894 5.193 0.837 160.250 o
4 5 15 3.372 1.768 0.727 250.381 o
4 6 0 82.632 88.415 3.553 1.811 o
4 6 1 41.295 42.857 2.176 6.855 o
4 6 2 7.320 9.288 1.079 84.560 o
4 6 3 45.407 45.027 1.877 6.340 o
4 6 4 16.620 19.544 1.256 32.599 o
4 6 5 23.343 25.651 1.406 19.553 o
4 6 6 33.302 35.380 1.390 11.293 o
4 6 7 37.172 36.616 1.696 9.201 o
4 6 8 1.320 2.099 1.029 140.555 o
4 6 9 18.157 17.358 1.396 29.578 o
4 6 10 2.749 3.382 0.914 165.026 o
4 6 11 13.982 13.353 1.241 44.319 o
4 6 12 4.225 3.106 0.963 141.654 o
4 6 13 12.692 14.246 1.553 36.641 o
4 6 14 0.029 -0.874 0.949 169.246 o
4 6 15 2.474 1.875 0.431 640.423 o
4 7 0 1.186 1.732 0.971 158.459 o
4 7 1 1.892 1.492 0.812 220.478 o
4 7 2 37.136 37.578 2.157 8.211 o
4 7 3 41.605 45.218 1.618 7.274 o
4 7 4 41.630 47.038 2.020 6.639 o
4 7 5 19.372 17.734 1.205 30.496 o
4 7 6 6.938 7.825 1.010 98.709 o
4 7 7 4.889 6.229 1.248 82.708 o
4 7 8 15.387 16.565 1.332 35.732 o
4 7 9 1.698 2.017 0.859 197.567 o
4 7 10 3.290 3.579 0.875 173.012 o
4 7 11 9.207 10.368 1.889 33.943 o
4 7 12 0.905 -0.362 0.965 163.088 o
4 7 13 4.025 4.300 1.132 104.971 o
4 7 14 2.716 3.088 0.925 162.709 o
4 7 15 0.378 0.696 0.439 781.389 o
4 8 0 23.799 26.723 1.485 18.257 o
4 8 1 26.195 30.588 1.578 15.024 o
4 8 2 51.115 53.163 3.246 4.077 o
4 8 3 17.484 19.782 1.384 29.041 o
4 8 4 4.467 5.704 0.897 146.045 o
4 8 5 6.907 9.241 1.002 95.537 o
4 8 6 1.312 0.143 1.305 88.941 o
4 8 7 4.908 5.001 1.512 60.245 o
4 8 8 0.042 -0.212 0.797 239.938 o
4 8 9 0.712 1.025 0.811 229.116 o
4 8 10 0.780 1.962 0.769 251.570 o
4 8 11 1.519 1.550 0.825 216.244 o
4 8 12 5.896 5.518 0.843 146.021 o
4 8 13 2.799 3.857 0.835 191.128 o
4 9 0 26.850 27.235 1.481 16.083 o
4 9 1 7.409 10.241 1.087 81.065 o
4 9 2 1.954 3.980 0.951 156.468 o
4 9 3 10.636 8.299 1.327 55.728 o
4 9 4 5.960 9.128 1.205 78.362 o
4 9 5 10.263 7.932 1.432 51.652 o
4 9 6 2.568 4.776 1.336 80.435 o
4 9 7 0.467 1.280 1.106 124.075 o
4 9 8 2.150 1.153 1.056 132.659 o
4 9 9 0.528 1.227 0.723 288.155 o
4 9 10 1.609 1.841 0.688 303.870 o
4 9 11 4.639 5.611 1.865 40.894 o
4 9 12 0.080 0.845 0.645 365.281 o
4 9 13 1.509 1.495 0.785 238.178 o
4 10 0 72.268 80.453 2.920 2.352 o
4 10 1 4.975 6.001 0.985 121.642 o
4 10 2 35.383 41.773 1.849 8.708 o
4 10 3 0.288 0.783 0.877 197.476 o
4 10 4 1.624 2.218 0.796 228.463 o
4 10 5 13.007 12.387 1.555 37.563 o
4 10 6 1.266 1.808 1.267 93.688 o
4 10 7 3.043 3.816 1.097 115.992 o
4 10 8 2.010 2.338 0.995 147.102 o
4 10 9 0.491 0.473 0.880 196.196 o
4 10 10 2.182 3.445 1.514 64.545 o
4 10 11 0.770 0.236 1.002 151.332 o
4 10 12 1.134 0.784 0.840 212.811 o
4 10 13 1.464 0.657 0.620 381.592 o
4 11 0 9.176 10.385 1.272 60.100 o
4 11 1 25.026 31.238 1.530 15.733 o
4 11 2 4.584 5.468 1.666 50.567 o
4 11 3 25.844 24.938 2.619 11.383 o
4 11 4 1.734 2.017 1.374 79.278 o
4 11 5 1.132 1.080 0.847 208.815 o
4 11 6 2.905 2.161 0.963 152.550 o
4 11 7 2.822 2.805 0.968 149.852 o
4 11 8 4.092 4.478 0.953 140.317 o
4 11 9 1.149 1.980 0.876 193.364 o
4 11 10 5.739 7.360 0.847 137.020 o
4 11 11 0.984 1.328 0.841 211.595 o
4 11 12 2.967 1.753 0.659 304.943 o
4 12 0 1.987 3.721 2.245 29.840 o
4 12 1 18.513 19.046 1.592 25.272 o
4 12 2 13.706 15.907 2.042 24.359 o
4 12 3 12.278 11.006 1.713 35.108 o
4 12 4 6.247 7.207 1.489 57.538 o
4 12 5 4.364 4.553 0.752 199.935 o
4 12 6 0.804 0.268 1.041 140.109 o
4 12 7 1.483 0.971 0.859 201.698 o
4 12 8 4.037 5.811 0.846 163.865 o
4 12 9 5.205 6.189 0.791 163.434 o
4 12 10 0.903 -0.401 0.768 256.522 o
4 12 11 1.235 2.137 0.658 333.476 o
4 13 0 0.020 1.120 1.063 134.629 o
4 13 1 5.872 6.938 1.197 83.704 o
4 13 2 16.540 20.881 2.072 20.229 o
4 13 3 3.329 6.986 1.457 65.410 o
4 13 4 4.821 6.127 1.057 109.304 o
4 13 5 0.868 1.782 0.889 189.578 o
4 13 6 4.597 4.466 0.863 160.062 o
4 13 7 6.386 6.662 0.624 188.410 o
4 13 8 0.303 0.649 0.710 300.805 o
4 13 9 0.717 1.027 0.491 615.461 o
4 14 0 10.311 15.858 1.704 34.773 o
4 14 1 4.852 4.834 1.347 74.332 o
4 14 2 4.700 4.471 1.278 82.471 o
4 14 3 1.516 0.034 0.861 202.415 o
4 14 4 9.735 8.946 0.985 81.541 o
4 14 5 2.434 1.543 0.747 252.191 o
4 14 6 6.335 7.042 2.017 33.854 o
4 14 7 1.161 1.907 0.910 179.814 o
4 15 0 16.596 21.689 1.324 29.878 o
4 15 1 5.074 7.420 1.213 83.964 o
4 15 2 12.215 13.842 1.078 54.628 o
4 15 3 4.215 3.031 0.826 183.765 o
4 15 4 3.137 2.747 0.672 281.060 o
4 15 5 2.969 3.217 0.594 341.632 o
4 15 6 3.109 2.333 0.726 250.208 o
4 16 0 2.184 2.602 0.810 214.524 o
4 16 1 3.674 2.788 0.797 203.333 o
4 16 2 2.233 2.680 0.901 175.557 o
4 16 3 4.560 4.551 0.835 168.287 o
5 0 1 0.652 -0.612 1.037 141.443 o
5 0 2 0.097 -0.870 0.983 157.700 o
5 0 3 1.857 0.381 0.922 175.206 o
5 0 4 11.189 9.560 0.838 82.977 o
5 0 5 10.168 11.252 1.639 40.147 o
5 0 6 5.237 5.500 1.087 104.043 o
5 0 7 6.646 5.104 1.289 74.773 o
5 0 8 13.750 15.109 1.654 32.053 o
5 0 9 1.403 4.761 0.964 153.342 o
5 0 10 16.605 17.446 1.178 35.947 o
5 0 11 1.434 2.230 0.607 383.295 o
5 0 12 1.036 0.832 0.478 641.583 o
5 0 13 0.046 -0.258 0.479 663.143 o
5 1 0 37.661 36.828 2.077 8.329 o
5 1 1 2.158 3.318 1.841 44.107 o
5 1 2 13.098 13.238 1.303 44.467 o
5 1 3 41.491 41.328 2.161 6.976 o
5 1 4 1.350 3.139 0.936 166.754 o
5 1 5 11.812 12.335 0.878 69.008 o
5 1 6 22.213 26.691 1.656 18.215 o
5 1 7 28.253 27.700 2.889 9.390 o
5 1 8 4.797 8.021 1.827 41.346 o
5 1 9 1.418 0.706 0.710 294.075 o
5 1 10 5.066 4.996 1.162 94.883 o
5 1 11 2.101 2.288 0.726 265.133 o
5 1 12 0.260 1.151 0.487 633.910 o
5 1 13 0.344 -0.085 0.592 433.374 o
5 2 0 4.450 5.523 1.122 102.255 o
5 2 1 22.211 21.315 1.551 21.136 o
5 2 2 0.506 0.732 0.838 215.960 o
5 2 3 1.299 2.339 0.820 218.035 o
5 2 4 8.512 10.348 1.907 34.086 o
5 2 5 16.160 14.523 0.957 45.407 o
5 2 6 5.799 5.206 0.699 189.928 o
5 2 7 3.239 3.696 0.767 216.535 o
5 2 8 4.256 5.523 1.542 58.695 o
5 2 9 2.719 3.032 0.805 209.239 o
5 2 10 2.724 2.712 0.678 285.120 o
5 2 11 6.231 6.383 0.767 155.083 o
5 2 12 0.768 1.388 0.472 656.531 o
5 2 13 2.190 0.804 0.570 429.637 o
5 3 0 15.053 9.740 2.334 21.121 o
5 3 1 20.320 21.926 1.829 19.800 o
5 3 2 17.345 19.076 1.167 33.308 o
5 3 3 27.228 28.489 1.419 15.774 o
5 3 4 4.238 5.260 0.841 166.203 o
5 3 5 5.710 5.531 0.685 193.148 o
5 3 6 1.967 2.037 0.840 204.582 o
5 3 7 10.866 9.797 1.155 62.464 o
5 3 8 2.416 2.926 0.885 179.375 o
5 3 9 8.868 7.618 0.810 111.095 o
5 3 10 5.146 5.313 2.383 25.598 o
5 3 11 0.326 1.257 0.544 508.594 o
5 3 12 3.916 2.289 0.442 492.105 o
5 4 0 0.009 -0.327 0.736 281.361 o
5 4 1 7.146 7.679 0.899 113.303 o
5 4 2 57.883 69.055 2.889 3.290 o
5 4 3 7.803 7.628 1.101 84.037 o
5 4 4 18.687 18.998 1.160 31.237 o
5 4 5 3.685 3.376 0.646 279.071 o
5 4 6 7.219 6.820 1.137 84.871 o
5 4 7 5.609 7.041 1.051 103.213 o
5 4 8 1.095 2.325 0.903 181.727 o
5 4 9 1.213 1.849 1.873 43.182 o
5 4 10 2.070 1.867 0.577 408.819 o
5 4 11 1.949 1.989 1.007 144.822 o
5 4 12 1.723 0.245 0.504 565.203 o
5 5 0 4.852 5.859 0.883 145.233 o
5 5 1 24.179 23.973 1.879 16.305 o
5 5 2 9.955 8.893 1.209 63.888 o
5 5 3 36.811 43.793 2.074 7.765 o
5 5 4 10.792 12.021 1.756 35.115 o
5 5 5 0.467 2.024 0.772 251.510 o
5 5 6 12.208 12.300 1.325 46.807 o
5 5 7 18.011 14.768 1.206 35.250 o
5 5 8 11.071 10.088 1.030 68.765 o
5 5 9 2.002 1.814 0.804 222.659 o
5 5 10 0.186 0.632 0.712 300.242 o
5 5 11 1.418 1.097 0.601 403.216 o
5 6 0 3.186 5.299 0.817 186.172 o
5 6 1 40.148 44.701 1.770 7.433 o
5 6 2 35.390 37.124 1.854 9.303 o
5 6 3 4.492 5.105 1.024 120.089 o
5 6 4 3.728 5.278 1.107 108.331 o
5 6 5 12.357 15.634 1.657 33.447 o
5 6 6 8.661 6.877 1.013 90.882 o
5 6 7 5.373 5.600 1.204 87.223 o
5 6 8 9.839 7.895 0.902 91.842 o
5 6 9 4.595 3.505 0.929 146.159 o
5 6 10 1.222 1.523 0.621 377.652 o
5 6 11 1.815 2.031 0.532 478.309 o
5 7 0 74.238 81.173 3.435 2.164 o
5 7 1 5.445 6.269 1.063 104.606 o
5 7 2 15.708 17.632 1.341 34.067 o
5 7 3 11.020 12.983 1.142 57.097 o
5 7 4 1.453 1.986 0.724 276.881 o
5 7 5 13.434 14.724 4.446 7.022 o
5 7 6 0.855 1.875 1.789 47.406 o
5 7 7 10.136 7.957 0.860 93.699 o
5 7 8 8.449 6.188 1.519 52.539 o
5 7 9 2.902 2.666 0.921 164.166 o
5 7 10 3.762 1.568 0.546 390.788 o
5 7 11 1.383 1.751 0.716 284.858 o
5 8 0 3.841 5.090 1.409 70.326 o
5 8 1 16.705 17.495 1.930 23.065 o
5 8 2 1.473 1.397 0.889 187.823 o
5 8 3 0.993 2.919 0.869 194.811 o
5 8 4 8.806 7.290 0.968 93.684 o
5 8 5 6.667 7.323 1.229 76.758 o
5 8 6 2.671 2.912 0.898 172.562 o
5 8 7 1.050 1.264 0.829 217.488 o
5 8 8 1.207 1.357 0.991 152.809 o
5 8 9 9.367 5.567 1.022 89.623 o
5 8 10 0.141 0.478 0.720 293.813 o
5 9 0 2.629 3.097 0.838 195.544 o
5 9 1 4.420 6.266 1.432 66.138 o
5 9 2 0.417 0.697 1.308 88.906 o
5 9 3 1.990 1.763 1.344 82.608 o
5 9 4 0.669 1.722 1.362 81.713 o
5 9 5 4.876 5.062 1.370 71.796 o
5 9 6 2.207 1.745 0.777 235.960 o
5 9 7 0.980 0.419 0.794 239.174 o
5 9 8 2.889 0.487 0.712 276.752 o
5 10 0 4.420 6.839 0.834 157.274 o
5 10 1 1.820 2.495 1.263 92.992 o
5 10 2 0.076 -0.228 1.222 102.091 o
5 10 3 0.140 0.507 1.193 106.952 o
5 10 4 8.973 13.165 1.582 42.561 o
5 10 5 0.346 1.492 1.171 110.678 o
5 10 6 4.946 5.849 1.185 90.720 o
5 10 7 0.215 -0.042 0.919 180.296 o
5 11 0 3.383 2.435 0.716 251.071 o
5 11 1 1.025 1.567 1.083 128.178 o
5 11 2 3.113 1.623 1.082 122.906 o
5 11 3 4.179 4.384 1.153 100.865 o
5 11 4 0.953 1.795 1.035 140.094 o
5 11 5 7.871 8.053 1.193 74.186 o
5 11 6 0.432 1.256 0.877 196.867 o
5 12 0 8.925 8.998 1.524 48.777 o
5 12 1 3.148 4.744 1.334 79.516 o
5 12 2 3.418 4.150 0.592 314.389 o
5 12 3 7.299 9.195 1.131 79.816 o
5 12 4 5.453 5.299 0.930 131.742 o
5 12 5 1.328 1.303 0.719 285.234 o
6 0 0 19.259 16.785 1.336 29.387 o
6 0 1 11.759 11.475 0.918 69.126 o
6 0 2 17.291 12.787 1.277 36.933 o
6 0 3 22.289 19.377 1.577 21.659 o
6 0 4 1.115 0.601 0.843 211.736 o
6 0 5 9.575 7.865 1.039 80.562 o
6 0 6 8.932 5.230 0.902 108.278 o
6 0 7 0.552 0.295 0.625 387.720 o
6 1 0 0.775 1.183 0.495 601.557 o
6 1 1 15.512 15.877 1.706 28.450 o
6 1 2 5.914 6.185 0.601 210.951 o
6 1 3 7.240 7.279 1.047 93.867 o
6 1 4 13.258 10.309 1.160 53.425 o
6 1 5 6.690 6.743 1.015 102.861 o
6 1 6 3.350 2.372 0.795 210.616 o
6 1 7 10.383 8.073 0.890 88.794 o
6 2 0 0.117 1.430 0.835 217.316 o
6 2 1 2.534 1.661 0.489 525.917 o
6 2 2 4.114 4.031 0.570 309.979 o
6 2 3 16.066 12.470 1.186 42.116 o
6 2 4 4.806 5.692 0.939 133.386 o
6 2 5 8.910 7.717 0.973 91.189 o
6 2 6 17.380 12.728 1.120 40.526 o
6 2 7 0.681 0.628 0.603 413.368 o
6 3 0 7.048 5.496 0.938 116.690 o
6 3 1 2.336 4.849 0.883 173.190 o
6 3 2 3.456 2.800 0.468 470.467 o
6 3 3 1.691 1.123 0.642 350.086 o
6 3 4 10.027 6.862 0.877 96.759 o
6 3 5 5.968 4.583 0.787 165.186 o
6 3 6 3.186 1.956 0.623 327.728 o
6 4 0 3.762 2.862 0.801 199.871 o
6 4 1 4.407 3.612 0.782 194.604 o
6 4 2 0.001 0.593 0.634 378.454 o
6 5 0 0.645 0.498 0.672 334.287 o
6 5 1 0.209 1.208 0.695 313.902 o
6 6 0 0.080 1.085 0.626 387.071 o
;
_iucr_refine_instructions_details
;
TITL 92ee_4 in P212121 #19
REM reset to P212121 #19
CELL 1.54184 5.15638 16.873438 17.031475 90 90 90
ZERR 4 0.000135 0.000398 0.000509 0 0 0
LATT -1
SYMM 0.5-X,-Y,0.5+Z
SYMM 0.5+X,0.5-Y,-Z
SYMM -X,0.5+Y,0.5-Z
SFAC C H O
UNIT 68 80 8

L.S. 4
PLAN  20
acta 
BOND 
FMAP 2
WGHT 0.1
FVAR 3.509551
REM <olex2.extras>
REM <HklSrc "%.\\92ee_4.hkl">
REM </olex2.extras>

o1    3    -0.57206 -0.28694 -0.05289  11.00000  0.05251  0.07596  0.08122 =
 -0.01998  0.01293 -0.00976 
AFIX 147
H1    2    -0.72210 -0.30168 -0.04646  11.00000 -1.50000 
AFIX 0
o2    3    -0.06123 -0.34701 -0.04656  11.00000  0.05039  0.06732  0.07019 =
 -0.01493  0.00390 -0.01003 
AFIX 147
H2    2    -0.12809 -0.31712 -0.01444  11.00000 -1.50000 
AFIX 0
C1    1    -0.17270 -0.15820 -0.28454  11.00000  0.13958  0.09120  0.08958 =
 0.01905  0.00722 -0.01130 
AFIX 43
H1a   2    -0.11169 -0.12121 -0.32057  11.00000 -1.20000 
AFIX 0
C2    1    -0.33117 -0.21606 -0.30799  11.00000  0.18988  0.10776  0.07534 =
 0.01162 -0.02516 -0.01451 
AFIX 43
H2a   2    -0.37705 -0.21996 -0.36065  11.00000 -1.20000 
AFIX 0
C3    1    -0.42804 -0.27045 -0.25440  11.00000  0.12515  0.08971  0.08208 =
 -0.00073 -0.02902 -0.01949 
AFIX 43
H3    2    -0.54141 -0.30973 -0.27141  11.00000 -1.20000 
AFIX 0
C4    1    -0.35907 -0.26714 -0.17674  11.00000  0.05442  0.06333  0.06884 =
 -0.00925 -0.00071 -0.00112 
C5    1    -0.19405 -0.20700 -0.15410  11.00000  0.09896  0.08808  0.07465 =
 0.00706 -0.00940 -0.03276 
AFIX 43
H5    2    -0.14564 -0.20276 -0.10167  11.00000 -1.20000 
AFIX 0
C6    1    -0.10009 -0.15336 -0.20741  11.00000  0.11919  0.09388  0.09690 =
 0.01459 -0.00374 -0.03649 
AFIX 43
H6    2     0.01302 -0.11369 -0.19117  11.00000 -1.20000 
AFIX 0
C7    1    -0.46225 -0.32743 -0.11893  11.00000  0.04798  0.06420  0.06630 =
 -0.01748  0.00386 -0.01051 
AFIX 13
H7    2    -0.60156 -0.35702 -0.14487  11.00000 -1.20000 
AFIX 0
C8    1    -0.25977 -0.38788 -0.08910  11.00000  0.05063  0.06263  0.06633 =
 -0.00918  0.00707 -0.01345 
C9    1    -0.12095 -0.42865 -0.15700  11.00000  0.06223  0.06382  0.07262 =
 -0.01136  0.00862 -0.00469 
AFIX 23
H9a   2    -0.03219 -0.38850 -0.18764  11.00000 -1.20000 
H9b   2     0.01028 -0.46361 -0.13542  11.00000 -1.20000 
AFIX 0
C10   1    -0.29246 -0.47669 -0.21204  11.00000  0.10218  0.08251  0.09297 =
 -0.03159 -0.00695 -0.00070 
AFIX 137
H10a  2    -0.18941 -0.49735 -0.25429  11.00000 -1.50000 
H10b  2    -0.36974 -0.51976 -0.18359  11.00000 -1.50000 
H10c  2    -0.42636 -0.44327 -0.23295  11.00000 -1.50000 
AFIX 0
C11   1    -0.39053 -0.44752 -0.03233  11.00000  0.06195  0.07666  0.09019 =
 0.00191  0.01260 -0.01629 
AFIX 23
H11a  2    -0.46950 -0.41816  0.01039  11.00000 -1.20000 
H11b  2    -0.52829 -0.47466 -0.06028  11.00000 -1.20000 
AFIX 0
C12   1    -0.21010 -0.50863  0.00186  11.00000  0.07667  0.07687  0.08161 =
 0.01001  0.02364 -0.01256 
C13   1    -0.20449 -0.58581 -0.02635  11.00000  0.14293  0.07586  0.10792 =
 0.01161  0.01360 -0.00986 
AFIX 43
H13   2    -0.31935 -0.60073 -0.06577  11.00000 -1.20000 
AFIX 0
C14   1    -0.03055 -0.64119  0.00317  11.00000  0.19171  0.08705  0.11869 =
 0.02081  0.03392  0.02025 
AFIX 43
H14   2    -0.02783 -0.69232 -0.01722  11.00000 -1.20000 
AFIX 0
C15   1     0.13366 -0.62113  0.06107  11.00000  0.14030  0.12556  0.12574 =
 0.05209  0.04167  0.03096 
AFIX 43
H15   2     0.24976 -0.65844  0.08057  11.00000 -1.20000 
AFIX 0
C16   1     0.13102 -0.54658  0.09131  11.00000  0.09991  0.14587  0.10300 =
 0.04973  0.00843 -0.00795 
AFIX 43
H16   2     0.24445 -0.53300  0.13158  11.00000 -1.20000 
AFIX 0
C17   1    -0.04215 -0.49049  0.06183  11.00000  0.09349  0.09804  0.08845 =
 0.01719  0.01412 -0.01090 
AFIX 43
H17   2    -0.04394 -0.43978  0.08320  11.00000 -1.20000 
AFIX 0
HKLF 4

END
Q1 1 0 -0.185185 -0.259259 11 0.05 0.11
Q2 1 -0.611111 -0.444444 -0.037037 11 0.05 0.11
Q3 1 -0.166667 -0.62963 -0.018519 11 0.05 0.1
Q4 1 -0.277778 -0.240741 -0.37037 11 0.05 0.1
Q5 1 -0.444444 -0.185185 -0.259259 11 0.05 0.09
Q6 1 -0.555556 -0.37037 -0.12963 11 0.05 0.09
Q7 1 0.333333 -0.592593 0.111111 11 0.05 0.09
Q8 1 -0.444444 -0.481481 -0.185185 11 0.05 0.09
Q9 1 -0.055556 -0.444444 0.074074 11 0.05 0.08
Q10 1 -0.055556 -0.240741 -0.333333 11 0.05 0.08

  REM The information below was added by Olex2.
  REM
  REM R1 = 0.0416 for 2352 Fo > 4sig(Fo) and 0.0532 for all 2914 data
  REM 175 parameters refined using 0 restraints
  REM Highest difference peak 0.1115, deepest hole -0.1105
  REM Mean Shift 0.0024, Max Shift 0.0604.

  REM +++ Tabular Listing of Refinement Information +++
  REM R1_all = 0.0532
  REM R1_gt = 0.0416
  REM wR_ref = 0.1457
  REM GOOF = 0.9614
  REM Shift_max = 0.0604
  REM Shift_mean = 0.0024
  REM Reflections_all = 2914
  REM Reflections_gt = 2352
  REM Parameters = 175
  REM Hole = -0.1105
  REM Peak = 0.1115
  REM Flack = 0.2(4)

  
;
_olex2_submission_special_instructions  'No special instructions were received'
_oxdiff_exptl_absorpt_empirical_details
;
Empirical correction (ABSPACK) includes:
- Absorption correction using spherical harmonics
- Frame scaling
;
_oxdiff_exptl_absorpt_empirical_full_max  1.238
_oxdiff_exptl_absorpt_empirical_full_min  0.690
