# Supplementary material for: Access to enantioenriched compounds bearing challenging tetrasubstituted stereocenters via kinetic resolution of auxiliary adjacent alcohols
Source: Nat Commun. 2021 Jun 18;12:3735. doi: 10.1038/s41467-021-23990-4 (PMC8213810; doi:10.1038/s41467-021-23990-4)
Supplement: Supplementary file 5 — Supplementary Data 3 [file 41467_2021_23990_MOESM5_ESM.cif]

data_fang-4cl
_audit_creation_date               2019-07-10
_audit_creation_method
;
Olex2 1.2
(compiled 2018.05.29 svn.r3508 for OlexSys, GUI svn.r5506)
;
_shelx_SHELXL_version_number       '2018/3'
_audit_contact_author_address      ?
_audit_contact_author_email        ?
_audit_contact_author_name         ''
_audit_contact_author_phone        ?
_publ_contact_author_id_orcid      ?
_publ_section_references
;
Dolomanov, O.V., Bourhis, L.J., Gildea, R.J, Howard, J.A.K. & Puschmann, H.
 (2009), J. Appl. Cryst. 42, 339-341.

Sheldrick, G.M. (2015). Acta Cryst. A71, 3-8.

Sheldrick, G.M. (2015). Acta Cryst. C71, 3-8.
;
_chemical_name_common              ?
_chemical_name_systematic          ?
_chemical_formula_moiety           'C30 H27 Cl O3'
_chemical_formula_sum              'C30 H27 Cl O3'
_chemical_formula_weight           470.96
_chemical_absolute_configuration   unk
_chemical_melting_point            ?
loop_
  _atom_type_symbol
  _atom_type_description
  _atom_type_scat_dispersion_real
  _atom_type_scat_dispersion_imag
  _atom_type_scat_source
 'C' 'C' 0.0147 0.0070 'International Tables Vol C Tables 4.2.6.8 and 6.1.1.4'
 'H' 'H' 0.0000 0.0000 'International Tables Vol C Tables 4.2.6.8 and 6.1.1.4'
 'Cl' 'Cl' 0.3292 0.5397 'International Tables Vol C Tables 4.2.6.8 and 6.1.1.4'
 'O' 'O' 0.0412 0.0250 'International Tables Vol C Tables 4.2.6.8 and 6.1.1.4'

_shelx_space_group_comment
;
The symmetry employed for this shelxl refinement is uniquely defined
by the following loop, which should always be used as a source of
symmetry information in preference to the above space-group names.
They are only intended as comments.
;
_space_group_crystal_system        'orthorhombic'
_space_group_IT_number             19
_space_group_name_H-M_alt          'P 21 21 21'
_space_group_name_Hall             'P 2ac 2ab'
loop_
  _space_group_symop_operation_xyz
 'x, y, z'
 '-x+1/2, -y, z+1/2'
 '-x, y+1/2, -z+1/2'
 'x+1/2, -y+1/2, -z'

_cell_length_a                     8.5783(10)
_cell_length_b                     11.8604(16)
_cell_length_c                     25.331(4)
_cell_angle_alpha                  90
_cell_angle_beta                   90
_cell_angle_gamma                  90
_cell_volume                       2577.2(6)
_cell_formula_units_Z              4
_cell_measurement_reflns_used      6192
_cell_measurement_temperature      298.50(10)
_cell_measurement_theta_max        60.0010
_cell_measurement_theta_min        3.0230
_shelx_estimated_absorpt_T_max     0.907
_shelx_estimated_absorpt_T_min     0.890
_exptl_absorpt_coefficient_mu      0.994
_exptl_absorpt_correction_T_max    1.00000
_exptl_absorpt_correction_T_min    0.48008
_exptl_absorpt_correction_type     multi-scan
_exptl_absorpt_process_details
;
CrysAlisPro 1.171.40.14a (Rigaku Oxford Diffraction, 2018)
Empirical absorption correction using spherical harmonics,
 implemented in SCALE3 ABSPACK scaling algorithm.
;
_exptl_absorpt_special_details     ?
_exptl_crystal_colour              colourless
_exptl_crystal_colour_primary      colourless
_exptl_crystal_density_diffrn      1.214
_exptl_crystal_density_meas        ?
_exptl_crystal_density_method      ?
_exptl_crystal_description         block
_exptl_crystal_F_000               992
_exptl_crystal_size_max            0.12
_exptl_crystal_size_mid            0.11
_exptl_crystal_size_min            0.1
_exptl_transmission_factor_max     ?
_exptl_transmission_factor_min     ?
_diffrn_reflns_av_R_equivalents    0.0329
_diffrn_reflns_av_unetI/netI       0.0321
_diffrn_reflns_Laue_measured_fraction_full  1.000
_diffrn_reflns_Laue_measured_fraction_max  0.967
_diffrn_reflns_limit_h_max         5
_diffrn_reflns_limit_h_min         -11
_diffrn_reflns_limit_k_max         15
_diffrn_reflns_limit_k_min         -15
_diffrn_reflns_limit_l_max         32
_diffrn_reflns_limit_l_min         -29
_diffrn_reflns_number              16498
_diffrn_reflns_point_group_measured_fraction_full  1.000
_diffrn_reflns_point_group_measured_fraction_max  0.953
_diffrn_reflns_theta_full          53.543
_diffrn_reflns_theta_max           60.953
_diffrn_reflns_theta_min           3.033
_diffrn_ambient_environment        air
_diffrn_ambient_temperature        298.50(10)
_diffrn_detector                   'CCD plate'
_diffrn_detector_area_resol_mean   ?
_diffrn_detector_type              HyPix
_diffrn_measured_fraction_theta_full  1.000
_diffrn_measured_fraction_theta_max  0.967
_diffrn_measurement_details
;
List of Runs (angles in degrees, time in seconds):

  # Type    Start    End  Width  t~exp~   \w     \q     \k     \f   Frames
--------------------------------------------------------------------------
  1  \w    -65.00 -39.00   0.50    0.26    --  -74.84 117.00  -1.00   52
  2  \w   -146.00 -72.00   0.50    0.26    --  -74.84-135.00  12.00  148
  3  \w   -102.00 -71.00   0.50    0.26    --  -74.84 117.00  -1.00   62
  4  \w    -13.00  25.00   0.50    0.06    --   -1.25 -99.00  30.00   76
  5  \w    -13.00  30.00   0.50    0.06    --   -1.25 -99.00  90.00   86
  6  \w     42.00  72.00   0.50    0.06    --   -1.25  57.00-150.00   60
  7  \w    -14.00  23.00   0.50    0.06    --   -1.25  57.00-150.00   74
  8  \w     58.00 148.00   0.50    0.26    --   72.34  11.00-139.00  180
  9  \w     69.00  95.00   0.50    0.26    --   72.34 -77.00-120.00   52
 10  \w    -88.00  -1.00   0.50    0.26    --  -74.84  38.00  60.00  174
 11  \w    -30.00  -5.00   0.50    0.26    --  -74.84  57.00   0.00   50
 12  \w    -89.00 -17.00   0.50    0.26    --  -74.84  57.00 -60.00  144
 13  \w    -90.00 -40.00   0.50    0.26    --  -74.84  57.00   0.00  100
;
_diffrn_measurement_device         'four-circle diffractometer'
_diffrn_measurement_device_type    'ROD, Synergy Custom system, HyPix'
_diffrn_measurement_method         '\w scans'
_diffrn_orient_matrix_type        
 'CrysAlisPro convention (1999,Acta A55,543-557)'
_diffrn_orient_matrix_UB_11        -0.0159776000
_diffrn_orient_matrix_UB_12        -0.0807161000
_diffrn_orient_matrix_UB_13        0.0366591000
_diffrn_orient_matrix_UB_21        0.0162804000
_diffrn_orient_matrix_UB_22        0.0775881000
_diffrn_orient_matrix_UB_23        0.0380691000
_diffrn_orient_matrix_UB_31        -0.1542971000
_diffrn_orient_matrix_UB_32        0.0161809000
_diffrn_orient_matrix_UB_33        0.0002306000
_diffrn_radiation_monochromator    mirror
_diffrn_radiation_probe            x-ray
_diffrn_radiation_type             GaK\a
_diffrn_radiation_wavelength       1.3405
_diffrn_source                     'micro-focus metaljet'
_reflns_Friedel_coverage           0.739
_reflns_Friedel_fraction_full      0.999
_reflns_Friedel_fraction_max       0.934
_reflns_number_gt                  3074
_reflns_number_total               5694
_reflns_odcompleteness_completeness  99.93
_reflns_odcompleteness_iscentric   1
_reflns_odcompleteness_theta       56.82
_reflns_special_details
;
 Reflections were merged by SHELXL according to the crystal
 class for the calculation of statistics and refinement.
 
 _reflns_Friedel_fraction is defined as the number of unique
 Friedel pairs measured divided by the number that would be
 possible theoretically, ignoring centric projections and
 systematic absences.
;
_reflns_threshold_expression       'I > 2\s(I)'
_computing_cell_refinement         'CrysAlisPro 1.171.40.14a (Rigaku OD, 2018)'
_computing_data_collection         'CrysAlisPro 1.171.40.14a (Rigaku OD, 2018)'
_computing_data_reduction          'CrysAlisPro 1.171.40.14a (Rigaku OD, 2018)'
_computing_molecular_graphics      'Olex2 (Dolomanov et al., 2009)'
_computing_publication_material    'Olex2 (Dolomanov et al., 2009)'
_computing_structure_refinement    'ShelXL (Sheldrick, 2015)'
_computing_structure_solution      'ShelXT (Sheldrick, 2015)'
_refine_diff_density_max           0.243
_refine_diff_density_min           -0.195
_refine_diff_density_rms           0.050
_refine_ls_abs_structure_details
;
 Flack x determined using 1019 quotients [(I+)-(I-)]/[(I+)+(I-)]
 (Parsons, Flack and Wagner, Acta Cryst. B69 (2013) 249-259).
;
_refine_ls_abs_structure_Flack     0.012(13)
_refine_ls_extinction_coef         0.0106(16)
_refine_ls_extinction_expression  
 'Fc^*^=kFc[1+0.001xFc^2^\l^3^/sin(2\q)]^-1/4^'
_refine_ls_extinction_method       'SHELXL-2018/3 (Sheldrick 2018)'
_refine_ls_goodness_of_fit_ref     1.023
_refine_ls_hydrogen_treatment      constr
_refine_ls_matrix_type             full
_refine_ls_number_parameters       311
_refine_ls_number_reflns           5694
_refine_ls_number_restraints       0
_refine_ls_R_factor_all            0.0979
_refine_ls_R_factor_gt             0.0611
_refine_ls_restrained_S_all        1.023
_refine_ls_shift/su_max            0.000
_refine_ls_shift/su_mean           0.000
_refine_ls_structure_factor_coef   Fsqd
_refine_ls_weighting_details      
 'w=1/[\s^2^(Fo^2^)+(0.1299P)^2^] where P=(Fo^2^+2Fc^2^)/3'
_refine_ls_weighting_scheme        calc
_refine_ls_wR_factor_gt            0.1728
_refine_ls_wR_factor_ref           0.2146
_refine_special_details            ?
_olex2_refinement_description
;
1. Fixed Uiso
 At 1.2 times of:
  All C(H) groups, All C(H,H) groups
 At 1.5 times of:
  All C(H,H,H) groups, All O(H) groups
2.a Ternary CH refined with riding coordinates:
 C21(H21)
2.b Secondary CH2 refined with riding coordinates:
 C29(H29A,H29B)
2.c Aromatic/amide H refined with riding coordinates:
 C3(H3), C4(H4), C6(H6), C7(H7), C10(H10), C11(H11), C12(H12), C13(H13),
 C17(H17), C18(H18), C19(H19), C20(H20), C23(H23), C24(H24), C25(H25), C26(H26),
  C27(H27)
2.d Idealised Me refined as rotating group:
 C14(H14A,H14B,H14C), C30(H30A,H30B,H30C)
2.e Idealised tetrahedral OH refined as rotating group:
 O1(H1)
;
_atom_sites_solution_hydrogens     geom
_atom_sites_solution_primary       dual
_atom_sites_solution_secondary     ?
loop_
  _atom_site_label
  _atom_site_type_symbol
  _atom_site_fract_x
  _atom_site_fract_y
  _atom_site_fract_z
  _atom_site_U_iso_or_equiv
  _atom_site_adp_type
  _atom_site_occupancy
  _atom_site_site_symmetry_order
  _atom_site_calc_flag
  _atom_site_refinement_flags_posn
  _atom_site_refinement_flags_adp
  _atom_site_refinement_flags_occupancy
  _atom_site_disorder_assembly
  _atom_site_disorder_group
 Cl1 Cl 0.8737(4) 0.69216(16) 0.45679(7) 0.1838(11) Uani 1 1 d . . . . .
 O1 O 0.8007(3) 0.2090(2) 0.32692(13) 0.0850(8) Uani 1 1 d . . . . .
 H1 H 0.734043 0.159718 0.329358 0.128 Uiso 1 1 calc GR . . . .
 O2 O 0.4450(4) 0.1347(3) 0.41697(13) 0.0981(9) Uani 1 1 d . . . . .
 O3 O 0.6047(5) 0.0350(3) 0.36451(16) 0.1148(12) Uani 1 1 d . . . . .
 C1 C 0.7314(4) 0.3100(3) 0.30564(16) 0.0733(10) Uani 1 1 d . . . . .
 C2 C 0.7659(4) 0.4061(4) 0.34452(17) 0.0798(10) Uani 1 1 d . . . . .
 C3 C 0.8822(6) 0.3957(5) 0.38229(19) 0.0973(13) Uani 1 1 d . . . . .
 H3 H 0.939908 0.329478 0.384613 0.117 Uiso 1 1 calc R . . . .
 C4 C 0.9124(8) 0.4845(7) 0.4166(2) 0.124(2) Uani 1 1 d . . . . .
 H4 H 0.989308 0.476575 0.442224 0.149 Uiso 1 1 calc R . . . .
 C5 C 0.8306(9) 0.5834(6) 0.4134(2) 0.1159(18) Uani 1 1 d . . . . .
 C6 C 0.7211(10) 0.5940(5) 0.3760(3) 0.126(2) Uani 1 1 d . . . . .
 H6 H 0.667562 0.661916 0.373033 0.152 Uiso 1 1 calc R . . . .
 C7 C 0.6853(7) 0.5071(4) 0.3415(2) 0.1052(15) Uani 1 1 d . . . . .
 H7 H 0.607242 0.516511 0.316404 0.126 Uiso 1 1 calc R . . . .
 C8 C 0.8104(4) 0.3288(4) 0.25208(17) 0.0782(10) Uani 1 1 d . . . . .
 C9 C 0.8204(5) 0.2402(4) 0.21433(18) 0.0849(11) Uani 1 1 d . . . . .
 C10 C 0.9050(6) 0.2604(5) 0.1680(2) 0.1028(15) Uani 1 1 d . . . . .
 H10 H 0.913837 0.202751 0.143317 0.123 Uiso 1 1 calc R . . . .
 C11 C 0.9760(6) 0.3627(7) 0.1576(2) 0.1175(19) Uani 1 1 d . . . . .
 H11 H 1.034692 0.372011 0.127070 0.141 Uiso 1 1 calc R . . . .
 C12 C 0.9599(6) 0.4492(6) 0.1919(2) 0.1093(17) Uani 1 1 d . . . . .
 H12 H 1.001241 0.519670 0.183894 0.131 Uiso 1 1 calc R . . . .
 C13 C 0.8808(5) 0.4323(4) 0.23966(19) 0.0908(12) Uani 1 1 d . . . . .
 H13 H 0.874772 0.491230 0.263780 0.109 Uiso 1 1 calc R . . . .
 C14 C 0.7458(6) 0.1265(4) 0.2208(2) 0.1015(14) Uani 1 1 d . . . . .
 H14A H 0.807351 0.081578 0.244489 0.152 Uiso 1 1 calc GR . . . .
 H14B H 0.739635 0.089812 0.187136 0.152 Uiso 1 1 calc GR . . . .
 H14C H 0.642857 0.135534 0.235070 0.152 Uiso 1 1 calc GR . . . .
 C15 C 0.5511(4) 0.2981(3) 0.30069(16) 0.0745(10) Uani 1 1 d . . . . .
 C16 C 0.4564(4) 0.2627(4) 0.34236(16) 0.0780(10) Uani 1 1 d . . . . .
 C17 C 0.2963(5) 0.2482(4) 0.3333(2) 0.0936(13) Uani 1 1 d . . . . .
 H17 H 0.233604 0.220856 0.360357 0.112 Uiso 1 1 calc R . . . .
 C18 C 0.2299(5) 0.2736(5) 0.2852(2) 0.1032(15) Uani 1 1 d . . . . .
 H18 H 0.123704 0.262622 0.279797 0.124 Uiso 1 1 calc R . . . .
 C19 C 0.3205(5) 0.3147(5) 0.2457(2) 0.1002(15) Uani 1 1 d . . . . .
 H19 H 0.275521 0.333684 0.213470 0.120 Uiso 1 1 calc R . . . .
 C20 C 0.4799(5) 0.3288(4) 0.2529(2) 0.0904(12) Uani 1 1 d . . . . .
 H20 H 0.540027 0.358850 0.225786 0.108 Uiso 1 1 calc R . . . .
 C21 C 0.5140(5) 0.2409(3) 0.39776(16) 0.0802(10) Uani 1 1 d . . . . .
 H21 H 0.627770 0.233531 0.397205 0.096 Uiso 1 1 calc R . . . .
 C22 C 0.4683(5) 0.3275(4) 0.43898(18) 0.0869(12) Uani 1 1 d . . . . .
 C23 C 0.5206(11) 0.3110(6) 0.4898(2) 0.146(3) Uani 1 1 d . . . . .
 H23 H 0.583410 0.249765 0.498263 0.176 Uiso 1 1 calc R . . . .
 C24 C 0.4750(17) 0.3914(9) 0.5292(3) 0.194(4) Uani 1 1 d . . . . .
 H24 H 0.506000 0.379736 0.563992 0.233 Uiso 1 1 calc R . . . .
 C25 C 0.3880(10) 0.4842(6) 0.5176(3) 0.142(2) Uani 1 1 d . . . . .
 H25 H 0.361078 0.535410 0.543886 0.170 Uiso 1 1 calc R . . . .
 C26 C 0.3412(9) 0.5006(5) 0.4669(3) 0.132(2) Uani 1 1 d . . . . .
 H26 H 0.284507 0.564763 0.458206 0.158 Uiso 1 1 calc R . . . .
 C27 C 0.3774(7) 0.4220(5) 0.4280(2) 0.1177(18) Uani 1 1 d . . . . .
 H27 H 0.340141 0.432831 0.393935 0.141 Uiso 1 1 calc R . . . .
 C28 C 0.4951(7) 0.0394(4) 0.3957(2) 0.0991(14) Uani 1 1 d . . . . .
 C29 C 0.3957(9) -0.0598(5) 0.4144(3) 0.130(2) Uani 1 1 d . . . . .
 H29A H 0.376453 -0.051620 0.451970 0.156 Uiso 1 1 calc R . . . .
 H29B H 0.295830 -0.057009 0.396554 0.156 Uiso 1 1 calc R . . . .
 C30 C 0.4640(14) -0.1656(6) 0.4053(3) 0.164(3) Uani 1 1 d . . . . .
 H30A H 0.487588 -0.173307 0.368422 0.246 Uiso 1 1 calc GR . . . .
 H30B H 0.392850 -0.223933 0.415739 0.246 Uiso 1 1 calc GR . . . .
 H30C H 0.558358 -0.171890 0.425477 0.246 Uiso 1 1 calc GR . . . .

loop_
  _atom_site_aniso_label
  _atom_site_aniso_U_11
  _atom_site_aniso_U_22
  _atom_site_aniso_U_33
  _atom_site_aniso_U_23
  _atom_site_aniso_U_13
  _atom_site_aniso_U_12
 Cl1 0.330(3) 0.1264(12) 0.0950(10) -0.0162(9) -0.0188(14) -0.0524(16)
 O1 0.0772(14) 0.0864(18) 0.0916(18) 0.0155(15) -0.0061(14) 0.0135(13)
 O2 0.122(2) 0.0820(19) 0.090(2) 0.0018(16) 0.0171(18) -0.0105(17)
 O3 0.138(3) 0.090(2) 0.116(3) -0.0016(19) 0.015(2) 0.013(2)
 C1 0.0641(18) 0.079(2) 0.077(2) 0.0075(19) -0.0050(17) 0.0046(16)
 C2 0.078(2) 0.083(2) 0.078(2) -0.003(2) -0.0027(19) -0.0002(19)
 C3 0.093(3) 0.109(3) 0.089(3) -0.003(3) -0.019(2) -0.005(3)
 C4 0.140(5) 0.148(5) 0.085(3) 0.000(4) -0.021(3) -0.038(4)
 C5 0.159(5) 0.106(4) 0.082(3) 0.003(3) -0.003(3) -0.022(4)
 C6 0.177(6) 0.087(3) 0.116(4) -0.011(3) -0.008(4) 0.016(4)
 C7 0.119(3) 0.094(3) 0.102(3) -0.014(3) -0.024(3) 0.010(3)
 C8 0.0678(18) 0.093(3) 0.074(2) 0.005(2) 0.0021(18) 0.0027(19)
 C9 0.071(2) 0.100(3) 0.084(2) -0.004(2) -0.0022(19) 0.007(2)
 C10 0.098(3) 0.128(4) 0.082(3) -0.007(3) 0.010(2) 0.012(3)
 C11 0.097(3) 0.164(6) 0.091(4) 0.012(4) 0.011(3) -0.003(4)
 C12 0.101(3) 0.135(5) 0.093(3) 0.026(3) 0.005(3) -0.027(3)
 C13 0.091(2) 0.095(3) 0.087(3) 0.006(2) 0.004(2) -0.014(2)
 C14 0.104(3) 0.104(3) 0.098(3) -0.016(3) -0.006(2) 0.007(3)
 C15 0.0667(18) 0.083(2) 0.074(2) -0.001(2) -0.0042(17) 0.0046(17)
 C16 0.075(2) 0.085(2) 0.074(2) -0.001(2) 0.0043(18) 0.0007(18)
 C17 0.071(2) 0.104(3) 0.106(3) -0.004(3) 0.010(2) 0.002(2)
 C18 0.067(2) 0.126(4) 0.118(4) -0.023(3) -0.010(2) 0.007(2)
 C19 0.076(2) 0.132(4) 0.093(3) -0.006(3) -0.018(2) 0.020(3)
 C20 0.077(2) 0.110(3) 0.084(3) 0.004(2) -0.006(2) 0.008(2)
 C21 0.090(2) 0.079(2) 0.072(2) 0.007(2) 0.0082(19) -0.0030(19)
 C22 0.098(3) 0.084(3) 0.079(3) -0.005(2) 0.004(2) -0.009(2)
 C23 0.231(8) 0.110(4) 0.098(4) -0.022(3) -0.043(5) 0.029(5)
 C24 0.338(14) 0.148(6) 0.096(4) -0.034(5) -0.042(7) 0.010(8)
 C25 0.186(7) 0.120(5) 0.120(5) -0.035(4) -0.002(5) -0.005(5)
 C26 0.148(5) 0.111(4) 0.136(5) -0.037(4) 0.000(5) 0.018(4)
 C27 0.135(4) 0.116(4) 0.102(3) -0.018(3) -0.005(3) 0.027(4)
 C28 0.127(4) 0.083(3) 0.088(3) 0.003(2) 0.005(3) 0.003(3)
 C29 0.173(6) 0.086(4) 0.129(5) 0.013(3) 0.016(4) -0.004(4)
 C30 0.258(10) 0.119(5) 0.115(5) 0.001(4) 0.013(6) -0.017(6)

_geom_special_details
;
 All esds (except the esd in the dihedral angle between two l.s. planes)
 are estimated using the full covariance matrix.  The cell esds are taken
 into account individually in the estimation of esds in distances, angles
 and torsion angles; correlations between esds in cell parameters are only
 used when they are defined by crystal symmetry.  An approximate (isotropic)
 treatment of cell esds is used for estimating esds involving l.s. planes.
;
loop_
  _geom_bond_atom_site_label_1
  _geom_bond_atom_site_label_2
  _geom_bond_distance
  _geom_bond_site_symmetry_2
  _geom_bond_publ_flag
 Cl1 C5 1.735(6) . ?
 O1 H1 0.8200 . ?
 O1 C1 1.442(5) . ?
 O2 C21 1.475(5) . ?
 O2 C28 1.324(6) . ?
 O3 C28 1.230(6) . ?
 C1 C2 1.535(6) . ?
 C1 C8 1.533(6) . ?
 C1 C15 1.558(5) . ?
 C2 C3 1.388(6) . ?
 C2 C7 1.385(7) . ?
 C3 H3 0.9300 . ?
 C3 C4 1.390(8) . ?
 C4 H4 0.9300 . ?
 C4 C5 1.370(10) . ?
 C5 C6 1.340(10) . ?
 C6 H6 0.9300 . ?
 C6 C7 1.386(8) . ?
 C7 H7 0.9300 . ?
 C8 C9 1.424(6) . ?
 C8 C13 1.403(6) . ?
 C9 C10 1.400(7) . ?
 C9 C14 1.501(7) . ?
 C10 H10 0.9300 . ?
 C10 C11 1.384(8) . ?
 C11 H11 0.9300 . ?
 C11 C12 1.351(9) . ?
 C12 H12 0.9300 . ?
 C12 C13 1.401(7) . ?
 C13 H13 0.9300 . ?
 C14 H14A 0.9600 . ?
 C14 H14B 0.9600 . ?
 C14 H14C 0.9600 . ?
 C15 C16 1.397(6) . ?
 C15 C20 1.404(6) . ?
 C16 C17 1.402(6) . ?
 C16 C21 1.510(6) . ?
 C17 H17 0.9300 . ?
 C17 C18 1.379(7) . ?
 C18 H18 0.9300 . ?
 C18 C19 1.358(8) . ?
 C19 H19 0.9300 . ?
 C19 C20 1.389(6) . ?
 C20 H20 0.9300 . ?
 C21 H21 0.9800 . ?
 C21 C22 1.515(6) . ?
 C22 C23 1.376(7) . ?
 C22 C27 1.394(7) . ?
 C23 H23 0.9300 . ?
 C23 C24 1.436(11) . ?
 C24 H24 0.9300 . ?
 C24 C25 1.362(13) . ?
 C25 H25 0.9300 . ?
 C25 C26 1.359(11) . ?
 C26 H26 0.9300 . ?
 C26 C27 1.392(8) . ?
 C27 H27 0.9300 . ?
 C28 C29 1.528(8) . ?
 C29 H29A 0.9700 . ?
 C29 H29B 0.9700 . ?
 C29 C30 1.404(10) . ?
 C30 H30A 0.9600 . ?
 C30 H30B 0.9600 . ?
 C30 H30C 0.9600 . ?

loop_
  _geom_angle_atom_site_label_1
  _geom_angle_atom_site_label_2
  _geom_angle_atom_site_label_3
  _geom_angle
  _geom_angle_site_symmetry_1
  _geom_angle_site_symmetry_3
  _geom_angle_publ_flag
 C1 O1 H1 109.5 . . ?
 C28 O2 C21 117.7(4) . . ?
 O1 C1 C2 107.3(3) . . ?
 O1 C1 C8 105.6(3) . . ?
 O1 C1 C15 111.3(3) . . ?
 C2 C1 C15 108.1(3) . . ?
 C8 C1 C2 112.0(3) . . ?
 C8 C1 C15 112.4(3) . . ?
 C3 C2 C1 121.0(4) . . ?
 C7 C2 C1 120.7(4) . . ?
 C7 C2 C3 118.3(4) . . ?
 C2 C3 H3 120.1 . . ?
 C2 C3 C4 119.8(5) . . ?
 C4 C3 H3 120.1 . . ?
 C3 C4 H4 119.5 . . ?
 C5 C4 C3 121.1(6) . . ?
 C5 C4 H4 119.5 . . ?
 C4 C5 Cl1 119.3(5) . . ?
 C6 C5 Cl1 121.9(6) . . ?
 C6 C5 C4 118.8(5) . . ?
 C5 C6 H6 119.0 . . ?
 C5 C6 C7 122.1(6) . . ?
 C7 C6 H6 119.0 . . ?
 C2 C7 C6 119.9(5) . . ?
 C2 C7 H7 120.1 . . ?
 C6 C7 H7 120.1 . . ?
 C9 C8 C1 120.9(4) . . ?
 C13 C8 C1 121.1(4) . . ?
 C13 C8 C9 118.0(4) . . ?
 C8 C9 C14 124.3(4) . . ?
 C10 C9 C8 117.9(5) . . ?
 C10 C9 C14 117.8(5) . . ?
 C9 C10 H10 118.7 . . ?
 C11 C10 C9 122.5(5) . . ?
 C11 C10 H10 118.7 . . ?
 C10 C11 H11 120.0 . . ?
 C12 C11 C10 119.9(5) . . ?
 C12 C11 H11 120.0 . . ?
 C11 C12 H12 120.2 . . ?
 C11 C12 C13 119.7(5) . . ?
 C13 C12 H12 120.2 . . ?
 C8 C13 H13 119.1 . . ?
 C12 C13 C8 121.8(5) . . ?
 C12 C13 H13 119.1 . . ?
 C9 C14 H14A 109.5 . . ?
 C9 C14 H14B 109.5 . . ?
 C9 C14 H14C 109.5 . . ?
 H14A C14 H14B 109.5 . . ?
 H14A C14 H14C 109.5 . . ?
 H14B C14 H14C 109.5 . . ?
 C16 C15 C1 123.0(3) . . ?
 C16 C15 C20 118.4(3) . . ?
 C20 C15 C1 118.5(4) . . ?
 C15 C16 C17 118.9(4) . . ?
 C15 C16 C21 124.3(3) . . ?
 C17 C16 C21 116.9(4) . . ?
 C16 C17 H17 119.2 . . ?
 C18 C17 C16 121.5(4) . . ?
 C18 C17 H17 119.2 . . ?
 C17 C18 H18 120.2 . . ?
 C19 C18 C17 119.5(4) . . ?
 C19 C18 H18 120.2 . . ?
 C18 C19 H19 119.7 . . ?
 C18 C19 C20 120.6(5) . . ?
 C20 C19 H19 119.7 . . ?
 C15 C20 H20 119.6 . . ?
 C19 C20 C15 120.7(5) . . ?
 C19 C20 H20 119.6 . . ?
 O2 C21 C16 108.7(3) . . ?
 O2 C21 H21 109.1 . . ?
 O2 C21 C22 104.3(3) . . ?
 C16 C21 H21 109.1 . . ?
 C16 C21 C22 116.1(4) . . ?
 C22 C21 H21 109.1 . . ?
 C23 C22 C21 117.6(5) . . ?
 C23 C22 C27 118.8(5) . . ?
 C27 C22 C21 123.5(5) . . ?
 C22 C23 H23 121.0 . . ?
 C22 C23 C24 117.9(7) . . ?
 C24 C23 H23 121.0 . . ?
 C23 C24 H24 118.8 . . ?
 C25 C24 C23 122.4(7) . . ?
 C25 C24 H24 118.8 . . ?
 C24 C25 H25 120.6 . . ?
 C26 C25 C24 118.8(6) . . ?
 C26 C25 H25 120.6 . . ?
 C25 C26 H26 119.8 . . ?
 C25 C26 C27 120.5(7) . . ?
 C27 C26 H26 119.8 . . ?
 C22 C27 H27 119.2 . . ?
 C26 C27 C22 121.5(6) . . ?
 C26 C27 H27 119.2 . . ?
 O2 C28 C29 110.5(5) . . ?
 O3 C28 O2 123.1(5) . . ?
 O3 C28 C29 126.4(5) . . ?
 C28 C29 H29A 108.8 . . ?
 C28 C29 H29B 108.8 . . ?
 H29A C29 H29B 107.7 . . ?
 C30 C29 C28 113.8(7) . . ?
 C30 C29 H29A 108.8 . . ?
 C30 C29 H29B 108.8 . . ?
 C29 C30 H30A 109.5 . . ?
 C29 C30 H30B 109.5 . . ?
 C29 C30 H30C 109.5 . . ?
 H30A C30 H30B 109.5 . . ?
 H30A C30 H30C 109.5 . . ?
 H30B C30 H30C 109.5 . . ?

loop_
  _geom_hbond_atom_site_label_D
  _geom_hbond_atom_site_label_H
  _geom_hbond_atom_site_label_A
  _geom_hbond_distance_DH
  _geom_hbond_distance_HA
  _geom_hbond_distance_DA
  _geom_hbond_angle_DHA
  _geom_hbond_site_symmetry_A
  _geom_hbond_publ_flag
 O1 H1 O3 0.82 2.05 2.828(5) 157.4 . yes

loop_
  _geom_torsion_atom_site_label_1
  _geom_torsion_atom_site_label_2
  _geom_torsion_atom_site_label_3
  _geom_torsion_atom_site_label_4
  _geom_torsion
  _geom_torsion_site_symmetry_1
  _geom_torsion_site_symmetry_2
  _geom_torsion_site_symmetry_3
  _geom_torsion_site_symmetry_4
  _geom_torsion_publ_flag
 Cl1 C5 C6 C7 -179.4(5) . . . . ?
 O1 C1 C2 C3 17.4(5) . . . . ?
 O1 C1 C2 C7 -165.0(4) . . . . ?
 O1 C1 C8 C9 50.5(4) . . . . ?
 O1 C1 C8 C13 -126.8(4) . . . . ?
 O1 C1 C15 C16 51.1(5) . . . . ?
 O1 C1 C15 C20 -131.6(4) . . . . ?
 O2 C21 C22 C23 61.2(6) . . . . ?
 O2 C21 C22 C27 -119.0(5) . . . . ?
 O2 C28 C29 C30 -164.2(6) . . . . ?
 O3 C28 C29 C30 17.4(10) . . . . ?
 C1 C2 C3 C4 179.2(4) . . . . ?
 C1 C2 C7 C6 -178.1(5) . . . . ?
 C1 C8 C9 C10 -174.9(4) . . . . ?
 C1 C8 C9 C14 5.2(6) . . . . ?
 C1 C8 C13 C12 176.9(4) . . . . ?
 C1 C15 C16 C17 -176.4(4) . . . . ?
 C1 C15 C16 C21 5.1(6) . . . . ?
 C1 C15 C20 C19 177.0(5) . . . . ?
 C2 C1 C8 C9 167.0(3) . . . . ?
 C2 C1 C8 C13 -10.3(5) . . . . ?
 C2 C1 C15 C16 -66.5(5) . . . . ?
 C2 C1 C15 C20 110.8(4) . . . . ?
 C2 C3 C4 C5 -1.1(9) . . . . ?
 C3 C2 C7 C6 -0.5(8) . . . . ?
 C3 C4 C5 Cl1 -179.5(5) . . . . ?
 C3 C4 C5 C6 -0.6(10) . . . . ?
 C4 C5 C6 C7 1.8(10) . . . . ?
 C5 C6 C7 C2 -1.3(10) . . . . ?
 C7 C2 C3 C4 1.6(7) . . . . ?
 C8 C1 C2 C3 -98.1(5) . . . . ?
 C8 C1 C2 C7 79.5(5) . . . . ?
 C8 C1 C15 C16 169.4(4) . . . . ?
 C8 C1 C15 C20 -13.3(6) . . . . ?
 C8 C9 C10 C11 -1.1(7) . . . . ?
 C9 C8 C13 C12 -0.4(6) . . . . ?
 C9 C10 C11 C12 -2.5(8) . . . . ?
 C10 C11 C12 C13 4.6(9) . . . . ?
 C11 C12 C13 C8 -3.1(8) . . . . ?
 C13 C8 C9 C10 2.4(6) . . . . ?
 C13 C8 C9 C14 -177.5(4) . . . . ?
 C14 C9 C10 C11 178.9(5) . . . . ?
 C15 C1 C2 C3 137.6(4) . . . . ?
 C15 C1 C2 C7 -44.9(6) . . . . ?
 C15 C1 C8 C9 -71.1(5) . . . . ?
 C15 C1 C8 C13 111.7(4) . . . . ?
 C15 C16 C17 C18 -3.4(7) . . . . ?
 C15 C16 C21 O2 -135.6(4) . . . . ?
 C15 C16 C21 C22 107.2(5) . . . . ?
 C16 C15 C20 C19 -5.7(7) . . . . ?
 C16 C17 C18 C19 -0.7(8) . . . . ?
 C16 C21 C22 C23 -179.2(5) . . . . ?
 C16 C21 C22 C27 0.6(7) . . . . ?
 C17 C16 C21 O2 45.8(5) . . . . ?
 C17 C16 C21 C22 -71.3(5) . . . . ?
 C17 C18 C19 C20 1.6(8) . . . . ?
 C18 C19 C20 C15 1.6(8) . . . . ?
 C20 C15 C16 C17 6.4(6) . . . . ?
 C20 C15 C16 C21 -172.1(4) . . . . ?
 C21 O2 C28 O3 6.5(7) . . . . ?
 C21 O2 C28 C29 -172.0(4) . . . . ?
 C21 C16 C17 C18 175.3(4) . . . . ?
 C21 C22 C23 C24 -178.7(7) . . . . ?
 C21 C22 C27 C26 -178.6(6) . . . . ?
 C22 C23 C24 C25 -2.5(16) . . . . ?
 C23 C22 C27 C26 1.2(10) . . . . ?
 C23 C24 C25 C26 0.7(16) . . . . ?
 C24 C25 C26 C27 2.0(13) . . . . ?
 C25 C26 C27 C22 -3.1(11) . . . . ?
 C27 C22 C23 C24 1.5(11) . . . . ?
 C28 O2 C21 C16 70.9(5) . . . . ?
 C28 O2 C21 C22 -164.7(4) . . . . ?

_shelx_res_file
;
TITL fang-4cl_a.res in P2(1)2(1)2(1)
    fang-4cl.res
    created by SHELXL-2018/3 at 15:09:41 on 10-Jul-2019
REM Old TITL FANG-4Cl in P212121 #19
REM SHELXT solution in P2(1)2(1)2(1): R1 0.201, Rweak 0.099, Alpha 0.006
REM <I/s> 0.387 for 26 systematic absences, Orientation as input
REM Flack x = 0.252 ( 0.010 ) from 1120 Parsons' quotients
REM Formula found by SHELXT: C29 N O3 Cl
CELL 1.3405 8.5783 11.8604 25.331 90 90 90
ZERR 4 0.001 0.0016 0.0037 0 0 0
LATT -1
SYMM 0.5-X,-Y,0.5+Z
SYMM -X,0.5+Y,0.5-Z
SYMM 0.5+X,0.5-Y,-Z
SFAC C H Cl O
DISP C 0.0147 0.007 57.608
DISP Cl 0.3292 0.5397 4076.816
DISP H -0 0 0.6481
DISP O 0.0412 0.025 193.4765
UNIT 120 108 4 12

L.S. 8
PLAN  2
SIZE 0.1 0.11 0.12
HTAB O1 O3
BOND $H
conf
more -1
list 4
fmap 2
acta
REM <olex2.extras>
REM <HklSrc "%.\\FANG-4Cl.hkl">
REM </olex2.extras>

WGHT    0.129900
EXTI    0.010632
FVAR       0.76982
CL1   3    0.873726    0.692158    0.456792    11.00000    0.32993    0.12643 =
         0.09499   -0.01623   -0.01883   -0.05235
O1    4    0.800676    0.209017    0.326925    11.00000    0.07722    0.08637 =
         0.09155    0.01553   -0.00608    0.01351
AFIX 147
H1    2    0.734043    0.159718    0.329358    11.00000   -1.50000
AFIX   0
O2    4    0.444976    0.134719    0.416971    11.00000    0.12198    0.08197 =
         0.09021    0.00177    0.01710   -0.01050
O3    4    0.604657    0.034953    0.364512    11.00000    0.13845    0.09039 =
         0.11559   -0.00163    0.01548    0.01338
C1    1    0.731412    0.310030    0.305638    11.00000    0.06411    0.07887 =
         0.07704    0.00746   -0.00502    0.00461
C2    1    0.765859    0.406082    0.344522    11.00000    0.07795    0.08308 =
         0.07839   -0.00294   -0.00272   -0.00023
C3    1    0.882236    0.395689    0.382288    11.00000    0.09299    0.10948 =
         0.08932   -0.00327   -0.01907   -0.00542
AFIX  43
H3    2    0.939908    0.329478    0.384613    11.00000   -1.20000
AFIX   0
C4    1    0.912369    0.484481    0.416624    11.00000    0.13968    0.14805 =
         0.08487    0.00017   -0.02088   -0.03762
AFIX  43
H4    2    0.989308    0.476575    0.442224    11.00000   -1.20000
AFIX   0
C5    1    0.830599    0.583415    0.413367    11.00000    0.15898    0.10632 =
         0.08248    0.00258   -0.00253   -0.02187
C6    1    0.721148    0.594040    0.375963    11.00000    0.17657    0.08729 =
         0.11560   -0.01130   -0.00762    0.01643
AFIX  43
H6    2    0.667562    0.661916    0.373033    11.00000   -1.20000
AFIX   0
C7    1    0.685274    0.507079    0.341506    11.00000    0.11896    0.09441 =
         0.10235   -0.01370   -0.02391    0.00991
AFIX  43
H7    2    0.607242    0.516511    0.316404    11.00000   -1.20000
AFIX   0
C8    1    0.810403    0.328823    0.252077    11.00000    0.06778    0.09260 =
         0.07411    0.00494    0.00213    0.00270
C9    1    0.820352    0.240197    0.214330    11.00000    0.07068    0.09997 =
         0.08395   -0.00359   -0.00224    0.00740
C10   1    0.904991    0.260375    0.168035    11.00000    0.09817    0.12797 =
         0.08218   -0.00676    0.00971    0.01209
AFIX  43
H10   2    0.913837    0.202751    0.143317    11.00000   -1.20000
AFIX   0
C11   1    0.975996    0.362741    0.157631    11.00000    0.09704    0.16427 =
         0.09110    0.01235    0.01057   -0.00320
AFIX  43
H11   2    1.034692    0.372011    0.127070    11.00000   -1.20000
AFIX   0
C12   1    0.959949    0.449229    0.191931    11.00000    0.10078    0.13457 =
         0.09257    0.02640    0.00534   -0.02728
AFIX  43
H12   2    1.001241    0.519670    0.183894    11.00000   -1.20000
AFIX   0
C13   1    0.880812    0.432280    0.239658    11.00000    0.09101    0.09492 =
         0.08661    0.00648    0.00425   -0.01408
AFIX  43
H13   2    0.874772    0.491230    0.263780    11.00000   -1.20000
AFIX   0
C14   1    0.745834    0.126539    0.220843    11.00000    0.10352    0.10354 =
         0.09757   -0.01615   -0.00580    0.00679
AFIX 137
H14A  2    0.807351    0.081578    0.244489    11.00000   -1.50000
H14B  2    0.739635    0.089812    0.187136    11.00000   -1.50000
H14C  2    0.642857    0.135534    0.235070    11.00000   -1.50000
AFIX   0
C15   1    0.551115    0.298070    0.300694    11.00000    0.06670    0.08266 =
         0.07424   -0.00100   -0.00420    0.00462
C16   1    0.456361    0.262663    0.342357    11.00000    0.07513    0.08468 =
         0.07413   -0.00126    0.00427    0.00073
C17   1    0.296349    0.248200    0.333292    11.00000    0.07120    0.10373 =
         0.10577   -0.00406    0.01033    0.00176
AFIX  43
H17   2    0.233604    0.220856    0.360357    11.00000   -1.20000
AFIX   0
C18   1    0.229874    0.273595    0.285163    11.00000    0.06654    0.12554 =
         0.11759   -0.02337   -0.00964    0.00724
AFIX  43
H18   2    0.123704    0.262622    0.279797    11.00000   -1.20000
AFIX   0
C19   1    0.320539    0.314732    0.245668    11.00000    0.07607    0.13186 =
         0.09254   -0.00636   -0.01838    0.02028
AFIX  43
H19   2    0.275521    0.333684    0.213470    11.00000   -1.20000
AFIX   0
C20   1    0.479879    0.328783    0.252894    11.00000    0.07691    0.10997 =
         0.08429    0.00421   -0.00611    0.00848
AFIX  43
H20   2    0.540027    0.358850    0.225786    11.00000   -1.20000
AFIX   0
C21   1    0.514000    0.240939    0.397760    11.00000    0.08970    0.07895 =
         0.07195    0.00664    0.00824   -0.00300
AFIX  13
H21   2    0.627770    0.233531    0.397205    11.00000   -1.20000
AFIX   0
C22   1    0.468335    0.327457    0.438976    11.00000    0.09798    0.08415 =
         0.07867   -0.00450    0.00443   -0.00882
C23   1    0.520562    0.311028    0.489769    11.00000    0.23105    0.10994 =
         0.09848   -0.02166   -0.04304    0.02916
AFIX  43
H23   2    0.583410    0.249765    0.498263    11.00000   -1.20000
AFIX   0
C24   1    0.474982    0.391437    0.529242    11.00000    0.33811    0.14766 =
         0.09588   -0.03390   -0.04233    0.00988
AFIX  43
H24   2    0.506000    0.379736    0.563992    11.00000   -1.20000
AFIX   0
C25   1    0.387982    0.484195    0.517621    11.00000    0.18575    0.11991 =
         0.12021   -0.03532   -0.00236   -0.00500
AFIX  43
H25   2    0.361078    0.535410    0.543886    11.00000   -1.20000
AFIX   0
C26   1    0.341178    0.500577    0.466946    11.00000    0.14803    0.11106 =
         0.13574   -0.03653    0.00032    0.01813
AFIX  43
H26   2    0.284507    0.564763    0.458206    11.00000   -1.20000
AFIX   0
C27   1    0.377437    0.421998    0.428033    11.00000    0.13483    0.11631 =
         0.10199   -0.01800   -0.00542    0.02726
AFIX  43
H27   2    0.340141    0.432831    0.393935    11.00000   -1.20000
AFIX   0
C28   1    0.495108    0.039385    0.395741    11.00000    0.12665    0.08270 =
         0.08797    0.00327    0.00477    0.00286
C29   1    0.395750   -0.059790    0.414433    11.00000    0.17346    0.08621 =
         0.12930    0.01300    0.01596   -0.00354
AFIX  23
H29A  2    0.376453   -0.051620    0.451970    11.00000   -1.20000
H29B  2    0.295830   -0.057009    0.396554    11.00000   -1.20000
AFIX   0
C30   1    0.464036   -0.165597    0.405295    11.00000    0.25809    0.11894 =
         0.11512    0.00121    0.01322   -0.01730
AFIX 137
H30A  2    0.487588   -0.173307    0.368422    11.00000   -1.50000
H30B  2    0.392850   -0.223933    0.415739    11.00000   -1.50000
H30C  2    0.558358   -0.171890    0.425477    11.00000   -1.50000
AFIX   0
HKLF 4


REM  fang-4cl_a.res in P2(1)2(1)2(1)
REM wR2 = 0.2146, GooF = S = 1.023, Restrained GooF = 1.023 for all data
REM R1 = 0.0611 for 3074 Fo > 4sig(Fo) and 0.0979 for all 5694 data
REM 311 parameters refined using 0 restraints

END

WGHT      0.1299      0.0000

REM Highest difference peak  0.243,  deepest hole -0.195,  1-sigma level  0.050
Q1    1   0.2730 -0.0439  0.4383  11.00000  0.05    0.24
Q2    1   0.5033 -0.0563  0.4327  11.00000  0.05    0.24
;
_shelx_res_checksum                11743
_shelx_hkl_file
;
   0   0   2  907.79   26.06
   0   0  -2  980.42   26.39
   0   0  -3    0.44    1.47
   0   0  -4  434.30   15.60
   0   0  -5    0.46    1.98
   0   0  -6  954.87   30.71
   0   0  -7    0.88    2.65
   0   0   8  260.68    9.37
   0   0  -8  259.49   13.15
   0   0   9    1.17    1.09
   0   0  -9   -0.70    2.38
   0   0   9    0.36    0.78
   0   0  10  649.21   20.28
   0   0  10  671.82   18.06
   0   0 -10  645.87   25.21
   0   0  11   -0.58    1.00
   0   0 -11    2.02    2.36
   0   0  11   -0.17    1.18
   0   0  12  865.91   26.10
   0   0  12  870.39   23.15
   0   0 -12  846.62   22.33
   0   0 -12  830.95   31.48
   0   0  13    0.15    1.01
   0   0  13    0.42    1.09
   0   0 -13   -0.47    2.22
   0   0 -13   -0.23    0.58
   0   0 -14  457.05   12.80
   0   0  14  473.08   13.81
   0   0 -14  457.08   21.65
   0   0  14  447.41   16.72
   0   0 -15    0.05    0.63
   0   0 -15   -0.53    2.36
   0   0  15   -0.24    1.32
   0   0  15   -0.19    1.15
   0   0  16  268.81    9.28
   0   0 -16  265.16    8.15
   0   0  16  248.52   11.74
   0   0  17    0.45    1.28
   0   0 -17    0.45    0.68
   0   0 -18   59.52    2.98
   0   0  18   73.06    4.22
   0   0  19   -0.52    1.59
   0   0  20   84.76    4.95
   0   0  21    0.15    2.00
   0   0  22   29.09    3.19
   0   0  23   -1.27    2.05
   0   0  24  175.01    8.03
   0   0  25    0.17    1.75
   0   0  26    1.84    1.93
   0   0  27    0.82    1.90
   0   0  28    1.39    1.76
   0   0  29    0.44    1.58
   0   0  30   -0.40    1.44
   0   0  31   -0.21    1.02
   0   0  31   -0.12    1.37
   0   0  32    0.55    1.25
   0   0  32    1.02    0.91
   0   1   0    0.62    0.27
   0   1   1 1458.88   36.39
   0   1  -1 1421.65   36.44
   0   1  -2  211.47    6.49
   0  -1  -3 1961.20   49.42
   0  -1  -4  149.74    4.82
   0   1   5  216.40    6.81
   0   1   6  452.90   13.09
   0   1  -7  343.22   13.64
   0   1   7  362.72   11.08
   0   1   8   61.69    3.45
   0   1  -8   65.87    5.27
   0   1   9    1.57    0.87
   0   1   9    0.79    0.92
   0  -1   9    0.63    0.78
   0   1  -9    1.07    1.69
   0   1 -10    0.60    1.83
   0   1  10    1.93    1.08
   0   1  10    1.24    0.90
   0  -1  10    1.08    0.86
   0   1  11 2392.94   59.25
   0   1  11 2233.80   61.23
   0  -1  11 2309.19   59.20
   0   1 -11 2306.07   58.48
   0   1 -12  276.74    8.10
   0   1  12  270.02   10.46
   0   1  12  294.68    8.88
   0  -1 -12  262.61    7.95
   0  -1  12  281.65    8.85
   0   1  13  131.69    6.73
   0   1 -13  134.66    4.63
   0  -1  13  133.13    7.61
   0  -1 -13  133.50   11.53
   0   1  13  140.97    5.37
   0  -1 -13  126.34    4.44
   0  -1  13  134.16    5.28
   0  -1 -14   55.84    7.88
   0  -1  14   72.72    5.57
   0   1  14   71.89    3.64
   0   1 -14   65.86    2.91
   0   1  14   62.63    4.53
   0  -1 -14   60.93    2.72
   0  -1  14   64.00    3.48
   0  -1  15  152.15    6.24
   0  -1 -15  165.10   13.32
   0  -1  15  147.45    8.80
   0   1  15  161.00    6.26
   0   1 -15  165.32    5.49
   0  -1 -15  155.98    5.27
   0   1  15  145.82    7.67
   0  -1 -16   15.56    1.37
   0  -1  16   15.65    3.04
   0   1 -16   16.79    1.49
   0  -1  16   16.76    2.06
   0   1  16   15.38    2.04
   0  -1  17   11.66    1.94
   0  -1 -17    8.51    1.14
   0   1  17   10.27    1.86
   0   1 -17    7.68    1.18
   0   1  18   31.06    2.84
   0   1 -18   29.82    2.10
   0  -1  18   27.77    2.85
   0  -1  19    1.31    1.62
   0   1  19    1.52    1.57
   0   1  20   26.95    3.00
   0  -1  20   29.02    3.08
   0  -1  21   50.67    3.98
   0   1  21   47.41    3.86
   0  -1  22   42.31    3.83
   0   1  22   41.20    3.75
   0   1  23  166.32    7.52
   0  -1  23  156.19    7.63
   0   1  24    5.29    2.14
   0  -1  24    8.94    2.38
   0   1  25    3.87    2.02
   0  -1  25    1.53    1.89
   0   1  26    4.78    1.93
   0  -1  26    1.52    1.89
   0   1  27    0.16    1.72
   0  -1  27    1.00    1.80
   0   1  28    1.04    1.65
   0  -1  28    2.89    1.81
   0   1  29   -0.14    1.44
   0  -1  29    1.05    1.66
   0  -1  29   -0.24    1.12
   0  -1  30   -0.22    1.01
   0  -1  30   -0.54    1.50
   0   1  30    1.09    1.49
   0  -1  31    0.12    1.30
   0  -1  31    1.58    1.09
   0   1  32   -0.59    1.02
   0  -1  32    0.52    0.89
   0  -1  32   -0.31    1.14
   0  -2   0 3237.48   80.95
   0   2   1 3080.56   77.36
   0   2   2 5105.52  125.83
   0   2  -2 4950.63  125.87
   0   2  -3 2859.75   72.79
   0   2  -4 1966.74   51.32
   0   2  -5    1.68    1.15
   0  -2  -5    2.05    1.00
   0  -2   5    1.68    1.65
   0  -2  -6  652.99   17.69
   0  -2   6  597.32   21.16
   0  -2  -7  958.15   25.47
   0  -2   7  921.47   30.92
   0  -2   8  809.33   21.36
   0   2   8  797.45   21.24
   0   2   9    2.29    0.86
   0  -2   9    4.40    3.55
   0  -2   9    2.77    0.90
   0   2  10  149.89    5.21
   0  -2  10  153.97    5.34
   0   2 -10  149.46    4.94
   0  -2  10  143.10   11.91
   0  -2  11  999.86   26.35
   0  -2 -11  959.91   25.64
   0   2 -11 1003.03   25.81
   0   2  11  998.41   26.21
   0   2  12    1.80    1.02
   0  -2 -12    1.14    0.66
   0   2 -12    2.35    0.78
   0  -2  12    1.01    0.99
   0  -2 -13   81.57    3.31
   0  -2  13   84.85    4.00
   0   2  13   82.70    3.89
   0   2 -13   84.70    3.49
   0  -2 -14  239.09    7.68
   0   2 -14  254.35    7.99
   0   2  14  260.43    8.58
   0  -2  14  265.09    8.80
   0  -2  15   61.36    5.85
   0   2  15   70.99    3.77
   0  -2 -15   63.28    2.92
   0   2 -15   66.19    3.16
   0  -2  15   65.71    3.84
   0  -2  16    7.17    1.72
   0  -2 -16    7.15    1.07
   0  -2  16    7.95    2.48
   0   2 -16    5.60    1.15
   0   2  16    7.04    1.62
   0   2  17  302.19   10.06
   0   2 -17  273.94    9.10
   0  -2  17  287.04   10.11
   0   2  18  329.45   11.04
   0  -2  18  319.26   11.14
   0   2 -18  312.83   10.11
   0   2 -19    2.23    1.09
   0  -2  19    0.27    1.62
   0   2  19    0.89    1.56
   0  -2  20  137.32    6.53
   0   2  20  137.92    6.47
   0   2  21  598.84   18.13
   0  -2  21  553.40   18.16
   0  -2  22    0.65    2.12
   0   2  22    1.46    2.02
   0   2  23    5.10    1.98
   0  -2  23    7.58    2.25
   0   2  24   32.02    3.35
   0  -2  24   53.91    4.29
   0  -2  25    4.69    2.18
   0   2  25    1.85    1.75
   0   2  26    2.42    1.89
   0  -2  26    3.63    2.06
   0  -2  27   -0.13    1.15
   0   2  27    0.15    1.62
   0  -2  27   -0.67    1.85
   0  -2  28    1.93    1.20
   0  -2  28   -0.16    1.67
   0   2  28    0.15    1.54
   0  -2  29    0.60    1.53
   0  -2  29    3.05    1.26
   0  -2  30    0.21    0.95
   0  -2  30    0.14    1.48
   0  -2  31   -0.12    1.34
   0  -2  31    3.86    1.14
   0  -2  32    0.52    1.14
   0  -3   0    0.05    0.63
   0  -3   0    0.25    0.90
   0   3   1    7.46    1.08
   0  -3   1    7.33    0.99
   0  -3   1    6.62    1.35
   0   3   2  144.92    5.45
   0  -3   2  145.99    5.87
   0   3   3 3334.64   82.41
   0   3  -3 3193.08   82.61
   0  -3   3 3155.15   82.89
   0   3   4    6.49    1.33
   0   3  -4    4.86    1.20
   0   3   5  978.25   27.60
   0   3  -5  998.68   27.88
   0   3  -6 1727.36   46.70
   0  -3   7  139.20    4.64
   0  -3  -7  137.80    5.45
   0  -3   7  123.21    7.88
   0   3  -7  147.09    6.94
   0   3   7  131.95    4.55
   0   3  -7  140.98    4.63
   0  -3   8   16.89    1.43
   0   3  -8   15.16    2.36
   0   3  -8   16.06    1.33
   0  -3   8   14.81    1.16
   0  -3  -8   17.96    1.66
   0   3   8   13.88    1.28
   0  -3   8   19.98    3.68
   0  -3   9  177.03    5.83
   0   3   9  162.07    5.55
   0   3  -9  172.68    5.63
   0  -3   9  155.14   10.92
   0   3  -9  175.42    8.56
   0  -3  10 2168.69   66.35
   0  -3 -10 2126.99   53.35
   0  -3  10 2135.67   53.84
   0   3 -10 2125.85   53.56
   0   3 -10 2145.53   58.54
   0   3  10 2001.69   53.54
   0  -3  11  563.66   27.40
   0   3 -11  558.59   15.68
   0  -3 -11  546.23   15.52
   0   3 -11  574.76   20.40
   0   3  11  566.98   15.79
   0  -3  11  587.36   16.07
   0   3  12    1.01    1.03
   0  -3  12    3.69    1.23
   0  -3  12    1.55    3.91
   0   3 -12    1.15    1.76
   0   3 -12    1.98    0.87
   0  -3 -12   -0.86    4.35
   0   3 -13   44.39    4.89
   0  -3  13   46.28    2.98
   0  -3 -13   46.22    9.48
   0  -3 -13   40.88    2.31
   0   3 -13   49.98    2.67
   0   3  13   47.41    2.82
   0  -3  13   45.74    8.81
   0   3  14 1319.68   33.23
   0   3 -14 1259.91   32.80
   0   3 -14 1123.52   38.97
   0  -3 -14 1214.14   52.21
   0  -3 -14 1207.82   32.31
   0  -3  14 1202.18   33.34
   0   3 -15   21.10    1.92
   0   3  15   22.05    2.22
   0  -3 -15   21.06    1.68
   0  -3  15   21.10    2.31
   0   3  16    2.57    1.32
   0   3 -16    1.47    1.04
   0  -3  16    1.29    1.46
   0  -3 -16    1.69    0.82
   0  -3  17   20.19    2.54
   0   3  17   21.09    2.34
   0   3 -17   17.57    1.90
   0   3 -18    1.81    1.08
   0  -3  18    0.67    1.64
   0   3  18    2.01    1.51
   0   3  19   -0.63    1.64
   0  -3  19   -0.14    1.78
   0   3  20   -0.13    1.67
   0  -3  20    0.30    1.80
   0  -3  21   16.94    2.75
   0   3  21   20.64    2.67
   0  -3  22   70.32    4.86
   0   3  22   73.45    4.68
   0  -3  23    4.37    1.47
   0  -3  23    3.05    2.13
   0   3  23    3.35    1.84
   0  -3  24    1.36    1.17
   0  -3  24    1.05    1.81
   0   3  24    1.06    1.70
   0  -3  25    0.75    1.21
   0  -3  25   -0.18    1.91
   0   3  25    0.16    1.77
   0  -3  26    1.11    1.19
   0  -3  26    1.91    1.87
   0   3  26    0.31    1.72
   0  -3  27   10.17    1.73
   0  -3  27    0.17    1.98
   0  -3  28    0.16    1.59
   0  -3  28    1.26    1.13
   0  -3  29    0.44    1.61
   0  -3  29   -0.53    1.02
   0  -3  30    0.14    1.43
   0  -3  30    0.67    0.91
   0  -3  31    0.36    1.32
   0  -3  31    2.75    1.00
   0  -4   0 1359.75   36.52
   0  -4   0 1331.14   35.13
   0  -4   1  806.18   22.55
   0  -4   1  753.80   20.94
   0  -4   2  180.63    7.32
   0   4   2  177.55    6.43
   0  -4   2  159.36    5.84
   0   4   3 1202.66   32.18
   0  -4   3 1148.82   33.08
   0   4   4   27.61    2.48
   0   4  -4   32.00    2.71
   0   4  -5   12.18    1.87
   0   4   5   21.38    2.26
   0   4  -6 2318.47   61.92
   0   4   6 2330.52   61.73
   0  -4   7 1225.64   31.50
   0   4  -7 1252.02   35.28
   0   4   7 1228.87   35.12
   0  -4   8  280.75   13.46
   0  -4  -8  260.95    9.24
   0   4   8  279.11   10.96
   0  -4   8  259.94    8.12
   0   4  -8  275.61   11.03
   0  -4   8  257.27    7.67
   0   4   9  103.09    6.23
   0  -4   9   94.28    8.04
   0  -4   9  101.51    3.68
   0   4  -9   95.52    6.22
   0  -4   9   94.99    4.04
   0  -4  -9   99.78    3.56
   0  -4  -9  100.50    4.62
   0   4  10   28.43    1.89
   0  -4  10   26.75    5.15
   0  -4  10   38.49    2.43
   0  -4 -10   37.66    1.97
   0   4 -10   36.80    3.89
   0  -4  10   32.63    1.88
   0   4  10   35.13    3.84
   0  -4 -11   82.27    3.42
   0  -4  11   81.71    3.89
   0  -4  11   81.29    3.46
   0   4  11   85.38    3.79
   0   4  11   81.53    6.05
   0   4  12    0.47    1.07
   0   4 -12   -0.30    1.37
   0  -4  12   -1.52    3.62
   0  -4  12    1.59    1.13
   0  -4  12   -0.06    0.72
   0   4 -13   44.04    5.04
   0  -4 -13   33.39    8.33
   0   4  13   43.09    2.76
   0  -4  13   39.30    2.84
   0  -4  13   25.56    6.89
   0  -4  13   39.41    2.38
   0   4  14   10.61    1.69
   0  -4  14    9.03    1.74
   0  -4  14   10.19    1.34
   0  -4  15   24.75    2.53
   0  -4  15   20.82    1.85
   0  -4 -15   18.49    1.73
   0   4  15   22.17    2.23
   0  -4 -16   64.65    3.33
   0  -4  16   74.42    4.31
   0  -4  16   67.88    3.54
   0   4  16   78.68    4.17
   0   4  17  391.87   11.89
   0  -4  17  361.02   12.14
   0  -4  18   87.88    5.20
   0   4  18   97.21    5.07
   0  -4  18   83.10    4.24
   0  -4  19    2.77    1.25
   0  -4  19    3.61    1.93
   0   4  19    3.19    1.78
   0   4  20   18.81    2.73
   0  -4  20   18.14    2.04
   0  -4  20   19.13    2.85
   0  -4  21  162.73    7.64
   0  -4  21  143.43    6.41
   0  -4  22    0.35    1.04
   0  -4  22    0.17    1.84
   0  -4  23    0.36    1.06
   0  -4  23    0.68    1.96
   0  -4  24    1.04    1.91
   0  -4  24   -0.12    1.17
   0  -4  25    3.26    1.37
   0  -4  25    2.46    2.21
   0  -4  26    9.90    1.72
   0  -4  26    2.10    1.85
   0  -4  27   12.00    1.77
   0  -4  27    1.84    1.85
   0  -4  28    0.21    0.98
   0  -4  28   -0.16    1.66
   0  -4  29    8.31    1.41
   0  -4  29   -0.29    1.56
   0  -4  30   -0.13    1.47
   0  -4  30    2.91    1.02
   0  -4  31    0.23    1.26
   0  -5   0    0.72    1.01
   0  -5   0    0.36    0.53
   0  -5   1  203.26    6.94
   0  -5   1  199.64    8.39
   0  -5  -1  191.72    7.97
   0  -5   1  193.07    5.92
   0  -5  -1  202.54    6.09
   0  -5  -2    6.66    0.91
   0  -5   2    5.35    0.76
   0  -5   2    3.72    1.50
   0  -5   2    5.06    1.01
   0  -5   3  521.49   14.31
   0  -5   3  548.69   18.04
   0  -5   3  513.45   15.55
   0  -5  -3  555.76   14.74
   0   5   3  566.37   16.58
   0   5   4  385.76   13.08
   0  -5   4  383.26   12.15
   0  -5  -4  407.29   11.26
   0  -5   4  385.13   10.73
   0  -5   4  373.62   14.14
   0   5   5   51.52    3.74
   0  -5   5   44.12    2.05
   0  -5   6 3348.04   85.28
   0   5   6 3472.91   89.11
   0   5  -6 3609.17   89.63
   0  -5   7  917.69   24.31
   0   5  -7  974.25   28.62
   0   5   7  963.20   28.45
   0  -5  -8  193.14    7.79
   0   5  -8  195.18    9.08
   0  -5   8  171.33    5.68
   0   5   8  197.47    9.06
   0  -5   8  174.94   10.67
   0  -5  -8  181.74    5.58
   0  -5   9   41.23    2.12
   0  -5  -9   42.87    2.08
   0   5  -9   47.42    4.36
   0  -5   9   36.16    5.36
   0  -5  -9   39.27    2.97
   0   5   9   39.66    3.93
   0  -5   9   47.00    2.74
   0   5 -10   27.91    1.97
   0   5 -10   24.63    3.36
   0  -5 -10   24.82    1.62
   0  -5 -10   27.27    2.24
   0   5  10   26.86    2.01
   0  -5  10   27.91    2.18
   0  -5  10   19.39    4.37
   0  -5  10   25.36    1.69
   0   5  10   24.80    3.31
   0  -5 -11   82.54    3.37
   0  -5  11   81.87    9.22
   0   5  11   72.40    5.93
   0   5 -11   83.33    6.27
   0   5  11   84.06    3.65
   0   5 -11   72.88    3.37
   0  -5  11   72.90    3.28
   0  -5  11   75.25    3.90
   0   5 -12    4.05    0.93
   0  -5  12    2.57    1.30
   0  -5  12    2.63    0.86
   0  -5 -12    2.58    0.86
   0   5  12    6.08    2.12
   0   5 -12    4.83    1.97
   0  -5  13    0.95    1.30
   0  -5  13    0.29    0.74
   0  -5  14   45.19    2.65
   0  -5  14   44.33    3.26
   0  -5  15  129.78    5.19
   0  -5  15  134.74    6.07
   0  -5 -16    1.84    0.99
   0  -5  16    4.71    1.22
   0  -5  16    1.86    1.62
   0  -5  17   24.71    2.98
   0  -5  17   25.99    2.20
   0  -5  18  144.64    6.99
   0  -5  18  138.12    5.78
   0  -5  19   73.39    5.09
   0  -5  19   69.45    3.87
   0  -5  20   54.90    4.43
   0  -5  20   54.60    3.44
   0  -5  21    2.04    1.19
   0  -5  21    1.37    1.94
   0  -5  22    1.21    1.91
   0  -5  22    2.55    1.31
   0  -5  23    0.12    1.08
   0  -5  23   -0.35    1.96
   0  -5  24    0.87    1.94
   0  -5  24    6.10    1.55
   0  -5  25    0.70    1.76
   0  -5  25    5.72    1.42
   0  -5  26    8.96    1.60
   0  -5  26    1.20    1.91
   0  -5  27    1.17    1.76
   0  -5  27    2.40    1.13
   0  -5  28    3.65    1.15
   0  -5  28   -0.46    1.66
   0  -5  29    0.71    1.51
   0  -5  30   -0.13    1.38
   0  -6   0   26.68    1.71
   0  -6   0   25.93    2.86
   0  -6   0   24.13    1.44
   0  -6   1  142.41    4.61
   0  -6   1  123.18    6.85
   0  -6  -1  126.31    4.26
   0  -6  -1  140.20    4.74
   0  -6  -1  121.45    6.53
   0  -6  -2  247.19    7.39
   0  -6  -2  222.36    6.72
   0  -6  -2  220.23    9.41
   0  -6   2  240.70    7.09
   0  -6   2  231.50   10.39
   0  -6   2  229.63    7.95
   0  -6   3  516.96   13.97
   0  -6   3  490.71   15.06
   0  -6   3  507.41   18.16
   0  -6  -3  518.02   14.40
   0  -6   4 1109.47   30.46
   0  -6  -4 1112.67   29.57
   0  -6   4 1127.56   29.02
   0  -6   5  748.07   19.64
   0   6   5  753.25   22.73
   0  -6   5  704.85   21.14
   0   6   6   31.67    3.26
   0  -6   6   38.34    2.85
   0  -6   6   31.73    1.84
   0   6   7  162.74    8.05
   0  -6   7  150.00    5.12
   0   6   8    2.51    1.39
   0  -6   8    5.40    0.91
   0   6  -8    3.81    1.71
   0  -6  -9  559.89   17.80
   0  -6   9  534.33   23.69
   0  -6   9  543.56   15.21
   0   6  -9  574.34   20.15
   0   6   9  555.85   19.80
   0  -6  10  157.03    6.20
   0  -6  10  135.88   11.37
   0  -6 -10  136.36    6.37
   0   6 -10  169.12    9.29
   0   6 -10  157.80    5.90
   0   6  10  159.49    6.02
   0   6  10  144.99    8.65
   0  -6  10  150.37    5.30
   0   6 -11    1.87    1.04
   0  -6  11    1.06    1.27
   0   6  11    0.61    1.35
   0   6  11    0.88    1.00
   0  -6  11    0.46    0.68
   0  -6  12   15.51    2.11
   0  -6  12   15.03    1.51
   0   6 -12   14.08    1.62
   0   6  12   12.93    1.56
   0  -6  13    5.06    1.08
   0  -6  13    7.12    1.79
   0   6 -13    5.75    1.13
   0  -6  14   55.89    3.09
   0  -6  14   64.10    4.02
   0  -6  15  137.70    6.47
   0  -6  15  129.78    5.32
   0  -6  16   85.22    4.98
   0  -6  16   77.44    3.92
   0  -6  17  266.00   10.24
   0  -6  17  249.32    8.78
   0  -6  18  108.71    5.04
   0  -6  18  120.68    6.43
   0  -6  19    4.51    1.39
   0  -6  19    3.75    2.27
   0  -6  20   30.18    3.80
   0  -6  20   42.57    2.98
   0  -6  21    0.36    1.97
   0  -6  21    0.45    1.07
   0  -6  22    1.49    1.17
   0  -6  22    2.00    1.92
   0  -6  23    3.26    2.02
   0  -6  23    7.63    1.53
   0  -6  24    0.18    1.81
   0  -6  24    1.12    1.13
   0  -6  25   -0.17    1.85
   0  -6  25    1.41    1.09
   0  -6  26   -0.51    1.84
   0  -6  27    0.16    1.75
   0  -6  28    0.15    1.56
   0  -6  29   -0.13    1.50
   0  -7   0    0.66    1.05
   0  -7   0    0.09    0.57
   0  -7   0   -0.06    0.75
   0  -7  -1   45.23    2.11
   0  -7   1   44.61    2.19
   0  -7  -1   46.53    4.10
   0  -7   1   50.68    2.51
   0  -7   1   44.75    4.28
   0  -7  -1   46.35    2.54
   0  -7   2   75.08    5.75
   0  -7  -2   73.07    2.86
   0  -7   2   74.99    3.22
   0  -7  -2   79.16    3.51
   0  -7  -2   70.85    5.07
   0  -7  -3   47.49    2.74
   0  -7   3   54.19    2.58
   0  -7   3   47.85    4.75
   0  -7  -3   48.60    4.25
   0  -7   4  125.53    4.61
   0  -7   4  129.44    5.16
   0  -7  -4  129.24    7.17
   0  -7   5   41.32    2.26
   0  -7   5   40.06    2.68
   0  -7   6   19.84    2.01
   0  -7   6   20.97    1.62
   0  -7   7    0.67    0.68
   0  -7   7    1.29    0.87
   0  -7   8   15.12    1.41
   0   7  -8   15.94    2.01
   0  -7   9  190.71    6.54
   0   7  -9  205.28    7.55
   0   7   9  197.46    7.51
   0   7  10    2.31    1.29
   0  -7  10    0.82    1.39
   0  -7  10    0.69    0.86
   0   7 -10    1.15    1.12
   0   7 -11   12.77    1.78
   0  -7  11   11.61    2.08
   0   7  11    9.80    1.67
   0  -7  11    8.99    1.26
   0   7  12    3.51    1.24
   0   7 -12    3.43    1.27
   0  -7  12    5.59    1.85
   0  -7  12    5.33    1.11
   0   7 -13    7.61    1.44
   0  -7  13   10.42    2.25
   0  -7  13    5.92    1.22
   0   7  13    6.63    1.41
   0  -7  14   28.95    3.26
   0  -7  14   33.64    2.41
   0  -7  15  214.61    7.76
   0  -7  15  227.00    9.13
   0  -7  16   88.53    5.55
   0  -7  16   83.87    4.19
   0  -7  17   12.66    2.73
   0  -7  17   16.08    1.91
   0  -7  18   40.33    2.97
   0  -7  18   45.81    4.11
   0  -7  19   19.92    2.17
   0  -7  19   16.98    2.94
   0  -7  20   -0.34    1.06
   0  -7  20    1.51    2.00
   0  -7  21    4.03    1.32
   0  -7  21    0.77    2.14
   0  -7  22    0.11    1.03
   0  -7  22   -0.57    2.05
   0  -7  23    0.55    1.89
   0  -7  24    0.18    1.92
   0  -7  25    1.36    1.91
   0  -7  26   -0.65    1.72
   0  -7  27   -0.15    1.62
   0  -7  28   -0.56    1.56
   0  -8   0   71.73    5.91
   0  -8   0   80.41    3.71
   0  -8   1    1.37    0.72
   0  -8  -1   -0.24    0.90
   0  -8   1   -0.58    1.55
   0  -8   1    0.37    0.83
   0  -8   2    3.47    0.88
   0  -8  -2    3.63    1.19
   0  -8   2    3.96    1.05
   0  -8   3    0.07    0.75
   0  -8   3   -0.07    0.71
   0  -8   4  191.33    6.54
   0  -8   5  167.32    5.88
   0  -8   6  133.12    5.00
   0   8  -7    2.94    1.53
   0  -8   7    4.07    1.05
   0   8   7    4.82    1.66
   0  -8   8   12.79    1.43
   0   8   8   13.22    2.04
   0   8  -8   15.76    2.15
   0  -8   9    3.91    1.06
   0   8   9    4.14    1.57
   0   8  -9    6.40    1.79
   0   8  10   12.35    1.96
   0   8 -10   13.07    2.03
   0  -8  10   14.43    2.41
   0  -8  10   12.75    1.51
   0   8  11   14.55    2.04
   0  -8  11   15.17    2.52
   0  -8  11   12.38    1.59
   0   8 -11   17.04    2.11
   0   8  12   10.63    1.81
   0  -8  12   11.02    2.42
   0   8 -12    9.40    1.67
   0  -8  12    8.62    1.40
   0   8 -13   23.37    2.29
   0   8  13   21.23    2.21
   0  -8  13   21.91    2.03
   0  -8  13   18.12    2.93
   0  -8  14   81.66    5.10
   0  -8  14   74.91    3.80
   0  -8  15   57.75    4.62
   0  -8  15   56.32    3.42
   0  -8  16  160.15    7.99
   0  -8  16  165.27    6.58
   0  -8  17    3.36    2.36
   0  -8  17    2.92    1.29
   0  -8  18   70.36    3.92
   0  -8  18   50.54    4.57
   0  -8  19    1.17    2.10
   0  -8  20   11.62    2.89
   0  -8  21    0.20    2.25
   0  -8  22    0.19    1.85
   0  -8  23   -0.18    1.90
   0  -8  24    0.17    1.83
   0  -8  25   -0.16    1.61
   0  -8  26   -0.15    1.63
   0  -8  27    0.55    1.52
   0  -9   0   -0.36    1.09
   0  -9   1  158.68    6.07
   0  -9  -1  157.16    6.22
   0   9   2  107.43    5.70
   0  -9   2   97.87    4.42
   0  -9   3   46.56    2.89
   0  -9   3   46.35    2.65
   0   9   3   57.48    4.03
   0   9  -3   57.21    4.10
   0   9   4   30.91    3.17
   0  -9   4   27.15    2.21
   0  -9   4   31.25    2.20
   0   9  -4   29.52    3.23
   0   9  -5  360.54   12.43
   0  -9   5  336.54   10.78
   0   9   5  359.17   12.27
   0   9  -6   12.52    2.37
   0  -9   6   11.90    1.55
   0   9   6   13.40    2.33
   0   9  -7    1.74    1.71
   0  -9   7    0.08    0.89
   0   9   7    1.54    1.57
   0   9   8   39.92    3.45
   0  -9   8   38.78    2.57
   0   9  -8   39.06    3.42
   0   9  -9    0.71    1.45
   0   9   9    0.42    1.40
   0  -9   9    0.53    0.93
   0   9  10   19.07    2.48
   0  -9  10   19.87    1.94
   0  -9  10   24.06    2.91
   0   9 -10   22.29    2.57
   0   9 -11   13.01    2.09
   0  -9  11   15.68    1.74
   0  -9  11   16.94    2.80
   0   9  11   16.10    2.27
   0  -9  12    9.61    2.53
   0   9  12   11.71    2.02
   0   9 -12   10.91    1.91
   0  -9  12   12.05    1.61
   0   9 -13    1.28    1.21
   0  -9  13    1.40    2.05
   0   9  13    0.25    1.20
   0   9 -14    1.91    1.27
   0  -9  14    0.90    2.09
   0  -9  15   54.20    4.63
   0  -9  16   -1.14    2.13
   0  -9  17    1.76    2.43
   0  -9  18    1.98    2.15
   0  -9  19    3.35    2.29
   0  -9  20    0.59    2.10
   0  -9  21    1.54    2.12
   0  -9  22   -0.37    1.88
   0  -9  23   -0.51    1.73
   0  -9  24   -0.79    1.70
   0  -9  25   -0.28    1.49
   0  10   0   22.23    3.10
   0 -10   1  159.06    6.58
   0  10   1  181.55    8.09
   0 -10   2   15.09    1.91
   0  10   2   15.17    2.71
   0  10  -3    1.82    1.97
   0 -10   3    3.01    1.26
   0  10   3    2.94    1.98
   0  10  -4   39.50    3.76
   0  10   4   45.30    3.85
   0 -10   4   36.63    2.73
   0  10   5   37.14    3.56
   0 -10   5   32.19    2.57
   0  10  -5   33.12    3.42
   0 -10   6   60.61    3.43
   0  10  -6   71.30    4.87
   0  10   6   77.83    4.89
   0 -10   6   69.61    3.75
   0  10   7   37.86    3.55
   0  10  -7   42.02    3.67
   0 -10   7   37.23    2.67
   0  10  -8    6.56    1.93
   0  10   8    6.41    1.99
   0 -10   9   -0.92    1.80
   0  10   9   -0.31    1.43
   0  10  -9   -0.63    1.59
   0  10 -10   12.42    2.19
   0  10  10   10.76    2.07
   0 -10  10    7.07    2.26
   0  10 -11   10.64    2.11
   0  10  11    9.53    1.93
   0 -10  11    4.70    2.26
   0  10 -12   33.38    3.03
   0  10  12   30.20    2.99
   0 -10  12   25.84    3.39
   0  10 -13   12.93    2.08
   0  10  13    9.40    1.83
   0 -10  13    6.88    2.37
   0  10 -14    3.49    1.38
   0 -10  14    0.73    1.98
   0 -10  15   -0.19    1.94
   0 -10  16    1.32    1.99
   0 -10  17    1.52    2.02
   0 -10  18   -0.19    1.96
   0 -10  19    0.18    1.97
   0 -10  20    0.54    1.87
   0 -10  21   -1.03    1.89
   0 -10  22   -2.07    1.75
   0 -10  23   -0.58    1.53
   0 -10  24    1.95    1.45
   0  11   0   -0.18    2.25
   0  11   1    3.68    2.30
   0  11   2  210.00    9.37
   0  11  -3   25.35    3.26
   0  11   3   21.72    3.13
   0  11  -4   33.09    3.51
   0  11   4   33.31    3.61
   0  11  -5    3.58    2.07
   0  11   5    0.71    1.81
   0  11   6    1.74    1.80
   0  11  -6    1.24    1.88
   0  11  -7    0.35    1.69
   0  11   7    1.20    1.78
   0  11   8    4.75    1.84
   0  11  -8    6.02    2.01
   0  11  -9   25.11    2.98
   0  11   9   21.84    2.82
   0  11 -10    3.66    1.83
   0 -11  10    1.46    1.80
   0  11  10    2.94    1.68
   0 -11  11   18.00    2.04
   0 -11  11    9.59    2.36
   0  11 -11   14.76    2.37
   0  11  11   10.72    2.12
   0 -11  12    4.10    1.43
   0 -11  12    2.06    1.91
   0  11 -12    3.34    1.55
   0  11  12    1.49    1.55
   0 -11  13   -0.17    1.75
   0  11  13   -0.14    1.35
   0  11 -13    1.56    1.43
   0 -11  14   -0.52    1.88
   0 -11  15    0.35    1.78
   0 -11  16   -0.35    1.73
   0 -11  17   -0.17    1.91
   0 -11  18    0.17    1.70
   0 -11  19   -0.48    1.67
   0 -11  20    0.15    1.59
   0 -11  21   -2.11    1.58
   0 -11  22    0.38    1.36
   0  12   0    4.28    2.19
   0  12   1   -0.19    1.88
   0  12   2   -0.19    1.82
   0  12  -3    2.67    2.07
   0  12   3    1.91    1.89
   0  12   4    0.57    1.83
   0  12  -4    0.38    1.72
   0  12  -5   -0.75    1.80
   0  12   5   -0.93    1.93
   0  12   6    1.10    1.80
   0  12  -6    1.29    1.85
   0  12  -7    4.52    1.89
   0  12   7    5.23    1.99
   0 -12   8    0.15    1.71
   0  12  -8    2.48    1.98
   0  12   8    6.53    2.13
   0  12  -9   12.42    2.33
   0  12   9   12.75    2.37
   0  12  10    1.63    1.59
   0 -12  10    0.31    1.59
   0  12 -10    3.62    1.84
   0  12  11    0.31    1.51
   0 -12  11   -0.16    1.64
   0  12 -11   -0.31    1.45
   0 -12  12    0.79    1.68
   0  12  12    2.79    1.49
   0  12 -13   -0.14    1.29
   0  12  13   -0.14    1.19
   0 -12  13    1.09    1.64
   0 -12  14    0.15    1.66
   0 -12  15    0.45    1.57
   0 -12  16   -1.48    1.64
   0 -12  17    0.43    1.49
   0 -12  18   -0.13    1.49
   0 -12  19    0.89    1.38
   0  13   0   -0.20    1.94
   0  13   1   -0.58    1.95
   0  13   2    2.51    1.92
   0  13   3   -0.19    1.75
   0  13  -3   -0.57    1.83
   0  13   4   -0.19    1.83
   0  13  -4   -0.37    1.73
   0  13  -5    0.18    1.67
   0  13   5   -0.55    1.74
   0  13   6    2.85    1.90
   0  13  -6   -1.60    1.82
   0 -13   6   -0.14    1.41
   0  13  -7   -0.34    1.63
   0  13   7    0.34    1.64
   0 -13   7    0.14    1.48
   0 -13   8   -0.14    1.38
   0  13   8    0.17    1.57
   0  13  -8    1.00    1.55
   0  13  -9    0.48    1.43
   0  13   9   -0.48    1.56
   0 -13   9    0.14    1.49
   0  13 -10    0.76    1.44
   0  13  10    1.53    1.52
   0 -13  10    1.00    1.57
   0  13  11    0.58    1.34
   0  13 -11   -0.14    1.30
   0 -13  11    0.14    1.50
   0  13 -12   -0.26    1.20
   0 -13  12    1.09    1.44
   0  13  12   -0.53    1.24
   0 -13  13    1.59    1.47
   0 -13  14   -0.13    1.38
   0 -13  15    0.12    1.25
   0 -13  16   -0.71    1.28
   0  14   0    0.89    1.72
   0  14   1    1.07    1.77
   0  14   2    0.53    1.66
   0  14  -3    1.73    1.71
   0  14   3    1.39    1.80
   0  14   4   -0.34    1.61
   0 -14   4    0.27    1.39
   0  14  -4   -0.17    1.68
   0 -14   5   -0.13    1.41
   0  14  -5   -0.33    1.46
   0  14   5   -0.17    1.63
   0 -14   6   -0.13    1.41
   0  14  -6    0.16    1.38
   0  14   6    0.48    1.46
   0 -14   7   -0.13    1.41
   0  14   7    0.46    1.53
   0  14  -7   -0.15    1.42
   0 -14   8    0.38    1.34
   0  14  -8   -0.59    1.37
   0  14   8    0.15    1.33
   0  14   9    0.42    1.32
   0  14  -9   -0.42    1.32
   0 -14   9   -0.12    1.27
   0  14 -10    0.26    1.25
   0 -14  10    0.60    1.42
   0  14  10   -0.13    1.22
   0 -14  11    0.12    1.30
   0  14  11    0.36    1.14
   0  15   0    0.15    1.41
   0 -15   1   -0.12    1.23
   0  15   1   -0.30    1.41
   0  15  -2    1.03    1.41
   0  15   2   -0.15    1.38
   0 -15   2   -0.81    1.26
   0  15  -3   -0.29    1.40
   0 -15   3    0.11    1.21
   0  15   3   -0.58    1.31
   0  15  -4    0.42    1.33
   0  15   4   -0.57    1.29
   0  15  -5    1.22    1.36
   0  15   5   -1.10    1.35
   0  15   6    0.52    1.27
   0  15  -6   -1.17    1.22
   1   0   0    0.10    0.28
   1   0   0    0.19    0.68
  -1   0   1  769.76   21.91
   1   0  -1  804.87   22.01
   1   0   1  819.54   20.94
   1   0  -1  818.04   21.43
   1   0  -2 2509.17   63.07
  -1   0   2 2462.62   63.04
   1   0  -2 2415.22   62.31
  -1   0   3 2811.40   71.70
   1   0   3 2772.62   71.93
  -1   0   4  126.16    5.56
   1   0   4  122.19    6.31
   1   0   5   16.76    3.27
  -1   0   5   17.36    2.18
   1   0   6 1177.13   38.89
  -1   0   6 1295.43   35.05
   1   0   7 4143.60  114.70
  -1   0   7 4333.73  108.82
   1   0  -7 4026.39  114.62
   1   0  -8 2523.57   75.64
   1   0   8 2333.07   74.78
  -1   0   9  866.39   22.75
  -1   0   9  860.80   26.33
   1   0   9  864.35   22.73
   1   0  -9  796.25   32.34
  -1   0  10    1.24    1.39
   1   0  10    1.52    0.90
  -1   0 -10    1.50    0.67
   1   0 -10    2.03    3.21
  -1   0  10    2.03    0.96
  -1   0  11  121.72    4.54
   1   0  11  115.13    4.45
   1   0 -11  119.49   10.38
  -1   0 -11  113.77    4.14
  -1   0  11  125.57    7.17
   1   0 -12  370.96   19.71
   1   0  12  366.71   10.93
  -1   0  12  349.77   14.59
  -1   0 -12  364.20   10.58
  -1   0  12  371.92   11.00
  -1   0  13   17.49    1.78
   1   0  13   13.99    2.08
   1   0 -13   17.48    4.87
  -1   0 -13   17.96    1.47
   1   0  13   19.17    1.82
  -1   0  13   16.61    2.95
  -1   0 -14  210.44    6.91
  -1   0  14  219.58   10.98
  -1   0  14  220.02    7.51
   1   0  14  211.90    7.41
   1   0 -14  221.07   14.92
   1   0  14  200.24    8.89
   1   0  15  151.22    7.74
   1   0  15  165.38    6.41
  -1   0  15  182.90    6.64
   1   0 -15  181.85   13.60
  -1   0  15  156.26    9.39
  -1   0 -15  166.75    5.91
  -1   0 -16   24.03    1.93
  -1   0  16   26.11    3.93
  -1   0  16   23.77    2.38
   1   0  16   25.58    2.44
  -1   0  17  144.08    6.12
   1   0  17  138.29    5.97
  -1   0 -17  130.82    5.22
   1   0  18    0.83    1.43
  -1   0 -18    2.10    1.08
  -1   0  18   -0.48    1.57
  -1   0 -19    3.39    1.13
   1   0  19    2.03    1.63
  -1   0  19    4.26    1.73
   1   0  20   96.14    5.30
  -1   0 -20  100.16    4.54
  -1   0  20   93.42    5.27
   1   0  21  130.30    6.32
  -1   0  21  134.71    6.47
  -1   0 -21  119.29    5.31
  -1   0 -22    7.41    1.48
  -1   0  22    5.00    2.08
   1   0  22    4.65    2.07
   1   0  23   18.33    2.77
  -1   0  23   18.01    2.94
   1   0  24   11.44    2.45
  -1   0  24    9.08    2.54
   1   0  25    1.96    1.84
  -1   0  25    1.31    1.93
   1   0  26   15.21    2.64
  -1   0  26   10.50    2.42
   1   0  27    3.98    1.93
  -1   0  27    2.23    1.83
  -1   0  28   -0.15    1.54
   1   0  28    0.45    1.69
   1   0  29   -0.28    1.59
  -1   0  29    0.56    1.56
   1   0  30   -0.13    1.34
  -1   0  30    0.74    1.13
  -1   0  30   -0.25    1.42
  -1   0  31   -0.23    1.27
   1   0  31    0.47    0.89
  -1   0  31    1.12    1.18
   1   0  31    0.12    1.25
   1   0  32    0.17    0.81
  -1   0  32    0.42    1.12
   1   0  32    0.21    1.08
  -1   0  32    0.30    0.95
  -1   1  32    3.32    1.22
   1  -1  32    0.30    1.04
   1  -1  31   -0.12    1.27
  -1   1  31    3.59    1.36
   1  -1  31    3.91    1.12
   1  -1  30    1.60    1.05
  -1   1  30   -0.52    1.45
   1  -1  30   -0.26    1.46
  -1   1  29    0.14    1.50
   1  -1  29    0.65    0.98
   1  -1  29   -0.14    1.61
   1  -1  28    0.16    1.67
  -1   1  28    0.14    1.53
   1  -1  27    0.98    1.87
  -1   1  27    0.15    1.69
  -1   1  26   11.71    2.36
   1  -1  26   14.75    2.63
  -1   1  25    0.79    1.79
   1  -1  25    1.67    1.82
   1  -1  24   16.60    2.85
  -1   1  24   17.69    2.72
  -1   1  23   69.68    4.87
   1  -1  23   98.27    5.63
  -1   1  22   25.52    2.95
   1  -1  22   22.61    2.95
  -1  -1 -22   20.82    2.09
  -1   1  21   39.87    3.43
  -1  -1 -21   36.95    2.67
   1  -1  21   37.92    3.66
  -1   1  20   43.37    3.41
   1  -1  20   42.63    3.64
  -1  -1 -20   38.69    2.69
   1  -1  19   33.52    3.01
  -1  -1 -19   28.09    2.26
  -1   1  19   37.30    3.07
   1  -1  18  127.56    5.83
  -1  -1 -18  120.55    5.06
  -1   1  18  131.64    5.94
  -1  -1 -17   71.45    3.53
   1  -1  17   69.96    4.03
  -1   1  17   76.25    4.20
   1  -1  16   20.93    2.20
  -1   1  16   20.09    2.19
  -1  -1 -16   17.31    1.65
  -1  -1 -15   16.52    4.09
  -1  -1 -15   13.74    1.47
   1   1 -15    9.52    3.29
   1  -1  15   13.54    1.80
  -1   1  15   17.18    1.98
  -1  -1 -14   39.46    6.13
  -1  -1 -14   40.30    2.35
   1   1 -14   37.13    5.50
   1  -1  14   40.73    2.70
  -1   1  14   46.08    2.87
  -1  -1 -13  125.63   10.17
  -1   1  13  143.51    8.03
   1  -1  13  139.54    5.41
   1   1 -13  147.29   10.50
  -1  -1 -13  135.02    4.94
  -1   1  13  142.16    5.44
  -1  -1 -12  301.99   16.14
   1   1 -12  289.09   15.61
  -1   1  12  331.06   13.08
  -1   1  12  317.97    9.81
  -1  -1 -12  308.82    9.34
   1  -1  12  320.63    9.75
   1  -1  11   65.74    8.77
  -1  -1 -11   55.16    2.57
   1  -1  11   58.94    2.89
  -1   1  11   52.82    2.83
  -1  -1 -11   50.67    2.64
  -1  -1 -11   55.00    6.34
  -1   1  11   59.59    4.66
   1   1 -11   48.59    5.70
  -1   1  10  272.95   11.00
   1   1 -10  282.53   13.87
  -1  -1 -10  263.15    7.99
   1  -1  10  228.68   15.82
  -1  -1 -10  263.28    8.05
  -1   1  10  272.55    8.27
   1  -1  10  274.13    8.24
  -1  -1 -10  263.19   13.93
  -1  -1  -9  662.72   17.35
  -1   1   9  597.40   17.42
   1  -1   9  657.33   17.51
  -1  -1  -9  663.65   24.59
   1   1  -9  650.29   23.93
  -1  -1  -9  655.18   17.33
  -1   1   9  693.10   20.87
   1  -1   9  697.17   27.48
  -1  -1  -8  305.42   14.47
   1  -1   8  287.51   15.06
  -1   1   8  318.91   11.61
   1   1  -8  303.63   13.83
  -1   1   7  387.08   13.06
   1   1  -7  368.20   15.17
  -1  -1  -7  364.27   15.73
   1  -1   7  391.44   16.20
   1  -1   6 1188.04   35.60
  -1  -1  -6 1189.52   36.48
   1   1  -6 1227.05   35.90
  -1   1   5 9392.82  240.23
  -1  -1  -5 9999.00  243.49
   1  -1   5 9712.31  241.90
   1   1  -5 9482.51  242.57
  -1   1   4 2031.15   53.17
   1   1  -4 2126.33   54.63
  -1  -1  -3 2320.83   60.98
  -1   1   3 2294.78   59.69
   1   1  -3 2311.66   60.01
  -1   1   2 5639.73  138.83
   1   1  -2 5641.62  138.26
  -1  -1  -2 5492.02  137.59
   1  -1   2 5381.02  138.45
  -1  -1  -2 5531.99  139.14
   1  -1   1 1558.22   39.58
  -1  -1  -1 1554.72   39.07
  -1   1   1 1525.43   39.97
  -1  -1  -1 1511.25   39.41
   1   1  -1 1531.24   38.88
   1  -1   0 1833.43   47.17
   1  -1  -1 1550.67   39.98
  -1  -1   1 1530.24   38.84
  -1  -1   2 5438.05  138.29
   1  -1  -2 5556.85  139.30
   1   1   2 5649.80  138.09
  -1  -1   3 2383.83   58.93
  -1  -1   3 2218.77   57.32
   1   1   3 2247.62   56.43
   1  -1  -4 2246.06   57.71
  -1  -1   4 2164.85   57.92
   1  -1  -5 9533.40  235.69
  -1  -1   5 9262.47  236.05
   1  -1  -6 1285.37   35.42
  -1  -1   6 1283.90   35.90
   1  -1  -7  319.91   11.30
   1   1   7  308.60    8.73
   1   1   8  296.83    8.71
  -1  -1   8  312.70   11.89
  -1  -1   9  728.23   19.21
  -1   1  -9  677.39   18.88
   1   1   9  750.91   19.21
  -1  -1   9  740.25   23.08
   1   1   9  712.52   19.38
  -1  -1  10  294.94   12.05
   1  -1 -10  245.09   16.88
  -1  -1  10  288.67    8.49
  -1   1 -10  269.13    8.06
   1   1  10  265.81    8.68
   1   1  10  274.99    8.38
  -1   1 -11   51.33    2.44
   1   1  11   47.28    2.81
  -1  -1  11   53.67    2.82
   1   1  11   54.41    2.75
  -1  -1  11   53.69    4.82
  -1  -1  12  350.31    9.94
   1   1  12  317.63    9.71
   1  -1 -12  336.60   20.81
  -1   1 -12  317.83    9.30
  -1  -1  12  342.54   13.98
  -1   1 -13  129.25    4.67
  -1  -1  13  128.54    5.11
   1   1  13  133.54    5.11
  -1  -1  13  137.85    8.40
   1  -1 -13  127.73   12.81
   1   1  13  108.17    5.33
  -1  -1  14   35.72    4.39
   1  -1 -14   33.60    7.50
   1   1  14   26.57    2.39
  -1  -1  14   40.93    2.65
  -1   1 -14   34.14    2.14
   1   1  14   35.24    2.49
  -1   1 -15   17.47    1.60
  -1  -1  15   12.55    2.95
   1   1  15   18.86    1.97
  -1  -1  15   18.72    2.05
  -1  -1  16   15.66    3.30
  -1  -1  16   19.38    2.15
  -1   1 -16   14.73    1.56
   1   1  16   16.05    1.96
  -1   1 -17   81.44    3.81
   1   1  17   87.20    4.52
  -1  -1  17   81.79    4.43
  -1  -1  18  120.29    5.74
   1   1  18  125.07    5.66
  -1   1 -18  114.69    4.93
  -1  -1  19   34.38    3.15
   1   1  19   36.52    3.03
  -1   1 -19   31.88    2.45
  -1  -1  20   53.12    3.98
   1   1  20   52.49    3.75
  -1   1 -20   49.97    3.16
  -1  -1  21   41.64    3.67
   1   1  21   36.26    3.34
  -1   1 -21   33.81    2.66
   1   1  22   23.82    2.78
  -1   1 -22   24.58    2.32
  -1  -1  22   18.18    2.75
  -1   1 -23   81.80    4.31
   1   1  23   83.11    5.15
  -1  -1  23   82.28    5.24
   1   1  24   19.84    2.82
  -1  -1  24   15.96    2.71
  -1  -1  25    1.84    1.92
   1   1  25    0.63    1.82
  -1  -1  26    8.12    2.24
   1   1  26   13.50    2.47
  -1  -1  27    1.30    1.73
   1   1  27    0.75    1.68
   1   1  28    0.57    1.46
  -1  -1  28    0.47    1.87
  -1  -1  29    1.27    1.27
  -1  -1  29   -0.43    1.57
   1   1  29    0.41    1.56
  -1  -1  30    1.18    1.47
   1   1  30    0.13    1.40
  -1  -1  30    3.75    1.40
  -1  -1  31   -1.74    1.31
  -1  -1  31    2.95    1.25
  -1  -1  32    2.24    1.07
  -1  -1  32   -0.30    1.14
   1   1  32    3.09    1.06
  -1   2  32    0.63    1.04
   1  -2  31    0.23    1.22
   1  -2  30    4.19    1.14
   1  -2  30    0.13    1.32
   1  -2  29    5.99    1.39
   1  -2  29    0.15    1.54
   1  -2  28    1.23    1.13
   1  -2  28    0.47    1.60
  -1   2  28    0.15    1.60
  -1   2  27    0.75    1.65
   1  -2  27    4.55    1.38
   1  -2  27    2.29    1.84
  -1   2  26    1.19    1.64
   1  -2  26   -0.34    1.94
  -1   2  25    1.66    1.82
   1  -2  25    0.86    1.84
  -1   2  24    3.60    1.94
   1  -2  24    1.70    2.03
   1  -2  23   35.03    3.60
  -1   2  23   36.46    3.42
   1  -2  22   31.83    3.36
  -1   2  22   28.31    3.10
  -1  -2 -21   85.30    4.20
  -1   2  21   88.37    5.13
   1  -2  21   83.77    5.19
  -1   2  20  164.14    6.96
  -1  -2 -20  145.06    5.93
   1  -2  20  145.60    6.91
  -1   2  19   31.04    2.94
  -1  -2 -19   25.66    2.18
   1  -2  19   29.46    2.97
  -1   2  18    4.89    1.69
   1  -2  18    7.40    1.84
  -1  -2 -18    7.76    1.36
   1  -2  17  188.90    7.69
  -1  -2 -17  194.35    6.99
  -1  -2 -16  155.74    5.90
  -1   2  16  169.28    6.58
   1  -2  16  160.20    6.57
  -1   2  15   80.15    3.97
  -1  -2 -15   69.17    3.46
   1  -2  15   68.91    3.86
   1  -2  14  289.33    9.84
  -1   2  14  321.39    9.89
  -1  -2 -14  294.83    9.35
  -1  -2 -14  279.71   17.54
   1  -2  13  334.24   10.72
  -1  -2 -13  331.18   10.26
  -1   2  13  328.32   10.59
  -1  -2 -13  358.91   19.64
   1   2 -13  368.35   10.17
   1   2 -12  408.59   10.95
  -1  -2 -12  355.37   19.66
  -1  -2 -12  366.61   11.13
   1  -2  12  333.29   21.51
   1  -2  12  369.92   11.42
  -1  -2 -12  367.19   11.16
  -1   2  12  381.34   11.37
  -1  -2 -11    3.71    3.10
  -1  -2 -11    4.15    0.97
  -1   2  11    4.67    1.15
  -1  -2 -11    4.49    0.96
   1  -2  11    3.92    1.14
   1  -2  11    5.61    3.57
  -1   2  10  120.05    4.35
   1  -2  10  117.75    4.42
  -1  -2 -10  108.09    4.08
  -1  -2 -10  106.87    9.69
   1  -2  10  110.51    9.90
   1  -2   9  622.95   24.28
   1  -2   9  587.89   16.25
  -1  -2  -9  583.95   15.95
  -1   2   9  607.58   16.21
  -1  -2  -9  627.89   25.81
  -1  -2  -8  498.12   12.61
  -1   2   8  486.19   16.07
   1  -2   8  456.97   12.78
   1  -2   8  506.77   19.25
  -1  -2  -8  482.97   21.67
  -1  -2  -7  260.24   14.52
  -1   2   7  292.17   10.88
   1  -2   7  265.57   12.16
  -1  -2  -6 1280.20   43.45
  -1   2   6 1479.26   39.36
  -1   2   5  976.86   27.83
  -1   2   4 4642.25  118.28
   1  -2   3  672.99   19.67
  -1   2   3  687.00   19.77
  -1  -2  -3  671.46   17.83
   1   2  -3  683.39   18.44
   1  -2   2 2793.57   70.51
  -1   2   2 2804.63   70.63
   1   2  -2 2698.92   68.82
   1  -2   1 1861.65   48.26
  -1   2   1 1840.73   48.35
   1  -2   0 1108.78   29.07
  -1  -2   0 1073.13   27.51
  -1   2  -2 2907.78   73.61
  -1  -2   2 2874.42   71.84
  -1  -2   3  664.98   19.35
  -1   2  -3  658.82   19.05
  -1  -2   4 4594.44  119.35
  -1   2  -4 4664.69  117.73
  -1   2  -5 1017.04   28.48
   1  -2  -5 1001.85   28.51
  -1  -2   5  985.94   31.42
   1  -2  -6 1443.00   39.52
  -1  -2   6 1354.83   43.53
  -1   2  -6 1466.97   39.76
  -1  -2   7  261.58   14.03
   1  -2  -7  284.99   10.42
  -1   2  -7  262.52   10.59
   1   2   8  434.90   12.30
   1  -2  -8  485.54   15.27
  -1   2  -8  445.94   12.29
  -1  -2   8  445.00   12.44
  -1   2  -8  475.46   15.99
  -1   2  -9  589.39   15.74
   1   2   9  571.74   15.78
   1  -2  -9  618.87   18.80
  -1  -2   9  567.69   15.93
  -1   2  -9  593.85   19.83
  -1  -2  10   96.86    3.97
  -1   2 -10   95.93    3.72
   1   2  10  105.20    3.94
  -1  -2  11    9.64    2.38
  -1  -2  11    7.19    1.33
   1   2  11    7.94    1.21
  -1   2 -11    8.89    1.13
   1   2  12  422.42   12.19
  -1  -2  12  406.62   16.68
  -1  -2  12  417.83   12.36
  -1   2 -12  407.61   11.88
  -1  -2  13  359.68   11.06
   1   2  13  356.59   10.84
  -1   2 -13  345.10   10.44
   1  -2 -13  323.92   22.94
  -1  -2  13  332.31   15.21
   1  -2 -14  282.14   21.76
  -1  -2  14  273.08   13.93
  -1   2 -14  288.56    9.14
   1   2  14  299.63    9.56
  -1  -2  14  296.38    9.77
   1   2  15   70.71    3.74
  -1  -2  15   68.84    3.82
  -1  -2  15   60.24    6.37
  -1   2 -15   67.44    3.37
   1   2  16  162.27    6.35
  -1  -2  16  148.03    6.37
  -1   2 -16  151.78    5.82
  -1   2 -17  197.25    7.31
  -1  -2  17  203.56    8.03
  -1  -2  18    8.44    1.95
  -1   2 -18    9.76    1.54
   1   2  18   11.51    1.99
   1   2  19   25.11    2.59
  -1   2 -19   20.23    2.10
  -1  -2  19   22.46    2.67
   1   2  20  159.72    6.89
  -1  -2  20  157.57    7.12
  -1   2 -20  143.96    6.16
  -1   2 -21   81.91    4.32
   1   2  21   77.40    4.75
  -1  -2  21   84.00    5.17
  -1   2 -22   25.73    2.48
   1   2  22   27.22    2.95
  -1  -2  22   28.45    3.24
   1   2  23   38.04    3.40
  -1  -2  23   35.83    3.56
  -1   2 -23   31.79    2.74
  -1  -2  24    4.08    2.17
   1   2  24    2.95    1.71
  -1  -2  25    3.29    1.55
   1   2  25    0.74    1.65
  -1  -2  25    3.61    2.01
  -1  -2  26    0.51    1.89
   1   2  26    0.44    1.64
  -1  -2  26    3.28    1.60
   1   2  27   -1.48    1.58
  -1  -2  27    2.81    1.45
  -1  -2  27    1.47    1.72
   1   2  28   -0.44    1.58
  -1  -2  28   -0.13    1.25
  -1  -2  28   -0.31    1.54
  -1  -2  29   -0.15    1.58
  -1  -2  29    8.77    1.69
  -1  -2  30    0.13    1.35
  -1  -2  30    4.67    1.37
  -1  -2  31   -0.12    1.24
  -1  -2  31    2.46    1.06
  -1  -2  32    0.77    0.85
   1  -3  31   -0.57    1.32
   1  -3  30   -0.26    1.38
   1  -3  29   -0.14    1.62
   1  -3  29    0.38    0.92
   1  -3  28    1.58    1.07
   1  -3  28   -0.62    1.70
   1  -3  27    1.15    1.80
   1  -3  27    4.99    1.37
   1  -3  26    9.48    1.70
   1  -3  26    2.73    2.02
  -1   3  25    3.40    1.90
   1  -3  25    3.82    1.98
   1  -3  25    5.89    1.47
  -1   3  24    1.35    1.48
   1  -3  24    2.34    1.22
   1  -3  24    2.42    2.11
  -1   3  23   21.23    2.71
   1  -3  23   22.43    2.25
   1  -3  22    4.52    2.11
  -1   3  22    4.34    1.95
   1  -3  21   21.75    2.92
  -1   3  21   16.69    2.52
  -1  -3 -21   20.89    2.10
  -1  -3 -20   71.76    3.84
   1  -3  20   76.53    4.81
  -1   3  20   76.79    4.61
   1  -3  19   17.05    2.63
  -1   3  19   20.57    2.48
  -1  -3 -19   12.35    1.74
   1  -3  18  192.72    7.85
  -1   3  18  194.85    7.59
  -1  -3 -18  175.27    6.80
   1  -3  17   84.50    4.79
  -1  -3 -17   83.08    4.04
  -1   3  17   91.04    4.64
  -1   3  16   59.17    3.59
   1  -3  16   58.18    3.73
  -1  -3 -16   54.40    3.14
  -1  -3 -15  121.75    5.06
   1  -3  15  125.23    5.59
  -1   3  15  134.12    5.47
  -1  -3 -14   97.14   10.97
   1  -3  14  101.10    4.71
  -1   3  14  110.06    4.61
  -1  -3 -14   90.11    4.25
  -1  -3 -14   94.77    4.24
  -1  -3 -13  166.02    5.97
  -1  -3 -13  156.13   14.07
  -1   3  13  160.23    9.59
  -1  -3 -13  159.16    5.93
  -1   3  13  170.13    6.16
   1  -3  13  168.97    6.39
  -1   3  12  617.67   22.57
   1  -3  12  627.68   17.76
  -1  -3 -12  603.87   29.90
  -1   3  12  651.13   17.55
  -1  -3 -12  605.35   17.32
  -1   3  11   77.95    3.46
   1  -3  11   77.14    3.58
  -1  -3 -11   76.09    3.29
  -1  -3 -10  115.48   11.76
   1  -3  10  129.07    4.89
  -1   3  10  129.69    7.57
  -1  -3 -10  128.40    4.56
  -1   3  10  133.72    4.74
  -1  -3  -9 1011.19   26.76
  -1   3   9 1087.95   31.54
   1  -3   9 1033.85   27.19
  -1   3   9 1040.10   26.92
   1   3  -8  441.24   15.41
  -1  -3  -8  452.49   12.35
  -1   3   8  444.60   16.09
   1  -3   8  444.08   12.67
  -1   3   8  461.17   12.51
  -1  -3  -7  194.31    5.82
   1  -3   7  208.95    6.15
  -1   3   7  206.36    8.89
   1   3  -7  208.20    8.32
   1   3  -6  199.74    7.91
  -1   3   6  201.52    8.74
   1   3  -5  143.69    5.98
  -1   3   5  148.47    6.97
  -1   3   4   23.06    2.50
   1   3  -4   21.70    1.87
  -1   3   3  630.91   19.43
   1   3  -3  652.44   17.89
  -1   3   2 2594.95   67.46
   1  -3   1  522.83   15.64
   1  -3   0  304.33   10.56
  -1  -3   0  343.67    9.73
  -1  -3   1  487.52   13.55
   1  -3  -1  480.92   14.73
   1   3   1  475.80   12.57
   1  -3  -2 2461.70   64.05
  -1   3  -3  718.15   20.57
   1  -3  -3  679.37   20.46
  -1   3  -4   20.42    2.22
  -1  -3   4   20.99    2.43
  -1   3  -5  122.16    6.14
  -1  -3   5  138.73    7.23
  -1  -3   6  190.23   10.02
  -1   3  -6  178.37    5.57
  -1  -3   6  170.68    5.39
  -1   3  -6  180.25    7.93
  -1  -3   7  178.71    5.68
  -1   3  -7  177.44    8.25
   1   3   7  185.28    5.74
   1  -3  -7  183.64    8.15
  -1  -3   7  186.04   11.14
  -1   3  -7  184.11    5.83
  -1  -3   7  185.63    5.83
  -1   3  -8  423.70   12.18
  -1  -3   8  437.33   12.09
  -1  -3   8  454.22   20.38
  -1   3  -8  448.27   15.71
   1   3   8  444.68   12.08
   1  -3  -8  434.14   15.00
  -1  -3   8  427.08   12.24
  -1   3  -9 1081.00   29.19
  -1  -3   9 1133.20   29.11
   1  -3  -9 1131.48   32.55
   1   3   9 1142.52   29.11
  -1  -3   9 1059.31   40.02
  -1  -3   9 1105.89   29.36
  -1   3  -9 1151.14   33.75
  -1  -3  10  118.27    4.49
  -1  -3  10  113.43   10.82
   1  -3 -10  114.86    6.19
   1   3  10  122.41    4.32
  -1   3 -10  112.34    7.14
  -1  -3  10  103.12    4.18
  -1   3 -10  106.78    4.25
  -1   3 -11   62.26    3.01
  -1  -3  11   63.64    3.19
   1   3  11   58.54    2.97
  -1   3 -11   66.37    5.59
   1  -3 -11   58.43    4.38
  -1  -3  12  618.31   17.47
   1   3  12  617.15   17.15
  -1   3 -12  603.92   17.11
  -1   3 -12  610.01   22.41
  -1   3 -13  162.35    9.83
  -1   3 -13  156.21    5.85
  -1  -3  13  167.39    6.32
   1   3  13  162.18    5.95
  -1  -3  13  153.79    9.95
  -1   3 -14   90.38    4.13
  -1  -3  14   92.44    4.53
   1   3  14   96.09    4.31
  -1  -3  14   88.76    7.63
  -1  -3  15  128.77    5.72
   1   3  15  126.42    5.36
  -1   3 -15  131.21    5.30
   1   3  16   66.29    3.73
  -1  -3  16   61.99    3.89
  -1   3 -16   58.46    3.38
  -1   3 -17   85.94    4.26
   1   3  17   90.02    4.57
  -1  -3  17   80.82    4.72
  -1  -3  18  172.86    7.42
   1   3  18  185.09    7.25
  -1   3 -18  168.47    6.84
   1   3  19   21.99    2.60
  -1  -3  19   18.40    2.66
  -1   3 -19   17.60    2.13
  -1   3 -20   86.26    4.48
   1   3  20   76.60    4.63
  -1  -3  20   77.25    4.94
  -1  -3  20   81.18    4.38
  -1   3 -21   15.83    2.10
   1   3  21   14.47    2.43
  -1  -3  21   16.77    2.70
  -1  -3  21   14.65    2.07
   1   3  22    3.29    1.84
  -1   3 -22    2.82    1.33
  -1  -3  22    2.42    2.05
  -1  -3  22    4.47    1.54
   1   3  23   23.08    2.67
  -1  -3  23   17.50    2.90
  -1  -3  23   23.57    2.50
  -1  -3  24    1.21    1.82
  -1  -3  24    1.97    1.34
   1   3  24    2.81    1.75
  -1  -3  25   11.24    1.88
   1   3  25    5.33    1.83
  -1  -3  25    7.98    2.24
  -1  -3  26    9.79    1.81
  -1  -3  26    1.02    1.90
  -1  -3  27    0.49    1.72
  -1  -3  27    6.24    1.60
  -1  -3  28    0.15    1.62
  -1  -3  28    0.12    1.13
  -1  -3  29    2.59    1.25
  -1  -3  29   -0.14    1.46
  -1  -3  30   -0.53    1.37
  -1  -3  30    0.82    0.95
  -1  -3  31    0.35    1.28
  -1  -3  31    1.35    0.95
   1  -4  30   -0.38    1.33
   1  -4  29   -0.14    1.45
   1  -4  28    0.31    1.65
   1  -4  27    0.16    1.76
   1  -4  26   -0.11    1.02
   1  -4  26   -1.70    1.74
   1  -4  25    4.84    2.17
   1  -4  25   15.95    2.00
   1  -4  24    9.64    1.73
   1  -4  24    5.33    2.08
   1  -4  23   27.29    2.45
   1  -4  23   16.31    2.82
   1  -4  22   20.28    2.83
   1  -4  22   20.57    2.13
   1  -4  21   23.88    2.29
   1  -4  21   24.49    3.16
   1  -4  20  133.85    6.73
  -1  -4 -20  130.34    5.67
   1  -4  20  129.55    5.65
  -1  -4 -19  110.80    5.11
   1  -4  19  120.54    6.27
   1  -4  19  114.89    5.07
  -1   4  19  129.98    6.01
  -1   4  18   10.60    2.10
  -1  -4 -18    7.84    1.57
   1  -4  18    9.75    2.21
   1  -4  18    6.71    1.39
  -1  -4 -17  103.72    4.81
  -1   4  17  119.46    5.54
   1  -4  17  114.66    5.67
   1  -4  17  103.73    4.61
  -1   4  16  104.81    5.03
  -1  -4 -16  100.30    4.60
   1  -4  16   96.56    5.12
   1  -4  16  102.08    4.36
  -1   4  15  259.19    8.76
   1  -4  15  246.09    8.92
  -1  -4 -15  228.67    8.23
   1  -4  15  237.11    7.90
   1  -4  14  137.67    5.72
  -1   4  14  134.29    5.42
  -1  -4 -14  116.22    5.08
   1  -4  14  118.00    4.67
  -1   4  13   64.02    3.37
   1   4 -13   64.07    5.87
   1  -4  13   55.82    2.76
   1  -4  13   59.33    3.44
  -1  -4 -13   55.66    9.33
  -1  -4 -13   56.73    3.09
   1   4 -12  207.47   10.64
   1  -4  12  183.02    6.14
  -1   4  12  172.94   10.12
  -1   4  12  218.60    7.03
  -1  -4 -12  203.71   17.27
   1  -4  12  173.26   14.03
   1  -4  12  183.63    6.88
  -1  -4 -12  187.91    6.48
  -1  -4 -11  201.67    6.56
  -1  -4 -11  184.67   16.14
  -1   4  11  186.61   10.17
   1  -4  11  206.51    7.08
   1  -4  11  194.47    6.22
   1   4 -11  215.30   10.36
   1  -4  11  173.80   12.87
   1  -4  10  180.37   12.20
  -1  -4 -10  200.55   15.84
   1   4 -10  224.66   10.06
   1  -4  10  219.43    7.03
  -1   4  10  201.04   10.22
   1  -4  10  189.58    6.06
  -1  -4 -10  206.62    6.47
  -1   4  10  187.49    6.32
  -1   4   9 1414.03   41.06
  -1  -4  -9 1403.28   35.78
   1  -4   9 1372.34   44.01
   1  -4   9 1431.07   36.33
   1  -4   9 1329.22   35.37
  -1   4   9 1408.86   36.04
   1   4  -9 1454.73   40.07
  -1  -4  -8   20.20    1.43
   1   4  -8   21.24    2.61
   1  -4   8   18.92    1.62
  -1   4   8   15.04    2.62
  -1   4   8   19.30    1.62
  -1   4   7  159.93    8.15
   1   4  -7  162.81    7.34
  -1   4   7  175.36    5.70
  -1  -4  -7  155.60    5.14
   1   4  -6   15.80    2.00
  -1  -4  -6   17.56    1.25
  -1   4   6   18.48    1.67
  -1   4   6   20.45    2.71
  -1  -4  -5 1266.66   31.46
  -1  -4  -5 1212.63   30.91
  -1   4   5 1283.58   35.02
   1   4  -5 1340.05   33.37
   1   4  -4  403.52   11.96
  -1   4   4  391.46   13.32
   1  -4   4  386.79   13.90
  -1  -4  -4  399.04   10.52
   1  -4   3  280.69   11.12
  -1  -4  -3  276.23    8.17
  -1   4   3  288.73   10.62
  -1   4   3  284.61    8.59
   1  -4   2  176.62    7.19
  -1  -4  -2  184.06    5.46
   1  -4   2  189.59    8.09
  -1   4   1   58.13    2.92
  -1  -4  -1   71.94    2.67
   1  -4   1   63.96    3.89
  -1  -4  -1   69.02    3.51
   1  -4   1   71.84    4.59
  -1  -4   0 5119.05  124.92
   1  -4   0 4831.78  125.78
  -1   4   0 5027.72  124.01
  -1  -4   0 4911.55  123.32
   1  -4   0 4841.08  126.31
  -1  -4   1   47.71    3.05
  -1  -4   1   52.22    2.17
   1  -4  -1   42.86    3.26
  -1  -4   2  187.20    7.18
   1   4   2  191.17    6.05
  -1  -4   2  195.25    5.79
  -1   4  -2  190.02    6.26
   1  -4  -2  197.56    7.91
  -1  -4   3  238.40    6.83
   1   4   3  249.31    7.69
  -1   4  -4  384.82   13.23
  -1  -4   4  367.61   10.38
   1   4   4  373.13   11.60
  -1   4  -4  384.24   10.84
  -1  -4   5 1275.87   32.55
  -1   4  -5 1253.84   32.91
  -1   4  -5 1302.99   36.24
  -1  -4   5 1254.43   36.87
  -1  -4   6   22.18    3.22
  -1   4  -6   19.03    1.48
  -1   4  -6   16.74    2.46
  -1  -4   6   19.76    1.35
  -1   4  -6   16.10    1.44
  -1   4  -7  181.59    8.32
  -1   4  -7  167.37    5.41
  -1  -4   7  167.61    9.97
  -1   4  -7  156.37    5.53
  -1  -4   7  155.45    5.25
  -1   4  -8   13.54    2.52
  -1  -4   8   15.85    1.50
   1  -4  -8   13.46    2.27
  -1  -4   8   13.73    1.24
  -1   4  -8   14.03    1.48
  -1   4  -8   12.11    1.27
  -1  -4   8   15.02    3.93
  -1   4  -9 1422.22   36.81
  -1  -4   9 1416.53   48.07
  -1   4  -9 1524.94   41.67
  -1  -4   9 1466.11   36.51
  -1  -4   9 1454.63   36.83
   1  -4  -9 1442.96   40.39
  -1  -4  10  201.37    6.74
   1  -4 -10  204.22    9.08
  -1  -4  10  192.89    6.34
  -1   4 -10  184.52    6.04
  -1  -4  10  175.85   13.97
  -1   4 -10  186.30    6.57
  -1   4 -10  197.34    9.86
  -1   4 -11  220.16    7.42
  -1   4 -11  216.81   10.88
  -1  -4  11  223.74    7.52
  -1  -4  11  208.68   16.18
  -1  -4  11  224.45    7.13
  -1   4 -11  205.75    6.62
   1  -4 -11  219.17    9.57
   1   4  12  203.88    6.87
  -1  -4  12  184.88    6.50
  -1  -4  12  190.73    6.94
  -1   4 -12  190.89   10.50
  -1   4 -12  187.07    6.79
  -1  -4  13   57.43    3.07
  -1  -4  13   60.38    3.52
  -1   4 -13   57.39    3.29
   1   4  13   68.60    3.46
   1   4  14  147.21    5.75
  -1  -4  14  131.48    5.32
  -1   4 -14  132.18    5.58
  -1  -4  14  139.64    5.89
  -1  -4  15  217.09    7.83
  -1   4 -15  216.60    8.11
   1   4  15  248.46    8.40
  -1  -4  15  238.85    8.67
  -1   4 -16   96.45    4.68
  -1  -4  16   88.67    4.32
  -1  -4  16   93.68    5.04
  -1  -4  17  100.77    4.77
  -1   4 -17  100.11    4.96
   1   4  17  113.85    5.34
  -1  -4  17  112.34    5.67
  -1  -4  18    6.57    2.11
  -1  -4  18    7.15    1.50
  -1   4 -18    7.47    1.63
   1   4  18    8.57    1.88
  -1  -4  19  117.43    6.14
  -1  -4  19  110.46    5.19
  -1   4 -19  107.53    5.39
  -1  -4  20  135.31    6.82
  -1  -4  20  133.24    5.96
  -1  -4  21   26.10    2.54
  -1  -4  21   20.76    2.95
  -1  -4  22   19.28    2.89
  -1  -4  22   16.71    2.16
  -1  -4  23   25.57    2.54
  -1  -4  23   17.49    2.82
  -1  -4  24    5.34    2.12
  -1  -4  24    5.10    1.52
  -1  -4  25   22.58    2.39
  -1  -4  25    6.59    2.28
  -1  -4  26    0.75    1.23
  -1  -4  26   -0.34    1.82
  -1  -4  27    0.49    1.62
  -1  -4  27    7.56    1.54
  -1  -4  28    0.11    1.03
  -1  -4  28   -0.62    1.63
  -1  -4  29   -0.14    1.45
  -1  -4  29    1.34    1.05
  -1  -4  30    1.02    0.95
  -1  -4  30   -0.64    1.31
   1  -5  30   -0.12    1.30
   1  -5  29   -0.27    1.45
   1  -5  28    0.44    1.55
   1  -5  27    1.11    1.71
   1  -5  26    0.50    1.80
   1  -5  25    0.17    1.74
   1  -5  24   -0.51    1.93
   1  -5  23    8.51    1.54
   1  -5  23    3.95    1.92
   1  -5  22   16.70    2.65
   1  -5  22   17.78    2.02
   1  -5  21   16.74    2.94
   1  -5  21   22.53    2.16
   1  -5  20   39.43    2.87
   1  -5  20   37.09    3.66
  -1  -5 -20   41.41    2.91
   1  -5  19    4.93    2.11
   1  -5  19    6.30    1.39
  -1  -5 -19    7.25    1.57
   1  -5  18   13.48    1.71
   1  -5  18   16.32    2.62
  -1  -5 -18   13.13    1.79
   1  -5  17    3.17    1.13
  -1  -5 -17    3.16    1.29
   1  -5  17    2.81    1.81
   1  -5  16   43.99    3.43
  -1  -5 -16   38.52    2.81
   1  -5  16   38.68    2.53
  -1  -5 -15   62.94    3.56
   1  -5  15   62.63    4.02
   1  -5  15   59.30    3.11
   1  -5  14    0.97    0.77
  -1  -5 -14    0.98    1.08
   1  -5  14   -0.11    1.35
   1  -5  13   34.11    2.07
  -1  -5 -13   36.85    2.44
   1  -5  13   34.86    2.78
   1  -5  12  153.76    6.05
   1   5 -12  145.86    8.68
  -1  -5 -12  145.61    5.43
   1  -5  12  143.51    5.03
  -1   5  11  316.74    9.37
  -1   5  11  316.17   14.24
  -1  -5 -11  249.57   19.82
  -1  -5 -11  308.59    9.18
   1   5 -11  318.00   13.19
   1  -5  11  303.13    9.79
   1  -5  11  267.96    8.63
   1   5 -10   89.32    5.93
   1  -5  10   87.44    4.00
   1  -5  10   83.30    8.28
  -1  -5 -10   79.26    3.45
  -1   5  10   75.52    3.62
   1  -5  10   86.37    3.22
  -1   5  10   81.31    6.36
   1  -5   9   22.37    1.39
  -1   5   9   24.12    3.42
  -1  -5  -9   24.12    1.66
  -1   5   9   24.87    1.94
   1  -5   9   25.74    2.04
   1   5  -9   26.77    3.11
  -1  -5  -8  463.52   12.57
   1   5  -8  478.16   15.91
  -1   5   8  455.22   13.21
  -1   5   8  483.08   17.32
   1  -5   8  422.24   12.10
   1  -5   7   37.58    1.77
  -1  -5  -7   38.64    2.04
  -1   5   7   40.26    2.53
  -1   5   7   43.76    4.11
   1   5  -7   44.07    3.61
  -1   5   6  334.93   12.90
   1   5  -6  351.81   11.78
  -1  -5  -6  310.61    9.06
  -1   5   6  292.96    9.74
  -1   5   5  293.94    9.46
  -1   5   5  283.39   11.74
  -1  -5  -5  307.14    9.18
  -1   5   4  991.52   29.32
   1  -5   4  994.23   30.69
  -1  -5  -4  965.12   26.00
  -1   5   4 1016.42   26.53
   1  -5   4  955.46   28.48
  -1   5   3  224.86    7.31
   1  -5   3  216.65    8.68
  -1  -5  -3  203.38    6.36
  -1  -5  -3  213.37    6.77
  -1   5   2  359.48   11.39
  -1  -5  -2  378.61   10.57
   1  -5   2  400.64   14.51
   1  -5   2  369.38   12.97
  -1  -5  -2  402.50   10.91
  -1  -5  -2  373.99   12.21
  -1   5   1    2.83    1.04
  -1  -5  -1    2.20    0.65
   1  -5   1    3.09    1.36
  -1  -5  -1    2.18    0.76
  -1  -5  -1    2.29    1.03
   1  -5   1    4.12    1.30
   1  -5   0  122.14    6.44
  -1  -5   0  123.66    4.23
  -1  -5   0  124.15    4.15
  -1   5   0  112.91    4.73
  -1  -5   0  124.83    5.66
   1  -5   0  131.09    6.17
   1  -5  -1    5.27    1.43
  -1  -5   1    4.66    0.83
   1  -5  -1    3.93    1.46
  -1  -5   2  447.50   11.91
  -1  -5   2  424.71   14.09
   1  -5  -2  415.12   14.31
  -1   5  -2  406.43   12.50
  -1  -5   3  227.12    6.45
   1   5   3  230.27    7.51
  -1   5  -3  238.88    7.61
  -1  -5   3  221.95    6.88
  -1   5  -4  935.94   25.30
  -1  -5   4  951.25   24.68
   1   5   4  934.65   26.01
  -1   5  -5  307.17    9.15
  -1  -5   5  274.71    8.20
   1   5   5  295.80   10.19
  -1  -5   5  297.40    8.59
   1   5   6  321.71   11.59
  -1  -5   6  337.92   14.41
  -1   5  -6  345.53   13.33
  -1   5  -6  343.82   10.23
  -1  -5   6  331.24    9.74
  -1   5  -7   42.34    2.48
  -1  -5   7   41.21    2.23
  -1  -5   7   42.35    5.04
  -1   5  -7   46.98    4.27
   1   5   7   44.29    3.49
  -1  -5   8  459.05   13.04
  -1   5  -8  474.72   13.36
  -1   5  -8  498.55   17.61
   1  -5  -8  442.35   16.74
   1   5   8  444.45   15.85
  -1  -5   8  439.70   20.08
  -1   5  -9   18.25    1.62
   1  -5  -9   18.76    2.89
  -1  -5   9   17.01    1.48
  -1  -5   9   17.33    1.77
  -1  -5   9   14.60    4.24
  -1   5  -9   18.90    2.97
   1   5   9   21.14    2.77
  -1  -5  10   72.72    3.58
  -1   5 -10   62.84    3.11
  -1  -5  10   73.25    9.21
  -1  -5  10   72.58    3.21
   1  -5 -10   70.53    5.20
  -1   5 -10   63.82    5.49
  -1  -5  11  316.43    9.87
  -1  -5  11  289.85    9.12
  -1  -5  11  282.88   19.60
  -1   5 -11  275.13    8.92
  -1   5 -11  324.97   14.00
   1  -5 -11  313.36   12.47
  -1  -5  12  138.85    5.65
   1  -5 -12  119.32    6.80
  -1   5 -12  126.82    4.73
  -1  -5  12  137.20    5.13
  -1  -5  13   38.94    2.88
  -1  -5  13   35.80    2.40
  -1  -5  14    1.12    0.95
  -1  -5  14    3.08    1.51
  -1  -5  15   59.50    3.33
  -1  -5  15   60.86    3.98
  -1  -5  16   42.54    3.49
  -1  -5  16   45.15    2.93
  -1  -5  17    3.25    1.92
  -1  -5  17    2.45    1.11
  -1  -5  18   14.90    1.90
  -1  -5  18   12.62    2.45
  -1  -5  19    5.25    1.51
  -1  -5  19    3.04    1.93
  -1  -5  20   37.26    2.92
  -1  -5  20   33.97    3.50
  -1  -5  21   19.83    2.25
  -1  -5  21   18.69    2.77
  -1  -5  22   18.11    2.16
  -1  -5  22   14.93    2.69
  -1  -5  23    9.40    1.74
  -1  -5  23    5.19    1.99
  -1  -5  24    0.62    1.09
  -1  -5  24    0.17    1.75
  -1  -5  25    0.17    1.74
  -1  -5  25    0.48    1.12
  -1  -5  26    0.17    1.82
  -1  -5  26    7.36    1.57
  -1  -5  27    3.44    1.32
  -1  -5  27    0.16    1.71
  -1  -5  28    3.72    1.21
  -1  -5  28   -0.15    1.51
  -1  -5  29    1.50    0.97
  -1  -5  29    0.55    1.57
  -1  -5  30    0.17    0.80
  -1  -5  30   -0.12    1.26
   1  -6  29   -0.38    1.33
   1  -6  28   -0.14    1.50
   1  -6  27   -0.15    1.58
   1  -6  26   -0.16    1.87
   1  -6  25    0.17    1.73
   1  -6  24    1.54    1.78
   1  -6  23    5.24    2.20
   1  -6  22   -0.18    1.81
   1  -6  21    1.06    1.97
   1  -6  20    1.57    1.89
  -1  -6 -20    1.30    1.10
   1  -6  19    5.33    2.02
  -1  -6 -19    4.81    1.46
  -1  -6 -18    0.73    1.25
   1  -6  18    0.10    0.98
   1  -6  18    0.64    1.73
   1  -6  17   40.25    3.70
  -1  -6 -17   41.07    3.18
   1  -6  16    3.75    1.16
   1  -6  16    3.30    1.90
   1  -6  15   96.15    5.15
  -1  -6 -15   87.55    4.43
   1  -6  15   94.69    4.10
   1  -6  14   28.18    2.00
  -1  -6 -14   25.40    2.22
   1  -6  14   28.96    2.88
  -1  -6 -13   14.48    1.69
   1   6 -13   11.75    1.58
   1  -6  13   13.03    1.39
   1  -6  13   11.50    1.98
   1  -6  12   32.41    2.81
   1  -6  12   34.70    2.07
  -1  -6 -12   36.45    2.34
  -1   6  12   32.79    2.39
  -1  -6 -11   34.80    2.24
   1  -6  11   32.13    1.92
   1   6 -11   32.17    3.96
  -1   6  11   34.64    2.49
   1  -6  11   34.08    2.71
  -1   6  10   11.79    1.61
   1  -6  10   10.03    1.61
  -1   6  10    6.31    2.21
   1   6 -10    7.62    2.17
  -1  -6 -10    9.54    1.22
   1  -6  10    9.40    1.03
   1   6  -9   53.80    4.56
  -1   6   9   59.66    3.33
  -1  -6  -9   55.87    2.72
   1  -6   9   54.88    2.47
  -1   6   9   58.03    5.39
  -1   6   8  136.72    8.29
  -1   6   8  152.86    5.83
  -1  -6  -8  138.28    4.92
   1  -6   8  138.01    4.64
  -1   6   7   14.76    2.66
  -1   6   7   18.68    1.92
  -1  -6  -7   17.44    1.40
   1  -6   7   16.06    1.18
   1  -6   6  438.68   12.17
  -1  -6  -6  437.95   12.47
   1  -6   6  465.49   15.92
  -1   6   6  471.41   13.66
  -1   6   6  446.74   16.65
  -1   6   5   39.98    3.86
  -1   6   5   39.93    2.74
   1  -6   5   34.16    1.74
   1  -6   5   32.85    3.19
  -1  -6  -5   39.44    2.52
   1  -6   4  336.74   14.27
   1  -6   4  307.91    8.92
  -1  -6  -4  330.51    9.92
   1  -6   4  307.50   11.92
  -1   6   4  336.27   10.40
   1  -6   3  234.14   11.12
  -1   6   3  241.64    8.02
  -1  -6  -3  220.03    6.83
  -1  -6  -3  212.03    8.75
   1  -6   3  220.67    6.57
   1  -6   3  224.43    9.33
  -1  -6  -3  231.51    7.39
  -1  -6  -2  174.29    5.84
   1  -6   2  164.23    5.21
  -1  -6  -2  167.55    5.46
   1  -6   2  165.19    8.85
  -1  -6  -2  154.07    7.20
   1  -6   2  178.42    7.85
  -1   6   2  187.87    6.58
  -1  -6  -1  748.05   19.78
   1  -6   1  726.51   19.22
  -1   6   1  740.45   20.60
  -1  -6  -1  722.79   22.02
   1  -6   1  705.24   23.60
   1  -6   1  777.75   22.71
  -1  -6  -1  713.32   19.42
  -1  -6   0  383.11   13.27
   1  -6   0  407.95   13.66
  -1   6   0  404.47   11.91
   1  -6   0  381.66   10.61
  -1  -6   0  410.51   11.07
   1  -6   0  366.53   14.18
  -1  -6   0  393.04   10.80
  -1  -6   0  345.77   10.10
  -1  -6   1  775.18   23.04
  -1  -6   1  727.61   19.22
  -1  -6   1  750.18   19.92
  -1  -6   1  775.69   20.07
   1  -6  -1  764.92   22.97
   1  -6  -1  701.70   23.37
   1  -6  -1  744.74   19.80
  -1  -6   2  191.49    5.90
  -1  -6   2  164.49    5.06
  -1  -6   2  180.76    8.18
   1  -6  -2  175.56    8.42
  -1   6  -3  206.07    7.25
  -1  -6   3  204.65    6.50
  -1  -6   4  315.82    9.25
  -1   6  -4  312.02    9.98
   1   6   4  292.89    9.92
   1   6   5   39.88    2.91
  -1   6  -5   41.15    2.73
  -1  -6   5   43.30    2.32
   1   6   6  443.58   14.76
  -1  -6   6  449.63   12.80
  -1   6  -6  451.06   13.49
  -1   6  -7   17.75    1.83
  -1  -6   7   18.66    1.54
  -1  -6   7   14.82    1.24
   1   6   7   17.12    2.26
  -1  -6   7   16.52    3.49
  -1   6  -8  152.35    5.80
   1   6   8  144.71    7.49
  -1  -6   8  151.30    5.37
  -1  -6   8  131.01   10.20
   1   6   9   44.54    4.06
   1  -6  -9   45.76    4.49
  -1  -6   9   44.46    6.78
  -1  -6   9   44.00    2.52
  -1   6  -9   43.10    2.77
  -1  -6  10    6.87    3.86
  -1  -6  10   15.65    1.93
  -1  -6  10   10.96    1.36
  -1   6 -10   11.29    1.54
   1  -6 -10   14.45    2.72
   1   6  10   14.93    2.60
  -1  -6  11   25.28    6.50
  -1  -6  11   32.69    2.72
  -1  -6  11   34.13    2.26
   1  -6 -11   29.92    3.60
  -1   6 -11   31.98    2.23
  -1   6 -12   29.92    2.15
  -1  -6  12   35.02    2.34
  -1  -6  12   32.32    2.79
  -1  -6  13   12.70    2.10
  -1  -6  13   11.93    1.54
  -1   6 -13    9.00    1.28
  -1  -6  14   24.49    2.74
  -1  -6  14   23.41    2.12
  -1  -6  15   95.87    4.50
  -1  -6  15   97.26    5.27
  -1  -6  16    2.55    1.19
  -1  -6  16    2.62    1.94
  -1  -6  17   45.85    3.93
  -1  -6  17   41.19    2.95
  -1  -6  18    1.62    1.94
  -1  -6  18    2.11    1.19
  -1  -6  19    5.92    2.26
  -1  -6  19    6.66    1.57
  -1  -6  20    1.06    1.83
  -1  -6  20    1.06    1.14
  -1  -6  21    1.79    2.01
  -1  -6  21    3.36    1.37
  -1  -6  22   -0.12    1.12
  -1  -6  22   -0.36    1.89
  -1  -6  23    6.06    2.26
  -1  -6  23   17.61    2.11
  -1  -6  24   15.67    1.99
  -1  -6  24    1.57    1.78
  -1  -6  25    2.08    1.21
  -1  -6  25    0.85    1.70
  -1  -6  26    1.88    1.10
  -1  -6  26    0.33    1.79
  -1  -6  27   -0.16    1.63
  -1  -6  27    0.92    1.00
  -1  -6  28    4.12    1.14
  -1  -6  28   -0.29    1.53
  -1  -6  29    1.04    1.55
   1  -7  28   -0.13    1.32
   1  -7  27    0.43    1.57
   1  -7  26   -0.15    1.73
   1  -7  25   -0.32    1.67
   1  -7  24   -0.51    1.83
   1  -7  23   -0.18    1.76
   1  -7  22    3.06    1.97
   1  -7  21    0.73    1.96
   1  -7  20    7.82    2.41
  -1  -7 -19   23.17    2.48
   1  -7  19   11.10    2.67
  -1  -7 -18    3.64    1.46
   1  -7  18    4.81    2.16
   1  -7  17  106.52    6.07
   1  -7  16    0.47    1.78
   1  -7  15   12.82    2.43
   1  -7  14  213.54    8.65
  -1  -7 -13   23.03    2.09
   1   7 -13   27.15    2.35
   1  -7  13   26.27    2.94
  -1   7  13   26.82    2.27
   1  -7  12  106.08    5.39
  -1   7  12  105.95    4.85
  -1  -7 -12   96.18    4.31
  -1   7  11   68.66    3.85
   1  -7  11   71.28    4.18
  -1  -7 -11   64.06    3.24
  -1   7  10  184.67    7.31
   1  -7  10  202.19    7.60
  -1  -7 -10  189.63    6.54
   1  -7   9   52.75    4.73
  -1  -7  -9   56.83    2.85
  -1  -7  -8   71.70    3.21
  -1   7   8   78.40    4.12
   1  -7   8   69.78    5.26
  -1   7   7   60.80    5.37
   1  -7   7   54.59    4.49
  -1  -7  -7   49.88    2.60
  -1   7   7   63.22    3.65
  -1   7   6   79.97    4.19
   1  -7   6   74.27    5.17
  -1  -7  -6   77.01    3.27
  -1  -7  -5   63.93    2.94
   1  -7   5   69.75    4.86
  -1  -7  -5   65.24    3.58
  -1   7   5   76.56    4.06
  -1  -7  -4   55.40    3.15
   1  -7   4   55.66    4.26
  -1   7   4   55.42    3.45
   1  -7   4   56.37    5.69
  -1  -7  -4   50.25    4.07
  -1  -7  -3   79.64    5.10
   1  -7   3   89.47    6.90
  -1  -7  -3   89.83    3.98
   1  -7   3   86.65    5.31
   1  -7   3   75.01    3.14
  -1   7   3   94.19    4.49
  -1  -7  -2  104.52    4.31
   1  -7   2   98.98    6.97
  -1  -7  -2   94.51    3.75
  -1  -7  -2   90.94    5.58
  -1   7   2  102.40    4.79
   1  -7   2  110.43    5.95
   1  -7   2   94.86    3.61
  -1  -7  -1   41.08    2.17
  -1  -7  -1   38.30    2.39
   1  -7   1   31.65    3.88
  -1  -7  -1   36.52    3.49
   1  -7   1   36.56    1.98
  -1   7   1   43.45    3.02
   1  -7   1   38.71    3.41
   1  -7   0   27.98    3.56
  -1  -7   0   38.93    2.33
  -1  -7   0   41.16    3.69
  -1  -7   0   33.93    2.03
   1  -7   0   33.71    1.96
  -1   7   0   36.23    2.78
  -1  -7   1   35.43    2.10
   1  -7  -1   36.54    2.06
   1  -7  -1   30.45    3.60
  -1  -7   1   36.18    3.58
  -1  -7   1   35.49    2.22
   1  -7  -2   92.54    6.34
  -1  -7   2  107.26    4.25
  -1  -7   2  104.73    6.49
  -1  -7   2  109.20    4.24
  -1  -7   3   72.70    3.35
   1  -7  -3   65.73    5.37
  -1   7  -4   61.98    3.60
  -1  -7   4   59.86    2.94
  -1  -7   5   74.52    3.44
  -1   7  -5   77.33    4.10
  -1   7  -6   75.74    4.02
  -1  -7   6   68.16    3.31
  -1   7  -7   47.30    3.14
  -1  -7   7   38.13    5.52
  -1  -7   7   44.18    2.54
  -1  -7   8   85.86    3.80
  -1  -7   8   72.84    8.08
  -1   7  -8   84.16    4.28
  -1  -7   9   56.45    7.78
  -1  -7   9   55.87    3.02
  -1   7  -9   57.84    3.43
  -1   7 -10  205.84    7.61
  -1  -7  10  221.57    8.21
  -1  -7  10  195.62    7.08
  -1  -7  11   74.61    3.75
  -1  -7  11   87.12    4.76
  -1   7 -11   82.04    4.14
  -1  -7  12  100.57    4.56
  -1   7 -12  109.32    4.83
  -1  -7  12  109.52    5.61
  -1   7 -13   25.05    2.15
   1   7  13   22.93    2.21
  -1  -7  13   26.14    3.00
  -1  -7  13   22.74    2.12
  -1  -7  14  234.18    9.08
  -1  -7  14  207.62    7.84
  -1  -7  15   11.72    2.47
  -1  -7  15   11.82    1.72
  -1  -7  16    4.21    2.07
  -1  -7  16    0.98    1.11
  -1  -7  17  101.57    6.05
  -1  -7  17  107.99    5.10
  -1  -7  18    2.13    2.11
  -1  -7  18    5.27    1.50
  -1  -7  19   28.50    2.54
  -1  -7  19   16.22    2.98
  -1  -7  20   12.51    1.87
  -1  -7  20    6.39    2.39
  -1  -7  21    0.12    1.15
  -1  -7  21    0.57    1.98
  -1  -7  22    0.93    1.85
  -1  -7  22    8.71    1.66
  -1  -7  23    1.18    1.10
  -1  -7  23   -0.36    1.97
  -1  -7  24    0.18    1.79
  -1  -7  24    1.37    1.15
  -1  -7  25   -0.67    1.76
  -1  -7  25    2.28    1.21
  -1  -7  26   -0.16    1.65
  -1  -7  26    2.62    1.13
  -1  -7  27    0.45    1.58
  -1  -7  28   -0.13    1.44
   1  -8  27   -0.25    1.34
   1  -8  26   -0.56    1.46
   1  -8  25    0.90    1.74
   1  -8  24    0.32    1.65
   1  -8  23    0.17    1.80
   1  -8  22    0.90    1.87
   1  -8  21    2.23    2.19
   1  -8  20    0.19    1.98
   1  -8  19    6.79    2.41
  -1  -8 -19   10.51    1.88
  -1  -8 -18   27.37    2.71
   1  -8  18   14.59    3.07
   1  -8  17   40.90    3.93
   1  -8  16    8.05    2.30
   1  -8  15   18.13    2.84
   1   8 -14   16.19    2.03
   1  -8  14   16.18    2.65
   1  -8  13    2.61    1.94
  -1   8  13    2.04    1.25
   1   8 -13    3.93    1.44
  -1   8  12    4.02    1.40
   1  -8  12    5.72    2.04
   1   8 -12    5.76    1.61
   1  -8  11    9.81    2.06
  -1   8  11   10.15    1.80
  -1   8  10   10.73    1.87
   1  -8  10   11.35    2.06
  -1   8   9   10.12    1.83
  -1   8   8   34.89    2.94
  -1   8   7   90.69    4.70
  -1  -8  -7   76.84    3.46
  -1  -8  -6  224.10    7.30
  -1   8   6  235.56    8.75
  -1  -8  -5    4.59    0.98
  -1   8   5    3.17    1.50
  -1   8   4   94.61    4.89
  -1  -8  -4   84.46    5.94
  -1  -8  -4   95.46    4.61
  -1  -8  -3   13.59    1.81
  -1  -8  -3   15.16    2.55
  -1   8   3   12.80    2.03
  -1  -8  -2   79.55    3.47
  -1  -8  -2   78.65    5.69
  -1  -8  -2   86.12    4.12
  -1   8   2   84.51    4.56
   1  -8   1    8.95    1.20
  -1  -8  -1    8.77    1.17
  -1  -8  -1    6.49    1.94
  -1  -8  -1    9.88    1.52
  -1   8   0  107.49    5.24
  -1  -8   0  102.98    4.49
  -1  -8   0   97.11    4.04
  -1  -8   0  111.99    7.06
   1  -8   0   92.37    3.93
  -1  -8   1   10.80    1.33
  -1  -8   1   11.66    2.39
  -1  -8   1   12.53    1.57
  -1  -8   2   84.57    3.91
  -1  -8   2   82.54    3.71
  -1  -8   3   15.45    1.63
  -1   8  -3   16.82    2.19
  -1  -8   3   13.34    1.60
  -1   8  -4  108.93    5.33
  -1  -8   4  103.92    4.45
  -1   8  -5    1.73    1.54
  -1  -8   5    1.75    0.98
  -1  -8   6  226.95    7.77
  -1   8  -6  237.37    8.80
  -1  -8   7   70.26    3.56
  -1   8  -7   79.05    4.41
  -1   8  -8   38.58    3.03
  -1  -8   8   34.00    2.41
  -1  -8   9    8.00    1.36
  -1   8  -9    9.56    1.87
  -1   8 -10   11.08    1.83
  -1  -8  10   12.12    2.26
  -1  -8  10    6.02    1.29
  -1  -8  11    8.74    1.48
  -1  -8  11   10.34    2.21
  -1   8 -11    9.43    1.74
  -1  -8  12    4.48    2.06
   1   8  12    5.53    1.51
  -1   8 -12    4.14    1.39
  -1  -8  12    5.51    1.30
  -1   8 -13    1.88    1.25
   1   8  13    1.29    1.21
  -1  -8  13    2.75    1.82
  -1  -8  13    1.75    1.12
  -1  -8  14   21.69    3.09
  -1   8 -14   24.04    2.21
  -1  -8  14   20.87    2.18
  -1  -8  15   18.40    2.08
  -1  -8  15   22.86    3.10
  -1  -8  16    6.74    1.54
  -1  -8  16    7.73    2.42
  -1  -8  17   43.83    3.11
  -1  -8  17   28.76    3.66
  -1  -8  18   14.36    2.88
  -1  -8  18   26.16    2.48
  -1  -8  19    4.63    2.30
  -1  -8  19   14.23    1.99
  -1  -8  20    0.20    2.00
  -1  -8  20    5.14    1.48
  -1  -8  21    9.15    1.68
  -1  -8  21   -0.20    2.00
  -1  -8  22    3.97    1.40
  -1  -8  22   -0.19    1.97
  -1  -8  23    0.18    1.80
  -1  -8  23   12.03    1.78
  -1  -8  24    0.73    1.00
  -1  -8  24    0.17    1.69
  -1  -8  25    0.63    1.74
  -1  -8  26   -0.29    1.53
  -1  -8  27    0.13    1.36
   1  -9  25    0.79    1.38
   1  -9  24    0.15    1.68
   1  -9  23   -0.16    1.67
   1  -9  22   -0.17    1.80
   1  -9  21    0.18    1.94
   1  -9  20   -0.18    1.92
   1  -9  19   -0.55    1.90
  -1  -9 -18    2.13    1.33
   1  -9  18   -1.31    2.04
   1  -9  17   11.09    2.50
   1  -9  16    1.62    2.00
   1  -9  15   13.21    2.62
   1   9 -14   29.12    2.62
   1  -9  14   21.96    3.18
   1   9 -13   23.48    2.52
   1  -9  13   25.18    3.17
  -1   9  13   19.66    2.25
   1  -9  12    5.50    2.14
  -1   9  12    1.85    1.44
   1   9 -12    0.85    1.36
   1  -9  11   12.14    2.46
  -1   9  11   13.21    2.11
   1   9 -11   12.87    2.12
  -1   9  10    8.97    1.89
   1  -9  10   12.17    2.32
   1   9 -10   10.64    2.11
  -1   9   9   32.92    3.11
  -1   9   8    9.78    2.04
  -1   9   7   39.84    3.36
  -1   9   6  197.61    8.16
  -1   9   5  122.03    6.02
  -1   9   4  129.95    6.29
  -1  -9  -3   59.58    3.76
  -1   9   3   66.20    4.31
  -1   9   2   75.83    4.64
  -1  -9  -2   73.92    4.07
  -1   9   1   24.89    2.82
  -1  -9  -1   19.08    2.21
  -1   9   0   21.61    2.65
  -1  -9   0   21.94    2.17
  -1  -9   0   16.29    1.65
  -1  -9   1   22.80    1.95
  -1  -9   1   22.66    2.26
  -1  -9   2   73.95    3.60
  -1  -9   2   72.53    3.84
  -1  -9   3   57.01    3.16
  -1   9  -3   54.35    3.98
  -1  -9   3   54.25    3.24
  -1   9  -4  124.69    6.09
  -1  -9   4  116.94    5.04
  -1  -9   4  112.08    4.95
  -1  -9   5  114.94    4.91
  -1  -9   5  103.97    4.85
  -1   9  -5  116.38    5.90
  -1  -9   6  199.00    7.30
  -1   9  -6  211.38    8.51
  -1  -9   7   37.13    2.63
  -1   9  -7   49.03    3.65
  -1   9  -8   11.25    2.08
  -1  -9   8   10.98    1.59
  -1  -9   9   32.94    2.50
  -1   9  -9   30.99    3.00
  -1   9 -10    9.70    1.96
  -1  -9  10    9.42    2.25
  -1  -9  10   10.34    1.62
   1   9  10    8.38    1.90
  -1  -9  11   18.00    2.75
   1   9  11   13.79    2.15
  -1   9 -11   15.24    2.20
  -1  -9  11   13.43    1.81
  -1  -9  12    3.93    2.07
  -1   9 -12    2.64    1.46
   1   9  12    3.30    1.57
  -1  -9  12    3.12    1.25
   1   9  13   23.24    2.49
  -1  -9  13   21.48    3.11
  -1  -9  13   27.28    2.48
  -1   9 -13   24.87    2.47
  -1  -9  14   30.06    2.61
  -1   9 -14   28.12    2.56
  -1  -9  14   23.42    3.32
  -1  -9  15   17.53    3.02
  -1  -9  15   24.81    2.40
  -1  -9  16    2.49    2.00
  -1  -9  16    1.93    1.28
  -1  -9  17    7.44    2.45
  -1  -9  17   17.45    2.14
  -1  -9  18    1.98    2.10
  -1  -9  18    2.08    1.28
  -1  -9  19    0.60    1.12
  -1  -9  19    0.20    2.11
  -1  -9  20    2.94    1.32
  -1  -9  20    0.39    2.10
  -1  -9  21    0.38    1.99
  -1  -9  22    0.18    1.85
  -1  -9  23   -0.17    1.69
  -1  -9  24    0.77    1.68
  -1  -9  25    0.14    1.57
   1 -10  23    0.13    1.39
   1 -10  22    0.45    1.51
   1 -10  21   -0.16    1.73
   1 -10  20   -0.84    1.78
   1 -10  19    0.87    1.74
   1 -10  18    0.71    1.85
   1 -10  17    2.17    1.90
   1 -10  16    0.72    1.88
   1 -10  15   -0.89    1.90
   1 -10  14   -0.88    1.83
   1  10 -14   -0.13    1.18
  -1  10  13    3.84    1.50
   1 -10  13    4.16    2.03
   1  10 -13    5.25    1.71
   1 -10  12    3.90    1.98
   1  10 -12    4.49    1.61
  -1  10  12    3.73    1.53
   1  10 -11    2.82    1.54
  -1  10  11    0.59    1.44
   1 -10  11    1.31    1.73
   1 -10  10    9.28    2.23
   1  10 -10   11.97    2.27
  -1  10  10   10.67    1.99
   1 -10   9    6.35    2.05
   1  10  -9    8.56    2.13
  -1  10   9    9.64    2.05
  -1  10   8    4.52    1.88
   1  10  -8    7.58    2.14
   1  10  -7   50.24    4.20
  -1  10   7   55.35    4.12
  -1  10   6   93.29    5.46
  -1  10   5   21.68    2.89
  -1  10   4   48.78    3.97
  -1  10   3  177.47    7.97
  -1  10   2  228.07    9.13
  -1 -10  -2  199.68    8.10
  -1 -10  -1   11.56    2.15
  -1  10   1    9.90    2.40
  -1 -10   0  184.74    7.44
  -1  10   0  188.98    8.46
  -1 -10   1   11.13    1.56
  -1 -10   1   10.62    1.93
  -1 -10   2  197.43    7.16
  -1 -10   2  204.60    7.73
  -1 -10   3  165.81    6.65
  -1  10  -3  179.55    7.87
  -1 -10   4   42.50    3.12
  -1  10  -4   48.28    4.06
  -1 -10   4   45.42    3.00
  -1 -10   5   20.85    2.21
  -1  10  -5   25.55    3.08
  -1 -10   5   20.28    2.09
  -1  10  -6   87.41    5.31
  -1 -10   6   82.64    4.30
  -1 -10   6   83.19    4.30
  -1 -10   7   48.26    3.31
   1  10   7   51.80    4.24
  -1 -10   7   56.30    3.42
  -1  10  -7   58.77    4.30
  -1 -10   8    5.84    1.56
  -1 -10   8    3.11    1.30
  -1  10  -8    6.85    2.01
   1  10   8    6.00    2.03
  -1 -10   9    8.95    2.22
  -1 -10   9    6.73    1.44
   1  10   9    8.31    2.15
  -1  10  -9    7.82    2.05
   1  10  10   11.85    2.20
  -1  10 -10   10.34    2.08
  -1 -10  10   12.97    1.78
  -1 -10  10    9.18    2.34
   1  10  11    1.71    1.49
  -1 -10  11    2.36    1.21
  -1 -10  11    2.57    2.01
  -1  10 -11    2.40    1.56
  -1  10 -12    4.06    1.68
  -1 -10  12    1.60    2.03
  -1 -10  12    4.73    1.36
   1  10  12    2.52    1.53
  -1  10 -13    4.04    1.57
  -1 -10  13    4.73    1.45
  -1 -10  13    1.28    2.03
   1  10  13    3.35    1.52
  -1 -10  14    0.60    1.17
  -1 -10  14   -0.19    1.85
  -1  10 -14   -0.13    1.14
  -1 -10  15   -0.56    2.11
  -1 -10  15    0.85    1.15
  -1 -10  16    0.95    2.09
  -1 -10  16    0.24    1.09
  -1 -10  17    0.38    2.07
  -1 -10  18    0.19    1.97
  -1 -10  19   -0.18    1.91
  -1 -10  20   -0.18    1.86
  -1 -10  21   -0.17    1.90
  -1 -10  22    0.63    1.63
  -1 -10  23    0.43    1.62
   1 -11  21    0.53    1.39
   1 -11  20    0.14    1.55
   1 -11  19    0.30    1.54
   1 -11  18    0.63    1.62
   1 -11  17   -0.16    1.71
   1 -11  16   -1.00    1.73
   1 -11  15    0.17    1.78
   1 -11  14   -0.17    1.73
  -1  11  13    0.57    1.28
   1 -11  13   -0.50    1.77
   1  11 -13    2.46    1.44
   1  11 -12    5.23    1.75
  -1  11  12    1.36    1.44
   1 -11  12    0.51    1.84
   1 -11  11    0.83    1.63
  -1  11  11    2.96    1.54
   1  11 -11    3.22    1.72
  -1  11  10    1.60    1.53
   1 -11  10    1.45    1.80
   1  11 -10    0.84    1.66
  -1  11   9   18.26    2.61
   1 -11   9   13.95    2.43
   1  11  -9   21.32    2.81
   1 -11   8    0.61    1.66
   1  11  -8    1.61    1.83
  -1  11   8    1.66    1.63
  -1  11   7    4.89    1.91
   1  11  -7    5.26    2.08
  -1  11   6    8.73    2.19
   1  11  -6    9.39    2.42
  -1  11   5   26.14    3.19
   1  11  -5   22.41    3.10
  -1  11   4    5.43    2.04
   1  11  -4    1.14    2.00
  -1  11   3    0.53    1.84
   1  11  -3    1.35    2.06
  -1  11   2   21.66    3.12
  -1  11   1   15.55    2.78
   1  11   0   65.06    5.24
  -1 -11   0   58.23    3.98
  -1  11   0   72.14    5.00
  -1 -11   1   17.38    2.31
   1  11   1   19.81    3.22
  -1 -11   2   17.47    2.27
   1  11   2   21.24    3.27
  -1 -11   3    0.62    1.40
  -1  11  -3    1.80    2.06
   1  11   3    1.16    2.06
   1  11   4    7.02    2.37
  -1 -11   4    4.88    1.51
  -1  11  -4    6.26    2.26
  -1 -11   5   25.94    2.28
  -1 -11   5   26.03    2.53
   1  11   5   28.20    3.41
  -1  11  -5   20.33    3.04
   1  11   6    7.17    2.27
  -1 -11   6    6.24    1.41
  -1 -11   6    7.49    1.65
  -1  11  -6    6.67    2.14
  -1 -11   7    7.00    1.66
  -1 -11   7    5.17    1.37
  -1  11  -7    4.15    1.89
   1  11   7    2.72    1.92
   1  11   8    1.96    1.87
  -1 -11   8    1.87    1.78
  -1 -11   8    3.01    1.40
  -1 -11   8    0.34    1.11
  -1  11  -8    2.91    1.81
  -1 -11   9   21.83    2.34
  -1 -11   9   20.57    2.28
  -1  11  -9   19.31    2.69
   1  11   9   18.45    2.73
  -1 -11  10    1.32    1.73
  -1 -11  10    1.34    1.32
  -1  11 -10    0.49    1.45
   1  11  10    3.00    1.89
  -1 -11  10    2.04    1.31
  -1 -11  11    6.41    1.63
  -1 -11  11    1.03    1.82
  -1 -11  11    4.28    1.45
  -1  11 -11    4.11    1.71
   1  11  11    3.20    1.74
  -1 -11  12    5.02    1.50
  -1 -11  12    1.04    1.87
   1  11  12    2.13    1.67
  -1  11 -12    2.44    1.57
  -1 -11  13    1.27    1.15
   1  11  13    0.29    1.35
  -1 -11  13    0.17    1.87
  -1  11 -13    1.57    1.38
  -1 -11  14    0.88    1.81
  -1 -11  14    7.95    1.79
  -1 -11  15    4.36    1.41
  -1 -11  15   -0.17    1.80
  -1 -11  16   -0.17    1.84
  -1 -11  17   -0.17    1.81
  -1 -11  18    0.17    1.71
  -1 -11  19   -0.64    1.66
  -1 -11  20   -0.15    1.55
  -1 -11  21   -0.51    1.07
  -1 -11  21    0.14    1.41
   1 -12  19   -0.37    1.25
   1 -12  18    0.13    1.49
   1 -12  17    0.14    1.43
   1 -12  16    0.14    1.43
   1 -12  15    0.45    1.56
   1 -12  14   -0.15    1.50
   1  12 -13    0.68    1.24
  -1  12  13   -0.27    1.33
   1 -12  13    0.15    1.61
  -1  12  12    1.18    1.36
   1 -12  12   -0.62    1.65
   1  12 -12   -0.15    1.29
   1 -12  11   -0.16    1.56
   1  12 -11    3.32    1.62
  -1  12  11    1.10    1.44
   1  12 -10    0.33    1.58
  -1  12  10    0.16    1.43
  -1  12   9    0.84    1.62
   1 -12   9    0.47    1.65
   1  12  -9    0.17    1.66
   1  12  -8    3.37    1.89
   1 -12   8    0.15    1.73
  -1  12   8    2.24    1.79
   1 -12   7    0.15    1.53
   1  12  -7    2.56    2.03
  -1  12   7    2.81    1.85
   1  12  -6    3.37    2.04
  -1  12   6    3.76    1.89
   1  12  -5    2.11    1.94
  -1  12   5    0.90    1.83
  -1  12   4   11.20    2.49
   1  12  -4   11.91    2.66
  -1  12   3    5.59    2.19
   1  12  -3    7.78    2.35
  -1  12   2    2.63    1.93
  -1  12   1    1.14    2.00
   1  12   0    5.46    2.41
  -1  12   0    5.14    2.13
   1  12   1   -0.20    1.90
   1  12   2    6.29    2.39
  -1 -12   3    8.16    1.84
   1  12   3    5.41    2.40
  -1  12  -3    6.76    2.21
   1  12   4   14.70    2.84
  -1  12  -4   10.77    2.48
  -1 -12   4   15.39    2.20
  -1  12  -5    0.18    1.79
   1  12   5    0.19    1.98
  -1 -12   5    1.47    1.37
   1  12   6    7.70    2.27
  -1 -12   6    4.81    1.64
  -1  12  -6    4.19    2.04
  -1  12  -7    4.10    1.97
  -1 -12   7    3.02    1.76
   1  12   7    1.64    1.66
  -1  12  -8    4.18    1.96
   1  12   8    2.31    1.92
  -1 -12   8    1.69    1.68
  -1 -12   9   -0.16    1.67
  -1  12  -9    0.17    1.51
   1  12   9    0.69    1.75
  -1 -12  10    0.16    1.63
  -1  12 -10    0.17    1.52
   1  12  10    0.50    1.47
  -1  12 -11    2.52    1.65
   1  12  11    1.90    1.49
  -1 -12  11    0.48    1.57
   1  12  12   -0.15    1.39
  -1 -12  12    1.44    1.14
  -1 -12  12   -0.32    1.61
  -1  12 -12    0.29    1.37
  -1 -12  13    0.77    1.05
   1  12  13   -0.68    1.32
  -1  12 -13    0.13    1.17
  -1 -12  13   -0.16    1.67
  -1 -12  14    5.04    1.37
  -1 -12  14    0.46    1.63
  -1 -12  15    0.61    1.56
  -1 -12  15    1.51    1.15
  -1 -12  16    1.05    1.04
  -1 -12  16   -0.15    1.54
  -1 -12  17   -0.28    1.45
  -1 -12  17    0.30    1.03
  -1 -12  18   -0.27    1.45
  -1 -12  18    1.05    1.00
  -1 -12  19    0.13    1.28
   1 -13  15   -0.49    1.36
   1 -13  14    0.26    1.41
   1 -13  13    0.13    1.35
   1 -13  12    1.36    1.45
   1  13 -12   -0.26    1.18
  -1  13  12   -0.26    1.21
   1  13 -11   -0.14    1.36
  -1  13  11    0.42    1.29
   1 -13  11    0.14    1.47
   1 -13  10    0.58    1.59
  -1  13  10    1.37    1.51
   1  13 -10   -0.60    1.47
   1 -13   9   -0.15    1.53
   1  13  -9    0.64    1.65
  -1  13   9    1.60    1.62
   1 -13   8   -0.44    1.64
   1  13  -8    0.67    1.63
  -1  13   8    2.01    1.75
   1  13  -7    1.05    1.64
   1 -13   7   -0.15    1.46
  -1  13   7   -0.17    1.56
   1 -13   6   -0.44    1.54
  -1  13   6   -0.18    1.58
   1  13  -6    0.18    1.69
  -1  13   5    0.72    1.77
   1  13  -5    1.66    2.00
   1  13  -4    0.94    1.75
  -1  13   4   -0.18    1.68
  -1  13   3    0.37    1.81
   1  13  -3    0.38    1.76
  -1  13   2    1.89    1.83
  -1  13   1    1.71    1.97
   1  13   0    1.77    2.06
  -1  13   0    3.24    2.11
   1  13   1    3.14    2.07
   1  13   2    0.97    1.86
   1  13   3    0.38    1.79
  -1  13  -3    0.75    1.79
   1  13   4    0.19    1.80
  -1  13  -4    0.55    1.70
  -1  13  -5    0.36    1.61
   1  13   5    0.55    1.67
  -1 -13   6    0.29    1.53
   1  13   6    0.90    1.73
  -1  13  -6    1.41    1.70
   1  13   7   -0.87    1.57
  -1  13  -7    1.55    1.77
  -1 -13   7   -0.72    1.60
   1  13   8    2.02    1.81
  -1 -13   8    0.29    1.51
  -1  13  -8    0.67    1.50
   1  13   9    0.32    1.54
  -1  13  -9    1.28    1.55
  -1 -13   9    0.43    1.48
  -1 -13  10   -0.57    1.53
  -1  13 -10   -0.15    1.39
   1  13  10   -0.45    1.44
  -1 -13  11   -0.14    1.43
   1  13  11    1.14    1.50
  -1  13 -11    0.84    1.24
  -1 -13  12   -1.09    1.43
  -1  13 -12   -0.77    1.17
   1  13  12    0.78    1.15
  -1 -13  13    0.79    1.43
  -1 -13  14   -0.13    1.32
  -1 -13  15    0.25    1.28
  -1  14  11   -0.23    1.10
   1 -14  11   -0.12    1.17
  -1  14  10    1.27    1.25
   1 -14  10   -0.12    1.29
   1  14 -10   -0.38    1.21
   1  14  -9    0.41    1.42
   1 -14   9   -0.12    1.36
  -1  14   9    0.54    1.36
  -1  14   8   -0.29    1.28
   1  14  -8   -0.72    1.40
   1 -14   8   -0.52    1.39
   1 -14   7    0.40    1.42
   1  14  -7    1.51    1.56
  -1  14   7    0.92    1.49
  -1  14   6   -0.96    1.46
   1 -14   6    0.13    1.40
   1  14  -6    0.16    1.55
  -1  14   5    0.50    1.54
   1 -14   5   -0.27    1.39
   1  14  -5    0.16    1.55
  -1  14   4   -1.02    1.59
   1  14  -4   -1.19    1.73
   1 -14   4    1.09    1.38
   1  14  -3    0.35    1.65
  -1  14   3    1.39    1.72
  -1  14   2    2.80    1.81
  -1  14   1    1.23    1.87
  -1  14   0   -0.18    1.63
   1  14   0   -0.90    1.73
   1  14   1    0.36    1.69
   1  14   2   -0.71    1.82
  -1  14  -3   -0.35    1.58
   1  14   3    0.88    1.73
   1  14   4    1.03    1.85
  -1  14  -4   -0.68    1.70
  -1 -14   4    0.13    1.43
   1  14   5   -0.66    1.69
  -1 -14   5    0.39    1.31
  -1  14  -5   -1.15    1.58
   1  14   6    0.32    1.43
  -1 -14   6   -0.13    1.31
  -1  14  -6    0.32    1.49
   1  14   7   -0.76    1.45
  -1  14  -7   -0.45    1.32
  -1 -14   7   -0.26    1.32
   1  14   8    0.29    1.42
  -1 -14   8   -0.75    1.37
  -1  14  -8   -0.43    1.37
  -1 -14   9    0.12    1.35
   1  14   9    0.55    1.26
  -1  14  -9   -0.27    1.24
  -1 -14  10   -0.35    1.32
  -1  14 -10    0.13    1.16
   1  14  10    0.89    1.27
   1  14  11   -0.12    1.14
  -1 -14  11    0.11    1.23
  -1  15   6    0.63    1.26
   1  15  -5    0.40    1.31
  -1  15   5    0.13    1.22
  -1  15   4   -0.69    1.40
   1  15  -4    0.55    1.31
  -1  15   3   -0.57    1.28
   1  15  -3   -0.85    1.56
  -1  15   2    1.16    1.49
   1  15  -2    0.58    1.46
  -1  15   1   -0.73    1.41
   1  15   0   -0.15    1.43
  -1  15   0    0.29    1.34
   1  15   1   -0.15    1.45
   1  15   2   -0.15    1.49
  -1  15  -2    0.14    1.29
  -1  15  -3   -0.56    1.35
   1  15   3   -0.43    1.34
  -1  15  -4    0.55    1.34
   1  15   4   -0.14    1.43
  -1  15  -5    0.26    1.18
   1  15   5    0.27    1.33
   1  15   6    1.41    1.30
   2   0   0  593.94   18.18
   2   0   0  597.94   16.09
   2   0   0  588.61   17.40
   2   0  -1 7572.58  196.25
   2   0   1 7791.88  194.05
   2   0  -1 7954.09  195.26
   2   0  -2 6381.11  159.71
   2   0  -2 6242.69  160.96
  -2   0  -2 6397.51  158.31
  -2   0   2 6280.41  159.63
   2   0  -3 5344.53  133.69
   2   0  -3 5355.69  135.16
  -2   0   3 5190.58  133.68
  -2   0  -3 5271.21  132.67
  -2   0   4  806.82   24.47
  -2   0   4  801.25   23.34
   2   0  -4  785.38   23.05
  -2   0  -4  823.83   22.74
   2   0  -4  835.91   24.59
   2   0   4  771.20   23.87
   2   0   5 2500.97   64.95
  -2   0   5 2334.33   64.32
  -2   0  -5 2351.30   62.37
  -2   0   5 2414.58   63.12
   2   0   6  802.73   26.74
  -2   0   6  812.87   24.04
  -2   0   6  787.01   25.15
   2   0   7  949.90   32.62
  -2   0  -7  939.32   25.01
   2   0  -7 1046.83   29.66
  -2   0   7  977.30   28.37
  -2   0   7  960.17   29.64
   2   0   8   -0.90    3.08
  -2   0  -8    0.80    0.72
  -2   0   8   -0.47    1.32
  -2   0   8   -0.18    1.14
   2   0   9  902.00   35.10
  -2   0  -9  947.65   24.42
   2   0   9  958.34   24.26
   2   0  -9  848.01   34.80
  -2   0   9  867.09   24.19
  -2   0   9 1012.07   30.06
  -2   0   9  928.39   28.31
   2   0  10  316.17   19.20
   2   0  10  357.22   10.17
   2   0 -10  357.05   20.20
  -2   0 -10  345.10   10.28
  -2   0  10  366.37   14.07
  -2   0  10  345.26   10.21
  -2   0  10  357.04   15.02
  -2   0  11  151.77    9.09
  -2   0  11  150.45    5.48
  -2   0 -11  159.29    5.51
   2   0 -11  165.28   13.48
  -2   0  11  158.12    8.57
  -2   0 -11  160.89    5.67
   2   0  11  153.59    5.39
  -2   0 -12  167.90    5.96
  -2   0  12  169.37    9.34
  -2   0  12  179.61    6.13
   2   0  12  170.57    5.99
   2   0 -12  185.40   14.54
  -2   0  12  163.97    9.75
  -2   0  13   14.48    1.69
   2   0  13   17.41    1.73
  -2   0 -13   18.78    1.69
  -2   0  13   14.39    3.14
  -2   0  13   13.24    2.82
   2   0 -13   15.67    5.22
  -2   0  14    0.17    1.14
  -2   0  14    0.71    1.41
  -2   0 -14    1.62    0.96
   2   0  14    1.73    1.10
  -2   0  14   -0.64    1.67
   2   0 -14    0.70    3.11
  -2   0 -15  288.61    9.34
  -2   0  15  296.21    9.63
  -2   0  15  259.49   14.08
   2   0  15  284.72    9.46
  -2   0  16    7.19    2.74
   2   0  16    5.36    1.40
  -2   0 -16    4.47    1.19
  -2   0  16    7.35    1.62
  -2   0 -17   14.59    1.82
   2   0  17   18.16    2.10
  -2   0  17   16.03    2.15
   2   0  18   43.65    3.26
  -2   0 -18   41.89    2.90
  -2   0  18   44.62    3.37
   2   0  19    4.43    1.63
  -2   0 -19    5.91    1.47
  -2   0  19    4.71    1.76
  -2   0  20   80.72    4.70
  -2   0 -20   72.54    4.11
   2   0  20   77.89    4.53
  -2   0 -21    0.83    1.13
   2   0  21    1.64    1.77
  -2   0  21    1.55    1.67
   2   0  22    0.43    1.60
  -2   0  22    1.03    1.83
  -2   0 -22    1.71    1.41
  -2   0 -23   60.61    3.84
  -2   0  23   58.59    4.18
   2   0  23   57.61    4.14
  -2   0 -24   16.93    2.14
   2   0  24   13.64    2.44
  -2   0  24   12.64    2.35
  -2   0  25   14.81    2.50
  -2   0 -25   20.86    2.34
   2   0  25   13.35    2.41
  -2   0  26   -0.31    1.70
   2   0  26   -0.15    1.57
  -2   0  27    1.34    1.69
   2   0  27    0.29    1.61
  -2   0  28    0.28    1.58
  -2   0  28    0.15    1.36
   2   0  28   -0.14    1.48
  -2   0  29    0.13    1.41
   2   0  29    0.38    1.36
   2   0  30   -0.12    1.38
  -2   0  30    0.84    1.31
  -2   0  30    2.27    1.39
   2   0  31   -0.33    1.12
  -2   0  31    0.33    1.25
  -2   0  31    3.51    1.35
  -2   0  32    1.01    1.01
  -2   1  32    2.97    1.20
  -2   1  31   -0.12    1.08
   2  -1  31    0.41    1.15
   2  -1  30    0.35    1.37
  -2   1  30    3.09    1.44
   2  -1  29   -0.13    1.45
   2  -1  29    2.24    1.05
  -2   1  29   -0.27    1.38
   2  -1  28   -0.14    1.50
  -2   1  28   -0.14    1.42
   2  -1  27   -0.31    1.69
  -2   1  27   -0.56    1.46
   2  -1  26    2.05    1.76
  -2   1  26    1.91    1.64
   2  -1  25    0.79    1.72
  -2   1  25    0.60    1.64
  -2  -1 -25    1.84    1.28
  -2   1  24    7.94    2.10
   2  -1  24   12.17    2.31
  -2  -1 -24   14.34    1.96
  -2  -1 -23    9.39    1.78
  -2   1  23    9.59    2.15
   2  -1  23    8.09    2.16
  -2  -1 -22  109.45    5.36
   2  -1  22  106.53    5.80
  -2   1  22  106.94    5.64
  -2   1  21    5.38    1.81
   2  -1  21    7.63    2.10
  -2  -1 -21    6.21    1.58
  -2  -1 -20   69.74    3.94
  -2   1  20   70.11    4.32
   2  -1  20   61.26    4.20
  -2  -1 -19   24.44    2.38
   2  -1  19   30.49    2.93
  -2   1  19   29.97    2.79
  -2  -1 -18   66.14    3.69
   2  -1  18   60.44    3.91
  -2   1  18   64.76    3.98
  -2  -1 -17   34.33    2.63
  -2   1  17   39.99    2.97
   2  -1  17   31.40    2.68
  -2  -1 -16   43.59    2.84
   2  -1  16   38.56    2.86
  -2   1  16   44.12    2.97
   2  -1  15  142.71    5.81
  -2  -1 -15  154.99    5.84
  -2   1  15  152.45    5.99
  -2  -1 -14  133.20    5.27
   2  -1  14  131.01    5.31
   2   1 -14  128.15   10.69
  -2   1  14  139.16    5.44
  -2  -1 -13   32.63    2.43
   2   1 -13   30.18    5.34
  -2   1  13   28.22    3.99
   2  -1  13   39.32    2.50
   2  -1  13   35.15    7.71
  -2  -1 -13   39.69    2.46
  -2   1  13   39.91    2.55
   2   1 -12 1250.17   43.13
  -2  -1 -12 1277.30   33.56
  -2   1  12 1307.59   33.58
   2  -1  12 1176.01   48.42
   2  -1  12 1285.12   33.49
  -2   1  12 1248.68   38.94
  -2  -1 -12 1245.65   33.59
  -2  -1 -11  231.26    7.41
  -2  -1 -11  219.18    7.34
   2  -1  11  220.61    7.27
   2  -1  11  215.45   15.82
   2   1 -11  227.21   13.50
  -2   1  11  225.13   10.85
  -2   1  11  239.40    7.40
   2   1 -10  317.81   15.91
  -2  -1 -10  304.77    9.07
  -2  -1 -10  295.49    8.93
   2  -1  10  281.38    8.83
  -2   1  10  303.24    8.93
   2  -1  10  294.48   17.31
   2  -1   9 1232.10   32.02
  -2  -1  -9 1260.33   32.23
   2  -1   9 1237.59   41.75
   2   1  -9 1288.69   41.04
  -2   1   9 1155.21   31.95
  -2  -1  -9 1301.78   32.13
   2  -1   8  195.77    6.14
  -2  -1  -8  193.42    6.36
   2  -1   8  194.41   11.31
  -2  -1  -8  207.55    6.23
   2   1  -8  198.73   11.61
   2   1  -7  747.82   26.51
   2  -1   7  725.79   24.87
  -2  -1  -7  715.63   19.11
  -2  -1  -7  713.16   18.91
   2  -1   6   51.13    4.48
   2   1  -6   54.23    5.66
   2   1  -5 1084.20   33.81
   2   1  -4  367.55   14.20
  -2  -1  -3 2286.66   58.22
   2  -1   3 2248.40   59.41
   2   1  -3 2296.88   58.98
   2   1  -3 2297.71   60.93
   2   1  -2 7569.80  187.01
   2  -1   2 7302.67  185.60
  -2  -1  -2 7457.38  184.07
   2   1  -2 7308.03  185.33
   2  -1   1 2547.58   64.01
   2   1  -1 2507.53   63.98
   2   1  -1 2465.77   62.15
   2   1  -1 2569.01   65.46
   2   1   0 1807.72   46.22
   2  -1   0 1775.75   46.05
   2  -1   0 1675.17   47.00
  -2  -1   0 1766.70   47.42
   2   1   0 1840.12   47.41
   2   1   1 2460.73   65.49
   2   1   1 2555.60   63.77
   2  -1  -1 2452.71   65.51
  -2  -1   1 2574.54   66.22
  -2   1  -2 7627.09  188.29
   2   1   2 7299.13  188.61
   2   1   2 7628.75  188.99
   2  -1  -2 7565.47  189.46
  -2  -1   3 2292.53   60.02
   2   1   3 2327.88   62.41
   2  -1  -3 2365.96   61.20
  -2   1  -3 2322.22   60.12
   2   1   3 2325.76   59.97
   2   1   4  363.23   14.65
   2  -1  -4  388.80   12.68
  -2   1  -4  385.85   11.90
  -2  -1   4  366.92   13.40
   2   1   4  386.41   11.17
   2   1   5  992.89   34.36
  -2   1  -5 1179.78   30.95
   2   1   5 1056.28   29.14
  -2  -1   5 1146.87   30.66
  -2  -1   5 1093.24   32.52
  -2  -1   6   50.81    3.54
  -2   1  -6   52.74    3.82
   2   1   6   48.33    2.61
  -2  -1   6   47.59    4.35
   2  -1  -6   54.34    4.50
  -2   1  -7  688.87   18.53
  -2   1  -7  716.15   21.87
  -2  -1   7  709.62   21.34
  -2   1  -7  687.53   18.54
  -2  -1   7  723.76   23.38
   2  -1  -7  733.13   22.94
  -2   1  -8  195.78    6.27
  -2   1  -8  196.02    6.32
  -2   1  -8  194.81    9.03
  -2  -1   8  210.51    8.81
   2   1   8  205.27    6.16
  -2  -1   8  207.69   10.15
   2  -1  -8  202.45    9.60
  -2  -1   9 1327.11   33.44
  -2   1  -9 1257.00   33.35
   2   1   9 1265.67   33.24
  -2  -1   9 1322.87   39.36
  -2  -1   9 1314.75   37.21
   2  -1  -9 1355.12   38.65
  -2   1  -9 1278.38   37.78
  -2  -1  10  275.15   11.42
   2   1  10  279.78    8.26
  -2  -1  10  247.20    8.24
  -2   1 -10  280.81    8.32
  -2  -1  10  294.50   13.09
  -2   1 -10  265.66   11.86
  -2  -1  11  215.24   10.19
  -2  -1  11  235.75   11.82
  -2  -1  11  222.26    7.13
  -2   1 -11  221.82    7.03
   2   1  11  235.40    7.10
   2  -1 -12 1205.36   47.94
  -2  -1  12 1247.97   31.10
  -2   1 -12 1235.36   30.97
  -2  -1  12 1236.53   36.06
   2   1  12 1258.53   31.04
  -2  -1  12 1256.21   38.23
  -2  -1  13   36.07    2.41
  -2  -1  13   35.78    4.71
   2  -1 -13   45.23    8.69
  -2   1 -13   32.91    2.16
   2   1  13   37.86    2.38
  -2  -1  13   37.77    4.19
  -2   1 -14  116.55    4.69
   2  -1 -14  129.19   14.07
  -2  -1  14  114.13    4.87
  -2  -1  14   99.65    7.38
  -2  -1  14  116.82    8.67
   2   1  14  109.78    4.70
  -2   1 -15  142.14    5.51
  -2  -1  15  137.70    5.67
  -2  -1  15  136.24    9.77
   2   1  15  134.60    5.54
  -2   1 -16   37.65    2.61
  -2  -1  16   44.09    3.07
   2   1  16   40.98    2.84
  -2   1 -17   43.25    2.87
   2   1  17   38.76    2.85
  -2  -1  17   40.71    3.10
  -2   1 -18   68.61    3.74
  -2  -1  18   61.08    3.93
   2   1  18   57.72    3.76
  -2   1 -19   23.83    2.35
  -2  -1  19   24.58    2.77
   2   1  19   28.19    2.66
   2   1  20   65.09    4.17
  -2   1 -20   70.83    4.09
  -2  -1  20   74.30    4.70
  -2   1 -21    4.48    1.46
   2   1  21    4.92    1.84
  -2  -1  21    5.29    1.98
  -2   1 -22  115.31    5.54
   2   1  22  106.49    5.67
  -2  -1  22  110.23    6.05
   2   1  23    9.82    2.13
  -2  -1  23    7.58    2.21
  -2   1 -23    6.65    1.63
  -2  -1  24    9.12    2.14
   2   1  24    7.02    2.04
  -2   1 -24    9.31    1.88
  -2   1 -25    0.66    1.27
  -2  -1  25    0.16    1.69
   2   1  25   -1.46    1.55
  -2  -1  26    2.55    1.74
   2   1  26    1.88    1.52
  -2  -1  27    0.15    1.53
  -2  -1  27    1.61    1.52
   2   1  27    0.83    1.48
  -2  -1  28    0.15    1.49
  -2  -1  28    3.52    1.60
   2   1  28    0.67    1.46
   2   1  29    0.40    1.43
  -2  -1  29   -0.27    1.45
  -2  -1  30    0.24    1.32
  -2  -1  30    2.30    1.34
  -2  -1  31    0.55    1.00
  -2  -1  31    0.52    1.13
  -2  -1  32    1.71    1.04
  -2   2  32    0.82    1.04
  -2   2  31   -0.23    1.11
   2  -2  31    0.61    1.13
   2  -2  30    0.71    1.35
   2  -2  29    0.80    1.45
   2  -2  28    0.15    1.56
  -2   2  27   -0.72    1.46
   2  -2  27   -0.31    1.51
   2  -2  27   -0.11    0.97
  -2   2  26    1.16    1.64
   2  -2  26    2.08    1.79
  -2   2  25    4.57    1.68
   2  -2  25    2.62    1.94
   2  -2  24    0.49    1.73
  -2  -2 -24    0.74    1.15
  -2   2  24    0.57    1.61
  -2  -2 -23    1.84    1.21
  -2   2  23    3.53    1.80
   2  -2  23    2.59    1.93
   2  -2  22    6.18    2.10
  -2   2  22    8.57    2.02
  -2  -2 -22    7.25    1.72
  -2  -2 -21   50.25    3.42
  -2   2  21   53.91    3.82
   2  -2  21   57.92    4.12
  -2  -2 -20  119.10    5.57
  -2   2  20  131.20    6.00
   2  -2  20  119.78    6.10
  -2   2  19   71.09    4.24
  -2  -2 -19   67.29    3.89
   2  -2  19   64.11    4.16
   2  -2  18   61.53    3.93
  -2  -2 -18   63.65    3.70
  -2   2  18   67.37    3.97
  -2  -2 -17   83.32    4.25
   2  -2  17   81.61    4.53
  -2   2  17   89.09    4.55
   2  -2  16   32.78    2.75
  -2   2  16   36.77    2.79
  -2  -2 -16   36.72    2.63
  -2   2  15   19.91    2.03
   2  -2  15   18.33    2.04
  -2  -2 -15   19.15    1.93
  -2  -2 -14   71.74    3.81
   2  -2  14   71.82    3.78
  -2  -2 -14   72.61    3.69
  -2   2  14   80.58    3.82
  -2  -2 -13   58.29    3.17
  -2   2  13   59.75    3.12
  -2  -2 -13   57.53    3.14
  -2  -2 -13   50.10    6.09
   2  -2  13   49.63    3.05
  -2   2  13   57.28    5.66
   2  -2  13   61.00    9.76
  -2  -2 -12  105.61    4.35
  -2  -2 -12   92.60    8.09
  -2   2  12  104.62    7.44
  -2   2  12  104.38    4.28
   2  -2  12  105.71    4.42
  -2  -2 -12  105.96    4.44
  -2  -2 -11  439.22   12.72
   2  -2  11  404.90   21.66
  -2  -2 -11  418.56   18.64
  -2   2  11  418.94   16.99
   2  -2  11  421.84   12.55
  -2   2  11  454.44   12.53
  -2  -2 -11  421.60   12.49
   2   2 -10  145.32    8.83
   2  -2  10  130.68   10.38
  -2   2  10  138.37    8.09
   2  -2  10  131.65    4.98
  -2  -2 -10  149.90    9.41
  -2  -2 -10  143.46    4.99
  -2   2  10  134.92    4.89
  -2  -2  -9  808.67   28.58
   2  -2   9  878.91   22.90
   2  -2   9  851.94   30.54
  -2   2   9  858.22   27.58
  -2  -2  -9  872.70   22.83
   2   2  -9  878.14   28.29
  -2   2   9  843.25   22.69
   2  -2   8  317.95    9.21
  -2  -2  -8  326.97    9.22
   2  -2   8  306.94   14.33
  -2   2   8  302.49    9.02
  -2  -2  -8  298.77   13.51
  -2   2   8  338.35   13.27
   2   2  -8  340.37   13.39
  -2  -2  -7  750.18   25.50
   2   2  -7  818.90   25.13
  -2   2   7  817.93   25.41
  -2  -2  -7  803.31   21.06
  -2  -2  -6 1842.40   46.67
  -2  -2  -6 1793.40   50.89
  -2   2   6 1887.11   51.04
  -2  -2  -5   74.76    4.84
  -2   2   5   82.70    5.24
  -2  -2  -5   83.23    3.02
  -2  -2  -4  267.74    9.73
  -2   2   4  284.57   10.93
   2  -2   4  283.66   10.51
  -2   2   3  512.47   16.71
   2  -2   3  516.26   16.39
   2  -2   2 1436.99   39.53
   2   2  -2 1493.52   37.85
  -2  -2  -2 1427.89   39.07
   2   2  -1  932.21   25.14
  -2  -2  -1  942.90   26.91
   2  -2   1  998.18   26.77
   2  -2   0   94.32    4.63
  -2  -2   0   98.07    5.11
   2   2   0   92.09    3.77
  -2  -2   1 1094.18   31.23
  -2  -2   2 1378.43   38.67
  -2  -2   3  481.46   13.81
   2  -2  -3  472.76   15.69
  -2  -2   4  315.68   10.14
   2  -2  -4  330.81   11.93
  -2  -2   5   82.54    4.20
  -2  -2   5   85.34    2.88
   2  -2  -5   78.84    5.47
  -2  -2   6 1879.82   48.59
  -2  -2   6 1807.25   46.05
   2  -2  -6 1923.49   51.39
  -2  -2   6 1785.89   51.42
  -2   2  -7  779.49   21.17
  -2  -2   7  810.53   20.77
  -2  -2   7  803.13   23.46
   2  -2  -7  835.27   25.80
  -2  -2   7  800.10   26.19
  -2  -2   8  288.65    8.69
   2  -2  -8  295.93   12.66
  -2   2  -8  294.72    8.80
  -2  -2   8  299.12   11.03
   2   2   8  307.77    8.60
  -2  -2   8  283.81   12.94
  -2  -2   9  867.49   26.16
  -2  -2   9  834.20   23.05
  -2   2  -9  863.88   23.14
   2   2   9  892.14   22.94
  -2  -2   9  877.28   28.86
   2  -2  -9  948.55   28.26
  -2   2 -10  151.57    5.33
   2   2  10  149.75    5.21
  -2  -2  10  146.11    7.52
  -2  -2  10  146.60    5.35
  -2  -2  10  161.41    9.46
   2  -2 -10  168.55    8.75
   2  -2 -11  455.41   16.96
   2   2  11  445.23   12.41
  -2   2 -11  416.96   12.43
  -2  -2  11  409.08   15.66
  -2  -2  11  428.21   12.56
  -2  -2  11  421.33   18.00
  -2   2 -12  106.87    4.31
  -2  -2  12  102.32    6.64
  -2  -2  12   98.64    4.37
   2   2  12  102.69    4.19
  -2  -2  12   94.62    7.75
  -2  -2  13   57.20    5.20
   2   2  13   67.28    3.30
  -2   2 -13   62.00    3.24
  -2  -2  13   65.96    6.52
  -2  -2  13   69.85    3.58
  -2  -2  14   82.02    4.05
  -2   2 -14   74.12    3.70
   2   2  14   82.39    3.85
  -2   2 -15   19.98    2.00
   2   2  15   23.55    2.09
  -2  -2  15   19.66    2.16
  -2  -2  16   30.96    2.64
  -2   2 -16   27.27    2.35
   2   2  16   31.39    2.49
  -2  -2  17   79.52    4.43
  -2   2 -17   73.64    4.03
   2   2  17   85.40    4.30
  -2  -2  18   64.20    4.10
  -2   2 -18   60.80    3.66
   2   2  18   66.23    3.84
  -2  -2  19   70.83    4.34
  -2   2 -19   63.59    3.88
   2   2  19   66.22    3.99
  -2  -2  20  127.64    6.29
  -2   2 -20  127.77    5.83
   2   2  20  120.96    5.76
  -2   2 -21   47.16    3.49
   2   2  21   49.53    3.59
  -2  -2  21   50.76    3.97
  -2  -2  22    6.35    1.76
   2   2  22    3.73    1.58
  -2  -2  22    6.08    2.05
  -2   2 -22    6.28    1.79
   2   2  23    2.46    1.60
  -2   2 -23    3.43    1.60
  -2  -2  23    4.91    1.67
  -2  -2  23    3.58    1.93
   2   2  24    1.10    1.57
  -2  -2  24    0.72    1.43
  -2   2 -24    1.39    1.35
  -2  -2  24    0.50    1.87
   2   2  25    5.42    1.79
  -2  -2  25    7.54    1.94
  -2  -2  25    4.44    1.93
  -2   2 -25    9.05    1.87
  -2   2 -26    8.23    1.75
   2   2  26    4.81    1.82
  -2  -2  26    3.53    1.89
  -2  -2  26   10.79    2.04
   2   2  27   -0.14    1.45
  -2  -2  27    0.14    1.31
  -2  -2  27    0.31    1.59
  -2  -2  28   -0.44    1.52
  -2  -2  28    4.96    1.62
  -2  -2  29   -0.94    1.37
  -2  -2  29    0.88    1.21
  -2  -2  30   -0.36    1.28
  -2  -2  30    1.94    1.26
  -2  -2  31    0.52    1.11
  -2  -2  31   -0.10    0.95
   2  -3  30    1.05    1.27
   2  -3  29    0.91    1.45
   2  -3  28    0.14    1.51
   2  -3  27    0.76    1.62
   2  -3  26    4.83    1.94
   2  -3  25    0.17    1.75
  -2   3  24    2.05    1.63
   2  -3  24    3.14    1.18
  -2  -3 -24    5.09    1.46
   2  -3  24    1.34    1.75
  -2  -3 -23   40.16    3.04
   2  -3  23   35.31    2.69
   2  -3  23   34.65    3.45
  -2  -3 -22   28.33    2.62
  -2   3  22   25.76    2.81
   2  -3  22   30.79    3.25
  -2  -3 -21   63.43    3.95
  -2   3  21   66.60    4.17
   2  -3  21   56.07    4.15
  -2  -3 -20   34.05    2.78
   2  -3  20   26.95    2.95
  -2   3  20   32.17    2.98
  -2  -3 -19   81.19    4.44
   2  -3  19   85.71    4.99
  -2   3  19   86.43    4.64
  -2  -3 -18   32.04    2.63
  -2   3  18   27.12    2.63
   2  -3  18   25.17    2.84
  -2  -3 -17  102.66    5.03
   2  -3  17  119.68    5.69
  -2   3  17  113.14    5.24
  -2  -3 -16   91.97    4.52
   2  -3  16  100.04    4.98
  -2   3  16   91.71    4.50
  -2  -3 -15  188.30    7.16
   2  -3  15  198.97    7.53
  -2  -3 -15  178.56    7.15
  -2   3  15  199.75    7.16
  -2  -3 -14   60.99    3.46
  -2  -3 -14   63.95    7.86
  -2  -3 -14   61.23    3.48
   2  -3  14   62.49    3.62
  -2   3  14   63.96    3.39
  -2  -3 -13   13.71    1.73
   2  -3  13   15.91    1.86
  -2  -3 -13   12.73    3.71
  -2  -3 -13   12.34    1.62
  -2   3  13   14.52    1.66
  -2   3  12  229.52    7.53
  -2  -3 -12  223.99    7.61
   2  -3  12  208.02   15.41
   2  -3  12  231.93    7.87
  -2  -3 -12  224.97   13.88
  -2   3  12  240.06   12.29
  -2  -3 -11  145.68    5.30
   2  -3  11  131.78   11.00
  -2  -3 -11  138.13   10.33
  -2   3  11  132.48    8.68
   2  -3  11  155.37    5.57
  -2   3  11  138.36    5.16
  -2   3  10   20.10    3.37
   2  -3  10   12.02    3.59
  -2   3  10   16.58    1.33
   2  -3  10   18.34    1.72
  -2  -3 -10   16.99    3.82
  -2  -3 -10   19.63    1.64
  -2   3  10   20.20    1.62
  -2  -3  -9  733.63   20.11
  -2   3   9  749.68   19.93
  -2   3   9  724.88   25.11
   2  -3   9  748.16   20.24
   2  -3   9  725.75   27.28
  -2  -3  -9  720.05   27.58
  -2   3   9  773.66   20.11
  -2  -3  -8  458.52   19.52
   2  -3   8  498.97   13.28
  -2   3   8  498.28   17.88
  -2  -3  -8  486.78   13.14
  -2   3   7  177.62    8.92
  -2  -3  -7  164.75   10.06
  -2   3   7  171.38    5.61
   2  -3   7  168.85    5.57
  -2  -3  -7  173.81    5.56
  -2  -3  -6  501.10   19.29
  -2  -3  -6  524.46   13.81
   2  -3   6  499.04   13.70
   2   3  -6  520.59   15.43
  -2   3   6  558.53   18.31
  -2  -3  -6  538.67   14.10
  -2  -3  -5  617.35   16.33
  -2   3   5  585.56   16.29
  -2  -3  -5  575.10   21.05
   2   3  -5  582.55   17.15
  -2   3   5  621.79   20.21
  -2  -3  -5  615.11   16.14
   2  -3   4  322.83   12.42
  -2   3   4  346.80   12.57
  -2  -3  -4  325.94   12.81
  -2  -3  -4  319.06    9.07
  -2  -3  -4  336.66   10.15
   2   3  -4  320.78    9.40
   2   3  -3   50.69    2.12
  -2  -3  -3   48.06    3.11
   2  -3   3   45.82    3.80
  -2  -3  -3   48.12    3.83
  -2   3   3   51.01    4.06
  -2   3   3   52.08    2.42
  -2  -3  -2  381.67   12.42
   2  -3   2  421.34   13.66
  -2  -3  -2  430.76   13.06
  -2  -3  -2  392.87   10.57
  -2  -3  -1  156.44    5.54
  -2  -3  -1  168.17    5.12
   2  -3   1  171.09    7.45
  -2  -3  -1  180.10    7.31
  -2   3   1  149.50    5.27
  -2  -3  -1  161.97    4.60
   2  -3   1  176.89    7.44
  -2  -3   0  110.04    3.71
  -2   3   0   99.58    3.82
   2  -3   0  117.15    5.74
   2  -3   0  106.14    5.67
   2   3   0  112.28    3.52
  -2  -3   0  104.90    5.61
  -2  -3   1  169.43    7.68
   2  -3  -1  162.06    7.41
  -2   3  -2  413.31   11.40
  -2  -3   2  402.05   14.46
   2  -3  -2  385.28   13.96
  -2   3  -3   59.93    2.52
  -2   3  -3   63.78    2.69
  -2  -3   3   62.66    2.32
  -2  -3   3   61.45    4.66
   2  -3  -3   60.89    4.30
  -2  -3   4  333.36    8.87
  -2   3  -4  317.31    9.15
  -2  -3   4  333.54   13.00
  -2   3  -4  308.66    9.23
  -2  -3   4  319.22    9.51
  -2  -3   4  315.06    9.03
  -2  -3   5  615.11   16.40
  -2  -3   5  615.68   17.59
  -2  -3   5  630.17   16.68
  -2   3  -5  636.09   16.82
   2  -3  -6  521.50   18.58
  -2  -3   6  504.99   13.97
  -2  -3   6  524.72   14.10
  -2   3  -6  499.81   14.08
  -2  -3   6  524.33   13.81
  -2  -3   6  529.76   15.56
  -2  -3   7  196.26    7.62
  -2   3  -7  193.01    6.31
  -2  -3   7  198.15   10.13
  -2  -3   7  205.00    5.96
  -2  -3   7  199.24    6.24
  -2   3  -7  179.23    6.04
   2  -3  -7  202.77    9.92
  -2  -3   7  202.18    6.23
  -2  -3   8  469.05   18.50
  -2  -3   8  510.02   13.64
  -2  -3   8  481.25   15.57
  -2   3  -8  479.00   13.36
  -2   3  -8  473.66   13.66
  -2  -3   8  486.33   13.60
   2  -3  -8  501.56   18.25
  -2  -3   9  673.03   19.62
  -2  -3   9  764.22   19.67
  -2   3  -9  746.98   19.80
   2   3   9  801.80   19.63
  -2   3  -9  674.00   19.19
  -2  -3   9  712.74   22.17
   2  -3  -9  724.82   24.52
  -2  -3   9  694.25   25.18
  -2  -3  10   14.82    3.26
  -2   3 -10   18.28    1.73
   2  -3 -10   13.01    2.73
  -2  -3  10   16.80    1.55
  -2  -3  10   14.10    2.22
  -2   3 -10   14.53    1.24
   2   3  10   18.75    1.55
  -2  -3  10   15.04    1.65
  -2   3 -11  142.31    5.22
  -2  -3  11  145.58    5.09
  -2  -3  11  141.05    5.23
  -2  -3  11  135.07    7.22
   2   3  11  134.91    4.85
  -2  -3  11  141.59    9.38
   2  -3 -11  152.97    8.56
  -2   3 -12  234.73    7.96
   2   3  12  230.09    7.63
  -2  -3  12  246.15    8.14
  -2  -3  12  231.18   10.66
  -2  -3  12  217.54   12.64
   2  -3 -12  241.38   11.58
  -2  -3  12  245.04    7.84
  -2  -3  13   15.76    1.85
  -2  -3  13   12.75    1.53
  -2  -3  13   11.95    2.54
  -2   3 -13   15.24    1.71
   2   3  13   12.57    1.54
  -2   3 -14   55.87    3.22
  -2  -3  14   52.18    3.08
  -2  -3  14   62.74    3.55
  -2  -3  14   52.03    5.13
   2   3  14   56.78    3.15
  -2   3 -15  182.40    6.92
  -2  -3  15  185.87   10.57
  -2  -3  15  181.73    6.78
   2   3  15  182.15    6.78
  -2  -3  15  192.32    7.35
  -2  -3  16   83.37    4.24
  -2  -3  16   89.55    4.77
   2   3  16   86.47    4.26
  -2   3 -16   93.56    4.51
  -2   3 -17  110.11    5.24
  -2  -3  17  121.51    5.76
  -2  -3  17  113.00    5.14
   2   3  17  113.48    5.20
  -2  -3  18   27.47    2.83
  -2  -3  18   29.38    2.59
  -2   3 -18   28.11    2.62
   2   3  18   29.20    2.68
   2   3  19   71.41    4.12
  -2   3 -19   72.56    4.25
  -2  -3  19   73.00    4.11
  -2  -3  19   65.65    4.34
  -2   3 -20   29.55    2.82
  -2  -3  20   29.60    3.04
   2   3  20   33.72    2.93
  -2  -3  20   24.15    2.54
  -2   3 -21   63.20    4.14
  -2  -3  21   60.66    3.91
   2   3  21   57.26    3.81
  -2  -3  21   58.81    4.26
  -2   3 -22   25.51    2.75
   2   3  22   24.50    2.77
  -2  -3  22   27.83    2.70
  -2  -3  22   21.58    2.91
  -2  -3  23   36.29    3.07
  -2   3 -23   38.60    3.22
   2   3  23   24.74    2.86
  -2  -3  23   23.04    3.06
  -2   3 -24    4.31    1.68
  -2  -3  24    2.18    1.84
   2   3  24    1.99    1.59
  -2  -3  24    2.35    1.52
  -2  -3  25    4.59    1.62
  -2  -3  25    1.49    1.91
  -2   3 -25    6.00    1.71
  -2  -3  26    3.89    1.88
  -2  -3  26   20.34    2.42
  -2  -3  27    2.79    1.37
  -2  -3  27   -0.46    1.61
  -2  -3  28    0.14    1.46
  -2  -3  28    3.03    1.44
  -2  -3  29    3.74    1.35
  -2  -3  29   -0.13    1.37
  -2  -3  30    0.47    1.22
  -2  -3  30    1.58    1.10
  -2  -3  31    0.37    0.92
   2  -4  29   -0.38    1.34
   2  -4  28    0.14    1.46
   2  -4  27   -0.75    1.63
   2  -4  26   -0.16    1.73
   2  -4  25   -0.50    1.62
   2  -4  24    4.48    1.97
  -2  -4 -23    2.23    1.26
   2  -4  23    0.16    1.75
  -2  -4 -22   12.87    1.99
   2  -4  22    9.94    2.24
   2  -4  21   23.91    2.95
  -2  -4 -21   24.05    2.46
  -2  -4 -20   24.05    2.45
   2  -4  20   24.38    2.92
   2  -4  19   21.74    2.79
  -2  -4 -19   22.75    2.40
   2  -4  18   11.88    2.28
  -2  -4 -18   12.09    1.98
  -2  -4 -17   55.65    3.59
   2  -4  17   57.37    3.94
  -2  -4 -16    7.43    1.67
  -2  -4 -16    8.32    1.68
   2  -4  16    9.89    2.07
  -2  -4 -15   42.45    3.09
   2  -4  15   47.42    3.39
  -2  -4 -15   45.36    3.09
  -2  -4 -14   86.25    4.25
   2  -4  14   85.82    4.46
   2   4 -14   88.47    7.06
  -2  -4 -13   37.62    2.60
   2   4 -13   29.91    4.09
  -2  -4 -13   33.23    6.07
   2  -4  13   36.56    2.73
  -2  -4 -12    6.45    1.27
   2  -4  12    5.64    1.40
   2   4 -12    8.82    2.26
  -2  -4 -11   13.88    4.31
  -2   4  11   13.32    3.03
   2  -4  11   15.94    1.81
   2   4 -11   17.20    2.83
  -2   4  11   18.16    1.51
  -2  -4 -11   14.75    1.58
   2  -4  10  125.66   10.02
  -2  -4 -10  123.28   10.60
   2   4 -10  123.19    7.00
  -2   4  10  128.20    4.77
  -2   4  10  128.30    8.39
   2  -4  10  124.92    5.02
  -2  -4 -10  132.38    4.87
   2  -4   9  254.59    8.43
  -2   4   9  279.82    8.47
  -2  -4  -9  254.38   15.54
  -2   4   9  281.51   12.87
   2   4  -9  271.51   10.77
  -2  -4  -9  265.09    8.28
  -2  -4  -8  421.83   12.15
  -2   4   8  428.96   16.93
   2   4  -8  427.30   14.34
  -2  -4  -8  412.00   20.40
  -2   4   8  404.20   12.30
   2  -4   8  454.45   12.39
  -2  -4  -7  267.26    8.24
  -2   4   7  257.33   12.02
  -2  -4  -7  251.86   14.60
  -2   4   7  287.44    8.65
   2  -4   7  277.25    8.34
   2   4  -7  275.09    9.84
  -2   4   6  108.99    4.25
  -2  -4  -6  104.62    3.93
   2   4  -6  106.67    4.83
  -2   4   6  111.12    6.89
   2  -4   5  240.11   11.17
   2   4  -5  250.25    8.28
  -2   4   5  243.60   10.94
  -2   4   5  251.82    7.85
  -2  -4  -5  247.46    8.20
  -2   4   4  287.59   11.82
  -2  -4  -4  277.55    9.76
   2  -4   4  284.12   12.08
  -2   4   4  279.29    8.66
  -2  -4  -3  924.30   24.67
   2  -4   3  944.92   29.08
  -2   4   3  990.60   25.26
  -2  -4  -3  917.19   26.89
  -2   4   2 1263.94   34.31
   2  -4   2 1357.21   38.14
  -2  -4  -2 1290.83   33.88
  -2  -4  -2 1330.53   33.94
   2  -4   2 1322.65   37.53
  -2  -4  -2 1348.13   36.82
  -2  -4  -2 1369.70   34.22
  -2  -4  -1   81.79    3.23
  -2  -4  -1   85.10    3.24
   2  -4   1   84.29    5.36
  -2   4   1   87.17    3.58
   2  -4   1   78.26    5.13
  -2  -4  -1   77.83    3.10
  -2  -4  -1   86.71    5.14
   2  -4   0   59.44    4.42
  -2  -4   0   69.40    2.75
  -2   4   0   65.99    3.07
   2  -4   0   65.28    4.62
  -2  -4   0   68.78    2.80
   2  -4  -1   83.14    5.17
   2  -4  -1   83.62    5.27
  -2  -4   1   87.74    3.27
  -2  -4   1   87.60    3.35
   2  -4  -2 1249.80   37.76
  -2  -4   2 1349.06   35.74
  -2  -4   2 1327.22   34.21
  -2   4  -2 1394.12   34.72
  -2  -4   2 1316.24   33.87
  -2  -4   3  907.76   23.24
  -2  -4   3  885.25   22.88
  -2   4  -3  857.90   23.57
  -2  -4   3  915.64   26.04
  -2   4  -3  872.85   23.39
   2  -4  -3  890.52   26.94
  -2   4  -4  314.81    9.22
  -2   4  -4  289.34    9.00
  -2  -4   4  288.30   12.25
  -2  -4   4  307.67    8.60
   2  -4  -4  300.22   12.09
  -2  -4   4  313.25    8.94
  -2   4  -5  245.69    7.62
  -2  -4   5  250.12    7.11
  -2  -4   5  238.37    7.35
  -2  -4   5  238.51   11.64
  -2  -4   5  233.62    7.03
  -2  -4   6  116.30    4.48
  -2   4  -6  109.29    4.26
  -2  -4   6  113.92    3.91
  -2  -4   6  114.99    4.19
  -2   4  -6  119.02    6.76
  -2  -4   6  109.07    8.04
   2  -4  -7  254.44   11.85
  -2  -4   7  256.79    7.79
  -2  -4   7  268.02    7.87
  -2   4  -7  275.62   11.54
  -2  -4   7  265.12    8.76
  -2   4  -8  410.48   15.37
  -2  -4   8  407.66   11.26
  -2  -4   8  397.17   11.29
  -2  -4   8  393.29   12.57
  -2   4  -8  398.61   11.51
   2  -4  -8  395.63   15.94
  -2   4  -9  266.00    8.54
  -2  -4   9  277.45    8.49
  -2  -4   9  248.30    9.69
  -2  -4   9  236.54   12.93
   2  -4  -9  268.28   12.52
  -2  -4   9  263.83    8.30
  -2   4  -9  262.70    8.16
  -2   4  -9  260.31   12.03
  -2  -4  10  117.31    4.71
  -2   4 -10  113.12    4.75
  -2  -4  10  111.39    8.46
  -2  -4  10  116.20    4.52
  -2   4 -10  109.73    4.21
  -2   4 -10  104.40    7.19
  -2  -4  10  114.40    5.99
   2  -4 -10  115.42    7.70
  -2  -4  11   16.48    1.81
  -2   4 -11   16.54    1.78
  -2   4 -11   17.94    3.19
  -2  -4  11   17.26    1.67
   2  -4 -11   15.26    2.92
  -2   4 -11   14.43    1.31
  -2  -4  11   12.41    2.11
   2  -4 -12    6.74    2.27
  -2  -4  12    4.47    1.41
  -2  -4  12    4.54    1.11
  -2   4 -12    3.92    1.27
  -2   4 -12    3.11    0.80
  -2  -4  12    3.47    1.44
  -2   4 -13   35.81    2.63
  -2  -4  13   35.42    2.44
   2  -4 -13   34.36    4.19
  -2  -4  13   27.04    3.45
  -2  -4  13   34.85    2.66
  -2  -4  14   86.39    4.48
  -2  -4  14   83.09    4.02
  -2  -4  14   73.95    6.08
  -2   4 -14   79.10    4.22
  -2  -4  15   48.61    3.08
  -2   4 -15   50.17    3.31
  -2  -4  15   46.99    3.41
  -2   4 -16   12.81    1.94
  -2  -4  16   13.19    2.27
  -2  -4  16   10.15    1.64
  -2  -4  17   58.27    4.11
  -2   4 -17   53.48    3.66
  -2  -4  17   53.64    3.39
  -2  -4  18   16.19    2.42
  -2   4 -18   17.87    2.34
  -2  -4  18   14.54    1.92
  -2   4 -19   29.22    2.84
  -2  -4  19   21.69    2.39
  -2  -4  19   21.39    2.84
  -2   4 -20   31.10    3.01
  -2  -4  20   31.40    3.21
  -2  -4  20   27.70    2.69
  -2  -4  21   26.42    2.57
  -2  -4  21   23.73    2.96
  -2   4 -21   24.18    2.74
  -2  -4  22   14.04    2.50
  -2  -4  22   18.33    2.30
  -2   4 -22   17.66    2.44
  -2  -4  23    0.83    1.80
  -2  -4  23    1.06    1.39
  -2  -4  24   10.96    2.02
  -2  -4  24    4.18    1.96
  -2  -4  25   -0.33    1.73
  -2  -4  25    0.27    1.24
  -2  -4  26    0.16    1.58
  -2  -4  26    4.29    1.53
  -2  -4  27    0.61    1.62
  -2  -4  27    4.09    1.42
  -2  -4  28    6.31    1.51
  -2  -4  28    0.14    1.44
  -2  -4  29   -0.11    1.10
  -2  -4  29    0.13    1.34
  -2  -4  30    0.34    1.22
  -2  -4  30    2.88    1.16
   2  -5  29   -0.35    1.23
   2  -5  28   -0.13    1.42
   2  -5  27   -0.14    1.48
   2  -5  26   -0.46    1.67
   2  -5  25    0.48    1.66
   2  -5  24    0.16    1.65
   2  -5  23    0.97    1.83
  -2  -5 -23    4.62    1.52
   2  -5  22    4.40    2.03
  -2  -5 -22    7.22    1.63
  -2  -5 -21   30.83    2.88
   2  -5  21   29.47    3.20
  -2  -5 -20    8.30    1.80
   2  -5  20    5.88    2.07
  -2  -5 -19  121.31    5.86
   2  -5  19  125.44    6.48
   2  -5  18   47.09    3.88
  -2  -5 -18   55.27    3.69
  -2  -5 -17   25.96    2.62
  -2  -5 -17   29.08    2.80
   2  -5  17   30.38    3.07
  -2  -5 -16   27.83    2.62
   2  -5  16   28.38    2.94
  -2  -5 -16   28.44    2.67
   2  -5  15  100.99    5.18
  -2  -5 -15   99.30    4.85
  -2  -5 -14   80.86    4.17
   2  -5  14   81.81    4.42
   2  -5  13   37.74    2.88
  -2  -5 -13   30.08    2.42
   2   5 -12   26.37    3.48
  -2   5  12   23.62    1.92
   2  -5  12   27.73    2.43
  -2  -5 -12   26.86    2.15
  -2  -5 -12   23.88    5.84
  -2   5  11   12.26    1.49
   2   5 -11   12.97    2.34
  -2  -5 -11   13.50    1.57
  -2  -5 -11    9.65    4.36
   2  -5  11   14.85    1.90
   2  -5  10   57.93    3.20
  -2  -5 -10   45.92    7.53
   2   5 -10   55.58    4.31
  -2   5  10   52.43    3.02
  -2  -5 -10   56.50    2.94
  -2   5   9  322.66    9.75
   2  -5   9  294.42    9.39
  -2  -5  -9  275.14   18.01
  -2   5   9  295.75   13.98
   2   5  -9  281.89   11.17
  -2  -5  -9  289.12    9.14
  -2  -5  -8  144.07    5.14
   2  -5   8  139.91    5.27
  -2  -5  -8  126.53   11.39
   2   5  -8  138.77    6.60
  -2   5   8  148.21    8.93
  -2   5   8  141.50    5.55
  -2  -5  -7   63.53    7.88
  -2   5   7   77.80    3.76
   2   5  -7   74.06    4.26
  -2   5   7   81.53    6.30
  -2  -5  -7   74.40    3.28
  -2  -5  -6  427.36   12.83
  -2   5   6  453.52   17.30
  -2  -5  -6  422.53   12.38
  -2  -5  -6  414.16   12.69
  -2   5   5  959.51   25.30
  -2   5   5  957.69   29.75
  -2  -5  -5  927.58   26.23
  -2  -5  -5  890.40   24.80
  -2  -5  -4  144.95    5.32
  -2   5   4  161.04    5.84
   2  -5   4  150.24    7.94
  -2  -5  -4  145.28    6.72
  -2   5   3  198.29    6.77
  -2  -5  -3  182.91    6.03
  -2  -5  -3  180.40    6.13
   2  -5   3  179.86    8.79
  -2  -5  -3  183.35    6.68
  -2  -5  -3  196.77    8.35
  -2  -5  -2  550.74   15.99
  -2   5   2  582.77   16.03
   2  -5   2  541.50   18.80
  -2  -5  -2  544.13   15.20
  -2  -5  -2  554.88   15.29
  -2  -5  -1   62.47    2.79
  -2   5   1   64.29    3.29
  -2  -5  -1   61.52    2.78
  -2  -5  -1   62.45    3.20
   2  -5   1   58.65    4.57
  -2  -5   0   14.29    1.32
  -2  -5   0   12.71    1.23
  -2   5   0   13.76    1.63
  -2  -5   0   11.45    1.40
   2  -5   0   10.03    2.15
  -2  -5   1   68.04    2.99
   2  -5  -1   67.42    4.95
  -2  -5   1   72.22    3.01
  -2  -5   1   66.61    2.59
  -2  -5   2  561.29   15.53
   2  -5  -2  571.70   19.24
  -2  -5   2  569.03   15.08
   2  -5  -3  159.77    8.21
  -2   5  -3  165.71    5.83
  -2  -5   3  170.10    7.60
  -2  -5   3  173.65    5.02
  -2  -5   3  166.27    5.38
  -2  -5   4  155.85    8.10
  -2  -5   4  157.65    4.96
  -2  -5   4  158.40    5.33
  -2   5  -4  148.15    5.61
   2   5   4  145.47    5.44
  -2  -5   5  896.19   23.33
  -2   5  -5  887.75   24.11
  -2  -5   5  880.92   29.47
  -2  -5   5  892.62   23.77
  -2   5  -6  468.67   13.59
  -2  -5   6  426.50   19.25
  -2  -5   6  473.68   13.34
  -2  -5   6  467.91   12.88
  -2  -5   7  104.80    3.97
  -2  -5   7   90.75    8.43
  -2   5  -7   98.84    4.06
  -2  -5   8  109.74   10.12
  -2  -5   8  124.56    5.06
  -2  -5   8  135.57    5.05
  -2  -5   8  146.13    5.24
  -2   5  -8  151.38    8.52
   2  -5  -8  126.87    8.56
  -2   5  -8  124.38    5.25
  -2   5  -8  143.90    5.24
  -2   5  -9  293.21    9.83
  -2   5  -9  301.48   13.68
  -2  -5   9  309.18    9.49
  -2   5  -9  317.97    9.61
  -2  -5   9  300.15   10.27
   2  -5  -9  289.48   13.97
  -2  -5   9  305.34    9.66
  -2   5 -10   56.58    3.29
  -2   5 -10   51.12    2.84
  -2  -5  10   57.50    3.20
  -2  -5  10   55.27    2.96
  -2  -5  10   47.61    3.42
   2  -5 -10   56.67    5.56
  -2  -5  11   11.40    1.71
  -2   5 -11   12.31    1.75
   2  -5 -11   13.30    3.06
  -2  -5  11   14.83    1.61
  -2   5 -11   12.53    1.42
  -2  -5  11   10.57    1.81
  -2  -5  12   29.34    2.46
  -2   5 -12   28.27    2.51
  -2  -5  12   28.09    2.21
  -2   5 -12   25.03    1.85
   2  -5 -12   28.75    4.04
  -2  -5  13   38.91    2.66
  -2  -5  13   38.89    2.92
  -2   5 -13   32.98    2.13
  -2   5 -13   37.36    2.90
   2  -5 -13   36.55    4.46
  -2   5 -14   77.36    4.32
  -2  -5  14   75.63    3.88
  -2  -5  14   66.56    4.14
  -2   5 -15  102.94    5.27
  -2  -5  15  108.24    5.40
  -2  -5  15  108.81    4.94
  -2  -5  16   31.48    2.96
  -2   5 -16   23.98    2.64
  -2  -5  16   27.37    2.40
  -2   5 -17   34.47    3.07
  -2  -5  17   33.75    2.78
  -2  -5  17   32.54    3.14
  -2   5 -18   49.09    3.74
  -2  -5  18   49.18    3.41
  -2  -5  18   50.18    3.86
  -2  -5  19  115.62    5.50
  -2  -5  19  116.70    6.19
  -2  -5  20   11.75    2.47
  -2  -5  20   10.48    1.87
  -2  -5  21   29.76    2.75
  -2  -5  21   19.94    2.74
  -2  -5  22    5.30    2.02
  -2  -5  22    7.57    1.67
  -2  -5  23   -0.50    1.75
  -2  -5  23    1.42    1.31
  -2  -5  24    0.64    1.13
  -2  -5  24   -0.17    1.91
  -2  -5  25    4.16    1.50
  -2  -5  25   -0.49    1.63
  -2  -5  26    7.91    1.67
  -2  -5  26    0.48    1.70
  -2  -5  27    0.30    1.54
  -2  -5  27    0.35    1.14
  -2  -5  28   -1.29    1.14
  -2  -5  28   -0.27    1.40
  -2  -5  29    1.47    1.02
  -2  -5  29    0.24    1.23
  -2  -5  30    1.03    0.94
   2  -6  28    1.23    1.40
   2  -6  27    0.27    1.55
   2  -6  26    0.73    1.55
   2  -6  25    0.15    1.54
   2  -6  24   -0.63    1.62
   2  -6  23    2.43    1.73
  -2  -6 -22    6.55    1.59
   2  -6  22    1.64    1.70
  -2  -6 -21    6.75    1.77
   2  -6  21    1.65    1.73
  -2  -6 -20   -0.14    1.32
   2  -6  20   -0.82    1.69
  -2  -6 -19    3.08    1.57
   2  -6  19    2.11    1.91
  -2  -6 -18    8.51    1.97
   2  -6  18    7.60    2.16
  -2  -6 -17    6.36    1.72
  -2  -6 -17    5.93    1.71
   2  -6  17    8.13    2.12
   2  -6  16   93.42    5.27
  -2  -6 -16  101.98    5.08
  -2  -6 -15   20.41    2.31
   2  -6  15   21.60    2.52
   2  -6  14  127.68    5.94
  -2  -6 -14  121.55    5.43
   2  -6  13   66.52    4.00
  -2  -6 -13   59.94    3.50
  -2   6  12   30.36    2.41
  -2  -6 -12   26.42    2.26
   2  -6  11  113.09    5.24
  -2  -6 -11  105.82   12.19
  -2   6  11  122.43    5.23
  -2  -6 -11  121.31    4.92
  -2  -6 -10   28.38    6.87
  -2   6  10   23.89    2.23
  -2  -6 -10   22.79    1.95
   2  -6  10   22.01    2.21
   2  -6   9   60.29    3.32
  -2   6   9   61.28    3.52
  -2  -6  -9   57.65    3.01
  -2   6   8  100.35    4.59
  -2  -6  -8   81.78    9.86
  -2   6   8   90.37    7.13
  -2  -6  -8   81.47    3.72
  -2  -6  -7  407.28   12.24
  -2   6   7  444.64   13.31
  -2   6   7  429.89   17.58
  -2   6   6  403.46   12.00
   2  -6   6  373.77   15.02
  -2  -6  -6  368.33   11.51
  -2  -6  -6  356.11   10.88
  -2  -6  -6  354.08   11.99
   2  -6   5  118.63    8.46
  -2  -6  -5  123.15    5.06
   2  -6   5  110.97    7.13
  -2  -6  -5  110.66    5.96
  -2  -6  -4   66.25    4.63
   2  -6   4   65.21    5.99
  -2   6   4   70.17    3.76
  -2  -6  -4   67.19    3.33
  -2  -6  -4   66.51    3.87
   2  -6   4   63.19    5.12
   2  -6   3  328.62   13.26
  -2  -6  -3  331.87    9.86
   2  -6   3  338.48   14.64
  -2  -6  -3  313.56   10.75
  -2   6   3  306.31   10.39
  -2  -6  -3  308.77    9.50
  -2  -6  -2   27.90    1.86
  -2   6   2   26.72    2.33
   2  -6   2   26.39    3.54
  -2  -6  -2   26.10    2.28
  -2  -6  -2   23.20    1.88
   2  -6   2   25.47    3.20
   2  -6   1   28.52    3.44
  -2  -6  -1   26.44    1.85
  -2  -6  -1   29.77    2.47
  -2  -6  -1   27.47    1.95
  -2   6   1   28.54    2.36
   2  -6   1   27.82    3.48
  -2  -6   0  274.45    8.30
  -2  -6   0  276.83    9.65
  -2   6   0  255.54    8.96
   2  -6   0  254.29   11.64
   2  -6   0  272.92   11.66
  -2  -6   0  258.10    7.65
  -2  -6   0  271.48    8.34
  -2  -6   1   28.74    1.99
  -2  -6   1   29.10    1.99
  -2  -6   1   29.09    1.61
   2  -6  -1   27.96    3.42
   2  -6  -1   29.18    3.45
  -2  -6   2   29.33    2.00
  -2  -6   2   30.28    2.05
   2  -6  -2   28.05    3.52
  -2  -6   2   32.76    1.75
   2  -6  -2   31.57    3.59
  -2  -6   3  320.05    9.83
   2  -6  -3  302.74   13.22
  -2  -6   3  319.85   12.75
  -2   6  -3  324.64   10.50
  -2  -6   3  333.05    9.31
  -2  -6   4   59.86    2.99
  -2  -6   4   57.86    2.56
  -2   6  -4   61.66    3.39
  -2  -6   4   58.29    5.12
  -2   6  -5  129.80    5.36
  -2  -6   5  133.28    8.73
  -2  -6   5  133.94    4.98
  -2  -6   5  125.80    4.45
  -2   6  -6  364.27   11.74
  -2  -6   6  386.45   11.40
  -2  -6   6  405.46   18.53
  -2  -6   7  413.00   20.82
  -2  -6   7  439.46   12.74
  -2   6  -7  422.26   13.04
  -2   6  -8   82.06    4.08
  -2  -6   8   87.64    3.91
   2  -6  -8   87.27    7.28
  -2  -6   8   76.47    9.05
  -2  -6   9   63.87    3.42
  -2  -6   9   52.05    7.90
  -2  -6   9   56.50    3.08
   2  -6  -9   45.79    5.40
  -2   6  -9   55.17    3.17
  -2   6 -10   25.17    2.14
  -2  -6  10   25.70    2.35
   2  -6 -10   25.69    4.01
  -2  -6  10   19.54    1.89
   2  -6 -11  106.91    8.18
  -2  -6  11  112.84    4.77
  -2   6 -11  103.09    4.63
  -2  -6  11  107.67    5.08
  -2  -6  12   31.90    2.45
  -2   6 -12   33.59    2.37
  -2  -6  12   29.76    2.70
  -2  -6  13   66.87    4.06
  -2  -6  13   70.11    3.73
  -2   6 -13   63.06    3.29
  -2  -6  14  121.23    5.87
  -2  -6  14  119.65    5.30
  -2  -6  15   25.99    2.77
  -2  -6  15   21.99    2.24
  -2  -6  16   99.89    4.91
  -2  -6  16  112.26    5.81
  -2  -6  17    7.98    1.69
  -2  -6  17    6.38    2.10
  -2  -6  18    6.68    1.66
  -2  -6  18    5.42    2.15
  -2  -6  19    0.98    1.27
  -2  -6  19    1.33    1.96
  -2  -6  20   -0.50    1.19
  -2  -6  20   -0.17    1.80
  -2  -6  21    5.81    1.63
  -2  -6  21    3.40    2.00
  -2  -6  22    1.36    1.93
  -2  -6  22    3.68    1.48
  -2  -6  23   16.25    2.05
  -2  -6  23    3.17    1.87
  -2  -6  24    5.34    1.51
  -2  -6  24    0.49    1.73
  -2  -6  25    0.72    1.13
  -2  -6  25    0.16    1.68
  -2  -6  26   -0.31    1.70
  -2  -6  26    3.21    1.29
  -2  -6  27   -0.42    1.45
  -2  -6  27    3.20    1.22
  -2  -6  28   -0.64    1.47
  -2  -6  28    1.65    1.05
  -2  -6  29    1.55    0.95
   2  -7  27    0.12    1.33
   2  -7  26    0.41    1.54
   2  -7  25    0.29    1.45
   2  -7  24    0.15    1.57
   2  -7  23   -0.16    1.65
   2  -7  22    1.96    1.68
  -2  -7 -22    8.86    1.73
   2  -7  21    1.34    1.93
  -2  -7 -21    1.91    1.42
   2  -7  20    0.51    1.77
  -2  -7 -20    1.29    1.36
   2  -7  19    5.67    2.07
  -2  -7 -19    7.20    1.85
   2  -7  18    7.42    2.18
  -2  -7 -18    8.04    1.89
  -2  -7 -17    9.62    2.03
   2  -7  17    8.67    2.24
  -2  -7 -16   22.16    2.41
   2  -7  16   20.42    2.76
  -2  -7 -15    0.12    1.25
   2  -7  15   -0.14    1.59
  -2  -7 -14   22.84    2.28
   2  -7  14   22.93    2.67
  -2   7  13   31.01    2.57
   2  -7  13   36.12    3.12
  -2  -7 -13   34.00    2.59
   2  -7  12  129.42    6.09
  -2   7  12  139.24    5.88
  -2  -7 -12  129.15    5.44
   2  -7  11   42.92    3.30
  -2   7  11   47.95    3.25
  -2  -7 -11   47.02    2.91
   2  -7  10   38.08    3.01
  -2   7  10   47.89    3.24
  -2  -7 -10   43.82    2.74
   2  -7   9   37.53    2.86
  -2   7   9   38.12    3.02
  -2  -7  -9   37.90    2.48
  -2   7   8   51.59    3.43
  -2  -7  -8   45.96    2.68
   2  -7   8   40.39    4.57
  -2   7   7   61.63    3.74
   2  -7   7   53.50    5.06
  -2  -7  -7   50.91    2.84
  -2  -7  -6   95.95    4.70
   2  -7   6   94.47    6.79
  -2  -7  -6   94.69    4.11
   2  -7   5   32.64    3.92
  -2  -7  -5   31.74    2.54
  -2  -7  -5   26.22    2.81
  -2   7   5   34.29    2.82
  -2  -7  -4  182.26    9.30
  -2   7   4  210.98    7.84
  -2  -7  -4  191.18    8.25
  -2  -7  -4  202.68    7.28
   2  -7   4  197.10   10.12
  -2   7   3  100.53    4.89
  -2  -7  -3   90.05    5.09
  -2  -7  -3   91.46    4.28
   2  -7   3   90.33    6.42
  -2  -7  -2   62.16    3.06
  -2  -7  -2   60.52    4.10
  -2   7   2   66.01    3.85
   2  -7   2   62.49    5.28
  -2  -7  -2   59.12    2.54
  -2  -7  -2   61.50    3.31
  -2   7   1    6.75    1.65
  -2  -7  -1    4.86    0.82
   2  -7   1    7.85    2.05
  -2  -7  -1    4.12    1.29
  -2  -7  -1    5.34    1.07
  -2  -7  -1    5.44    1.19
  -2  -7   0  265.23    8.64
  -2  -7   0  258.28    8.41
  -2  -7   0  266.59    7.81
   2  -7   0  260.40   11.89
  -2   7   0  272.12    9.44
  -2  -7   1    5.38    1.13
  -2  -7   1    6.49    1.25
   2  -7  -1    6.17    2.06
  -2  -7   1    6.55    0.92
  -2  -7   2   65.72    3.31
  -2  -7   2   69.18    3.41
  -2  -7   2   68.03    2.81
  -2  -7   3   88.74    4.10
  -2  -7   3   95.80    3.56
  -2  -7   3   90.44    4.11
  -2   7  -3   98.84    4.79
  -2  -7   3   95.18    6.59
  -2  -7   4  201.72   10.85
  -2  -7   4  202.49    6.99
  -2   7  -4  190.24    7.47
  -2  -7   4  195.45    6.20
  -2   7  -5   27.52    2.51
  -2  -7   5   29.25    2.20
  -2  -7   6  103.02    4.53
  -2   7  -6  107.44    5.05
  -2  -7   7   51.03    2.99
  -2   7  -7   48.73    3.29
  -2  -7   8   42.33    2.72
  -2   7  -8   40.72    2.95
  -2   7  -9   40.78    2.93
  -2  -7   9   41.99    3.07
   2  -7  -9   41.48    5.39
  -2  -7   9   40.07    2.72
  -2  -7  10   51.34    3.47
  -2   7 -10   47.09    3.22
  -2  -7  10   48.67    3.06
  -2  -7  11   41.54    2.90
  -2  -7  11   45.49    3.40
  -2   7 -11   40.54    2.92
  -2  -7  12  135.09    6.26
  -2  -7  12  133.53    5.67
  -2   7 -12  127.30    5.54
  -2  -7  13   38.48    3.35
  -2   7 -13   37.20    2.67
  -2  -7  13   36.88    2.84
  -2  -7  14   20.04    2.57
  -2  -7  14   22.44    2.34
  -2   7 -14   18.95    1.90
  -2  -7  15   -0.15    1.70
  -2  -7  15    1.39    1.29
  -2  -7  16   25.02    2.50
  -2  -7  16   18.54    2.77
  -2  -7  17   14.19    2.45
  -2  -7  17   13.57    1.98
  -2  -7  18   10.82    2.29
  -2  -7  18   10.32    1.83
  -2  -7  19    2.10    1.86
  -2  -7  19    5.87    1.55
  -2  -7  20    0.71    1.92
  -2  -7  20    3.34    1.40
  -2  -7  21    0.35    1.86
  -2  -7  21    2.17    1.24
  -2  -7  22    0.34    1.83
  -2  -7  22    7.06    1.59
  -2  -7  23    0.50    1.73
  -2  -7  23    2.82    1.30
  -2  -7  24    6.98    1.56
  -2  -7  24    0.96    1.61
  -2  -7  25    0.15    1.54
  -2  -7  25    0.67    1.04
  -2  -7  26   -0.58    1.48
  -2  -7  26    4.71    1.32
  -2  -7  27    3.50    1.15
  -2  -7  27    0.26    1.39
   2  -8  26    1.10    1.44
   2  -8  25   -0.13    1.40
   2  -8  24    0.14    1.53
   2  -8  23    1.98    1.65
   2  -8  22    0.16    1.66
   2  -8  21    0.17    1.77
  -2  -8 -21    7.65    1.71
  -2  -8 -20    2.82    1.48
   2  -8  20   -0.69    1.76
  -2  -8 -19   12.76    2.19
   2  -8  19    3.93    1.89
  -2  -8 -18   15.44    2.39
   2  -8  18   10.79    2.31
  -2  -8 -17    0.93    1.43
   2  -8  17    1.33    1.68
  -2  -8 -16    1.69    1.30
   2  -8  16    4.21    1.87
  -2  -8 -15   11.57    1.84
   2  -8  15   11.37    2.40
   2   8 -14   19.05    2.29
  -2  -8 -14   19.89    2.14
   2  -8  14   22.24    2.77
  -2   8  13    5.62    1.48
   2  -8  13    4.93    1.91
  -2  -8 -13    6.00    1.48
   2  -8  12   26.47    2.85
  -2   8  12   26.83    2.64
  -2  -8 -12   23.70    2.21
  -2   8  11    8.91    1.82
   2  -8  11    6.57    1.93
  -2  -8 -11    5.02    1.28
  -2  -8 -10    7.17    1.39
  -2   8  10   11.06    1.94
   2  -8  10   10.76    1.95
   2  -8   9   54.90    3.63
  -2   8   9   55.85    3.74
  -2  -8  -9   48.74    2.93
  -2  -8  -8    2.78    1.10
  -2   8   8    3.73    1.64
  -2   8   7   19.24    2.43
  -2  -8  -7   18.09    1.74
  -2   8   6    5.12    1.78
  -2  -8  -6    2.97    1.07
  -2   8   5   17.92    2.39
  -2  -8  -5   16.68    2.15
  -2  -8  -5   18.56    1.72
  -2   8   4   47.51    3.50
  -2  -8  -4   44.52    3.19
  -2   8   3   15.82    2.30
  -2  -8  -3   13.86    1.88
  -2  -8  -2   25.39    2.31
  -2   8   2   23.74    2.66
  -2  -8  -1   35.64    2.35
  -2  -8  -1   33.21    2.57
  -2   8   1   32.67    3.01
   2  -8   1   33.16    3.99
  -2  -8   0    1.78    1.02
  -2   8   0    2.21    1.53
  -2  -8   0    1.04    1.17
  -2  -8   1   28.31    2.21
  -2  -8   1   30.23    2.39
  -2  -8   1   28.29    1.68
  -2  -8   2   23.50    2.10
  -2  -8   2   25.20    2.18
  -2  -8   2   24.33    1.56
  -2   8  -3   14.68    2.12
  -2  -8   3   12.47    1.63
  -2  -8   3   15.74    1.79
  -2   8  -4   46.90    3.51
  -2  -8   4   46.48    2.92
  -2  -8   4   48.97    3.03
  -2   8  -5   18.16    2.30
  -2  -8   5   16.38    1.90
  -2  -8   5   21.68    2.00
  -2   8  -6    4.71    1.65
  -2  -8   6    4.83    1.34
  -2   8  -7   15.51    2.20
  -2  -8   7   13.73    1.75
  -2  -8   8    3.15    1.25
  -2   8  -8    4.58    1.61
  -2  -8   9   45.62    3.09
  -2   8  -9   49.15    3.56
  -2   8 -10    8.80    1.77
  -2  -8  10    8.55    1.93
  -2  -8  10    7.63    1.50
  -2   8 -11    8.56    1.70
  -2  -8  11    8.72    2.16
  -2  -8  11    7.81    1.56
  -2  -8  12   25.17    2.39
  -2   8 -12   28.99    2.62
  -2  -8  12   25.67    2.99
  -2   8 -13    7.21    1.51
  -2  -8  13    6.96    2.10
  -2  -8  13    8.49    1.75
  -2  -8  14   18.72    2.79
  -2  -8  14   21.86    2.31
  -2   8 -14   19.07    2.05
  -2  -8  15    7.63    2.23
  -2  -8  15   14.97    2.06
  -2  -8  16    1.72    1.84
  -2  -8  16    2.02    1.33
  -2  -8  17    1.60    1.84
  -2  -8  17    1.41    1.25
  -2  -8  18    4.49    2.17
  -2  -8  18   13.22    2.05
  -2  -8  19   12.69    2.05
  -2  -8  19    3.82    2.16
  -2  -8  20    0.73    1.87
  -2  -8  20    3.20    1.38
  -2  -8  21    0.18    1.86
  -2  -8  21    7.89    1.72
  -2  -8  22   -0.17    1.75
  -2  -8  22   -0.12    1.29
  -2  -8  23    1.62    1.78
  -2  -8  23   12.34    1.81
  -2  -8  24   -0.15    1.58
  -2  -8  24    3.79    1.27
  -2  -8  25    0.80    1.02
  -2  -8  25    0.14    1.50
  -2  -8  26    0.13    1.36
  -2  -8  26    2.42    1.02
   2  -9  24    0.13    1.26
   2  -9  23    0.14    1.46
   2  -9  22    0.45    1.57
   2  -9  21    1.92    1.76
   2  -9  20    0.50    1.71
  -2  -9 -20    4.87    1.59
  -2  -9 -19    3.69    1.59
   2  -9  19   -0.17    1.69
   2  -9  18   -0.34    1.79
  -2  -9 -18   -0.90    1.36
   2  -9  17    1.03    1.93
   2  -9  16   15.59    2.66
   2  -9  15    5.79    2.18
   2   9 -14    0.80    1.18
   2  -9  14    1.78    1.70
  -2   9  13    3.01    1.36
   2  -9  13    1.90    1.55
   2   9 -13    4.60    1.69
   2  -9  12   24.92    3.10
  -2   9  12   29.16    2.81
  -2   9  11   10.65    2.05
   2  -9  11   11.54    2.29
  -2  -9 -11   12.18    1.67
  -2   9  10   26.23    2.77
  -2  -9 -10   24.35    2.12
   2  -9  10   27.11    2.89
  -2  -9  -9    8.82    1.41
  -2   9   9    9.83    2.01
   2  -9   9   12.22    2.23
  -2   9   8   97.83    5.23
  -2  -9  -8   77.73    3.90
  -2   9   7   11.47    2.10
  -2  -9  -7   11.79    1.56
  -2   9   6   24.20    2.77
  -2  -9  -6   20.84    1.97
  -2   9   5   16.43    2.44
  -2  -9  -5   13.57    1.62
  -2  -9  -4   24.59    2.06
  -2  -9  -4   27.05    2.78
  -2   9   4   27.05    2.94
  -2  -9  -3   90.49    4.88
  -2   9   3   95.84    5.31
  -2  -9  -2   31.87    2.85
  -2   9   2   30.49    3.10
  -2   9   1   63.97    4.32
  -2  -9  -1   62.32    3.81
  -2  -9   0   47.84    2.98
  -2   9   0   52.21    3.91
  -2  -9   0   53.36    3.54
  -2  -9   1   53.92    3.22
  -2  -9   1   59.21    3.61
  -2  -9   2   32.39    2.57
  -2  -9   2   35.19    2.82
  -2  -9   3   96.90    4.65
  -2   9  -3  100.40    5.47
  -2  -9   3   91.15    4.64
  -2  -9   4   24.47    2.32
  -2   9  -4   22.72    2.84
  -2  -9   4   25.29    2.35
  -2   9  -5   18.01    2.59
  -2  -9   5   17.03    2.03
  -2  -9   5   19.52    2.09
  -2  -9   6   20.22    2.27
  -2  -9   6   22.78    2.26
  -2  -9   7   12.22    1.80
  -2  -9   7   12.12    1.85
  -2   9  -7   13.50    2.28
  -2  -9   8   85.96    4.42
  -2   9  -8   96.22    5.23
  -2   9  -9   11.00    2.13
  -2  -9   9   12.20    2.34
  -2  -9   9    8.01    1.64
  -2   9 -10   31.87    3.05
  -2  -9  10   35.01    3.25
  -2  -9  10   32.41    2.72
  -2  -9  11   10.84    2.40
  -2   9 -11   11.54    2.03
  -2  -9  11   10.44    1.81
  -2  -9  12   22.72    2.38
  -2  -9  12   26.57    3.12
  -2   9 -12   26.58    2.69
  -2   9 -13    2.95    1.41
  -2  -9  13    2.46    1.31
  -2  -9  13    3.89    1.95
   2   9  13    3.26    1.58
  -2  -9  14   -0.52    1.80
  -2  -9  14    0.38    1.17
  -2   9 -14   -0.12    1.06
  -2  -9  15    6.03    2.26
  -2  -9  15    8.46    1.72
  -2  -9  16   11.98    2.76
  -2  -9  16   29.20    2.66
  -2  -9  17    1.84    2.02
  -2  -9  17    9.20    1.86
  -2  -9  18    0.18    1.83
  -2  -9  18    1.54    1.42
  -2  -9  19    0.55    1.83
  -2  -9  19    3.03    1.40
  -2  -9  20    3.18    1.34
  -2  -9  20    0.54    1.77
  -2  -9  21    0.34    1.89
  -2  -9  21    0.12    1.05
  -2  -9  22   -0.80    1.59
  -2  -9  22    1.43    1.07
  -2  -9  23    0.15    1.56
  -2  -9  23   -0.10    0.95
  -2  -9  24   -0.27    1.44
  -2  -9  24    3.64    1.16
   2 -10  23   -0.60    1.26
   2 -10  22    0.39    1.45
   2 -10  21    0.57    1.49
   2 -10  20   -0.31    1.62
   2 -10  19    0.96    1.67
  -2 -10 -19    0.89    1.17
   2 -10  18   -0.16    1.68
  -2 -10 -18   -0.42    1.41
  -2 -10 -17    3.52    1.55
   2 -10  17   -0.51    1.72
   2 -10  16    0.85    1.86
   2 -10  15   -0.17    1.69
   2 -10  14    2.51    1.95
   2  10 -14    7.72    1.74
   2 -10  13    6.14    2.17
  -2  10  13    7.45    1.68
   2 -10  12    3.46    1.84
   2  10 -12    7.40    2.09
  -2  10  12    6.29    1.71
  -2  10  11   17.02    2.34
   2 -10  11   12.77    2.45
  -2  10  10   13.23    2.25
   2 -10  10   11.85    2.39
  -2  10   9    5.87    1.85
   2 -10   9    4.84    1.95
  -2  10   8    1.44    1.55
   2 -10   8    1.32    1.62
  -2  10   7   33.58    3.33
  -2 -10  -6    1.17    1.01
  -2  10   6    1.28    1.79
  -2  10   5   19.01    2.71
  -2 -10  -5   19.39    1.91
  -2  10   4   60.57    4.42
  -2 -10  -4   54.81    3.19
  -2  10   3   53.27    4.23
  -2 -10  -3   53.18    3.90
  -2 -10  -3   55.98    3.17
  -2 -10  -2    0.68    1.53
  -2  10   2   -1.14    1.97
  -2  10   1   23.88    3.03
  -2 -10  -1   21.39    2.54
  -2 -10   0  135.98    6.26
  -2  10   0  141.06    7.02
  -2 -10   1   21.44    2.51
  -2 -10   1   24.02    2.26
  -2 -10   2   -0.63    1.10
  -2 -10   2    1.48    1.52
  -2  10  -3   59.36    4.54
  -2 -10   3   60.61    3.63
  -2 -10   3   60.65    3.79
  -2 -10   4   54.35    3.46
  -2 -10   4   55.04    3.67
  -2  10  -4   60.56    4.40
  -2 -10   5   19.02    2.25
  -2  10  -5   19.48    2.81
  -2 -10   5   19.82    2.22
  -2 -10   6    0.84    1.28
  -2  10  -6    0.66    1.70
  -2 -10   6    0.70    1.29
  -2 -10   7   36.06    2.93
  -2 -10   7   31.35    2.77
  -2  10  -7   31.30    3.23
  -2  10  -8    1.95    1.71
  -2 -10   8    0.91    1.74
  -2 -10   8    3.08    1.36
  -2 -10   8    0.63    1.42
  -2 -10   9    7.22    2.09
  -2 -10   9    6.67    1.53
  -2 -10   9    7.14    1.72
  -2  10  -9    4.05    1.76
  -2  10 -10   15.06    2.37
  -2 -10  10   14.24    2.17
  -2 -10  10   12.69    2.45
  -2 -10  10   15.61    2.12
  -2 -10  11   19.76    2.44
   2  10  11   18.56    2.66
  -2 -10  11   23.63    2.38
  -2  10 -11   20.18    2.56
  -2  10 -12    5.55    1.66
  -2 -10  12    7.98    2.28
  -2 -10  12    8.99    1.70
   2  10  12    6.40    1.81
  -2 -10  13   12.23    1.90
  -2 -10  13    4.73    2.07
   2  10  13    8.35    1.89
  -2  10 -13    8.56    1.82
  -2 -10  14    3.37    2.06
  -2 -10  14    8.54    1.85
  -2  10 -14    6.69    1.61
  -2 -10  15    0.18    1.69
  -2 -10  15    2.04    1.36
  -2 -10  16    0.54    1.81
  -2 -10  16    3.56    1.43
  -2 -10  17    3.50    1.47
  -2 -10  17    0.18    1.71
  -2 -10  18   -0.70    1.79
  -2 -10  18    1.94    1.22
  -2 -10  19    0.47    1.09
  -2 -10  19   -0.34    1.78
  -2 -10  20    3.29    1.24
  -2 -10  20   -0.33    1.67
  -2 -10  21   -0.76    1.67
  -2 -10  21   -0.31    0.97
  -2 -10  22   -0.14    1.45
  -2 -10  23    0.25    1.38
   2 -11  20   -0.13    1.43
   2 -11  19   -0.28    1.49
  -2 -11 -18   -0.36    1.16
   2 -11  18   -0.30    1.49
  -2 -11 -17    1.32    1.33
   2 -11  17   -0.16    1.69
   2 -11  16   -0.64    1.77
   2 -11  15    0.81    1.58
   2 -11  14    0.49    1.70
  -2  11  13    0.28    1.31
   2  11 -13    1.01    1.32
   2 -11  13    0.16    1.64
   2 -11  12    0.49    1.65
  -2  11  12    2.08    1.42
   2  11 -12    3.29    1.60
  -2  11  11    1.09    1.45
   2 -11  11    1.81    1.64
   2  11 -11    1.85    1.75
  -2  11  10    9.45    2.06
   2  11 -10   13.76    2.56
   2 -11  10    7.17    2.19
   2 -11   9    1.11    1.69
  -2  11   9    1.34    1.74
   2  11  -9    0.54    1.70
  -2  11   8   19.22    2.78
   2  11  -8   22.31    3.05
  -2  11   7    1.54    1.69
  -2  11   6    6.03    2.18
  -2  11   5   48.17    3.99
  -2  11   4   15.74    2.76
  -2  11   3    9.53    2.41
  -2  11   2    6.03    2.04
  -2  11   1    2.68    1.86
  -2 -11  -1    3.93    1.65
  -2  11   0   14.00    2.74
  -2 -11   0   13.62    2.28
  -2 -11   1    4.42    1.67
  -2 -11   2    4.34    1.61
  -2  11  -3   10.26    2.40
  -2 -11   3    5.74    1.42
  -2 -11   3    5.97    1.78
  -2 -11   4   18.20    2.34
  -2 -11   4   19.22    2.15
  -2  11  -4   17.39    2.73
  -2 -11   5   55.18    3.53
  -2 -11   5   61.53    3.89
  -2 -11   6    5.56    1.53
  -2 -11   6    7.30    1.74
  -2  11  -6    7.80    2.17
  -2  11  -7    0.18    1.73
  -2 -11   7   -0.12    1.26
  -2 -11   7   -0.51    1.29
  -2  11  -8   17.14    2.68
  -2 -11   8   11.43    2.26
  -2 -11   8   23.15    2.45
  -2 -11   8   22.61    2.44
   2  11   8   15.33    2.81
  -2  11  -9    2.22    1.68
  -2 -11   9    3.62    1.54
  -2 -11   9    0.32    1.65
  -2 -11   9    1.26    1.31
   2  11   9    2.70    1.91
  -2 -11  10   15.69    2.20
  -2  11 -10   11.22    2.18
  -2 -11  10   16.38    2.18
   2  11  10   10.53    2.24
  -2  11 -11    2.53    1.57
  -2 -11  11    2.38    1.45
   2  11  11   -0.83    1.56
  -2 -11  11   -0.34    1.80
  -2 -11  11    2.16    1.39
  -2  11 -12    3.29    1.56
  -2 -11  12    5.07    1.69
   2  11  12    0.94    1.57
  -2 -11  12    5.85    1.60
  -2 -11  12    2.54    1.86
  -2  11 -13    1.26    1.34
  -2 -11  13    1.34    1.34
  -2 -11  13   -2.20    1.77
  -2 -11  13    1.39    1.30
   2  11  13   -0.72    1.35
  -2 -11  14    0.17    1.61
  -2 -11  14    1.74    1.30
  -2 -11  14    1.47    1.30
  -2 -11  15   -0.37    1.20
  -2 -11  15    0.17    1.67
  -2 -11  15    1.32    1.27
  -2 -11  16    1.17    1.30
  -2 -11  16   -0.66    1.78
  -2 -11  16    1.66    1.23
  -2 -11  17   -0.16    1.78
  -2 -11  17    1.71    1.24
  -2 -11  17    0.50    1.20
  -2 -11  18    0.15    1.59
  -2 -11  18   -0.24    1.23
  -2 -11  19    0.15    1.66
  -2 -11  19    0.70    1.13
  -2 -11  20   -0.55    1.46
  -2 -11  20    3.93    1.38
  -2 -11  21    1.73    1.11
   2 -12  18    0.12    1.34
   2 -12  17    0.13    1.37
  -2 -12 -17    0.33    1.09
  -2 -12 -16    0.61    1.22
   2 -12  16   -0.42    1.49
   2 -12  15   -0.43    1.52
   2 -12  14    0.15    1.56
   2  12 -13   -0.13    1.15
   2 -12  13   -1.06    1.59
  -2  12  12   -0.43    1.30
   2 -12  12    0.62    1.56
   2  12 -12   -0.73    1.39
  -2  12  11    1.66    1.42
   2 -12  11   -0.16    1.56
   2  12 -11    0.31    1.41
  -2  12  10    0.48    1.49
   2 -12  10   -0.16    1.55
   2  12 -10   -0.33    1.50
  -2  12   9    0.17    1.50
   2 -12   9    0.16    1.63
   2  12  -9   -1.05    1.75
  -2  12   8    1.54    1.77
   2 -12   8    0.47    1.53
   2  12  -8    2.02    1.96
  -2  12   7    3.51    1.77
   2 -12   7    1.09    1.61
   2  12  -7    3.18    1.95
  -2  12   6    6.09    2.12
   2 -12   6    1.08    1.57
   2  12  -6    7.88    2.32
  -2  12   5    2.73    1.97
   2  12  -5    2.37    1.87
  -2  12   4    1.83    1.88
   2  12  -4    2.63    1.99
  -2  12   3   -0.19    1.72
   2  12  -3    4.95    2.34
  -2  12   2    1.49    1.77
  -2  12   1    0.19    1.71
  -2  12   0    2.26    1.96
   2  12   0    1.91    2.31
   2  12   1    1.70    2.19
   2  12   2    2.10    2.23
  -2 -12   2    1.42    1.60
  -2  12  -3    1.70    1.84
  -2 -12   3    5.16    1.74
   2  12   3    4.35    2.25
  -2  12  -4    1.68    1.70
  -2 -12   4    2.62    1.59
   2  12   4    6.10    2.21
  -2  12  -5    0.19    1.79
  -2 -12   5    0.54    1.28
   2  12   5    0.40    1.85
  -2 -12   6   12.35    1.78
  -2 -12   6   13.26    2.06
  -2  12  -6    9.35    2.35
   2  12   6   10.59    2.57
  -2  12  -7    4.49    1.88
  -2 -12   7    5.44    1.57
  -2 -12   7    6.03    1.45
  -2 -12   7    0.61    1.66
   2  12   7    2.99    2.10
  -2  12  -8    0.35    1.66
  -2 -12   8   -0.46    1.55
  -2 -12   8    1.51    1.18
  -2 -12   8    1.71    1.47
   2  12   8    0.73    1.82
  -2 -12   9    0.47    1.66
   2  12   9    0.35    1.57
  -2  12  -9    0.17    1.56
  -2 -12   9    0.24    1.09
  -2 -12   9    0.91    1.25
  -2  12 -10    0.48    1.45
  -2 -12  10   -0.16    1.56
  -2 -12  10    0.36    1.15
  -2 -12  10    1.41    1.27
   2  12  10    1.00    1.67
  -2 -12  11   -1.09    1.63
  -2  12 -11    0.31    1.34
  -2 -12  11    1.55    1.24
  -2 -12  11   -0.13    1.26
   2  12  11    0.16    1.47
   2  12  12   -0.15    1.44
  -2 -12  12   -0.15    1.60
  -2  12 -12    0.72    1.35
  -2 -12  12    1.55    1.23
  -2 -12  12    0.99    1.30
  -2 -12  13   -0.15    1.52
  -2 -12  13    0.12    1.07
  -2  12 -13   -0.13    1.17
  -2 -12  13    0.12    1.18
  -2 -12  14    1.39    1.18
  -2 -12  14   -0.15    1.43
  -2 -12  15    0.15    1.48
  -2 -12  15    3.05    1.33
  -2 -12  16   -0.14    1.54
  -2 -12  16   -0.65    1.06
  -2 -12  17   -0.27    1.39
  -2 -12  17    0.93    1.09
  -2 -12  18   -0.88    1.35
  -2 -12  18    4.77    1.24
   2 -13  14   -0.25    1.31
   2 -13  13   -0.13    1.37
   2  13 -12    0.25    1.19
  -2  13  12   -0.75    1.16
   2 -13  12    0.54    1.39
   2 -13  11    0.14    1.44
  -2  13  11    1.09    1.32
   2  13 -11    0.70    1.29
  -2  13  10    1.45    1.43
   2  13 -10   -0.30    1.50
   2 -13  10    0.71    1.59
  -2  13   9   -1.38    1.45
   2  13  -9    0.47    1.51
   2 -13   9   -0.29    1.55
   2  13  -8   -0.66    1.53
  -2  13   8    0.48    1.46
   2 -13   8    0.59    1.61
   2 -13   7    0.44    1.52
  -2  13   7    0.66    1.51
   2  13  -7   -0.69    1.66
  -2  13   6   -0.17    1.58
   2 -13   6    0.15    1.48
   2  13  -6    1.61    1.86
   2 -13   5    0.59    1.43
  -2  13   5    0.18    1.62
   2  13  -5    0.74    1.89
  -2  13   4    0.18    1.61
   2  13  -4    2.28    1.96
  -2  13   3   -0.92    1.85
   2  13  -3   -0.20    1.84
  -2  13   2    0.56    1.69
  -2  13   1    0.75    1.72
  -2  13   0    0.57    1.79
   2  13   0    0.40    1.88
   2  13   1   -0.61    1.88
   2  13   2    1.40    2.06
  -2  13  -3    1.11    1.78
   2  13   3   -0.20    1.80
  -2  13  -4    0.55    1.63
   2  13   4    0.19    1.82
  -2  13  -5   -0.36    1.57
  -2 -13   5    2.14    1.62
   2  13   5    1.49    1.82
  -2  13  -6    0.35    1.64
  -2 -13   6   -0.43    1.40
  -2 -13   6    0.13    1.20
   2  13   6    1.79    1.84
  -2 -13   7   -0.14    1.47
  -2  13  -7   -0.17    1.55
  -2 -13   7    0.39    1.29
   2  13   7   -0.17    1.62
  -2  13  -8   -0.65    1.37
  -2 -13   8   -0.86    1.55
   2  13   8   -1.15    1.65
  -2 -13   9    1.28    1.57
  -2  13  -9    0.15    1.36
   2  13   9   -0.63    1.51
  -2  13 -10    0.44    1.33
  -2 -13  10   -0.14    1.38
   2  13  10   -0.74    1.46
  -2 -13  11    0.27    1.42
  -2  13 -11   -0.14    1.30
   2  13  11   -0.83    1.47
  -2 -13  12    0.13    1.34
   2  13  12   -0.75    1.24
  -2  13 -12   -0.99    1.19
  -2 -13  13   -0.13    1.37
  -2 -13  14    0.25    1.25
  -2  14  10    0.12    1.16
   2 -14   9   -0.61    1.31
   2  14  -9    1.31    1.29
  -2  14   9   -0.13    1.27
   2 -14   8    0.13    1.31
   2  14  -8   -0.14    1.29
  -2  14   8    0.28    1.29
   2  14  -7    0.15    1.45
   2 -14   7   -0.26    1.42
  -2  14   7    0.14    1.37
   2 -14   6    0.40    1.40
   2  14  -6   -0.93    1.56
  -2  14   6    0.15    1.40
   2  14  -5   -0.48    1.68
   2 -14   5    0.26    1.33
  -2  14   5    0.94    1.47
   2  14  -4    1.32    1.63
   2 -14   4    0.27    1.40
  -2  14   3    2.31    1.71
   2 -14   3    0.27    1.41
   2  14  -3    0.34    1.62
  -2  14   2    0.67    1.57
  -2  14   1   -2.53    1.74
  -2  14   0   -0.68    1.67
   2  14   0   -0.18    1.78
   2  14   1    1.05    1.67
   2  14   2    1.04    1.87
  -2  14  -3    0.33    1.50
  -2 -14   3    0.25    1.33
   2  14   3    0.17    1.69
  -2 -14   4   -0.13    1.41
   2  14   4   -1.00    1.64
  -2  14  -4   -0.16    1.54
  -2 -14   5    0.63    1.37
  -2  14  -5    0.78    1.50
   2  14   5    0.48    1.53
   2  14   6    0.16    1.52
  -2 -14   6    0.13    1.37
  -2  14  -6   -1.05    1.40
   2  14   7   -0.45    1.50
  -2 -14   7    0.49    1.33
  -2  14  -7   -0.14    1.39
  -2 -14   8   -0.24    1.23
   2  14   8   -0.85    1.38
  -2  14  -8   -1.65    1.36
   2  14   9   -0.26    1.33
  -2  14  -9   -0.52    1.20
  -2 -14   9   -0.35    1.21
   2  14  10   -0.36    1.17
  -2  14 -10   -0.12    1.13
   2  15  -4   -0.13    1.29
  -2  15   4   -0.26    1.22
   2  15  -3    0.27    1.45
  -2  15   3    0.54    1.24
  -2  15   2   -0.41    1.33
   2  15  -2   -0.14    1.36
  -2  15   1    0.56    1.36
   2  15   0   -0.29    1.39
  -2  15   0   -0.56    1.35
  -2  15  -2   -0.82    1.29
   2  15   2    0.28    1.41
  -2  15  -3    0.27    1.31
   2  15   3    0.69    1.38
   2  15   4    0.40    1.33
  -2  15  -4    0.39    1.27
   3   0   0    0.79    1.53
  -3   0   0    0.34    0.78
   3   0   0   -0.08    0.82
  -3   0   0    0.33    0.81
   3   0   0   -0.31    1.19
   3   0  -1 1367.92   37.40
   3   0   1 1377.03   35.55
   3   0  -1 1342.16   34.98
  -3   0   1 1348.57   34.33
   3   0   1 1333.94   38.15
   3   0  -1 1380.15   38.94
  -3   0   1 1255.85   34.38
  -3   0  -2  486.33   13.01
  -3   0   2  441.69   13.05
   3   0  -2  479.62   15.71
   3   0   2  479.14   16.32
   3   0  -2  459.20   16.94
  -3   0   3   19.41    1.56
   3   0  -3   23.48    3.32
  -3   0  -3   22.90    1.95
   3   0  -3   23.82    2.70
   3   0   3   24.13    2.84
  -3   0  -3   24.99    1.68
  -3   0  -4  321.91   10.39
   3   0  -4  334.23   13.51
  -3   0  -4  310.46    8.64
  -3   0  -4  301.93    8.82
  -3   0   4  321.84   11.88
  -3   0   4  301.18    8.39
   3   0  -4  305.12   11.62
  -3   0  -4  286.73    8.93
  -3   0  -5 1534.00   38.43
  -3   0  -5 1453.02   38.15
  -3   0   5 1473.53   37.61
   3   0   5 1500.66   42.90
  -3   0  -5 1483.58   40.25
  -3   0   5 1456.66   41.76
  -3   0  -5 1491.29   37.94
   3   0  -5 1573.60   44.06
  -3   0  -6  149.56    5.10
  -3   0  -6  160.67    5.41
   3   0   6  147.62    8.73
  -3   0  -6  146.44    6.79
  -3   0   6  149.33    7.68
  -3   0   6  145.70    4.54
  -3   0  -6  141.03    4.87
  -3   0  -7  524.83   18.15
   3   0   7  577.41   23.01
  -3   0   7  607.95   19.85
  -3   0   7  575.30   15.14
  -3   0  -7  576.63   15.66
  -3   0  -8   66.89    2.95
  -3   0  -8   61.25    4.55
   3   0   8   63.57    7.14
  -3   0   8   55.89    4.79
   3   0  -8   62.94    5.73
  -3   0  -9  101.84    4.16
  -3   0  -9  113.50    4.23
  -3   0  -9   98.39    6.21
   3   0   9   95.47    9.60
  -3   0   9  108.09    6.97
  -3   0   9   90.44    3.72
   3   0   9  107.40    3.81
   3   0 -10 1655.84   60.60
  -3   0 -10 1890.28   47.19
  -3   0 -10 1828.59   51.63
  -3   0  10 1803.37   52.54
   3   0  10 1833.15   46.64
  -3   0 -10 1827.97   47.16
  -3   0  10 1812.54   46.68
  -3   0 -11    3.66    1.90
  -3   0  11    3.89    1.08
   3   0  11    3.41    1.09
  -3   0 -11    4.00    1.22
  -3   0  11    0.89    1.58
   3   0 -11    7.92    4.38
   3   0  11    4.43    3.84
  -3   0 -12   13.81    1.63
  -3   0 -12   13.96    2.80
   3   0 -12   18.14    5.64
  -3   0  12   13.82    3.09
  -3   0  12   12.88    1.51
   3   0  12   12.75    1.43
  -3   0 -13  101.64    4.59
   3   0  13  104.88    4.38
  -3   0 -13   93.71    7.35
   3   0 -13  114.83   12.33
  -3   0  13  100.12    7.79
  -3   0  13  110.45    4.51
  -3   0 -14  291.73    9.70
   3   0 -14  289.87   20.03
  -3   0  14  292.70    9.49
   3   0  14  294.26    9.40
  -3   0 -15    5.47    1.34
  -3   0  15    4.85    1.40
   3   0  15    4.43    1.28
  -3   0  16    4.65    1.42
  -3   0 -16    4.78    1.40
   3   0  16    4.90    1.41
  -3   0 -17   41.87    3.08
  -3   0  17   43.54    3.12
   3   0  17   41.28    2.98
  -3   0 -18   18.64    2.36
  -3   0  18   20.37    2.31
   3   0  18   17.91    2.14
  -3   0 -19    1.01    1.36
  -3   0  19    2.68    1.55
   3   0  19    1.29    1.44
   3   0  20    1.11    1.40
  -3   0 -20   -0.79    1.34
  -3   0  20    1.03    1.55
  -3   0 -21   21.07    2.52
  -3   0  21   19.66    2.48
   3   0  21   17.13    2.42
  -3   0  22   11.51    2.12
  -3   0 -22   10.64    2.10
   3   0  22   11.15    2.03
  -3   0  23    0.14    1.45
   3   0  23    0.14    1.51
  -3   0 -23    1.15    1.58
  -3   0  24   15.90    2.39
   3   0  24   12.15    2.16
  -3   0  25    6.11    1.86
   3   0  25    3.35    1.71
  -3   0  26    0.55    1.46
  -3   0 -26    1.55    1.36
   3   0  26   -0.14    1.36
   3   0  27    0.39    1.38
  -3   0 -27    4.06    1.61
  -3   0  27    0.92    1.42
   3   0  28    0.12    1.26
  -3   0  28   -0.12    1.31
  -3   0  29    0.59    1.29
   3   0  29    0.47    1.32
  -3   0  31    0.65    1.12
   3  -1  30   -0.61    1.08
   3  -1  29   -0.33    1.18
   3  -1  28    0.75    1.30
   3  -1  27    0.81    1.46
  -3  -1 -27    5.08    1.54
  -3   1  27    0.67    1.38
  -3   1  27    3.09    1.69
  -3  -1 -26    1.77    1.48
   3  -1  26   -0.14    1.52
  -3   1  26    0.66    1.34
   3  -1  25    1.48    1.61
  -3  -1 -25    3.36    1.53
  -3   1  25    0.13    1.39
  -3   1  24    3.83    1.69
   3  -1  24    6.05    1.88
   3  -1  23    0.29    1.53
  -3  -1 -23    0.57    1.34
  -3   1  23    0.68    1.44
  -3   1  22   43.68    3.42
  -3  -1 -22   51.27    3.72
   3  -1  22   39.86    3.41
   3  -1  21    2.75    1.62
  -3   1  21    3.66    1.64
  -3  -1 -21    2.18    1.42
  -3  -1 -20   21.34    2.56
  -3   1  20   24.40    2.63
   3  -1  20   23.83    2.63
   3  -1  19   11.26    2.04
  -3   1  19    5.87    1.65
  -3  -1 -19    9.24    1.85
  -3  -1 -18   28.91    2.72
  -3   1  18   29.26    2.66
   3  -1  18   30.05    2.68
  -3   1  17    5.59    1.58
  -3  -1 -17    3.78    1.39
   3  -1  17    5.30    1.53
  -3  -1 -16   21.12    2.25
  -3   1  16   19.51    2.09
   3  -1  16   18.79    2.09
  -3  -1 -15   37.11    2.79
  -3   1  15   40.04    2.70
   3  -1  15   34.62    2.61
  -3  -1 -14   51.01    3.18
  -3  -1 -14   49.25    3.29
  -3   1  14   52.86    3.00
   3  -1  14   49.25    2.92
   3   1 -14   42.33    6.51
  -3  -1 -13   12.17    1.68
   3   1 -13   14.67    4.11
  -3  -1 -13   13.29    1.82
   3  -1  13   10.14    1.47
  -3   1  13   12.28    1.52
  -3  -1 -12   35.48    2.49
   3  -1  12   30.08    2.09
   3  -1  12   23.60    6.19
   3   1 -12   34.35    5.69
  -3   1  12   32.82    4.40
  -3  -1 -12   31.61    2.41
  -3   1  12   33.30    2.15
  -3  -1 -11  294.49    9.18
   3   1 -11  287.75   16.36
   3  -1  11  301.71   19.11
  -3   1  11  297.97   13.71
   3  -1  11  280.07    8.61
  -3   1  11  257.82    8.48
  -3  -1 -11  293.96    9.11
  -3  -1 -10  369.87   10.64
   3  -1  10  373.67   19.84
   3   1 -10  363.58   18.16
  -3   1  10  364.77   15.13
   3  -1  10  351.43    9.94
   3  -1   9    7.49    1.07
  -3   1   9    6.66    1.06
  -3  -1  -9    7.20    1.26
   3  -1   9   11.54    3.86
   3   1  -9    8.58    3.54
  -3   1   9    8.72    2.31
  -3  -1  -8  167.50    5.74
  -3   1   8  176.51    9.14
  -3  -1  -8  161.12    7.68
   3   1  -8  154.82   10.93
  -3   1   8  151.70    5.23
   3  -1   8  161.78    5.16
   3  -1   8  167.92   10.54
  -3   1   8  160.97    5.10
  -3   1   7  182.72    9.15
  -3  -1  -7  175.34    7.65
   3   1  -7  166.48   11.01
   3  -1   7  182.48   10.13
  -3   1   7  169.32    5.59
   3   1  -6  824.82   30.17
  -3  -1  -6  807.18   23.57
  -3   1   6  911.60   22.74
  -3  -1  -6  934.18   25.73
  -3   1   6  965.84   28.24
  -3   1   6  877.98   23.29
  -3  -1  -6  895.00   23.32
  -3   1   5  454.69   12.32
  -3  -1  -5  443.54   12.36
  -3  -1  -5  454.65   13.81
  -3   1   5  479.45   16.27
  -3  -1  -5  445.52   12.14
   3   1  -4  380.38   14.89
  -3  -1  -4  375.85   10.61
  -3  -1  -4  376.35   11.70
  -3   1   4  382.63   14.22
  -3  -1  -4  386.26   10.89
  -3   1   4  387.07   10.84
   3   1  -4  380.80   13.11
  -3  -1  -3   44.86    2.46
  -3  -1  -3   39.04    2.11
  -3   1   3   44.61    2.21
   3   1  -3   45.15    3.39
  -3   1   3   40.81    2.27
   3   1  -3   39.52    3.94
  -3  -1  -3   40.55    1.94
  -3  -1  -2  676.79   17.67
   3   1  -2  647.28   17.48
   3  -1   2  654.78   19.72
  -3   1   2  628.60   17.78
  -3   1   2  661.48   17.65
   3   1  -2  678.27   20.09
   3   1  -2  674.35   21.71
   3  -1   1   25.53    2.28
   3  -1   1   25.02    2.87
   3   1  -1   24.02    1.43
   3   1  -1   25.54    2.53
  -3   1   1   17.76    1.51
  -3   1   1   18.58    1.49
   3   1  -1   23.88    2.92
   3  -1   0  196.92    8.84
   3  -1   0  205.57    7.65
   3   1   0  199.78    8.23
  -3   1   0  210.04    6.49
  -3  -1   0  208.49    6.55
  -3   1   0  209.36    6.63
   3   1   0  214.15    9.40
   3  -1  -1   26.71    2.23
   3  -1  -1   21.00    2.61
  -3  -1   1   24.59    1.68
   3  -1  -1   21.13    3.00
   3   1   1   24.69    2.85
   3   1   2  693.29   20.66
  -3  -1   2  728.44   19.25
  -3   1  -2  723.87   19.09
   3  -1  -2  677.03   22.18
   3  -1  -2  686.58   23.52
  -3   1  -2  727.81   19.13
   3   1   2  677.35   21.85
   3   1   3   47.75    3.93
  -3  -1   3   55.32    2.66
  -3   1  -3   48.80    2.49
  -3   1  -3   54.79    2.49
   3  -1  -3   51.42    4.20
  -3  -1   3   52.95    4.74
   3  -1  -3   52.90    4.89
   3   1   3   49.37    3.84
  -3   1  -4  382.09   10.72
  -3  -1   4  387.71   10.43
  -3  -1   4  373.70   10.45
  -3   1  -4  406.65   12.95
   3   1   4  383.49   15.13
  -3   1  -4  402.58   11.00
  -3  -1   4  395.74   13.35
  -3   1  -4  341.01   10.76
   3  -1  -4  392.23   14.18
   3  -1  -4  384.22   15.41
   3   1   4  379.60   13.14
  -3   1  -5  405.49   12.33
  -3  -1   5  444.01   11.97
   3   1   5  448.98   14.46
  -3   1  -5  468.41   14.70
  -3  -1   5  427.04   14.85
  -3   1  -5  432.18   12.20
  -3   1  -5  429.79   12.21
   3   1   5  452.21   18.28
  -3  -1   5  453.50   11.84
   3  -1  -5  482.78   16.16
  -3   1  -5  418.94   11.90
  -3   1  -6  923.56   23.09
  -3  -1   6  921.77   22.84
  -3  -1   6  860.08   28.83
  -3   1  -6  903.47   25.94
   3   1   6  826.10   30.58
  -3  -1   6  888.13   26.41
  -3   1  -6  840.15   22.90
  -3  -1   6  905.17   22.56
  -3   1  -6  746.63   23.06
   3   1   6  834.16   24.94
  -3   1  -6  857.91   22.76
  -3  -1   7  168.07    8.11
  -3  -1   7  175.44    5.38
   3   1   7  145.41   10.92
  -3   1  -7  174.20    5.48
  -3   1  -7  177.99    7.99
  -3  -1   7  165.16    5.05
  -3  -1   7  161.25    9.59
   3   1   7  163.02    6.75
   3  -1  -7  168.09    9.54
  -3   1  -8  158.89    5.40
  -3   1  -8  175.09    8.19
  -3  -1   8  153.34    4.88
  -3  -1   8  161.33    5.28
  -3  -1   8  158.99    8.08
  -3   1  -8  139.67    5.09
  -3  -1   8  165.58    9.75
   3   1   8  157.35    6.45
   3   1   8  154.50    4.91
   3  -1  -8  173.77    9.69
  -3  -1   8  144.72    4.99
   3  -1  -9    7.50    2.54
  -3   1  -9    9.89    1.39
  -3  -1   9   10.54    1.22
  -3  -1   9    9.01    2.66
  -3   1  -9   10.85    2.41
  -3  -1   9    8.77    2.20
   3   1   9   10.59    1.56
   3   1   9   12.37    1.18
  -3  -1   9    9.78    1.19
  -3   1  -9   13.65    1.47
  -3   1 -10  386.92   11.49
   3  -1 -10  409.19   17.03
  -3  -1  10  392.65   15.33
  -3   1 -10  397.88   15.28
   3   1  10  346.82   11.62
  -3   1 -10  379.66   11.40
  -3  -1  10  403.06   17.62
   3   1  10  400.92   10.97
  -3  -1  10  365.79   10.97
  -3   1 -11  313.50   13.35
  -3  -1  11  287.92   13.06
  -3  -1  11  319.27   15.44
  -3   1 -11  311.19    9.28
  -3  -1  11  284.26    8.83
   3   1  11  307.63    8.84
  -3   1 -12   26.64    3.84
  -3  -1  12   33.70    4.29
  -3   1 -12   31.49    2.30
  -3  -1  12   31.66    4.80
   3   1  12   28.78    2.01
  -3  -1  12   28.60    2.09
  -3   1 -13   13.80    1.71
  -3   1 -13   14.03    3.13
  -3  -1  13   12.00    1.60
  -3  -1  13   13.30    2.96
   3   1  13   15.00    1.57
  -3   1 -14   51.26    3.16
   3   1  14   52.90    2.97
  -3  -1  14   50.37    3.04
  -3   1 -15   42.04    2.91
   3   1  15   41.87    2.71
  -3  -1  15   38.74    2.83
  -3   1 -16   25.31    2.40
   3   1  16   22.23    2.16
  -3  -1  16   23.48    2.27
  -3   1 -17    5.44    1.57
   3   1  17    4.32    1.37
  -3  -1  17    4.62    1.61
  -3   1 -18   29.83    2.76
   3   1  18   30.78    2.61
  -3  -1  18   33.02    2.91
   3   1  19    7.54    1.69
  -3   1 -19    8.06    1.74
  -3  -1  19    6.66    1.79
  -3  -1  20   23.08    2.68
  -3   1 -20   23.10    2.58
   3   1  20   22.85    2.44
  -3  -1  21    3.24    1.56
   3   1  21    2.26    1.52
  -3   1 -21    2.23    1.57
  -3   1 -22   52.80    3.80
   3   1  22   39.33    3.23
  -3  -1  22   47.90    3.73
  -3  -1  23    1.18    1.61
   3   1  23   -0.13    1.32
  -3   1 -23    2.23    1.57
  -3  -1  24    8.69    2.09
   3   1  24    6.63    1.77
  -3  -1  25    4.19    1.77
   3   1  25    0.26    1.37
  -3   1 -25    3.30    1.61
  -3  -1  25    1.05    1.70
   3   1  26    0.13    1.43
  -3   1 -26    2.92    1.47
  -3  -1  26    2.60    1.63
  -3  -1  26    0.87    1.53
   3   1  27   -0.26    1.37
  -3   1 -27    3.47    1.54
  -3  -1  27    0.41    1.34
  -3  -1  27    4.89    1.79
  -3  -1  28    0.13    1.25
  -3  -1  28    4.37    1.67
  -3  -1  29   -0.11    1.19
  -3  -1  29    5.13    1.60
  -3  -1  30    0.92    1.14
  -3  -1  30    1.79    1.25
  -3  -1  31    1.06    1.14
  -3   2  31    0.96    1.11
   3  -2  30   -0.10    1.05
  -3   2  30    0.12    1.22
  -3   2  29    1.07    1.37
   3  -2  29    0.11    1.21
   3  -2  28    0.38    1.32
  -3   2  28    1.16    1.40
   3  -2  27   -0.28    1.48
  -3  -2 -26    3.04    1.48
   3  -2  26    0.87    1.56
   3  -2  25    2.39    1.67
  -3   2  25    2.07    1.51
   3  -2  24    0.91    1.65
  -3  -2 -24    0.70    1.36
  -3   2  24    0.83    1.43
   3  -2  23    6.12    1.84
  -3   2  23    4.85    1.78
  -3   2  22   12.91    2.09
   3  -2  22   12.45    2.37
  -3  -2 -21   29.97    2.87
  -3   2  21   21.74    2.49
   3  -2  21   25.64    2.89
   3  -2  20    3.76    1.78
  -3  -2 -20    6.64    1.78
  -3   2  20    3.82    1.47
  -3  -2 -19   20.67    2.39
  -3   2  19   16.04    2.13
   3  -2  19   19.50    2.40
  -3  -2 -18   34.22    2.95
  -3   2  18   42.07    3.01
   3  -2  18   34.30    2.98
   3  -2  17   32.74    2.84
  -3  -2 -17   28.76    2.75
  -3   2  17   33.58    2.70
  -3  -2 -16   83.71    4.70
  -3  -2 -16   86.47    4.58
   3  -2  16   81.97    4.29
  -3   2  16   89.31    4.32
  -3  -2 -15   23.35    2.41
  -3  -2 -15   27.41    2.47
   3  -2  15   22.84    2.26
  -3   2  15   24.34    2.13
  -3  -2 -14   34.60    2.75
  -3  -2 -14   38.40    2.84
   3  -2  14   32.87    2.51
  -3   2  14   38.38    2.55
  -3  -2 -13   49.15    3.13
   3  -2  13   53.29    3.07
  -3  -2 -13   54.46    3.28
  -3   2  13   52.70    2.88
  -3  -2 -12   25.36    2.24
   3   2 -12   25.98    4.17
   3  -2  12   25.27    2.02
  -3   2  12   27.73    1.95
  -3  -2 -12   29.75    2.29
   3  -2  11  177.88   13.88
   3  -2  11  217.72    6.89
  -3  -2 -11  216.26    7.09
   3   2 -11  195.70   11.12
  -3  -2 -11  220.71    7.36
  -3   2  11  173.64    6.18
  -3   2  11  201.25    6.57
  -3  -2 -10  161.49    5.91
   3   2 -10  142.24    9.02
   3  -2  10  147.28   11.26
   3  -2  10  159.67    5.44
  -3  -2 -10  158.93    5.65
  -3   2  10  158.93    5.23
  -3   2  10  136.68    5.04
  -3  -2  -9  164.47    5.62
  -3  -2  -9  162.88    5.87
   3  -2   9  165.43    5.40
   3  -2   9  139.78   10.23
   3   2  -9  170.56    9.27
  -3   2   9  139.20    5.17
  -3   2   9  155.63    5.12
  -3   2   8  774.28   21.27
   3  -2   8  794.30   28.66
   3   2  -8  855.16   26.62
  -3   2   8  812.93   21.72
   3  -2   8  842.84   21.63
  -3  -2  -8  846.79   21.96
  -3  -2  -7  639.87   17.34
   3   2  -7  634.31   21.00
  -3   2   7  635.27   17.30
   3   2  -6  263.11    9.89
  -3   2   6  255.22    7.34
  -3  -2  -5  359.86   10.27
  -3  -2  -5  361.12   11.25
   3   2  -5  368.48   11.91
  -3   2   5  324.40   10.13
  -3  -2  -5  355.03   10.07
  -3  -2  -4  296.00    8.21
  -3   2   4  242.40    8.20
  -3  -2  -4  285.79    8.59
  -3  -2  -4  271.67    7.87
  -3   2   4  251.52    8.02
  -3  -2  -3  137.46    4.34
  -3  -2  -3  133.18    4.09
   3  -2   3  136.36    6.63
  -3   2   3  125.49    4.50
  -3  -2  -3  137.62    4.15
   3   2  -3  134.71    5.60
  -3  -2  -2  211.93    6.40
   3  -2   2  206.98    8.62
  -3  -2  -2  195.10    6.06
  -3   2   2  198.20    6.53
  -3   2   2  213.79    6.52
   3   2  -2  200.79    7.67
  -3  -2  -1 1932.66   47.44
   3   2  -1 1974.23   49.52
  -3   2   1 1761.90   47.64
   3  -2   1 1899.83   50.21
  -3  -2  -1 1792.92   47.15
  -3   2   1 1933.62   47.72
   3  -2   1 1963.70   51.97
  -3  -2   0    4.66    1.98
  -3  -2   0    5.21    0.99
   3  -2   0    5.37    2.22
  -3   2   0    9.77    1.27
   3  -2   0    4.99    1.75
  -3  -2   0    5.76    0.95
   3   2   0    3.35    1.47
  -3  -2   0    5.44    1.16
  -3   2   0    5.77    1.22
  -3  -2   1 1958.96   53.24
   3  -2  -1 1898.64   50.94
   3   2   1 1955.17   50.64
  -3  -2   1 1826.66   48.08
   3  -2  -1 1827.51   52.30
  -3  -2   1 1952.12   48.34
  -3  -2   1 1962.14   48.61
  -3   2  -2  172.63    5.96
  -3  -2   2  184.73    6.09
  -3  -2   2  184.20    5.65
   3  -2  -2  172.24    8.58
  -3  -2   2  194.05    5.85
  -3   2  -2  204.26    6.12
  -3  -2   2  181.34    9.19
  -3   2  -3  116.98    3.92
  -3  -2   3   98.51    4.08
  -3   2  -3  100.28    3.94
  -3  -2   3  116.66    3.81
  -3   2  -3  102.61    3.99
   3  -2  -3  118.17    6.75
  -3  -2   3  122.47    7.30
  -3   2  -4  304.58    8.84
  -3   2  -4  270.41    8.84
  -3  -2   4  306.57    9.16
  -3  -2   4  303.56    8.65
  -3  -2   4  309.94   13.45
  -3   2  -4  323.06    9.02
   3  -2  -4  308.49   12.45
  -3   2  -5  364.82   10.82
  -3   2  -5  394.38   11.18
  -3   2  -5  406.63   11.42
  -3  -2   5  399.88   11.01
  -3   2  -5  407.11   14.04
   3  -2  -5  387.67   15.01
  -3  -2   5  398.60   13.32
  -3   2  -5  396.91   11.21
  -3   2  -6  259.26    7.76
  -3   2  -6  257.11    7.88
  -3   2  -6  231.93    7.38
  -3  -2   6  251.89    7.53
  -3   2  -6  276.40   10.72
  -3  -2   6  264.47    9.90
  -3   2  -6  226.16    7.51
   3  -2  -6  275.56   12.72
  -3   2  -7  641.45   20.90
  -3  -2   7  628.81   17.14
  -3   2  -7  625.30   17.19
  -3  -2   7  646.29   20.15
  -3  -2   7  602.11   23.09
   3  -2  -7  670.48   23.45
  -3  -2   8  879.35   22.63
  -3   2  -8  758.17   22.37
  -3  -2   8  865.95   26.04
  -3   2  -8  911.64   27.01
  -3  -2   8  791.81   22.28
   3   2   8  917.63   22.14
  -3  -2   8  847.54   29.52
   3  -2  -8  896.53   29.46
  -3   2  -9  153.20    8.29
  -3  -2   9  158.39    5.34
  -3  -2   9  161.36    7.98
   3   2   9  154.24    4.91
  -3  -2   9  150.42    9.90
  -3  -2   9  147.43    5.14
   3  -2  -9  167.48    9.89
  -3  -2  10  133.82    5.01
  -3   2 -10  143.95    5.32
  -3  -2  10  146.83    5.16
  -3   2 -10  144.45    8.26
  -3  -2  10  153.44    8.00
  -3  -2  10  133.99    9.55
   3   2  10  149.95    4.83
   3  -2 -10  159.71    9.65
  -3  -2  11  203.36    6.75
  -3   2 -11  201.87   10.43
  -3  -2  11  208.37   10.15
  -3   2 -11  222.42    7.06
  -3  -2  11  215.30   12.49
   3   2  11  214.11    6.49
   3  -2 -11  210.90   11.51
  -3  -2  11  206.05    6.77
  -3   2 -12   27.02    2.25
  -3  -2  12   25.73    3.66
  -3   2 -12   25.51    3.88
   3   2  12   29.18    2.00
  -3  -2  12   25.49    2.13
  -3   2 -13   45.59    2.95
  -3  -2  13   42.18    2.77
  -3  -2  13   50.86    5.26
   3   2  13   49.49    2.71
  -3   2 -14   38.97    2.78
   3   2  14   38.34    2.51
  -3  -2  14   40.07    2.78
  -3   2 -15   26.11    2.41
   3   2  15   28.33    2.25
  -3  -2  15   29.74    2.48
  -3   2 -16   83.50    4.37
   3   2  16   76.07    3.96
  -3  -2  16   89.03    4.50
  -3   2 -17   34.59    2.86
   3   2  17   31.64    2.59
  -3  -2  17   32.15    2.80
  -3   2 -18   37.87    3.10
   3   2  18   36.11    2.82
  -3  -2  18   38.81    3.15
  -3   2 -19   18.34    2.38
   3   2  19   18.26    2.11
  -3  -2  19   16.49    2.22
  -3  -2  19   20.34    2.54
   3   2  20    5.48    1.53
  -3  -2  20    6.10    1.84
  -3  -2  20    5.26    1.62
  -3   2 -20    4.15    1.74
  -3   2 -21   24.95    2.72
  -3  -2  21   23.87    2.67
   3   2  21   17.12    2.30
  -3  -2  21   26.28    2.97
  -3   2 -22   23.48    2.76
  -3  -2  22   13.99    2.40
  -3  -2  22   23.10    2.72
   3   2  22   13.35    2.04
  -3  -2  23    5.26    1.99
   3   2  23    5.04    1.65
  -3  -2  23    7.23    1.89
  -3  -2  24   -0.92    1.58
  -3  -2  24    0.60    1.45
   3   2  24   -0.40    1.48
  -3   2 -24   -0.62    1.55
  -3  -2  25    0.45    1.56
  -3   2 -25    6.95    1.94
   3   2  25    1.34    1.56
  -3  -2  25    7.78    1.94
  -3  -2  26    4.31    1.74
  -3  -2  26    0.59    1.43
  -3   2 -26    4.94    1.75
  -3  -2  27   -0.28    1.39
  -3  -2  27    3.98    1.64
  -3   2 -27    3.68    1.56
  -3  -2  28    0.25    1.37
  -3  -2  28    1.21    1.39
  -3  -2  29    0.11    1.19
  -3  -2  29   -0.75    1.26
  -3  -2  30   -0.10    1.02
  -3  -2  30    0.23    1.15
  -3  -2  31    0.50    0.96
  -3   3  30   -0.81    1.12
   3  -3  29    0.11    1.13
  -3   3  29   -0.38    1.20
   3  -3  28   -0.25    1.27
   3  -3  27    0.82    1.38
  -3  -3 -26    0.39    1.20
   3  -3  26    0.14    1.44
  -3  -3 -25    7.70    1.69
   3  -3  25    1.97    1.58
   3  -3  24    2.03    1.69
  -3  -3 -24    5.68    1.70
  -3  -3 -23   11.40    1.96
   3  -3  23    5.18    1.87
  -3  -3 -22   15.03    2.24
   3  -3  22    7.94    2.16
  -3  -3 -21    4.29    1.69
   3  -3  21    4.52    1.82
  -3   3  20   11.20    2.04
   3  -3  20   12.50    2.21
  -3  -3 -20    9.02    1.94
  -3  -3 -19   47.09    3.56
   3  -3  19   46.11    3.55
  -3   3  19   50.13    3.46
  -3  -3 -18   45.29    3.42
   3  -3  18   41.19    3.38
  -3   3  18   46.29    3.22
  -3  -3 -17   25.51    2.81
  -3  -3 -17   25.64    2.63
  -3   3  17   24.48    2.47
   3  -3  17   24.27    2.60
   3  -3  16   78.90    4.38
  -3  -3 -16   80.66    4.62
  -3  -3 -16   77.49    4.40
  -3   3  16   88.24    4.26
  -3  -3 -15  142.59    6.24
  -3  -3 -15  142.40    6.27
   3  -3  15  139.75    6.05
  -3   3  15  149.59    5.86
  -3  -3 -14   64.76    3.76
   3  -3  14   61.73    3.67
  -3  -3 -14   62.10    3.78
  -3   3  14   69.18    3.52
  -3   3  13    3.95    1.13
  -3  -3 -13    0.42    1.15
   3  -3  13    0.85    1.16
  -3  -3 -13    1.53    1.25
   3  -3  12   61.99    3.41
  -3  -3 -12   64.50    3.49
  -3  -3 -12   62.35    3.62
  -3   3  12   67.46    3.29
   3  -3  11  277.41    8.81
  -3   3  11  263.58    8.32
  -3  -3 -11  268.86    8.80
   3  -3  10   19.24    1.75
   3  -3  10   18.13    4.20
  -3   3  10   18.32    1.57
  -3   3  10   15.32    3.07
  -3  -3 -10   16.72    1.67
  -3   3   9  206.12   11.13
   3  -3   9  189.04   11.98
  -3   3   9  194.96    6.58
  -3  -3  -9  197.65    6.71
   3  -3   9  199.53    6.60
   3  -3   8   13.94    1.37
  -3   3   8   13.05    1.45
  -3   3   8   15.24    3.13
  -3  -3  -8   14.29    1.52
  -3   3   7   78.17    6.16
   3  -3   7   76.17    3.11
  -3   3   7   75.35    3.31
  -3  -3  -7   69.65    3.23
  -3  -3  -6  137.06    4.88
   3  -3   6  134.91    4.58
   3   3  -6  127.10    5.12
  -3  -3  -6  138.52    4.97
  -3   3   6  133.45    8.17
  -3   3   6  135.24    4.94
  -3   3   5  206.54   10.31
  -3  -3  -5  223.72    6.63
  -3   3   5  180.80    6.42
  -3  -3  -5  203.30    6.37
   3   3  -5  181.22    5.99
  -3  -3  -5  193.43    6.38
  -3   3   5  202.59    6.56
  -3  -3  -4   50.95    2.39
   3  -3   4   40.81    4.03
  -3  -3  -4   49.41    2.36
  -3  -3  -4   46.68    2.33
  -3   3   4   47.18    2.54
  -3  -3  -3  271.23    7.91
   3  -3   3  280.29   11.38
  -3  -3  -3  275.89    7.91
  -3   3   3  261.77    8.13
  -3  -3  -2   68.87    2.81
  -3  -3  -2   62.60    2.69
  -3   3   2   73.24    3.18
  -3  -3  -2   67.00    2.86
  -3  -3  -2   70.03    4.73
   3  -3   2   71.63    4.91
  -3  -3  -1  516.95   14.47
   3  -3   1  552.34   17.92
  -3  -3  -1  576.28   14.51
   3   3  -1  592.60   15.60
  -3   3   1  553.90   14.99
  -3  -3  -1  575.71   18.56
  -3  -3   0  678.27   18.14
   3  -3   0  687.06   21.55
  -3   3   0  695.18   18.67
   3   3   0  666.63   19.23
  -3  -3   0  717.27   22.72
  -3   3  -1  555.77   14.96
   3  -3  -1  591.96   18.43
  -3  -3   1  574.87   14.98
   3   3   1  581.60   16.36
  -3  -3   1  607.27   19.98
  -3  -3   1  571.92   15.27
  -3   3  -2   65.67    2.84
  -3   3  -2   72.43    2.86
  -3  -3   2   67.93    2.79
   3  -3  -2   64.14    4.51
  -3   3  -2   59.23    2.97
  -3  -3   2   64.80    2.91
  -3  -3   2   68.56    5.47
  -3  -3   3  264.58    7.72
  -3  -3   3  281.21    8.07
  -3   3  -3  276.55    8.15
  -3   3  -3  269.91    7.80
  -3  -3   3  272.78   12.30
  -3   3  -4   40.69    2.34
  -3  -3   4   49.55    2.34
  -3  -3   4   42.52    2.44
  -3   3  -4   47.07    2.47
  -3   3  -4   49.41    2.40
  -3  -3   4   48.36    2.18
  -3  -3   4   42.83    4.64
  -3   3  -5  197.86    6.16
  -3  -3   5  176.66    6.18
  -3  -3   5  189.17    5.95
  -3   3  -5  192.67    6.16
  -3  -3   5  196.15    5.76
   3  -3  -5  183.07   10.24
  -3  -3   5  204.22   10.64
  -3   3  -6  150.97    5.15
  -3  -3   6  140.90    4.89
  -3  -3   6  145.68    6.32
  -3   3  -6  155.89    7.89
  -3   3  -6  126.88    4.90
  -3  -3   6  127.96    4.64
  -3  -3   6  139.62    4.67
   3  -3  -6  153.92    9.34
  -3  -3   6  139.58    8.97
  -3   3  -7   76.34    3.41
  -3  -3   7   62.61    2.95
  -3  -3   7   73.78    4.41
  -3   3  -7   72.95    5.40
  -3   3  -7   64.64    3.10
  -3  -3   7   73.55    2.96
   3  -3  -7   80.09    6.66
  -3  -3   8   14.36    1.45
  -3   3  -8   22.10    3.18
  -3   3  -8   13.93    1.50
  -3  -3   8   16.21    2.26
  -3  -3   8   18.55    1.41
   3  -3  -8   21.21    3.85
  -3   3  -9  195.22    9.95
  -3   3  -9  190.84    6.41
  -3  -3   9  194.46    8.75
  -3  -3   9  196.28    6.52
   3  -3  -9  196.73   11.25
  -3  -3   9  187.94   11.61
  -3  -3  10   23.37    1.91
  -3   3 -10   21.55    1.94
  -3   3 -10   28.70    3.81
  -3   3 -10   21.90    1.73
  -3  -3  10   22.80    2.90
   3  -3 -10   32.78    4.67
  -3  -3  10   22.34    4.14
  -3  -3  11  251.44    8.04
  -3   3 -11  255.77    8.28
  -3  -3  11  245.87   10.93
   3  -3 -11  258.38   13.24
  -3   3 -12   62.38    3.51
  -3  -3  12   66.04    3.45
  -3  -3  12   64.13    5.34
  -3   3 -12   56.77    2.85
   3   3  12   70.71    3.27
   3  -3 -12   63.40    6.39
  -3  -3  13    2.40    1.31
   3   3  13    4.43    1.13
   3  -3 -13    0.39    1.73
  -3   3 -13    2.16    1.20
  -3  -3  13    2.57    1.56
  -3   3 -14   59.69    3.54
  -3  -3  14   57.04    3.52
  -3  -3  14   58.08    3.35
   3   3  14   64.19    3.35
  -3  -3  15  144.36    6.22
  -3   3 -15  142.87    6.19
  -3  -3  15  145.16    5.99
   3   3  15  155.34    5.87
  -3   3 -16   82.54    4.56
  -3  -3  16   83.39    4.38
  -3  -3  16   89.98    4.67
   3   3  16   92.20    4.32
  -3   3 -17   22.16    2.49
  -3  -3  17   19.38    2.25
  -3  -3  17   25.62    2.70
   3   3  17   23.16    2.36
  -3  -3  18   42.17    3.20
  -3   3 -18   40.05    3.38
  -3  -3  18   45.53    3.55
   3   3  18   45.63    3.14
  -3  -3  19   46.79    3.65
  -3   3 -19   49.45    3.75
  -3  -3  19   44.16    3.36
   3   3  19   54.14    3.47
  -3   3 -20   10.11    2.16
  -3  -3  20   11.11    2.02
   3   3  20    9.51    1.87
  -3  -3  20    9.34    2.20
  -3  -3  21    2.59    1.68
  -3   3 -21    3.66    1.77
  -3  -3  21    4.63    1.71
  -3  -3  22    9.33    2.22
  -3  -3  22   16.82    2.42
  -3   3 -22   14.97    2.47
  -3   3 -23   15.71    2.47
  -3  -3  23   16.39    2.39
  -3  -3  24    3.62    1.84
  -3  -3  24    4.91    1.74
  -3   3 -24    5.13    1.84
  -3  -3  25    1.22    1.50
  -3  -3  25    6.47    1.81
  -3   3 -25    6.14    1.86
  -3  -3  26    0.15    1.45
  -3   3 -26    2.41    1.55
  -3  -3  26    1.13    1.46
  -3  -3  27    1.22    1.34
  -3  -3  27   -0.82    1.43
  -3  -3  28   -0.25    1.29
  -3  -3  28    5.32    1.52
  -3  -3  29    0.12    1.16
  -3  -3  29   -0.11    1.12
  -3  -3  30   -0.21    1.03
  -3   4  30   -0.21    1.04
   3  -4  29    0.21    1.11
   3  -4  28    1.07    1.35
   3  -4  27   -0.91    1.46
   3  -4  26    0.42    1.49
   3  -4  25    0.60    1.65
  -3  -4 -25    1.45    1.17
   3  -4  24    0.16    1.62
  -3  -4 -24    1.65    1.38
   3  -4  23    1.42    1.72
  -3  -4 -23    4.38    1.66
   3  -4  22    4.70    1.91
  -3  -4 -22   10.81    2.02
   3  -4  21    8.53    2.13
  -3  -4 -21    9.14    1.99
  -3  -4 -20   21.84    2.54
   3  -4  20   21.02    2.70
  -3  -4 -19   38.55    3.28
   3  -4  19   34.15    3.19
  -3  -4 -18   12.47    2.11
   3  -4  18   13.98    2.29
  -3  -4 -17   77.25    4.56
  -3  -4 -17   76.15    4.65
   3  -4  17   75.48    4.59
  -3  -4 -16   89.01    4.94
  -3  -4 -16   92.83    4.95
   3  -4  16   91.28    4.94
  -3  -4 -15    1.90    1.48
  -3  -4 -15    2.88    1.41
   3  -4  15    2.64    1.59
   3  -4  14   52.04    3.53
  -3  -4 -14   49.71    3.31
  -3  -4 -14   50.41    3.55
  -3  -4 -13   95.17    4.87
   3  -4  13  106.20    4.92
  -3  -4 -13   97.32    4.67
   3  -4  12  122.92    5.21
  -3   4  12  108.38    4.52
  -3  -4 -12  123.39    5.17
  -3  -4 -11  114.44    4.82
   3  -4  11  122.83    4.93
   3  -4  10  190.08    6.49
  -3  -4 -10  180.52    6.44
   3   4  -9   12.45    1.83
  -3   4   9   13.70    1.54
   3  -4   9   14.95    1.61
  -3  -4  -9   13.63    1.58
   3   4  -8  126.74    5.55
  -3   4   8  121.90    5.02
  -3   4   8  124.50    8.54
   3  -4   8  133.61    4.94
  -3  -4  -8  136.83    5.06
   3  -4   7   27.53    1.88
  -3  -4  -7   25.46    1.96
   3   4  -7   24.85    1.94
  -3  -4  -7   25.63    2.10
  -3   4   7   26.31    2.11
  -3   4   7   25.82    3.89
  -3  -4  -6  316.25    9.76
   3   4  -6  300.49    9.27
  -3   4   6  336.24    9.96
   3  -4   6  327.47    9.33
  -3   4   6  331.78   14.54
  -3  -4  -6  323.19    9.61
   3  -4   5   56.05    5.24
  -3  -4  -5   72.39    3.11
  -3   4   5   47.76    2.76
  -3  -4  -5   71.78    3.19
  -3   4   5   63.35    3.25
  -3  -4  -4  123.16    4.30
   3  -4   4  127.97    7.71
  -3   4   4  131.27    4.83
  -3  -4  -4  120.74    4.40
  -3  -4  -3  177.51    5.42
   3  -4   3  164.98    8.81
  -3  -4  -3  170.36    5.53
  -3   4   3  160.97    5.88
  -3  -4  -3  172.21    7.87
   3  -4   3  169.48    8.93
  -3  -4  -2  308.76    8.82
  -3  -4  -2  296.21    8.96
  -3  -4  -2  311.99    9.13
   3  -4   2  309.46   12.70
  -3   4   2  320.06    9.57
   3  -4   2  288.61   12.75
  -3  -4  -2  308.86   12.28
  -3   4   2  280.23    8.94
  -3  -4  -1   73.42    2.98
   3  -4   1   72.08    5.26
  -3  -4  -1   73.62    3.12
  -3   4   1   72.35    3.47
   3  -4   1   70.19    5.46
  -3  -4  -1   79.11    3.28
  -3  -4  -1   87.04    5.84
  -3   4   0   36.88    2.34
  -3  -4   0   40.42    2.03
  -3   4   0   37.68    2.03
  -3  -4   0   39.19    2.22
  -3  -4   0   39.18    2.11
   3  -4   0   39.43    3.80
   3  -4   0   37.80    4.03
  -3  -4   0   44.82    4.33
  -3   4  -1   64.50    2.82
  -3  -4   1   64.20    2.92
   3  -4  -1   69.84    5.01
  -3   4  -1   50.53    2.54
   3  -4  -1   61.38    5.00
   3   4   1   64.22    2.67
  -3  -4   1   62.25    5.32
  -3  -4   2  322.72    9.35
   3  -4  -2  316.91   13.11
   3  -4  -2  322.42   12.61
  -3   4  -2  312.00    9.21
   3   4   2  314.49    9.49
  -3   4  -2  315.02    8.99
  -3  -4   2  320.49   13.87
  -3   4  -3  179.91    5.72
  -3  -4   3  162.90    5.82
  -3   4  -3  164.59    5.80
  -3   4  -3  194.84    6.27
  -3  -4   3  166.18    5.70
   3  -4  -3  165.32    8.91
  -3  -4   3  169.00    5.44
  -3  -4   3  199.84   10.38
  -3   4  -4  129.54    4.73
  -3  -4   4  134.99    4.66
  -3   4  -4  138.20    4.94
   3  -4  -4  139.52    7.87
  -3  -4   4  131.41    4.28
  -3  -4   4  141.68    8.81
  -3  -4   5   63.03    3.04
  -3   4  -5   60.98    3.12
  -3   4  -5   66.21    3.18
  -3  -4   5   63.53    2.74
   3  -4  -5   67.88    5.52
  -3  -4   5   64.44    6.09
  -3  -4   6  330.11    9.83
  -3   4  -6  332.20    9.95
  -3  -4   6  299.07    9.29
  -3   4  -6  301.08    9.75
  -3  -4   6  327.06    9.30
   3  -4  -6  336.52   15.41
  -3  -4   6  316.29   15.10
  -3  -4   7   23.26    1.82
  -3   4  -7   25.29    2.08
  -3   4  -7   27.15    2.03
  -3  -4   7   27.61    1.79
   3  -4  -7   27.00    4.21
  -3  -4   7   31.12    4.57
  -3   4  -8  119.32    4.96
  -3  -4   8  133.31    6.02
  -3  -4   8  134.75    4.74
  -3  -4   8  141.90    5.04
   3  -4  -8  133.73    9.31
  -3  -4   8  129.73    9.53
  -3  -4   9   10.71    1.44
   3  -4  -9    9.58    2.90
  -3  -4   9   11.44    1.46
  -3   4  -9   10.67    2.56
  -3   4  -9    7.41    1.31
  -3  -4   9    9.30    1.66
  -3   4 -10  184.52    6.85
  -3  -4  10  178.04    6.41
  -3   4 -10  183.92    6.35
  -3  -4  10  179.81    6.50
  -3  -4  10  163.13    7.91
   3  -4 -10  185.23   11.33
  -3  -4  11  123.43    5.04
  -3   4 -11  128.13    5.30
  -3   4 -11  102.36    4.43
  -3  -4  11  114.48    4.82
  -3  -4  11  113.19    6.50
   3  -4 -11  135.07    9.55
  -3  -4  12  125.44    5.27
  -3   4 -12  122.54    5.45
  -3  -4  12  118.47    5.03
  -3   4 -12  122.35    4.74
  -3  -4  12  100.38    6.52
   3  -4 -12  120.00    9.17
  -3   4 -13  107.89    5.03
  -3  -4  13   99.27    4.74
  -3   4 -13   91.74    3.98
  -3  -4  13   92.87    4.43
  -3   4 -14   51.19    3.43
  -3  -4  14   48.49    3.31
  -3  -4  14   43.96    3.02
  -3   4 -15    4.05    1.60
  -3  -4  15    3.38    1.57
  -3  -4  15    1.98    1.21
  -3  -4  16   84.03    4.47
  -3   4 -16   95.06    4.99
  -3  -4  16   88.97    4.90
  -3   4 -17   74.08    4.53
  -3  -4  17   70.99    4.10
  -3  -4  17   75.74    4.51
  -3   4 -18   12.12    2.25
  -3  -4  18   12.12    2.27
  -3  -4  18   11.49    1.97
  -3   4 -19   36.19    3.28
  -3  -4  19   34.71    3.01
  -3  -4  19   34.83    3.24
  -3   4 -20   25.21    2.90
  -3  -4  20   21.76    2.50
  -3  -4  20   25.56    2.92
  -3   4 -21    6.07    2.00
  -3  -4  21    5.99    1.99
  -3  -4  21    8.36    1.88
  -3  -4  22    4.42    1.87
  -3  -4  22    5.92    1.81
  -3   4 -22    8.82    2.14
  -3  -4  23    2.70    1.76
  -3   4 -23    4.76    1.82
  -3  -4  23    4.33    1.59
  -3  -4  24    1.57    1.65
  -3   4 -24    3.72    1.66
  -3  -4  24    3.20    1.47
  -3  -4  25    0.96    1.36
  -3  -4  25   -0.15    1.52
  -3  -4  26    1.00    1.45
  -3  -4  26    5.02    1.59
  -3  -4  27    0.13    1.38
  -3  -4  27    1.39    1.31
  -3  -4  28   -0.12    1.23
  -3  -4  28   -0.82    1.16
  -3  -4  29   -0.32    1.11
  -3  -4  29    0.64    1.06
  -3  -4  30   -0.77    1.03
   3  -5  28   -1.43    1.24
   3  -5  27    0.62    1.28
   3  -5  26    0.14    1.43
   3  -5  25   -0.15    1.51
  -3  -5 -25    6.75    1.62
   3  -5  24    1.06    1.65
  -3  -5 -24    7.33    1.74
   3  -5  23    0.46    1.56
  -3  -5 -23    0.42    1.29
   3  -5  22    0.31    1.54
  -3  -5 -22    5.68    1.69
  -3  -5 -21   19.03    2.47
   3  -5  21   10.75    2.31
   3  -5  20   -0.46    1.70
  -3  -5 -20    0.74    1.44
  -3  -5 -19    5.77    1.87
   3  -5  19    6.00    1.95
  -3  -5 -18   40.99    3.46
   3  -5  18   40.71    3.47
  -3  -5 -18   36.47    3.42
   3  -5  17   12.27    2.22
  -3  -5 -17   15.36    2.42
  -3  -5 -17   13.51    2.25
  -3  -5 -16   28.48    2.85
  -3  -5 -16   22.94    2.66
   3  -5  16   24.56    2.76
  -3  -5 -15   63.02    3.93
   3  -5  15   63.61    4.08
  -3  -5 -15   64.39    4.17
   3  -5  14    4.07    1.59
  -3  -5 -14    5.67    1.52
  -3  -5 -13    7.75    1.60
   3  -5  13    9.58    1.80
  -3  -5 -12  208.14    7.51
   3  -5  12  199.01    7.56
  -3   5  12  197.86    7.15
   3  -5  11  147.86    5.96
  -3   5  11  144.50    5.77
  -3  -5 -11  149.27    5.90
  -3  -5 -10    8.17    1.48
   3  -5  10    9.09    1.53
  -3   5  10    8.80    1.52
  -3  -5 -10    5.20    2.16
  -3   5   9   19.91    1.97
  -3  -5  -9   15.07    3.06
   3  -5   9   19.77    1.90
  -3  -5  -9   21.21    1.93
  -3   5   8  127.07    5.32
   3  -5   8  162.66    5.65
  -3   5   8  154.00    5.99
  -3  -5  -8  137.20    8.32
  -3  -5  -8  153.53    5.66
  -3  -5  -7  180.13    6.58
   3  -5   7  191.25    6.17
  -3   5   7  190.30    6.75
  -3  -5  -7  179.15    6.25
  -3  -5  -6   77.75    3.49
  -3   5   6   60.36    3.14
  -3   5   6   83.98    4.00
  -3  -5  -6   67.62    4.70
   3  -5   5  108.43    7.84
  -3   5   5  106.71    4.70
  -3   5   5   93.92    3.95
   3  -5   5  104.19    7.30
  -3  -5  -4    4.63    0.72
  -3   5   4    6.65    1.44
   3  -5   4    6.25    2.27
  -3   5   4    3.57    0.91
   3  -5   4    4.25    1.83
  -3  -5  -4    4.80    1.44
  -3  -5  -3  170.07    5.51
   3  -5   3  156.70    9.32
  -3   5   3  175.67    6.48
   3  -5   3  179.86    9.57
  -3  -5  -3  175.11    8.45
  -3   5   3  155.47    5.54
  -3  -5  -2    9.34    1.11
  -3   5   2   11.28    1.61
  -3  -5  -2    9.91    1.31
   3  -5   2   10.85    2.60
   3  -5   2    7.62    2.19
  -3  -5  -2   11.57    2.45
  -3  -5  -1  644.89   16.26
  -3   5   1  655.76   17.00
   3  -5   1  611.34   20.81
   3  -5   1  599.03   21.00
  -3  -5  -1  655.50   21.23
  -3   5   0   21.41    1.57
  -3  -5   0   26.50    2.00
   3  -5   0   26.86    3.49
  -3   5   0   27.84    2.27
   3  -5   0   23.66    3.57
  -3  -5   0   24.61    3.70
  -3  -5   1  596.42   16.39
   3  -5  -1  581.38   20.56
  -3   5  -1  576.26   15.78
   3  -5  -1  567.34   20.86
  -3  -5   1  602.85   21.78
  -3  -5   2   10.82    2.67
  -3   5  -2   13.54    1.31
   3  -5  -2    8.62    2.32
  -3  -5   2    8.50    1.02
   3  -5  -2    9.54    2.40
  -3  -5   2    9.21    1.35
  -3   5  -3  147.23    4.75
  -3  -5   3  170.60    5.45
  -3  -5   3  174.13    5.37
   3  -5  -3  154.86    8.40
  -3   5  -3  177.93    5.85
   3  -5  -3  165.40    8.86
  -3  -5   3  161.32    4.75
  -3  -5   3  137.55    4.71
  -3  -5   3  163.35    9.70
  -3   5  -4    4.74    1.25
  -3   5  -4    7.18    1.21
  -3  -5   4    6.44    2.34
  -3  -5   4    3.75    1.00
  -3  -5   4    5.35    0.96
   3  -5  -4    5.85    2.13
  -3  -5   4    4.30    0.89
  -3   5  -5   99.29    4.39
  -3  -5   5  109.18    4.33
  -3   5  -5  107.46    4.59
  -3  -5   5  102.04    4.05
  -3  -5   5   97.35    3.82
  -3   5  -6   76.41    3.81
  -3  -5   6   79.96    3.68
  -3  -5   6   79.28    3.50
  -3   5  -6   78.40    3.82
  -3  -5   6   75.92    3.27
  -3  -5   6   80.35    7.46
  -3   5  -7  175.08    6.63
  -3  -5   7  178.75    6.14
  -3  -5   7  164.72    6.12
  -3  -5   7  184.89    6.39
  -3   5  -7  177.93    6.50
  -3  -5   7  169.53    5.82
   3  -5  -7  185.65   11.47
  -3  -5   8  157.02    5.87
  -3  -5   8  153.96    5.86
  -3  -5   8  157.38    5.97
  -3   5  -8  173.43    6.25
   3  -5  -8  180.94   11.30
  -3  -5   9   20.78    1.95
  -3  -5   9   17.85    1.81
  -3   5  -9   15.64    1.75
   3  -5  -9   13.76    3.36
  -3  -5  10    8.27    1.51
  -3   5 -10    7.66    1.42
  -3  -5  10    8.46    1.42
   3  -5 -10    7.70    2.89
  -3   5 -11  148.66    6.34
  -3  -5  11  150.30    5.90
  -3   5 -11  140.49    5.66
  -3  -5  11  151.51    6.03
  -3   5 -12  184.98    7.47
  -3  -5  12  180.81    6.92
  -3   5 -12  193.42    6.77
  -3  -5  12  183.78    7.18
  -3  -5  13    8.56    1.75
  -3   5 -13    9.08    1.86
  -3  -5  13   11.59    1.71
  -3   5 -13    9.70    1.39
  -3  -5  14    3.74    1.65
  -3   5 -14    5.20    1.79
  -3  -5  14    6.40    1.45
  -3  -5  15   62.37    4.01
  -3   5 -15   59.18    4.03
  -3  -5  15   55.47    3.59
  -3   5 -16   19.83    2.60
  -3  -5  16   20.38    2.34
  -3   5 -17   11.50    2.36
  -3  -5  17   12.95    2.34
  -3  -5  17   13.58    2.06
  -3  -5  18   34.58    2.95
  -3   5 -18   32.44    3.24
  -3  -5  18   40.74    3.48
  -3  -5  19    5.16    1.89
  -3   5 -19    6.64    1.95
  -3  -5  19    7.39    1.77
  -3  -5  20    0.93    1.69
  -3   5 -20    2.10    1.83
  -3  -5  20    1.83    1.41
  -3   5 -21   20.65    2.72
  -3  -5  21   11.51    2.24
  -3  -5  21   16.14    2.27
  -3  -5  22    0.94    1.65
  -3  -5  22    7.29    1.78
  -3  -5  23   -0.27    1.37
  -3  -5  23    0.16    1.60
  -3  -5  24    3.10    1.85
  -3  -5  24    7.57    1.74
  -3  -5  25    0.30    1.47
  -3  -5  25    5.30    1.56
  -3  -5  26   -0.14    1.36
  -3  -5  26    4.10    1.49
  -3  -5  27    0.51    1.31
  -3  -5  27    0.47    1.13
  -3  -5  28    0.23    1.20
  -3  -5  28   -0.98    1.15
  -3  -5  29   -0.10    0.91
   3  -6  27   -0.34    1.21
   3  -6  26    0.38    1.38
   3  -6  25   -0.14    1.36
   3  -6  24    0.58    1.43
  -3  -6 -24    0.26    1.19
   3  -6  23   -0.74    1.58
  -3  -6 -23    0.28    1.30
   3  -6  22   -0.30    1.68
  -3  -6 -22    2.20    1.55
  -3  -6 -21   12.08    2.16
   3  -6  21    4.94    1.81
  -3  -6 -20   -0.46    1.44
   3  -6  20   -0.93    1.49
  -3  -6 -19   11.87    2.33
   3  -6  19    4.80    1.88
  -3  -6 -18    2.55    1.67
   3  -6  18    2.15    1.56
  -3  -6 -18    0.78    1.50
   3  -6  17   66.90    4.48
  -3  -6 -17   76.15    4.64
  -3  -6 -17   71.22    4.66
  -3  -6 -16    1.22    1.65
   3  -6  16    2.24    1.66
  -3  -6 -16    2.01    1.48
  -3  -6 -15   49.53    3.54
   3  -6  15   53.13    3.80
   3  -6  14  120.11    5.79
  -3  -6 -14  124.72    5.71
  -3  -6 -13    9.43    1.77
   3  -6  13    8.47    1.80
  -3   6  13    8.57    1.45
  -3  -6 -12   44.80    3.06
  -3   6  12   46.26    3.10
   3  -6  12   46.10    3.25
  -3  -6 -11    9.14    1.64
  -3   6  11    6.68    1.47
   3  -6  11    7.51    1.49
  -3   6  11    4.75    1.22
  -3   6  10    6.38    1.27
   3  -6  10    8.58    1.58
  -3   6  10    8.03    1.62
  -3  -6 -10    9.64    1.60
  -3   6   9    1.92    1.29
  -3   6   9    1.79    0.87
  -3  -6  -9    2.57    1.17
   3  -6   9    2.79    1.28
   3  -6   8   85.08    4.00
  -3   6   8   91.03    4.58
  -3  -6  -8   85.81    3.95
  -3  -6  -7    1.48    1.01
  -3   6   7    2.05    1.40
  -3   6   7    1.26    0.76
  -3  -6  -6    4.37    1.14
  -3   6   6    5.22    1.59
  -3  -6  -5  268.05   10.97
  -3  -6  -5  291.02   11.20
  -3  -6  -4   13.73    1.25
  -3   6   4   15.73    2.06
  -3  -6  -4    9.67    1.41
   3  -6   4   11.88    2.71
  -3  -6  -4    9.76    2.03
  -3   6   3    4.07    1.51
  -3  -6  -3    3.86    1.19
   3  -6   3    3.06    1.79
  -3  -6  -3    5.84    1.97
  -3  -6  -2   54.42    2.97
  -3  -6  -2   53.59    3.02
  -3   6   2   58.65    3.59
   3  -6   2   56.03    5.40
  -3  -6  -2   56.86    5.15
  -3  -6  -1  184.74    6.61
  -3  -6  -1  180.75    6.58
  -3   6   1  208.61    7.50
   3  -6   1  183.30   10.20
  -3  -6  -1  212.37   10.82
  -3  -6   0  122.80    4.90
  -3  -6   0  118.85    4.81
  -3   6   0  127.71    5.51
   3  -6   0  122.50    8.07
  -3  -6   0  124.94    8.34
  -3  -6   1  189.51    6.54
   3  -6  -1  180.93   10.04
  -3  -6   1  176.47    5.83
  -3  -6   1  186.24    6.55
  -3  -6   1  187.11   10.87
  -3  -6   2   55.57    3.05
  -3  -6   2   53.46    2.95
   3  -6  -2   56.93    5.37
  -3  -6   2   49.61    2.46
  -3  -6   2   54.46    5.84
  -3  -6   3    2.34    1.98
  -3   6  -3    2.69    1.23
  -3  -6   3    4.35    1.24
  -3  -6   3    3.63    1.13
   3  -6  -3    4.26    1.96
  -3  -6   3    4.15    0.90
  -3  -6   4   13.67    1.65
  -3  -6   4   13.34    1.62
  -3   6  -4   14.23    1.89
  -3  -6   4   12.29    1.28
  -3  -6   5  326.62   10.29
  -3   6  -5  321.89   10.69
  -3  -6   5  324.05    9.62
  -3  -6   6    2.48    0.91
  -3   6  -6    2.46    1.24
  -3  -6   6    5.41    1.27
  -3   6  -7    1.53    1.23
  -3  -6   7    2.04    1.08
  -3  -6   8   87.87    4.26
  -3  -6   8   95.32    4.38
  -3   6  -8   93.51    4.50
  -3   6  -9    3.26    1.19
  -3  -6   9    1.81    1.22
  -3  -6   9    2.66    1.17
  -3   6 -10    6.30    1.46
  -3  -6  10   10.50    1.85
  -3  -6  10    9.81    1.65
  -3  -6  11   11.20    1.80
  -3   6 -11   10.06    1.62
  -3  -6  11    8.95    1.61
  -3  -6  12   41.76    3.19
  -3  -6  12   41.24    3.00
  -3   6 -12   42.80    2.85
  -3  -6  13    9.97    1.89
  -3  -6  13    9.01    1.73
  -3   6 -13    8.33    1.48
  -3  -6  14  130.98    6.17
  -3  -6  14  132.33    5.90
  -3  -6  15   51.14    3.83
  -3  -6  15   53.34    3.54
  -3  -6  16    2.86    1.70
  -3  -6  16    2.21    1.47
  -3  -6  17   73.12    4.28
  -3  -6  17   69.02    4.59
  -3  -6  18    2.35    1.91
  -3  -6  18    1.42    1.24
  -3  -6  19    6.65    2.09
  -3  -6  19   10.66    1.86
  -3  -6  20    0.32    1.64
  -3  -6  20    0.27    1.25
  -3  -6  21   11.14    1.99
  -3  -6  21    5.54    2.06
  -3  -6  22    0.46    1.60
  -3  -6  22    3.35    1.41
  -3  -6  23   -1.99    1.83
  -3  -6  23    0.39    1.20
  -3  -6  24    1.79    1.27
  -3  -6  24   -0.15    1.50
  -3  -6  25    3.43    1.36
  -3  -6  25   -0.14    1.47
  -3  -6  26   -0.13    1.33
  -3  -6  26    3.82    1.34
  -3  -6  27    0.12    1.25
  -3  -6  27    1.07    1.05
  -3  -6  28    2.72    1.12
   3  -7  26   -0.12    1.24
   3  -7  25    1.02    1.40
   3  -7  24    0.41    1.41
  -3  -7 -24    1.20    1.12
   3  -7  23   -0.14    1.52
  -3  -7 -23    3.44    1.51
  -3  -7 -22    1.00    1.37
   3  -7  22   -0.59    1.40
  -3  -7 -21    0.75    1.42
   3  -7  21   -0.15    1.60
   3  -7  20    1.56    1.69
  -3  -7 -20    6.45    1.91
   3  -7  19    0.95    1.63
  -3  -7 -19    3.06    1.71
  -3  -7 -18    8.82    2.15
  -3  -7 -18    9.21    2.09
   3  -7  18    4.88    1.91
  -3  -7 -17   36.84    3.48
  -3  -7 -17   33.61    3.09
   3  -7  16    8.33    2.16
  -3  -7 -16   14.06    2.18
  -3  -7 -16   14.21    2.41
  -3  -7 -15  118.51    5.66
   3  -7  15  109.89    5.81
  -3  -7 -14   19.18    2.24
   3  -7  14   21.37    2.58
  -3  -7 -13    0.11    1.20
   3  -7  13    0.26    1.52
  -3   7  13    1.61    1.20
  -3  -7 -12    3.00    1.37
   3  -7  12    3.71    1.56
  -3   7  12    3.16    1.44
   3  -7  11    5.68    1.75
  -3   7  11    2.65    1.39
  -3  -7 -11    2.85    1.28
  -3  -7 -10    7.63    1.54
   3  -7  10   10.50    1.89
  -3   7  10   11.09    1.88
   3  -7   9   -0.11    1.30
  -3   7   9    0.13    1.36
  -3  -7  -9    0.47    1.00
   3  -7   8    4.79    1.49
  -3   7   8    5.29    1.72
  -3  -7  -8    4.56    1.24
  -3   7   7   19.75    2.47
  -3  -7  -7   18.73    1.96
  -3  -7  -6  105.74    5.09
  -3  -7  -6   94.94    4.46
  -3  -7  -5   30.20    2.62
  -3   7   5   33.32    2.97
  -3  -7  -5   25.03    2.13
  -3  -7  -4   74.91    4.09
  -3   7   4   90.30    4.82
  -3  -7  -3   13.07    1.80
  -3   7   3   17.63    2.28
  -3  -7  -2   33.42    2.38
  -3  -7  -2   32.28    2.48
  -3   7   2   28.52    2.77
  -3  -7  -1   72.71    3.71
  -3  -7  -1   79.56    3.90
  -3   7   1   79.79    4.48
  -3  -7  -1   77.16    3.24
  -3  -7  -1   82.18    6.96
  -3   7   0    2.84    1.42
  -3  -7   0    0.77    0.99
  -3  -7   0    2.87    1.14
  -3  -7   0    1.85    1.65
  -3  -7   0    2.46    0.87
  -3  -7   1   76.39    3.86
  -3  -7   1   83.13    4.01
  -3  -7   1   81.01    3.38
  -3  -7   1   71.52    7.05
  -3  -7   2   34.35    2.53
  -3  -7   2   29.88    1.98
  -3  -7   2   36.36    2.58
  -3  -7   3   17.19    1.86
  -3  -7   3   19.54    2.01
  -3   7  -3   21.12    2.40
  -3  -7   3   18.72    1.59
  -3  -7   4   85.46    4.13
  -3   7  -4   74.51    4.37
  -3  -7   4   81.39    3.46
  -3  -7   4   77.46    4.05
  -3  -7   5   33.96    2.62
  -3  -7   5   30.94    2.48
  -3   7  -5   29.10    2.68
  -3  -7   5   31.12    2.03
  -3  -7   6  104.81    4.81
  -3   7  -6  105.96    5.25
  -3  -7   7   18.90    2.05
  -3   7  -7   18.36    2.21
  -3   7  -8    2.98    1.42
  -3  -7   8    4.55    1.39
  -3  -7   8    3.82    1.33
  -3   7  -9   -0.12    1.20
  -3  -7   9   -0.33    1.23
  -3  -7   9   -0.53    1.22
  -3   7 -10   10.31    1.80
  -3  -7  10   10.27    1.82
  -3  -7  10    9.63    1.76
  -3  -7  11    4.77    1.73
  -3   7 -11    5.56    1.49
  -3  -7  11    5.43    1.48
  -3  -7  12    5.24    1.71
  -3   7 -12    3.38    1.37
  -3  -7  12    3.86    1.46
  -3  -7  13    0.48    1.31
  -3  -7  13    1.47    1.55
  -3   7 -13    1.19    1.12
  -3  -7  14   20.01    2.38
  -3   7 -14   21.53    2.12
  -3  -7  14   18.75    2.59
  -3  -7  15  133.25    6.04
  -3  -7  15  118.21    6.20
  -3  -7  16   11.86    2.05
  -3  -7  16   11.83    2.32
  -3  -7  17   27.41    3.01
  -3  -7  17   35.52    3.05
  -3  -7  18   11.22    2.24
  -3  -7  18   11.13    2.00
  -3  -7  19    1.97    1.74
  -3  -7  19    2.15    1.46
  -3  -7  20    0.49    1.67
  -3  -7  20    3.22    1.49
  -3  -7  21    1.42    1.64
  -3  -7  21    2.12    1.40
  -3  -7  22   -0.15    1.54
  -3  -7  22    0.78    1.24
  -3  -7  23    0.73    1.58
  -3  -7  23    3.27    1.42
  -3  -7  24    1.20    1.21
  -3  -7  24   -0.70    1.42
  -3  -7  25   -0.40    1.36
  -3  -7  25    2.71    1.26
  -3  -7  26    0.36    1.25
  -3  -7  26    3.33    1.22
  -3  -7  27   -0.28    0.91
   3  -8  25    0.11    1.19
   3  -8  24    0.37    1.28
  -3  -8 -23   -0.59    1.23
   3  -8  23    0.26    1.35
  -3  -8 -22    3.16    1.42
   3  -8  22   -0.56    1.40
  -3  -8 -21   -0.29    1.33
   3  -8  21   -0.30    1.51
   3  -8  20    0.77    1.60
  -3  -8 -20    0.61    1.35
   3  -8  19    0.48    1.54
  -3  -8 -19    7.85    2.06
  -3  -8 -18   15.24    2.49
   3  -8  18    3.03    1.79
  -3  -8 -17    2.76    1.59
  -3  -8 -17    2.52    1.75
   3  -8  17    0.78    1.58
  -3  -8 -16    6.11    1.65
   3  -8  16    2.65    1.75
   3  -8  15   15.52    2.48
  -3  -8 -15   21.00    2.39
   3  -8  14    7.91    1.93
  -3  -8 -14    4.86    1.56
  -3  -8 -13   46.71    3.20
  -3   8  13   46.74    3.34
   3  -8  13   39.27    3.45
  -3  -8 -12    9.94    1.77
  -3   8  12   10.62    1.86
   3  -8  11   23.90    2.65
  -3   8  11   24.16    2.63
  -3  -8 -11   21.14    2.19
  -3   8  10   25.78    2.77
   3  -8  10   27.11    2.75
  -3  -8 -10   23.38    2.24
   3  -8   9   78.76    4.50
  -3  -8  -9   71.98    3.93
   3  -8   8   75.56    4.26
  -3   8   8   81.56    4.84
  -3  -8  -8   70.32    3.76
  -3   8   7   51.03    3.77
  -3  -8  -7   36.56    2.71
  -3  -8  -6   19.85    2.01
  -3  -8  -6   19.57    2.49
  -3   8   6   20.83    2.70
  -3  -8  -5   23.07    2.51
  -3   8   5   29.48    3.06
  -3  -8  -5   23.52    2.14
  -3  -8  -4   25.60    2.58
  -3   8   4   26.31    2.89
  -3  -8  -4   24.72    1.77
  -3   8   3    9.78    2.08
  -3  -8  -3    7.15    1.64
  -3  -8  -3    7.25    1.08
  -3   8   2    6.76    1.87
  -3  -8  -2    3.22    1.42
  -3  -8  -2    3.33    0.92
  -3  -8  -1   10.24    1.57
  -3  -8  -1    9.18    1.74
  -3  -8  -1   11.50    1.25
  -3   8   1   10.86    2.03
  -3  -8   0   26.93    2.32
  -3  -8   0   32.55    2.68
  -3   8   0   29.28    2.97
  -3  -8   0   29.69    1.96
  -3  -8   1   12.92    1.84
  -3  -8   1   11.75    1.69
  -3  -8   1   11.70    1.33
  -3  -8   2    4.86    1.50
  -3  -8   2    4.20    1.30
  -3  -8   2    4.73    1.05
  -3  -8   3    7.40    1.60
  -3  -8   3    6.54    1.54
  -3  -8   3    6.26    1.09
  -3   8  -3    6.93    1.93
  -3  -8   4   26.01    2.43
  -3   8  -4   24.97    2.76
  -3  -8   4   26.19    2.45
  -3  -8   4   26.76    1.95
  -3  -8   5   29.78    2.65
  -3  -8   5   29.27    2.60
  -3   8  -5   25.84    2.83
  -3   8  -6   22.24    2.60
  -3  -8   6   20.38    2.28
  -3  -8   6   21.65    2.25
  -3  -8   7   39.20    3.12
  -3  -8   7   41.74    3.07
  -3   8  -7   44.02    3.41
  -3  -8   8   81.74    4.43
  -3  -8   8   71.94    4.14
  -3   8  -8   66.97    4.35
  -3  -8   9   89.28    4.81
  -3  -8   9   92.51    4.70
  -3   8  -9   86.03    4.90
  -3  -8  10   28.51    2.90
  -3  -8  10   27.15    2.64
  -3   8 -10   24.46    2.63
  -3  -8  11   25.78    2.84
  -3  -8  11   23.35    2.52
  -3   8 -11   25.86    2.57
  -3  -8  12    9.26    2.08
  -3   8 -12   12.12    1.96
  -3  -8  12   10.49    1.92
  -3  -8  13   47.16    3.73
  -3  -8  13   49.16    3.54
  -3   8 -13   48.26    3.32
  -3  -8  14    8.98    1.87
  -3   8 -14    8.18    1.54
  -3  -8  14    4.73    1.91
  -3  -8  15   12.19    2.46
  -3  -8  15   27.92    2.73
  -3  -8  16    1.46    1.78
  -3  -8  16    5.70    1.61
  -3  -8  17    0.82    1.58
  -3  -8  17    3.00    1.53
  -3  -8  18    5.48    2.05
  -3  -8  18   16.72    2.22
  -3  -8  19   -0.50    1.74
  -3  -8  19    5.91    1.68
  -3  -8  20   -0.16    1.74
  -3  -8  20    0.79    1.32
  -3  -8  21    0.62    1.53
  -3  -8  21   -0.64    1.19
  -3  -8  22    0.59    1.54
  -3  -8  22    3.91    1.41
  -3  -8  23   -2.33    1.53
  -3  -8  23    1.62    1.24
  -3  -8  24   -0.13    1.30
  -3  -8  24    1.94    1.17
  -3  -8  25   -0.12    1.27
  -3  -8  25    1.38    1.03
  -3  -8  26    5.68    1.26
   3  -9  23   -1.18    1.29
   3  -9  22   -0.26    1.31
  -3  -9 -22    1.83    1.17
   3  -9  21   -0.42    1.40
  -3  -9 -21    0.77    1.30
   3  -9  20    0.15    1.46
  -3  -9 -20    4.96    1.64
  -3  -9 -19    1.82    1.43
   3  -9  19   -0.16    1.65
  -3  -9 -18   11.05    2.20
   3  -9  18    0.95    1.61
  -3  -9 -17    1.83    1.74
   3  -9  17   -0.32    1.64
  -3  -9 -16    4.58    1.54
   3  -9  16    3.85    1.92
  -3  -9 -15    6.99    1.78
   3  -9  15    1.91    1.69
   3  -9  14    3.43    1.72
  -3  -9 -14    7.58    1.65
   3  -9  13    1.07    1.60
  -3   9  13   -0.14    1.27
  -3  -9 -13    0.46    1.17
  -3   9  12    2.19    1.45
  -3  -9 -12    0.45    1.11
   3  -9  12    0.45    1.54
  -3  -9 -11    7.87    1.59
   3  -9  11    5.33    1.85
  -3   9  11    8.77    1.94
  -3  -9 -10    2.76    1.30
   3  -9  10    1.01    1.40
  -3   9  10    0.78    1.46
  -3   9   9    9.94    2.15
   3  -9   9   10.27    2.06
  -3  -9  -9   10.50    1.68
  -3  -9  -8    3.67    1.23
  -3   9   8    5.91    2.02
   3  -9   8    2.82    1.66
  -3   9   7   68.05    4.46
  -3  -9  -7   43.76    3.09
  -3   9   6    6.80    1.98
  -3  -9  -6    5.82    1.37
  -3   9   5   11.17    2.25
  -3  -9  -5    8.61    2.08
  -3  -9  -5    8.12    1.52
  -3   9   4   77.63    4.89
  -3  -9  -4   75.77    4.59
  -3  -9  -4   65.83    3.73
  -3   9   3   11.28    2.31
  -3  -9  -3   10.40    2.17
  -3  -9  -2   34.95    3.08
  -3   9   2   38.46    3.56
  -3   9   1   19.12    2.67
  -3  -9  -1   19.75    2.45
  -3   9   0    1.44    1.60
  -3  -9   0    1.18    1.15
  -3  -9   0    1.13    1.43
  -3  -9   1   19.83    2.20
  -3  -9   1   15.51    2.19
  -3  -9   1   16.79    1.56
  -3  -9   2   38.18    2.94
  -3  -9   2   33.36    2.96
  -3  -9   3    7.43    1.61
  -3   9  -3    7.36    2.13
  -3  -9   3    5.09    1.68
  -3  -9   4   68.92    4.10
  -3  -9   4   74.57    4.24
  -3   9  -4   70.19    4.71
  -3  -9   5   10.56    1.99
  -3  -9   5   10.79    1.96
  -3   9  -5    9.05    2.09
  -3   9  -6    7.11    2.10
  -3  -9   6   11.06    2.00
  -3  -9   6    9.38    1.86
  -3  -9   7   52.56    3.72
  -3  -9   7   55.62    3.70
  -3   9  -7   57.94    4.19
  -3  -9   8    5.63    1.81
  -3   9  -8    3.54    1.73
  -3  -9   8    7.11    1.74
  -3  -9   8    3.30    1.51
  -3  -9   9   13.82    2.19
  -3   9  -9   13.06    2.14
  -3  -9   9   14.74    2.13
  -3  -9   9   16.08    2.35
  -3  -9  10    1.66    1.53
  -3  -9  10    0.30    1.57
  -3   9 -10    0.15    1.29
  -3  -9  10    0.65    1.30
  -3  -9  11    7.82    1.94
  -3  -9  11    7.49    2.14
  -3   9 -11    7.85    1.85
  -3  -9  11    8.07    1.76
  -3  -9  12   -0.16    1.73
  -3   9 -12    1.40    1.42
  -3  -9  12    1.21    1.34
  -3  -9  13    1.11    1.62
  -3   9 -13    0.80    1.14
  -3  -9  13    2.04    1.47
  -3  -9  14    6.32    1.96
  -3   9 -14    5.48    1.53
  -3  -9  14    7.23    1.77
  -3  -9  15    1.16    1.70
  -3  -9  15    6.72    1.76
  -3  -9  16    1.33    1.84
  -3  -9  16    7.53    1.84
  -3  -9  17    0.66    1.64
  -3  -9  17    3.79    1.58
  -3  -9  18   10.10    1.89
  -3  -9  18    1.15    1.81
  -3  -9  19    0.49    1.60
  -3  -9  19    2.19    1.33
  -3  -9  20    0.15    1.60
  -3  -9  20    2.85    1.37
  -3  -9  21    0.43    1.53
  -3  -9  21   -0.12    1.10
  -3  -9  22   -0.40    1.33
  -3  -9  22    0.88    1.15
  -3  -9  23    0.24    1.28
  -3  -9  23    0.51    1.04
  -3  -9  24    0.56    0.98
  -3  -9  25    0.11    1.08
  -3 -10 -21    2.80    1.18
   3 -10  21    0.37    1.22
  -3 -10 -20    1.59    1.29
   3 -10  20    0.13    1.38
  -3 -10 -19    0.54    1.27
   3 -10  19   -0.72    1.50
  -3 -10 -18   -0.73    1.37
   3 -10  18   -0.15    1.51
  -3 -10 -17   -0.16    1.41
   3 -10  17    0.15    1.58
  -3 -10 -16    2.43    1.57
   3 -10  16    0.95    1.71
   3 -10  15   -0.80    1.70
   3 -10  14    0.80    1.77
   3  10 -14    2.38    1.53
   3 -10  13    1.60    1.72
  -3  10  13    0.56    1.23
   3  10 -13   -0.16    1.47
   3 -10  12    0.79    1.63
  -3  10  12    2.25    1.35
  -3 -10 -12    3.22    1.29
  -3 -10 -11    1.31    1.14
   3 -10  11    0.63    1.57
  -3  10  11    1.88    1.53
  -3 -10 -10    0.22    1.03
   3 -10  10    0.31    1.52
  -3  10  10    0.81    1.50
  -3 -10  -9    4.04    1.32
  -3  10   9    2.64    1.76
   3 -10   9    1.68    1.67
  -3  10   8   12.74    2.30
   3 -10   8    6.85    1.90
  -3 -10  -8   10.46    1.64
  -3 -10  -7   54.41    3.29
  -3  10   7   51.86    4.15
  -3  10   6   16.41    2.63
  -3 -10  -6   17.33    1.96
  -3 -10  -5    6.18    1.41
  -3  10   5    7.60    2.22
  -3  10   4   21.33    2.91
  -3 -10  -4   17.69    2.05
  -3 -10  -3    2.15    1.20
  -3 -10  -3    3.19    1.92
  -3  10   3    4.35    2.08
  -3  10   2   -1.05    1.71
  -3 -10  -2    0.30    1.57
  -3  10   1   11.56    2.52
  -3 -10  -1   16.31    2.49
  -3  10   0   16.51    2.70
  -3 -10   0   19.61    2.64
  -3 -10   1   16.13    2.36
  -3 -10   2    0.48    1.24
  -3 -10   2    1.38    1.55
  -3  10  -3    2.28    1.78
  -3 -10   3    3.20    1.45
  -3 -10   3    2.45    1.51
  -3 -10   4   19.65    2.42
  -3 -10   4   22.11    2.58
  -3  10  -4   19.43    2.85
  -3  10  -5    5.58    2.04
  -3 -10   5    5.47    1.72
  -3 -10   5    5.45    1.59
  -3  10  -6   12.92    2.40
  -3 -10   6   20.72    2.47
  -3 -10   6   19.46    2.45
  -3 -10   7   43.13    3.71
  -3 -10   7   66.72    4.15
  -3 -10   7   65.38    4.03
  -3  10  -7   50.43    4.16
  -3  10  -8   12.38    2.39
  -3 -10   8   13.19    2.14
  -3 -10   8   11.17    2.02
  -3 -10   8   12.29    2.26
  -3 -10   9    1.82    1.45
  -3  10  -9    2.63    1.72
  -3 -10   9    2.47    1.73
  -3 -10   9    2.81    1.43
  -3 -10  10    0.85    1.35
  -3 -10  10   -0.16    1.71
  -3  10 -10    0.64    1.46
  -3 -10  10    0.27    1.29
  -3 -10  11    1.29    1.64
  -3 -10  11    2.29    1.54
  -3  10 -11    0.78    1.45
  -3 -10  11    1.36    1.33
  -3 -10  12    0.49    1.64
  -3 -10  12    3.76    1.72
  -3  10 -12    1.48    1.30
  -3 -10  12    6.29    1.74
  -3 -10  13    0.16    1.79
  -3 -10  13    0.29    1.35
  -3  10 -13    0.56    1.28
  -3 -10  13    0.82    1.44
   3  10  13   -0.31    1.39
  -3 -10  14   -0.33    1.69
  -3 -10  14    3.80    1.50
  -3  10 -14    1.28    1.25
  -3 -10  14    3.65    1.74
  -3 -10  15   -0.33    1.84
  -3 -10  15    1.31    1.46
  -3 -10  15    0.94    1.24
  -3 -10  16   -0.81    1.65
  -3 -10  16    2.31    1.58
  -3 -10  16    1.97    1.30
  -3 -10  17    0.16    1.53
  -3 -10  17    0.14    1.35
  -3 -10  17    0.51    1.27
  -3 -10  18    1.24    1.62
  -3 -10  18   -0.14    1.34
  -3 -10  18    1.60    1.27
  -3 -10  19   -0.15    1.54
  -3 -10  19    0.27    1.31
  -3 -10  19    1.05    1.19
  -3 -10  20    0.14    1.39
  -3 -10  20    1.02    1.31
  -3 -10  20    0.11    1.09
  -3 -10  21    3.02    1.41
  -3 -10  21    3.85    1.26
  -3 -10  22   -0.23    1.11
  -3 -10  22    1.57    1.01
  -3 -10  23   -0.21    1.04
  -3 -11 -19    1.24    1.15
   3 -11  19   -1.73    1.37
  -3 -11 -18    2.64    1.44
   3 -11  18   -0.40    1.38
  -3 -11 -17    3.86    1.56
   3 -11  17    0.56    1.44
  -3 -11 -16   -1.03    1.36
   3 -11  16   -0.44    1.56
   3 -11  15    0.15    1.56
   3 -11  14    0.16    1.58
   3 -11  13   -0.78    1.61
  -3  11  13    0.55    1.33
   3  11 -13    0.59    1.30
   3 -11  12    0.32    1.63
  -3  11  12    2.20    1.44
   3  11 -12    2.86    1.68
   3 -11  11   -0.32    1.54
  -3  11  11   -0.31    1.34
   3  11 -11    0.34    1.56
   3 -11  10   -0.64    1.58
  -3  11  10    1.79    1.40
   3 -11   9    0.16    1.66
  -3  11   9    2.00    1.66
  -3  11   8    1.02    1.63
   3 -11   8    0.78    1.68
  -3  11   7    0.35    1.63
   3 -11   7    0.92    1.58
  -3 -11  -7    1.04    1.06
  -3  11   6    1.23    1.69
   3 -11   6    0.15    1.56
  -3 -11  -6    0.63    1.05
  -3 -11  -5    2.67    1.20
  -3  11   5    3.74    1.96
  -3 -11  -4   11.19    1.78
  -3  11   4   15.86    2.74
  -3 -11  -3    8.54    1.58
  -3  11   3    8.90    2.28
  -3 -11  -2    7.31    1.57
  -3  11   2    7.00    2.30
  -3 -11  -2    7.74    2.26
  -3 -11  -1    1.13    1.16
  -3 -11  -1   -0.32    1.55
  -3  11   1    0.93    1.71
  -3  11   0   11.91    2.53
  -3 -11   0   16.54    2.57
  -3 -11   1    0.46    1.56
  -3 -11   2   10.12    2.15
  -3  11  -3    7.03    2.21
  -3 -11   3    8.50    1.99
  -3 -11   4   11.97    1.93
  -3  11  -4    6.62    2.21
  -3 -11   4   12.45    2.19
  -3  11  -5    6.02    2.10
  -3 -11   5    5.71    1.61
  -3 -11   5    6.53    1.87
  -3 -11   6    3.30    1.48
  -3  11  -6    0.18    1.62
  -3 -11   6    1.35    1.51
  -3 -11   6    3.38    1.64
  -3 -11   7    2.01    1.38
  -3 -11   7    0.77    1.70
  -3  11  -7    1.60    1.73
  -3 -11   7    1.39    1.37
  -3 -11   8    1.24    1.57
  -3 -11   8    3.67    1.51
  -3  11  -8    1.39    1.62
  -3 -11   8    2.91    1.53
  -3 -11   9    0.79    1.61
  -3  11  -9    2.04    1.60
  -3 -11   9    2.20    1.46
  -3 -11   9    4.96    1.67
  -3 -11  10   -0.48    1.67
  -3 -11  10    4.43    1.57
  -3  11 -10    1.32    1.48
  -3 -11  10    4.78    1.69
  -3 -11  11    3.05    1.49
  -3  11 -11    0.63    1.34
  -3 -11  11   -0.95    1.69
  -3 -11  11    1.49    1.30
   3  11  11    2.21    1.74
  -3 -11  12    0.16    1.65
  -3 -11  12    6.63    1.77
  -3 -11  12    5.76    1.72
  -3  11 -12    1.03    1.30
   3  11  12    0.79    1.60
  -3 -11  13    0.47    1.56
  -3 -11  13    2.46    1.47
  -3 -11  13    3.31    1.49
  -3  11 -13    1.50    1.45
   3  11  13    1.16    1.41
  -3 -11  14    5.79    1.61
  -3 -11  14    4.13    1.50
  -3 -11  15    2.65    1.45
  -3 -11  15    2.13    1.33
  -3 -11  15   -0.61    1.48
  -3 -11  16   -0.30    1.52
  -3 -11  16   -0.26    1.21
  -3 -11  16   -0.24    1.11
  -3 -11  17    0.28    1.45
  -3 -11  17    4.34    1.49
  -3 -11  17    5.16    1.44
  -3 -11  18   -0.14    1.30
  -3 -11  18    0.86    1.17
  -3 -11  18    0.95    1.13
  -3 -11  19    0.99    1.38
  -3 -11  19    0.56    1.09
  -3 -11  19   -0.60    1.03
  -3 -11  20    2.00    1.14
  -3 -12 -17    1.25    1.21
  -3 -12 -16   -0.13    1.21
   3 -12  16   -0.25    1.31
  -3 -12 -15    0.41    1.32
   3 -12  15    0.13    1.27
   3 -12  14   -0.55    1.51
   3 -12  13   -0.14    1.38
   3 -12  12    0.15    1.41
  -3  12  12   -0.27    1.15
   3  12 -12   -0.14    1.35
   3 -12  11    0.44    1.53
  -3  12  11    0.29    1.32
   3  12 -11   -0.78    1.49
   3 -12  10   -0.30    1.55
  -3  12  10    0.16    1.40
   3  12 -10    3.01    1.86
   3 -12   9   -0.61    1.53
  -3  12   9   -0.65    1.48
   3  12  -9    0.35    1.57
   3 -12   8   -0.31    1.64
  -3  12   8   -0.67    1.47
   3  12  -8   -0.55    1.82
   3 -12   7   -0.15    1.54
   3  12  -7    2.90    1.90
  -3  12   7    3.41    1.77
  -3  12   6    0.70    1.55
   3 -12   6   -0.15    1.46
  -3  12   5    2.13    1.69
   3 -12   5   -2.68    1.66
  -3  12   4    1.44    1.75
  -3  12   3    2.38    1.88
  -3  12   2    2.03    1.81
  -3 -12  -1    0.65    1.10
  -3  12   1    0.75    1.75
  -3 -12   0    2.54    1.26
  -3  12   0    2.06    1.92
  -3 -12   1    0.62    1.46
  -3 -12   1    0.67    1.16
  -3 -12   2    2.13    1.62
  -3  12  -3    2.42    1.80
  -3 -12   3    1.19    1.56
  -3  12  -4    2.03    1.83
  -3 -12   4    1.47    1.46
  -3  12  -5   -0.18    1.64
  -3 -12   5   -0.44    1.46
  -3  12  -6   -0.18    1.57
  -3 -12   6   -1.35    1.64
  -3 -12   6    0.28    1.48
  -3 -12   7    1.36    1.63
  -3 -12   7   10.70    1.84
  -3  12  -7    0.70    1.64
  -3 -12   7    9.81    2.01
  -3 -12   8   -0.61    1.40
  -3 -12   8    0.99    1.25
  -3  12  -8   -0.17    1.55
  -3 -12   8    0.14    1.36
   3  12   8    0.18    1.71
  -3 -12   9   -2.28    1.65
  -3 -12   9    1.48    1.32
  -3  12  -9   -0.17    1.49
  -3 -12   9    0.54    1.35
   3  12   9    0.35    1.77
  -3  12 -10   -0.47    1.38
  -3 -12  10    1.49    1.54
  -3 -12  10    3.70    1.48
  -3 -12  10    2.92    1.51
   3  12  10    0.16    1.49
  -3 -12  11   -0.29    1.44
  -3 -12  11    1.46    1.24
  -3  12 -11   -0.44    1.37
  -3 -12  11    0.65    1.24
   3  12  11    0.47    1.49
  -3 -12  12   -0.29    1.45
  -3  12 -12    0.96    1.29
  -3 -12  12    4.29    1.48
   3  12  12    0.14    1.34
  -3 -12  13    0.42    1.60
  -3 -12  13    0.36    1.15
  -3 -12  13    2.31    1.29
  -3 -12  14   -1.92    1.50
  -3 -12  14    1.04    1.21
  -3 -12  14    0.47    1.15
  -3 -12  15   -0.11    1.11
  -3 -12  15    1.44    1.19
  -3 -12  15   -0.53    1.33
  -3 -12  16   -0.12    1.30
  -3 -12  16   -0.32    1.11
  -3 -12  16   -0.62    1.05
  -3 -12  17    0.90    1.07
  -3 -13 -14   -0.96    1.15
   3  13 -12    0.35    1.14
   3 -13  12    0.36    1.33
   3  13 -11    0.39    1.24
   3 -13  11    0.13    1.29
  -3  13  11    0.64    1.19
   3  13 -10    0.71    1.35
   3 -13  10    0.64    1.33
  -3  13  10   -0.14    1.32
   3 -13   9   -0.40    1.36
  -3  13   9   -1.02    1.37
   3  13  -9    0.31    1.56
   3 -13   8   -0.14    1.49
  -3  13   8    1.22    1.42
   3  13  -8    0.16    1.55
   3 -13   7    1.10    1.47
  -3  13   7   -0.48    1.47
   3  13  -7    1.72    1.75
   3 -13   6    0.14    1.31
  -3  13   6    0.49    1.54
   3  13  -6    0.89    1.76
   3 -13   5    0.14    1.33
  -3  13   5   -1.01    1.64
   3  13  -5    0.73    1.64
   3 -13   4    0.41    1.38
  -3  13   4   -0.86    1.58
   3  13  -4    0.75    1.87
  -3  13   3   -0.17    1.60
   3 -13   3   -0.41    1.35
   3  13  -3    0.39    1.90
  -3  13   2   -0.35    1.59
  -3  13   1   -1.07    1.74
  -3  13   0   -0.18    1.57
   3  13   0    0.20    1.86
   3  13   1    1.21    1.84
   3  13   2   -0.99    1.88
  -3  13  -3    1.06    1.76
  -3 -13   3    0.14    1.36
   3  13   3    1.17    2.04
  -3 -13   4   -0.14    1.38
  -3  13  -4    0.17    1.65
  -3 -13   4    1.11    1.38
   3  13   4    1.14    1.90
  -3 -13   5    0.14    1.37
  -3  13  -5    0.68    1.58
  -3 -13   5    0.68    1.29
   3  13   5    0.18    1.84
  -3 -13   6   -0.55    1.42
  -3  13  -6    0.50    1.58
  -3 -13   6   -0.13    1.38
   3  13   6    0.36    1.65
  -3 -13   7    0.83    1.51
  -3  13  -7    1.14    1.47
  -3 -13   7    1.44    1.33
   3  13   7    0.52    1.56
  -3 -13   8   -0.14    1.36
  -3  13  -8    0.77    1.39
  -3 -13   8    3.96    1.49
   3  13   8   -0.81    1.57
  -3 -13   9   -0.13    1.33
  -3  13  -9    1.47    1.40
  -3 -13   9    0.62    1.25
   3  13   9    0.15    1.49
  -3  13 -10   -0.41    1.22
  -3 -13  10   -0.13    1.34
  -3 -13  10    2.64    1.37
   3  13  10    0.56    1.32
  -3 -13  11    0.63    1.33
  -3  13 -11   -0.13    1.18
  -3 -13  11    0.58    1.17
   3  13  11    1.04    1.29
  -3 -13  12   -0.36    1.27
  -3 -13  12    0.67    1.06
  -3 -13  12    0.77    1.14
  -3  13 -12   -0.35    0.99
   3  14  -8   -0.13    1.26
  -3  14   8   -0.51    1.17
  -3  14   7   -0.13    1.22
   3  14  -7    0.28    1.43
   3  14  -6    0.73    1.40
  -3  14   6   -1.41    1.42
  -3  14   5    0.44    1.33
   3  14  -5   -0.15    1.44
   3 -14   4   -0.12    1.25
  -3  14   4   -1.36    1.41
   3  14  -4   -0.95    1.55
   3 -14   3    0.12    1.18
  -3  14   3   -0.31    1.43
   3  14  -3   -0.33    1.56
   3 -14   2   -0.12    1.17
  -3  14   2    1.11    1.65
   3  14  -2   -1.17    1.70
   3 -14   1   -0.23    1.18
  -3  14   1   -0.16    1.47
   3 -14   0   -1.62    1.24
  -3  14   0    0.16    1.47
   3  14   0    1.54    1.72
  -3 -14   0    0.12    1.17
  -3 -14   1   -0.23    1.20
   3  14   1    1.37    1.79
  -3 -14   2   -0.35    1.19
  -3  14  -2    0.48    1.56
   3  14   2    0.17    1.73
  -3 -14   3    0.35    1.21
  -3  14  -3   -1.40    1.50
   3  14   3    0.17    1.63
  -3 -14   4    0.23    1.15
  -3  14  -4    0.30    1.41
   3  14   4    0.48    1.60
  -3  14  -5   -0.73    1.53
   3  14   5    0.31    1.51
   3  14   6    1.03    1.49
  -3  14  -6   -0.56    1.33
  -3  14  -7    0.94    1.32
   3  14   7   -0.42    1.41
   3  14   8   -0.53    1.39
  -3  14  -8   -0.38    1.20
   4   0   0  522.04   16.08
   4   0   0  516.45   18.42
   4   0   0  549.45   19.89
  -4   0  -1    8.59    1.02
   4   0  -1    7.83    2.46
  -4   0   1   10.77    1.56
   4   0  -1    7.94    1.41
   4   0   1    8.97    2.25
   4   0  -1   10.64    2.24
  -4   0  -1    8.92    1.03
   4   0   1    9.70    2.39
  -4   0  -2  822.89   22.26
  -4   0   2  824.90   21.93
   4   0  -2  820.97   23.59
   4   0   2  862.35   27.05
   4   0  -2  843.14   26.71
  -4   0   2  908.33   23.17
  -4   0  -2  888.53   22.96
   4   0   2  797.00   27.18
   4   0  -2  835.32   28.37
  -4   0  -2  835.34   22.10
  -4   0  -3  151.96    5.57
  -4   0  -3  147.61    5.18
  -4   0   3  154.71    4.84
   4   0  -3  145.97    6.14
  -4   0   3  156.15    5.78
   4   0  -3  153.01    8.18
   4   0   3  153.57    8.56
   4   0  -3  159.65    9.58
  -4   0  -3  150.53    5.01
   4   0  -4    9.49    2.82
  -4   0  -4    6.79    1.09
  -4   0  -4    9.29    1.46
  -4   0   4    8.33    0.93
  -4   0   4    7.28    0.89
  -4   0   4   10.55    1.55
   4   0   4    7.55    2.11
  -4   0   4    8.94    1.03
   4   0  -4   10.33    2.28
  -4   0  -4    8.08    1.09
   4   0   4    5.22    2.13
  -4   0  -5  510.37   14.59
  -4   0  -5  531.34   15.24
  -4   0   5  531.09   14.30
  -4   0   5  537.27   15.51
  -4   0   5  512.19   14.32
  -4   0  -5  548.60   16.89
   4   0   5  505.45   19.39
  -4   0  -5  519.42   14.86
  -4   0   5  564.25   14.42
   4   0  -5  571.53   19.30
   4   0   5  501.74   18.78
   4   0  -5  533.08   21.01
  -4   0  -6  229.51    7.44
  -4   0  -6  244.67    7.84
  -4   0   6  230.36    6.83
  -4   0   6  208.80    7.77
  -4   0   6  225.81    6.94
  -4   0  -6  233.68    9.33
   4   0   6  203.03   11.57
  -4   0   6  228.23    6.87
   4   0   6  208.74   10.30
   4   0  -6  239.63   12.53
  -4   0  -6  226.87    7.17
  -4   0  -7  336.69   10.45
  -4   0  -7  383.02   11.10
  -4   0   7  340.73    9.99
  -4   0  -7  346.62   12.77
   4   0   7  330.21   16.67
  -4   0   7  359.81   14.81
  -4   0   7  338.93    9.79
  -4   0  -7  345.58   10.28
   4   0   7  311.31   13.48
   4   0  -7  358.01   16.34
  -4   0  -8   78.13    3.63
  -4   0   8   77.42    3.25
  -4   0  -8   73.65    5.02
   4   0   8   62.70    7.65
  -4   0   8   63.56    5.69
  -4   0   8   70.63    2.95
   4   0   8   69.22    5.31
  -4   0  -8   75.73    3.46
  -4   0  -9  234.76    7.55
  -4   0   9  237.90    7.25
  -4   0  -9  232.86   10.24
   4   0   9  212.54   15.30
  -4   0   9  225.10   11.51
   4   0   9  209.07   10.00
  -4   0   9  201.44    6.53
  -4   0  10  128.17    4.89
  -4   0 -10  127.88    7.45
   4   0 -10  103.78   11.60
   4   0  10  107.44   11.63
  -4   0  10  129.26    8.68
   4   0  10  115.71    6.97
  -4   0  10  128.08    4.45
  -4   0 -10  137.58    5.31
  -4   0 -11  103.13    4.63
  -4   0  11   99.87    4.20
  -4   0 -11   94.36    6.59
   4   0 -11   89.44   10.99
  -4   0  11   97.41    3.85
   4   0  11  104.82    3.93
  -4   0 -12   25.35    2.37
  -4   0 -12   27.63    2.34
  -4   0 -12   20.38    3.31
   4   0 -12   25.42    6.44
  -4   0  12   27.11    2.10
  -4   0  12   23.63    1.80
   4   0  12   24.44    1.84
  -4   0 -13   66.01    3.78
  -4   0 -13   70.04    3.99
   4   0 -13   65.56    9.90
  -4   0  13   68.88    3.31
   4   0  13   70.75    3.33
  -4   0  14    2.40    1.07
   4   0  14    2.52    1.02
  -4   0 -14    2.21    1.39
  -4   0 -14    1.43    1.53
  -4   0 -15   17.10    2.20
  -4   0  15   20.32    1.94
   4   0  15   19.05    1.87
   4   0  16   11.80    1.64
  -4   0  16   11.67    1.68
  -4   0 -16   13.53    2.07
   4   0  17   11.81    1.73
  -4   0 -17   11.53    2.02
  -4   0  17    8.41    1.66
  -4   0 -18   28.07    2.88
  -4   0  18   28.14    2.69
  -4   0  18   27.61    2.47
   4   0  18   25.82    2.41
   4   0  19    0.45    1.19
  -4   0 -19    1.01    1.66
  -4   0  19    1.46    1.42
  -4   0  19    0.57    1.30
  -4   0 -20   45.98    3.63
  -4   0  20   38.24    3.24
  -4   0  20   36.56    2.93
  -4   0 -21    2.47    1.87
  -4   0  21    1.70    1.45
  -4   0  21    1.91    1.65
   4   0  21    1.21    1.36
  -4   0  22   14.04    2.03
  -4   0 -22   31.46    3.14
  -4   0  22   24.71    2.79
  -4   0  23    0.74    1.33
  -4   0 -23    2.69    1.62
   4   0  23    0.12    1.20
  -4   0  23    2.34    1.56
   4   0  24    3.54    1.51
  -4   0  24   16.25    2.40
  -4   0 -24   15.22    2.40
   4   0  25    0.12    1.25
  -4   0  25    0.12    1.19
  -4   0 -25   -0.15    1.39
  -4   0  25    0.47    1.50
  -4   0 -26    0.15    1.36
  -4   0  26   -0.12    1.21
  -4   0  26    0.15    1.49
   4   0  26    0.59    1.18
  -4   0  27    0.11    1.12
  -4   0 -27    0.99    1.42
  -4   0  27    1.47    1.43
  -4   0  28    0.14    1.28
  -4   0 -28   -0.13    1.18
  -4   0  29    3.85    1.45
  -4   0  30    0.56    1.09
  -4   1  30   -0.55    1.08
  -4   1  29    1.86    1.29
  -4  -1 -28    4.70    1.52
  -4   1  28    4.62    1.59
  -4  -1 -27    1.10    1.40
  -4   1  27    2.33    1.52
  -4  -1 -26   17.34    2.35
  -4   1  26   13.36    2.20
  -4  -1 -25    2.55    1.59
   4  -1  25    0.75    1.35
  -4   1  25    2.37    1.75
   4  -1  24    1.43    1.44
  -4   1  24    0.49    1.28
  -4  -1 -24    4.48    1.68
  -4   1  24    3.19    1.69
   4  -1  23   -0.79    1.36
  -4  -1 -23    0.94    1.56
  -4   1  23    0.79    1.57
  -4   1  23    0.36    1.30
   4  -1  22    2.89    1.55
  -4   1  22    4.79    1.46
  -4  -1 -21   20.10    2.61
  -4   1  21   15.61    2.06
   4  -1  20    4.28    1.50
  -4  -1 -20    4.47    1.87
  -4   1  20    3.14    1.24
  -4  -1 -19   27.70    2.91
  -4   1  19   30.12    2.54
   4  -1  19   23.54    2.44
  -4   1  18    5.15    1.41
   4  -1  18    8.22    1.75
  -4  -1 -18    7.07    1.85
  -4   1  17    1.74    1.24
   4  -1  17    0.42    1.18
  -4  -1 -17    1.59    1.46
  -4   1  16   14.30    1.77
   4  -1  16   15.22    1.91
  -4  -1 -16   11.46    2.06
  -4  -1 -15   43.38    3.26
  -4   1  15   42.73    2.74
   4  -1  15   44.05    2.86
  -4  -1 -14   64.85    3.85
  -4   1  14   60.06    3.13
   4  -1  14   59.91    3.25
  -4  -1 -13   61.77    3.78
  -4   1  13   65.48    3.16
   4  -1  13   67.64    3.33
  -4  -1 -12   87.26    4.34
  -4  -1 -12   72.61    5.98
   4   1 -12   70.37    8.08
  -4   1  12   86.35    3.58
   4  -1  12   89.32    3.79
  -4  -1 -11   17.65    1.98
  -4  -1 -11   13.23    2.57
   4  -1  11   10.88    4.46
   4   1 -11   16.72    4.38
  -4   1  11   18.12    1.42
   4  -1  11   12.63    1.36
  -4  -1 -10   99.88    6.30
   4   1 -10   92.74    8.87
   4  -1  10   93.45   10.20
  -4   1  10   90.42    3.50
  -4  -1 -10  110.35    4.51
  -4  -1  -9   86.30    5.53
   4   1  -9  101.45    8.94
   4  -1   9   83.96    8.68
  -4   1   9   88.84    7.08
  -4   1   9   77.90    3.02
  -4  -1  -9   92.84    3.99
  -4  -1  -8   85.05    3.92
  -4   1   8   80.87    2.97
  -4   1   8   83.54    3.38
  -4  -1  -8   75.66    4.93
   4   1  -8   77.19    7.78
   4  -1   8   73.26    7.39
  -4   1   8   83.20    6.72
  -4  -1  -8   83.67    3.72
  -4  -1  -7  128.68    4.98
  -4  -1  -7  132.95    5.23
  -4   1   7  119.16    4.33
  -4  -1  -7  125.57    6.25
   4  -1   7  113.71    8.56
  -4   1   7  128.74    8.28
  -4   1   7  127.82    4.17
  -4  -1  -7  123.07    4.71
  -4  -1  -6   14.28    1.78
  -4  -1  -6   11.20    1.49
  -4  -1  -6    9.98    1.74
   4   1  -6    7.00    2.99
  -4   1   6   12.64    1.07
  -4   1   6    9.60    1.36
  -4  -1  -6   13.64    1.45
  -4   1   6    9.01    1.04
  -4  -1  -5  654.87   17.98
  -4  -1  -5  651.63   17.84
  -4   1   5  626.32   17.01
  -4  -1  -5  677.54   19.09
  -4  -1  -5  604.54   17.16
  -4   1   5  651.18   17.00
  -4   1   5  645.17   17.84
  -4  -1  -5  660.42   17.57
   4   1  -5  689.53   24.14
  -4  -1  -4  427.03   12.17
  -4  -1  -4  407.74   11.93
  -4  -1  -4  374.72   11.29
   4   1  -4  422.09   12.34
  -4   1   4  405.60   12.08
  -4   1   4  427.43   11.28
   4   1  -4  430.66   15.22
   4   1  -4  426.03   17.33
  -4  -1  -4  420.95   11.74
  -4  -1  -3  100.21    4.04
  -4  -1  -3  109.31    4.34
   4   1  -3  105.26    4.22
  -4  -1  -3   95.02    3.57
   4   1  -3  105.50    6.21
  -4   1   3  115.91    4.40
   4   1  -3  116.28    7.68
  -4  -1  -3  112.05    3.99
  -4  -1  -2  562.56   15.47
  -4  -1  -2  534.41   15.04
   4  -1   2  529.17   17.70
   4   1  -2  523.73   15.27
  -4  -1  -2  540.36   14.59
   4  -1   2  560.33   19.86
   4   1  -2  561.92   18.73
  -4   1   2  574.68   15.54
   4  -1   2  499.17   19.94
   4   1  -2  564.25   20.44
  -4  -1  -2  552.34   14.90
   4  -1   1  575.08   18.56
  -4  -1  -1  558.96   15.59
   4  -1   1  606.92   20.77
   4   1  -1  630.97   19.87
  -4   1   1  621.48   16.61
  -4  -1  -1  596.27   16.02
   4  -1   1  563.95   21.44
   4   1  -1  627.98   21.53
  -4  -1   0  166.61    5.32
   4  -1   0  153.55    7.03
  -4  -1   0  160.99    5.08
   4  -1   0  152.76    8.58
   4   1   0  176.25    8.31
  -4   1   0  173.76    5.91
   4  -1   0  150.48    9.22
   4   1   0  150.30    8.74
  -4   1  -1  571.23   15.61
  -4  -1   1  596.62   15.76
  -4  -1   1  556.68   15.42
   4  -1  -1  570.91   17.94
   4   1   1  573.64   17.26
   4   1   1  612.59   19.78
   4  -1  -1  586.53   20.49
   4  -1  -1  583.75   21.88
  -4  -1   1  610.04   16.66
   4   1   1  634.22   21.12
  -4   1  -2  548.70   14.89
  -4   1  -2  544.20   14.60
  -4  -1   2  536.11   14.81
  -4  -1   2  544.75   14.63
   4  -1  -2  521.11   16.99
   4   1   2  517.54   17.14
   4   1   2  552.05   18.87
   4  -1  -2  542.93   19.45
  -4  -1   2  574.60   15.73
   4  -1  -2  537.00   20.92
   4   1   2  587.22   19.98
  -4   1  -3  111.65    3.84
  -4   1  -3  117.69    4.14
  -4  -1   3  109.80    3.80
  -4  -1   3  108.63    3.96
   4  -1  -3  116.90    5.68
   4   1   3  102.47    6.27
  -4  -1   3   98.11    4.47
   4  -1  -3  104.35    6.90
  -4   1  -3  109.03    4.44
   4  -1  -3  108.48    7.90
   4   1   3   97.30    6.52
  -4   1  -4  404.09   11.74
  -4  -1   4  412.88   11.52
  -4  -1   4  402.07   11.36
  -4  -1   4  394.93   12.31
   4   1   4  374.90   16.06
   4  -1  -4  411.59   16.01
  -4   1  -4  423.91   12.17
  -4  -1   4  426.61   11.56
  -4   1  -4  404.45   11.41
   4  -1  -4  430.39   17.96
   4   1   4  385.47   15.13
  -4   1  -5  693.03   18.29
  -4  -1   5  652.97   17.89
  -4  -1   5  639.35   17.80
  -4  -1   5  694.12   18.93
  -4  -1   5  691.49   17.93
   4  -1  -5  680.99   23.15
  -4   1  -5  663.89   18.51
   4   1   5  635.05   21.58
   4  -1  -5  695.91   25.23
  -4   1  -5  656.30   17.90
  -4  -1   6    9.61    1.18
  -4   1  -6    9.35    1.34
  -4  -1   6    9.12    1.61
  -4   1  -6    9.21    2.04
   4   1   6    5.50    3.16
  -4  -1   6   10.01    1.17
  -4  -1   6    9.80    1.21
  -4   1  -6    6.22    1.33
  -4   1  -6   13.13    1.38
   4   1   6    6.07    1.87
  -4   1  -7  125.87    4.89
  -4  -1   7  130.13    4.64
  -4   1  -7  119.47    6.86
   4   1   7  106.41    9.59
  -4  -1   7  139.53    7.91
  -4  -1   7  131.00    4.50
   4   1   7  124.95    6.71
  -4   1  -7  116.53    4.60
  -4   1  -8   81.41    3.66
  -4  -1   8   80.67    3.51
  -4   1  -8   85.86    5.72
  -4  -1   8   82.94    6.18
  -4  -1   8   84.63    3.37
  -4   1  -8   82.70    3.81
   4   1   8   78.59    5.07
   4  -1  -8   89.75    7.73
  -4   1  -9   94.37    4.09
  -4   1  -9   91.74    4.17
  -4  -1   9   89.50    3.81
  -4   1  -9   89.18    6.03
  -4  -1   9   92.90    6.73
  -4  -1   9   90.60    3.60
   4   1   9   85.96    5.13
  -4  -1   9   87.69    3.42
   4  -1  -9  100.78    8.20
  -4   1 -10  105.35    4.57
  -4  -1  10  110.76    4.34
  -4   1 -10  103.42    6.84
  -4  -1  10   96.25    7.09
  -4  -1  10   91.09    3.75
  -4   1 -11   12.77    1.74
  -4  -1  11   18.44    1.73
  -4   1 -11   15.75    2.91
  -4  -1  11    9.72    2.67
   4   1  11   13.64    1.29
  -4  -1  11   12.80    1.37
  -4   1 -12   83.29    4.26
  -4  -1  12   89.49    4.02
   4   1  12   86.75    3.61
  -4  -1  12   83.07    3.70
  -4   1 -13   59.23    3.53
  -4  -1  13   57.69    3.26
   4   1  13   54.36    2.88
  -4  -1  13   57.88    3.06
  -4   1 -14   61.92    3.74
  -4  -1  14   60.42    3.48
   4   1  14   62.52    3.18
  -4  -1  14   56.57    3.20
  -4   1 -15   46.20    3.33
  -4  -1  15   40.41    2.88
   4   1  15   43.06    2.70
  -4  -1  15   43.72    2.85
  -4  -1  16   14.84    1.96
  -4   1 -16   15.27    2.19
   4   1  16   15.83    1.77
  -4  -1  16   14.89    1.91
  -4   1 -17    1.71    1.43
   4   1  17    2.00    1.16
  -4  -1  17    1.70    1.26
  -4  -1  17    1.64    1.31
  -4  -1  18    6.85    1.65
   4   1  18    6.76    1.50
  -4   1 -18    8.88    1.97
  -4  -1  18    7.61    1.75
  -4   1 -19   31.19    3.09
  -4  -1  19   25.87    2.69
   4   1  19   21.35    2.27
  -4  -1  19   24.87    2.46
  -4  -1  20    3.92    1.54
  -4   1 -20    5.00    1.82
  -4  -1  20    5.56    1.85
   4   1  20    3.97    1.39
  -4  -1  21   14.38    2.08
  -4   1 -21   19.96    2.71
  -4  -1  21   20.88    2.54
   4   1  21   11.36    1.79
   4   1  22    3.93    1.46
  -4  -1  22    5.35    1.59
  -4   1 -22    9.09    2.11
  -4  -1  22    7.32    1.88
  -4   1 -23    2.75    1.69
  -4  -1  23    0.65    1.33
  -4  -1  23    2.44    1.60
   4   1  23    0.24    1.13
  -4  -1  24    2.30    1.43
   4   1  24    0.37    1.27
  -4   1 -24    4.87    1.94
  -4  -1  24    4.17    1.74
  -4  -1  25    0.12    1.24
   4   1  25    0.36    1.26
  -4  -1  25    4.01    1.64
  -4   1 -25    3.04    1.69
  -4   1 -26   15.57    2.34
  -4  -1  26   16.99    2.39
  -4  -1  27    0.11    1.17
  -4  -1  27    3.14    1.53
  -4   1 -27    0.15    1.35
  -4  -1  28    1.02    1.18
  -4   1 -28    1.07    1.24
  -4   1 -29    1.07    1.20
  -4   2  30    0.11    1.01
  -4   2  29    0.72    1.16
  -4   2  28    1.05    1.25
  -4  -2 -28    0.73    1.15
  -4  -2 -27    2.37    1.40
  -4   2  27    3.87    1.61
   4  -2  26   -0.12    1.22
  -4  -2 -26    0.14    1.37
  -4   2  26    0.91    1.47
  -4  -2 -25    0.59    1.44
   4  -2  25   -0.13    1.33
  -4   2  25    1.26    1.64
   4  -2  24   -0.14    1.40
  -4  -2 -24    2.58    1.68
  -4  -2 -23    3.68    1.72
   4  -2  23    0.96    1.49
   4  -2  22    0.68    1.40
  -4  -2 -22    2.16    1.55
   4  -2  21   13.20    2.20
  -4   2  21   17.34    2.13
  -4   2  20    0.12    1.20
   4  -2  20    1.72    1.55
  -4  -2 -20    1.20    1.61
  -4  -2 -19   53.45    3.85
  -4   2  19   49.86    3.28
  -4  -2 -18   43.87    3.48
  -4   2  18   38.98    2.83
   4  -2  18   37.10    3.02
   4  -2  17   13.87    1.96
  -4  -2 -17   13.68    2.23
  -4   2  17   18.27    1.99
  -4  -2 -16   10.10    2.19
  -4  -2 -16   11.95    2.06
  -4   2  16   14.97    1.75
   4  -2  16   14.07    1.91
  -4  -2 -15   55.09    3.85
  -4  -2 -15   57.74    3.80
  -4   2  15   52.82    3.02
   4  -2  15   51.92    3.25
  -4  -2 -14   16.47    2.19
  -4   2  14   17.79    1.72
   4  -2  14   16.18    1.79
  -4  -2 -14   13.93    2.08
  -4  -2 -13    3.47    1.53
  -4  -2 -13    2.75    1.48
   4  -2  13    2.49    1.09
  -4   2  13    3.08    1.04
  -4  -2 -13    2.13    1.59
  -4  -2 -12   37.12    2.88
  -4  -2 -12   34.68    4.09
  -4   2  12   40.49    2.28
   4  -2  12   36.55    2.36
  -4  -2 -12   38.83    2.86
   4  -2  11  216.79    7.20
  -4  -2 -11  230.78    8.15
  -4  -2 -11  213.52   10.39
  -4  -2 -10   16.73    2.64
  -4   2  10   15.30    1.58
   4  -2  10   18.04    1.56
   4  -2   9  131.48   10.59
   4   2  -9  143.34    8.29
  -4  -2  -9  157.12    7.58
  -4   2   9  154.22    5.65
  -4  -2  -8   43.37    3.57
   4   2  -8   44.14    4.07
   4  -2   8   44.48    5.76
  -4   2   8   49.99    5.51
  -4   2   8   52.83    2.86
  -4  -2  -7  442.28   12.89
  -4  -2  -7  425.48   12.72
  -4   2   7  432.16   13.02
  -4  -2  -7  416.09   13.81
   4   2  -7  404.04   14.68
  -4   2   7  426.91   17.97
  -4   2   7  406.91   12.49
  -4  -2  -6   37.51    2.51
  -4   2   6   32.78    1.73
  -4   2   6   37.98    2.64
  -4  -2  -6   33.52    2.57
  -4  -2  -6   29.66    2.06
   4   2  -6   37.09    2.96
  -4   2   6   41.49    2.49
  -4   2   6   36.19    1.67
  -4  -2  -6   35.40    2.24
  -4  -2  -5   24.05    1.82
  -4   2   5   23.40    2.10
  -4  -2  -5   27.33    2.02
  -4  -2  -5   22.46    1.70
  -4  -2  -5   25.28    1.93
  -4   2   5   24.71    1.97
  -4   2   5   24.36    1.32
  -4  -2  -4    3.27    1.04
  -4  -2  -4    2.83    0.95
  -4  -2  -4    3.94    0.91
  -4   2   4    2.80    1.06
  -4   2   4    3.84    1.16
  -4   2   4    3.07    0.57
  -4  -2  -3   66.20    3.23
   4  -2   3   67.95    5.02
  -4  -2  -3   70.09    2.93
   4  -2   3   74.48    6.06
  -4   2   3   75.09    3.60
  -4   2   3   69.82    3.42
   4   2  -3   69.00    4.59
  -4   2   3   69.24    2.54
  -4  -2  -3   71.79    3.10
  -4  -2  -2   35.13    2.23
   4  -2   2   32.94    3.41
  -4  -2  -2   33.39    1.86
   4  -2   2   31.65    4.02
  -4   2   2   34.61    2.32
   4   2  -2   30.57    3.02
  -4   2   2   33.78    2.32
  -4  -2  -1   40.82    2.38
   4  -2   1   35.74    3.42
  -4  -2  -1   36.20    1.96
   4  -2   1   30.47    3.84
  -4   2   1   36.31    2.39
   4   2  -1   36.46    3.32
  -4   2   1   39.79    2.50
  -4   2   0 1338.21   34.00
  -4  -2   0 1367.58   34.41
  -4  -2   0 1296.03   34.09
   4  -2   0 1324.54   37.50
   4  -2   0 1320.33   39.90
  -4   2   0 1303.41   34.89
   4   2   0 1333.70   37.64
  -4   2  -1   37.11    1.97
  -4   2  -1   38.05    2.40
  -4  -2   1   39.63    2.18
  -4  -2   1   36.46    1.99
   4  -2  -1   38.25    3.40
   4   2   1   36.11    3.42
   4  -2  -1   41.45    4.41
   4  -2  -1   38.24    4.72
  -4  -2   1   41.27    2.51
  -4   2  -2   34.31    1.94
  -4  -2   2   36.50    2.07
  -4  -2   2   33.77    1.88
   4  -2  -2   32.76    3.22
   4   2   2   36.48    3.50
   4  -2  -2   32.55    3.96
  -4  -2   2   32.42    2.29
  -4   2  -2   33.35    2.28
   4  -2  -2   38.48    4.80
   4   2   2   33.07    3.73
  -4   2  -3   66.19    3.26
  -4   2  -3   64.29    2.91
  -4  -2   3   61.94    2.90
  -4  -2   3   64.05    2.78
   4  -2  -3   70.71    4.68
  -4  -2   3   70.86    3.42
  -4   2  -3   67.51    3.30
   4  -2  -3   66.95    5.62
   4  -2  -3   74.47    6.62
   4   2   3   67.11    5.10
  -4   2  -3   59.78    2.52
  -4   2  -4    3.20    1.06
   4   2   4    2.84    1.62
  -4   2  -4    3.34    0.96
  -4   2  -4    4.29    1.14
  -4   2  -4    3.12    0.76
  -4  -2   4    2.73    0.84
  -4  -2   4    3.20    0.82
  -4  -2   4    3.12    1.16
  -4  -2   4    4.85    2.30
   4  -2  -4    2.99    1.69
   4  -2  -4    2.89    2.32
  -4   2  -5   27.52    2.10
  -4   2  -5   22.55    1.79
  -4   2  -5   20.91    1.51
  -4  -2   5   22.63    1.68
  -4  -2   5   23.74    1.69
  -4  -2   5   23.52    2.06
  -4   2  -5   21.02    1.92
   4  -2  -5   21.19    3.32
  -4  -2   5   27.49    4.25
   4   2   5   21.04    2.65
  -4   2  -6   35.47    2.07
  -4   2  -6   35.30    2.46
  -4   2  -6   37.71    2.36
  -4  -2   6   40.02    2.73
  -4  -2   6   39.75    2.22
  -4   2  -6   35.00    2.40
   4  -2  -6   40.21    4.44
  -4   2  -7  386.22   12.50
  -4   2  -7  462.89   13.41
  -4  -2   7  426.59   13.32
  -4  -2   7  462.67   12.68
  -4   2  -7  471.21   16.65
  -4   2  -7  470.70   13.13
  -4  -2   7  435.26   12.44
  -4   2  -7  431.84   12.94
   4  -2  -7  436.91   19.50
  -4   2  -8   43.35    2.59
  -4   2  -8   47.16    2.85
  -4  -2   8   50.35    2.68
  -4   2  -8   49.70    4.57
  -4  -2   8   55.84    4.74
  -4  -2   8   49.96    2.54
  -4   2  -8   49.45    2.83
   4  -2  -8   56.01    6.40
  -4  -2   8   44.68    2.25
  -4   2  -9  157.58    5.99
  -4  -2   9  158.54    5.69
  -4   2  -9  163.02    8.91
  -4  -2   9  146.15    8.40
  -4  -2   9  148.41    5.34
  -4   2  -9  160.92    5.89
   4  -2  -9  160.45   10.87
  -4  -2   9  148.01    5.17
  -4  -2  10   14.99    1.62
  -4   2 -10   18.53    3.11
  -4  -2  10   14.13    2.74
  -4   2 -10   16.28    1.70
  -4  -2  10   15.67    1.48
  -4  -2  11  222.26    7.54
  -4  -2  11  214.33   11.16
  -4  -2  11  214.90    7.13
  -4  -2  12   40.65    2.65
   4   2  12   44.98    2.42
  -4  -2  12   37.52    2.40
   4   2  13    3.60    1.08
  -4  -2  13    2.61    1.12
  -4   2 -13    2.92    1.38
  -4  -2  13    3.56    1.23
  -4   2 -14   14.31    1.98
  -4  -2  14   19.56    2.03
   4   2  14   20.32    1.82
  -4  -2  14   18.95    1.95
  -4   2 -15   61.21    3.86
  -4  -2  15   55.61    3.51
   4   2  15   65.76    3.35
  -4  -2  15   59.55    3.46
  -4   2 -16   13.06    2.16
  -4  -2  16   10.53    1.81
   4   2  16   14.46    1.80
  -4  -2  16   14.87    1.90
  -4  -2  17   13.88    2.03
  -4   2 -17   10.63    2.06
  -4  -2  17   11.52    1.89
   4   2  17   15.06    1.79
  -4   2 -18   39.89    3.43
  -4  -2  18   40.05    3.16
   4   2  18   40.13    2.83
  -4  -2  18   42.47    3.20
  -4   2 -19   44.77    3.73
  -4  -2  19   47.05    3.47
   4   2  19   37.15    2.90
  -4  -2  19   46.84    3.39
  -4  -2  20    0.13    1.40
  -4   2 -20    1.55    1.77
   4   2  20    0.11    1.26
  -4  -2  20    1.81    1.57
   4   2  21   15.52    2.05
  -4  -2  21   17.53    2.28
  -4  -2  22    1.34    1.49
  -4   2 -22    3.13    1.83
  -4  -2  23    1.48    1.53
  -4   2 -23    4.35    1.93
  -4  -2  24   -0.40    1.38
  -4   2 -24    5.83    1.94
  -4  -2  25    0.13    1.37
  -4   2 -25    1.97    1.55
  -4  -2  26    0.71    1.25
  -4   2 -26    1.72    1.58
  -4  -2  27   -0.22    1.08
  -4   2 -27    3.97    1.69
  -4  -2  28    0.48    1.04
  -4   2 -28    1.07    1.30
  -4   3  29    0.78    1.08
  -4   3  28    0.38    1.17
  -4  -3 -27    0.63    1.22
  -4   3  27    0.41    1.22
   4  -3  26    0.24    1.20
  -4  -3 -26    0.96    1.29
  -4   3  26    3.07    1.57
   4  -3  25   -0.13    1.32
  -4  -3 -25    2.31    1.43
   4  -3  24    1.09    1.34
  -4  -3 -24    4.63    1.72
   4  -3  23    2.96    1.57
  -4  -3 -23    8.41    2.04
   4  -3  22    3.74    1.61
  -4  -3 -22    6.64    1.99
   4  -3  21    5.26    1.80
  -4  -3 -21   10.77    2.11
   4  -3  20    1.40    1.48
  -4  -3 -20    2.58    1.80
  -4  -3 -19   59.45    4.22
   4  -3  19   52.13    3.80
  -4  -3 -18    9.67    2.08
   4  -3  18    6.00    1.76
  -4  -3 -17   46.62    3.88
  -4  -3 -17   48.30    3.69
   4  -3  17   45.80    3.36
  -4  -3 -16   13.01    2.34
   4  -3  16    9.58    1.72
  -4  -3 -16   12.31    2.12
  -4  -3 -15   38.79    3.23
  -4  -3 -15   35.54    3.26
   4  -3  15   36.27    2.84
  -4  -3 -14    8.32    1.92
  -4  -3 -14    7.59    1.84
   4  -3  14    7.86    1.57
  -4  -3 -13   47.62    3.47
  -4  -3 -13   51.85    3.44
   4  -3  13   53.64    3.12
  -4  -3 -12   29.85    2.77
  -4   3  12   27.99    2.13
   4  -3  12   29.26    2.27
  -4  -3 -12   30.20    2.59
  -4  -3 -11   13.91    2.57
  -4   3  11   13.05    1.56
  -4  -3 -11   13.64    1.99
  -4  -3 -11   12.41    1.83
   4  -3  11   13.28    1.57
   4  -3  10  105.14    4.29
  -4  -3 -10  101.01    4.91
  -4  -3 -10   91.93    5.97
  -4   3  10  108.18    4.61
  -4  -3 -10  106.01    4.69
  -4   3   9    2.17    1.08
  -4  -3  -9    0.34    1.04
   4  -3   9    0.65    0.88
  -4  -3  -9   -0.18    0.97
  -4   3   8  270.09    9.40
  -4  -3  -8  273.85   10.32
  -4   3   8  292.53    9.27
  -4  -3  -8  279.31    9.04
  -4   3   7  229.72    8.16
  -4   3   7  241.61    8.03
  -4  -3  -7  222.37    8.33
  -4  -3  -6  164.04    6.00
  -4   3   6  165.60    6.27
  -4  -3  -6  161.27    5.87
  -4  -3  -6  147.37    5.72
  -4   3   6  170.68    6.18
  -4  -3  -5  103.39    4.26
  -4  -3  -5   99.15    4.07
  -4   3   5   95.62    4.39
  -4   3   5   90.42    4.24
  -4  -3  -4   77.12    3.56
   4  -3   4   82.56    6.05
  -4  -3  -4   78.94    3.47
  -4   3   4   84.39    3.93
  -4   3   4   81.56    3.89
  -4  -3  -3  382.66   10.83
   4  -3   3  366.51   14.61
  -4  -3  -3  344.45   10.51
   4  -3   3  337.11   15.23
  -4   3   3  387.90   11.27
  -4   3   3  337.80   11.01
  -4  -3  -2   46.25    2.55
   4  -3   2   43.68    4.26
  -4  -3  -2   48.11    2.45
  -4   3   2   46.14    2.78
   4   3  -2   45.17    3.28
  -4   3   2   49.95    2.87
  -4  -3  -1  462.93   13.45
  -4   3   1  437.73   12.81
  -4  -3  -1  487.52   13.47
  -4  -3  -1  464.42   13.14
  -4   3   1  507.83   13.99
   4  -3   1  484.88   18.65
   4   3  -1  496.46   15.26
   4  -3   1  461.84   16.89
  -4   3   0  293.38    8.80
  -4  -3   0  317.33    9.26
  -4  -3   0  294.43    8.97
   4  -3   0  290.56   12.20
  -4   3   0  312.50    9.64
   4  -3   0  310.61   13.75
   4   3   0  292.84   10.83
  -4   3  -1  515.68   14.02
  -4   3  -1  451.30   13.33
  -4  -3   1  495.12   13.71
  -4  -3   1  475.43   13.42
   4  -3  -1  446.78   16.78
   4   3   1  502.91   15.84
   4  -3  -1  462.43   18.40
  -4  -3   1  502.50   19.26
  -4   3  -2   49.43    2.76
  -4   3  -2   53.23    2.57
  -4  -3   2   47.11    2.64
  -4  -3   2   45.75    2.43
   4  -3  -2   44.84    4.15
   4   3   2   42.70    3.46
   4  -3  -2   40.64    4.55
  -4  -3   2   49.89    5.26
  -4  -3   2   51.91    2.91
  -4   3  -3  372.09   11.02
  -4   3  -3  359.59   10.72
  -4  -3   3  375.34   10.83
  -4  -3   3  363.60   10.62
   4  -3  -3  356.79   14.14
   4   3   3  364.75   13.19
  -4   3  -3  353.88   11.13
  -4  -3   3  355.93   11.09
   4  -3  -3  357.68   15.31
  -4  -3   3  355.39   16.36
  -4   3  -4   75.99    3.51
  -4  -3   4   80.08    3.58
  -4  -3   4   77.27    3.40
  -4  -3   4   83.59    3.86
  -4   3  -4   82.01    3.84
  -4   3  -4   85.90    3.77
   4  -3  -4   80.36    6.40
  -4  -3   4   79.51    3.32
  -4  -3   4   77.81    6.94
  -4   3  -5  103.24    4.39
  -4   3  -5   95.40    4.13
  -4  -3   5   95.26    4.08
  -4  -3   5  107.84    4.10
  -4  -3   5   93.35    4.37
  -4   3  -5   95.93    4.33
  -4  -3   5   96.93    3.84
   4  -3  -5   90.79    6.94
   4  -3  -5  104.15    8.30
  -4  -3   5   94.44    8.02
  -4   3  -6  172.18    6.14
  -4  -3   6  155.76    5.25
  -4   3  -6  175.51    6.36
  -4  -3   6  177.00    5.96
  -4  -3   6  164.69    6.33
  -4   3  -6  156.93    6.10
  -4  -3   6  171.60    5.72
   4  -3  -6  155.70    9.48
  -4  -3   6  154.26   10.56
   4  -3  -6  164.91   10.94
  -4   3  -7  237.49    7.99
  -4  -3   7  216.07    7.06
  -4  -3   7  236.53    8.21
  -4   3  -7  249.32    8.03
  -4  -3   7  242.39    7.68
  -4  -3   7  233.96    7.43
   4  -3  -7  217.73   13.14
  -4  -3   8  257.90    8.44
  -4   3  -8  285.73    9.34
  -4  -3   8  289.37    9.61
  -4  -3   8  288.16    9.03
  -4   3  -8  307.95   13.25
  -4   3  -8  299.09    9.33
   4  -3  -8  284.35   15.40
  -4   3  -9    1.47    1.15
  -4   3  -9    1.31    1.25
  -4  -3   9    1.30    0.91
  -4  -3   9    2.11    1.09
  -4  -3  10   98.63    4.37
  -4  -3  10   97.87    6.50
  -4   3 -10   99.72    4.44
  -4  -3  10  102.81    4.20
  -4  -3  11   14.90    1.75
  -4   3 -11   13.61    1.60
  -4  -3  11   13.25    2.58
  -4  -3  11   16.24    1.65
  -4  -3  12   29.08    2.30
  -4   3 -12   23.55    2.03
  -4  -3  12   25.33    2.12
  -4   3 -13   45.86    3.34
  -4  -3  13   48.12    3.08
  -4  -3  13   48.63    3.00
  -4   3 -14    5.45    1.71
  -4  -3  14    5.18    1.49
  -4  -3  14    4.97    1.40
  -4   3 -15   32.92    3.02
  -4  -3  15   37.81    2.89
  -4  -3  15   36.42    2.77
  -4  -3  16    9.38    1.74
  -4   3 -16    7.79    1.98
  -4   3 -17   46.66    3.69
  -4  -3  17   47.49    3.36
  -4  -3  18    5.64    1.73
  -4   3 -18    8.16    2.12
  -4   3 -19   55.67    4.23
  -4  -3  19   58.64    3.94
  -4   3 -20    4.53    1.96
  -4  -3  20    2.46    1.54
  -4  -3  21    8.34    2.05
  -4   3 -21   12.70    2.40
  -4   3 -22    8.88    2.23
  -4  -3  22    3.08    1.62
  -4  -3  23    1.93    1.53
  -4   3 -23    7.22    2.16
  -4  -3  24    0.93    1.32
  -4   3 -24    3.75    1.87
  -4  -3  25    0.64    1.30
  -4   3 -25    0.83    1.65
  -4  -3  25    0.72    1.33
  -4  -3  26   -0.24    1.17
  -4   3 -26    1.57    1.55
  -4  -3  26    3.03    1.56
  -4  -3  27    0.54    1.10
  -4  -3  27    0.26    1.20
  -4  -3  28    0.37    1.16
  -4  -3  29    0.67    1.10
  -4  -3  30    1.59    1.09
  -4   4  29    0.27    1.16
  -4   4  28    2.16    1.24
  -4   4  28   -0.59    1.34
  -4  -4 -27    0.59    1.18
  -4   4  27    1.63    1.32
  -4  -4 -26    2.62    1.31
   4  -4  25    0.25    1.27
  -4  -4 -25    0.42    1.28
   4  -4  24    0.54    1.38
  -4  -4 -24    2.80    1.58
   4  -4  23   -0.14    1.44
  -4  -4 -23    5.18    1.78
   4  -4  22    0.44    1.52
  -4  -4 -22    2.17    1.64
   4  -4  21    2.20    1.66
  -4  -4 -21    8.46    2.02
   4  -4  20    5.61    1.79
  -4  -4 -20    5.67    2.05
  -4  -4 -19   27.67    2.99
   4  -4  19   15.89    2.34
  -4  -4 -18   11.70    2.48
  -4  -4 -18   13.95    2.32
   4  -4  18    9.86    1.93
  -4  -4 -17   19.25    2.80
  -4  -4 -17   20.07    2.71
   4  -4  17   15.10    2.27
  -4  -4 -16   61.46    4.29
  -4  -4 -16   57.73    4.15
   4  -4  16   52.64    3.67
  -4  -4 -15   38.29    3.29
  -4  -4 -15   39.84    3.38
   4  -4  15   39.12    3.07
  -4  -4 -14   28.45    2.96
   4  -4  14   22.97    2.34
  -4  -4 -14   28.48    2.79
  -4  -4 -13   65.18    4.24
  -4  -4 -13   68.33    4.03
   4  -4  13   67.51    3.88
   4  -4  12   12.92    1.80
  -4   4  12    9.57    1.52
  -4  -4 -12   10.29    1.96
  -4  -4 -12   13.20    1.93
   4  -4  11   24.06    2.13
  -4   4  11   22.05    2.10
  -4  -4 -11   19.70    2.20
   4  -4  10   98.49    4.34
  -4   4  10   95.60    4.56
  -4  -4 -10  101.86    4.66
   4  -4   9   27.23    2.09
  -4   4   9   27.48    2.40
  -4   4   9   28.94    2.37
  -4  -4  -9   27.07    2.32
   4  -4   8   49.74    2.68
  -4   4   8   48.41    3.10
  -4   4   8   47.89    3.05
  -4  -4  -8   46.08    2.92
   4  -4   7   40.10    2.30
  -4  -4  -7   37.41    2.58
  -4  -4  -7   33.36    2.24
  -4   4   7   36.06    2.64
  -4  -4  -7   37.30    2.66
  -4   4   7   36.61    2.71
  -4  -4  -6   38.66    2.65
  -4   4   6   41.15    2.79
  -4   4   6   39.28    2.82
  -4  -4  -6   45.17    2.75
  -4  -4  -5  476.30   13.42
  -4  -4  -5  449.17   13.34
  -4   4   5  483.95   13.86
   4  -4   5  436.16   18.69
  -4   4   5  466.47   13.62
   4  -4   4  114.67    7.89
  -4  -4  -4  123.79    4.84
  -4   4   4  123.22    5.18
   4  -4   4  108.66    8.02
  -4   4   4  125.50    5.00
  -4  -4  -4  112.19    4.66
  -4  -4  -3   13.58    1.48
  -4  -4  -3   13.42    1.49
   4  -4   3   16.87    3.07
  -4   4   3   14.60    1.74
   4  -4   3   16.35    3.21
  -4   4   3   13.32    1.62
  -4  -4  -2   40.41    2.37
   4  -4   2   31.92    4.01
  -4  -4  -2   37.44    2.29
  -4   4   2   41.17    2.75
   4  -4   2   37.62    4.64
   4  -4   1  324.68   14.13
  -4  -4  -1  347.56   10.23
  -4   4   1  365.07   10.97
   4  -4   1  317.63   14.97
  -4  -4  -1  323.07   10.17
  -4  -4  -1  361.96   15.11
  -4   4   0  144.77    5.47
  -4  -4   0  139.19    5.29
   4  -4   0  140.22    8.25
  -4  -4   0  142.12    5.27
  -4   4   0  154.27    5.91
   4  -4   0  151.41    9.25
   4   4   0  155.97    5.81
  -4  -4   0  164.27    9.50
  -4   4  -1  337.94   10.24
  -4  -4   1  324.65   10.23
   4  -4  -1  343.76   14.17
   4   4   1  346.50   11.18
  -4   4  -1  367.59   10.52
  -4  -4   1  342.24   15.65
  -4   4  -2   39.61    2.39
  -4  -4   2   36.13    2.30
   4  -4  -2   38.85    4.13
   4   4   2   37.76    2.82
  -4   4  -2   39.10    2.35
  -4  -4   2   34.91    4.71
  -4   4  -3   16.07    1.65
  -4   4  -3   15.79    1.59
  -4  -4   3   14.53    1.53
   4  -4  -3   22.09    3.35
  -4   4  -3   15.97    1.83
   4   4   3   16.92    2.01
  -4  -4   3   14.96    1.40
  -4  -4   3   17.98    1.80
  -4  -4   3   10.55    3.04
  -4   4  -4  124.54    4.93
  -4  -4   4  125.48    4.96
  -4  -4   4  124.03    4.82
   4  -4  -4  130.33    7.91
  -4   4  -4  129.42    5.22
   4   4   4  114.36    5.97
  -4  -4   4  117.73    4.22
  -4   4  -4  132.85    5.02
  -4  -4   4  124.55    5.01
  -4  -4   4  117.10    4.49
   4  -4  -4  126.38    9.61
  -4  -4   4  114.70    8.91
  -4   4  -5  469.32   13.92
  -4   4  -5  506.62   14.04
  -4  -4   5  483.74   13.88
  -4  -4   5  501.26   13.79
  -4   4  -5  473.25   14.11
  -4  -4   5  487.01   14.07
  -4  -4   5  433.51   13.00
  -4  -4   5  448.59   13.25
   4  -4  -5  470.27   21.00
  -4  -4   5  431.22   20.17
  -4   4  -6   48.95    2.95
  -4  -4   6   42.69    2.61
  -4  -4   6   39.41    2.75
  -4   4  -6   39.34    2.73
  -4  -4   6   41.75    2.27
  -4  -4   6   40.03    2.37
  -4  -4   7   34.24    2.13
  -4   4  -7   39.89    2.79
  -4  -4   7   40.19    2.54
  -4  -4   7   36.84    2.73
  -4   4  -7   35.23    2.57
  -4  -4   7   37.82    2.29
  -4  -4   8   47.51    2.60
  -4   4  -8   49.98    3.15
  -4  -4   8   42.31    2.97
  -4  -4   8   45.55    2.81
  -4   4  -8   46.64    2.98
  -4  -4   8   44.98    2.55
  -4   4  -9   24.77    2.35
  -4  -4   9   21.35    1.84
  -4  -4   9   20.07    2.16
  -4  -4   9   24.16    2.07
  -4   4  -9   25.43    2.19
  -4  -4   9   23.48    1.89
  -4  -4  10   97.38    4.28
  -4   4 -10   98.56    4.87
  -4  -4  10   93.44    4.40
  -4   4 -10  100.46    4.59
  -4  -4  11   22.02    2.05
  -4   4 -11   24.37    2.21
  -4   4 -12    9.36    1.48
  -4  -4  12    9.98    1.62
  -4   4 -13   70.89    4.29
  -4   4 -13   69.39    3.61
  -4  -4  13   67.23    3.82
  -4   4 -14   27.79    2.88
  -4  -4  14   26.04    2.55
  -4   4 -15   35.13    3.37
  -4  -4  15   40.94    3.04
  -4   4 -16   59.25    4.15
  -4  -4  16   59.31    3.79
  -4  -4  17   15.48    2.21
  -4   4 -17   16.89    2.51
  -4  -4  18   14.48    2.21
  -4   4 -18   16.15    2.65
  -4   4 -19   28.21    3.19
  -4  -4  19   24.68    2.64
  -4  -4  19   23.25    2.72
  -4  -4  20    5.35    1.81
  -4   4 -20   11.30    2.46
  -4  -4  20    8.09    1.88
  -4  -4  21    4.73    1.75
  -4   4 -21    6.22    2.20
  -4  -4  21    7.43    1.90
  -4  -4  22   -1.99    1.52
  -4   4 -22    1.22    1.60
  -4  -4  22    1.99    1.53
  -4   4 -23    4.70    1.96
  -4  -4  23    7.12    1.85
  -4  -4  24    1.07    1.42
  -4   4 -24    3.75    1.88
  -4  -4  24    3.51    1.50
  -4  -4  25   -0.37    1.20
  -4  -4  25    0.14    1.26
  -4  -4  26   -1.39    1.23
  -4  -4  26    1.58    1.41
  -4  -4  27    0.52    1.12
  -4  -4  27    0.74    1.20
  -4  -4  28   -0.12    1.11
  -4  -4  28    0.48    1.45
  -4  -4  29    3.84    1.28
  -4   5  27   -0.28    1.19
  -4   5  27    0.55    1.04
  -4   5  26    0.60    1.29
  -4  -5 -26    0.24    1.15
  -4  -5 -25    0.27    1.22
  -4   5  25   -0.78    1.46
  -4  -5 -24    1.72    1.41
   4  -5  24    0.26    1.36
   4  -5  23   -0.84    1.40
  -4  -5 -23   -0.15    1.48
   4  -5  22   -0.43    1.55
  -4  -5 -22    0.94    1.56
   4  -5  21    1.02    1.52
  -4  -5 -21    4.16    1.71
   4  -5  20    2.17    1.61
  -4  -5 -20   12.41    2.39
  -4  -5 -19   37.63    3.49
   4  -5  19   21.83    2.70
  -4  -5 -18   31.69    3.30
  -4  -5 -18   33.56    3.29
  -4  -5 -17   28.93    3.16
  -4  -5 -17   29.00    3.13
   4  -5  17   20.49    2.55
  -4  -5 -16   45.13    3.79
  -4  -5 -16   42.00    3.61
   4  -5  16   37.38    3.22
   4  -5  15  115.73    5.75
  -4  -5 -15  121.61    6.29
  -4  -5 -15  121.48    5.98
   4  -5  14   36.51    3.09
  -4  -5 -14   36.79    3.46
  -4  -5 -14   35.53    3.12
   4  -5  13   18.92    2.28
  -4  -5 -13   22.19    2.68
  -4   5  13   19.74    2.15
  -4  -5 -13   20.43    2.41
  -4   5  12   11.17    1.93
   4  -5  12   14.67    2.05
  -4   5  12   13.44    1.86
  -4  -5 -12   14.54    2.15
   4  -5  11   77.63    4.13
  -4   5  11   73.74    4.27
  -4   5  11   88.70    4.44
  -4  -5 -11   82.34    4.35
  -4  -5 -10    3.85    1.43
  -4   5  10    6.78    1.54
   4  -5  10    8.93    1.48
  -4   5  10    4.70    1.43
  -4   5   9  110.86    5.17
  -4   5   9  114.20    5.37
   4  -5   9  119.91    4.98
  -4  -5  -9  123.49    5.28
   4  -5   8   27.22    2.15
  -4   5   8   27.10    2.37
  -4   5   8   31.52    2.68
  -4  -5  -8   26.98    2.36
   4  -5   7   57.45    2.97
  -4  -5  -7   49.86    3.24
  -4   5   7   48.54    3.05
  -4   5   7   48.37    3.32
  -4  -5  -7   48.48    3.06
  -4  -5  -6    3.57    1.22
   4  -5   6    4.28    1.11
  -4   5   6    3.56    1.23
  -4   5   6    5.67    1.54
  -4  -5  -6    4.22    1.31
  -4  -5  -5   96.19    4.48
  -4  -5  -5   98.25    4.59
  -4   5   5  103.90    4.99
  -4   5   5  106.94    4.57
   4  -5   5  113.12    4.27
  -4  -5  -4   71.03    3.44
  -4  -5  -4   69.30    3.61
  -4   5   4   74.18    4.06
  -4   5   4   67.29    3.48
  -4  -5  -3  235.58    7.53
  -4  -5  -3  211.51    7.58
  -4   5   3  222.46    8.18
  -4   5   2    4.25    1.11
  -4  -5  -2    3.83    1.06
  -4  -5  -2    5.42    1.19
  -4  -5  -2    1.74    1.70
  -4  -5  -1   81.79    3.60
  -4  -5  -1   82.95    3.93
  -4   5   1   83.84    3.77
  -4  -5  -1   82.93    3.81
  -4   5   1   90.81    4.43
  -4  -5  -1   85.85    6.81
  -4   5   0   18.67    1.68
  -4  -5   0   12.02    3.01
  -4  -5   0   17.38    1.82
  -4  -5   0   16.17    1.68
  -4   5   0   14.66    1.95
  -4  -5   0   14.89    1.52
  -4  -5   1   87.00    3.81
  -4   5  -1   85.64    3.80
  -4  -5   1   88.66    4.08
  -4  -5   1   91.35    3.98
  -4  -5   1   80.84    7.20
  -4  -5   2    3.81    1.06
  -4   5  -2    3.52    1.08
  -4  -5   2    5.21    1.31
  -4  -5   2    3.83    1.13
  -4  -5   2    4.36    0.99
  -4  -5   2    3.55    2.26
  -4   5  -3  226.03    7.48
  -4   5  -3  219.82    7.62
  -4  -5   3  234.95    7.65
  -4   5  -3  231.55    8.11
  -4  -5   3  205.43    6.97
  -4  -5   3  209.65   12.71
  -4   5  -4   71.72    3.51
  -4   5  -4   71.13    3.65
  -4  -5   4   73.22    3.61
  -4   5  -4   73.61    3.97
  -4  -5   4   70.83    3.21
  -4  -5   4   69.32    3.53
  -4  -5   5  103.08    4.00
  -4   5  -5  103.53    4.69
  -4   5  -5  100.40    4.73
  -4  -5   5   96.75    3.94
  -4   5  -6    3.70    1.39
  -4  -5   6    3.75    1.04
  -4  -5   6    3.10    1.22
  -4   5  -6    2.99    1.25
  -4  -5   6    2.62    0.99
  -4   5  -7   51.64    3.32
  -4  -5   7   49.93    2.77
  -4  -5   7   46.08    3.01
  -4   5  -7   55.05    3.34
  -4  -5   7   46.80    2.63
  -4   5  -8   27.55    2.61
  -4  -5   8   32.09    2.56
  -4   5  -8   28.97    2.52
  -4  -5   8   28.47    2.15
  -4  -5   8   30.69    2.14
  -4   5  -9  117.84    5.60
  -4  -5   9  117.30    4.91
  -4  -5   9  113.93    5.23
  -4   5  -9  113.78    5.25
  -4  -5  10    6.54    1.49
  -4   5 -10    7.36    1.87
  -4  -5  10    7.38    1.52
  -4   5 -10    7.84    1.60
  -4  -5  11   78.48    4.37
  -4   5 -11   78.57    4.21
  -4  -5  11   85.22    4.21
  -4  -5  12    8.97    1.84
  -4  -5  12   12.70    1.97
  -4   5 -12   11.81    1.76
  -4  -5  13   21.58    2.42
  -4   5 -13   19.43    2.05
  -4  -5  14   36.37    3.05
  -4   5 -14   42.72    3.65
  -4  -5  14   36.04    2.99
  -4   5 -14   40.17    2.75
  -4   5 -15  121.49    6.38
  -4  -5  15  124.37    5.81
  -4  -5  15  130.21    6.00
  -4   5 -16   43.21    3.85
  -4  -5  16   42.10    3.35
  -4  -5  16   44.43    3.36
  -4   5 -17   27.84    3.07
  -4  -5  17   28.93    2.86
  -4  -5  17   26.06    2.78
  -4  -5  18   31.21    2.92
  -4  -5  18   27.59    2.87
  -4   5 -19   45.06    3.87
  -4  -5  19   37.64    3.17
  -4  -5  20    4.82    1.68
  -4   5 -20    8.37    2.32
  -4  -5  21    1.29    1.49
  -4   5 -21    4.20    1.93
  -4  -5  21    4.89    1.75
  -4  -5  22   -0.43    1.47
  -4  -5  22    0.42    1.38
  -4  -5  23   -0.14    1.42
  -4  -5  23    2.22    1.44
  -4  -5  24    2.45    1.50
  -4  -5  25   -0.36    1.26
  -4  -5  25   -1.05    1.31
  -4  -5  26   -0.54    1.18
  -4  -5  26   -0.74    1.26
  -4  -5  26   -0.48    1.40
  -4  -5  27   -0.15    1.32
  -4  -5  27    1.49    1.15
  -4  -5  28    0.42    1.05
  -4  -6 -26    0.77    1.18
  -4  -6 -25   -0.25    1.18
  -4   6  25   -0.27    1.18
  -4   6  24   -0.57    1.26
  -4  -6 -24    0.68    1.40
  -4   6  23   -0.45    1.28
   4  -6  23   -0.13    1.36
  -4  -6 -23    0.73    1.39
  -4   6  22    1.99    1.56
   4  -6  22   -1.52    1.44
   4  -6  21    1.27    1.44
  -4   6  21    0.31    1.31
  -4  -6 -20    5.10    1.98
   4  -6  20    0.43    1.44
  -4   6  20    0.78    1.50
  -4   6  19    2.00    1.51
  -4  -6 -19   -0.17    1.65
   4  -6  19    1.16    1.54
  -4   6  18   -0.45    1.37
  -4  -6 -18    0.81    1.72
  -4  -6 -18    1.02    1.65
   4  -6  18   -0.14    1.48
  -4  -6 -17   13.10    2.42
  -4  -6 -17   14.31    2.57
   4  -6  17    8.68    2.03
  -4   6  17    7.75    1.85
  -4  -6 -16   36.40    3.36
  -4  -6 -16   37.60    3.55
  -4   6  16   31.91    2.98
   4  -6  16   27.17    2.96
   4  -6  15   18.85    2.40
  -4  -6 -15   20.96    2.84
  -4   6  15   17.50    2.29
  -4  -6 -15   21.84    2.72
  -4  -6 -14   36.41    3.56
   4  -6  14   35.55    3.07
  -4   6  14   35.26    2.98
  -4  -6 -14   37.03    3.16
   4  -6  13   96.72    5.04
  -4   6  13   99.84    5.00
  -4   6  13   96.33    4.85
  -4  -6 -13   95.10    5.03
   4  -6  12   29.80    2.78
  -4   6  12   27.92    2.57
  -4   6  12   30.39    2.73
  -4  -6 -12   22.59    2.58
   4  -6  11   89.78    4.60
  -4   6  11   90.29    4.58
  -4   6  11   93.66    4.86
  -4  -6 -11   81.50    4.49
   4  -6  10   39.79    2.94
  -4   6  10   40.53    2.91
  -4   6  10   43.83    3.32
  -4  -6 -10   40.31    3.04
   4  -6   9   65.03    3.61
  -4   6   9   57.20    3.80
  -4   6   9   53.85    3.25
  -4  -6  -9   56.05    3.51
   4  -6   8   15.15    1.86
  -4   6   8   10.29    1.57
  -4   6   8   13.74    2.17
  -4  -6  -8   13.26    1.87
   4  -6   7   46.18    2.80
  -4   6   7   40.32    3.29
  -4  -6  -7   38.29    3.06
  -4   6   7   39.31    2.63
  -4  -6  -7   44.08    3.02
   4  -6   6   84.24    3.85
  -4  -6  -6   72.42    4.12
  -4   6   6   75.56    3.75
  -4  -6  -6   77.71    4.04
  -4  -6  -5   56.85    3.52
  -4   6   5   66.52    4.12
  -4  -6  -5   62.63    3.51
  -4   6   4   30.63    2.11
  -4  -6  -4   31.44    2.54
  -4   6   4   32.10    2.91
  -4   6   3    5.95    1.14
  -4  -6  -3    6.55    1.43
  -4   6   3    7.25    1.72
  -4  -6  -2  140.60    5.81
  -4   6   2  147.85    6.46
  -4   6   2  150.21    5.36
  -4   6   1  101.11    4.03
  -4  -6  -1   93.33    4.38
  -4   6   1   97.72    5.00
  -4   6   0    1.81    0.87
  -4  -6   0    1.92    1.20
  -4   6   0    2.04    1.45
  -4  -6   0    1.52    1.87
  -4   6  -1  101.11    4.00
  -4  -6   1   93.76    4.39
  -4  -6   1   82.87    3.65
  -4  -6   1   92.73    8.08
  -4   6  -2  144.51    5.22
  -4  -6   2  152.48    5.91
  -4  -6   3    5.85    1.41
  -4   6  -3    5.89    1.65
  -4  -6   3    4.64    1.02
  -4  -6   4   28.77    2.46
  -4   6  -4   29.34    2.67
  -4  -6   4   24.27    1.86
  -4  -6   5   52.97    3.33
  -4   6  -5   54.84    3.55
  -4  -6   5   48.77    2.70
  -4  -6   6   82.96    4.29
  -4  -6   6   88.00    3.95
  -4   6  -6   84.45    4.50
  -4  -6   6   75.34    3.57
  -4  -6   7   38.85    2.92
  -4   6  -7   37.50    2.99
  -4  -6   7   36.61    2.60
  -4  -6   7   34.43    2.33
  -4  -6   8   16.81    1.86
  -4  -6   8   12.26    1.88
  -4   6  -8   12.30    1.87
  -4  -6   9   60.16    3.45
  -4   6  -9   59.07    3.99
  -4  -6   9   53.96    3.53
  -4   6  -9   54.85    3.59
  -4   6 -10   35.94    3.30
  -4  -6  10   32.30    2.76
  -4  -6  10   33.77    2.68
  -4   6 -10   38.93    2.99
  -4  -6  10   37.70    2.82
  -4  -6  11   86.91    4.60
  -4  -6  11   85.78    4.51
  -4   6 -11   96.00    4.78
  -4  -6  11   92.44    4.66
  -4  -6  12   24.26    2.53
  -4  -6  12   23.45    2.52
  -4  -6  12   23.90    2.42
  -4   6 -12   29.33    2.59
  -4  -6  13  102.76    5.16
  -4  -6  13   96.04    4.98
  -4  -6  13   88.45    4.84
  -4   6 -13   97.27    4.78
  -4  -6  14   37.29    3.18
  -4   6 -14   37.37    3.59
  -4  -6  14   38.96    3.08
  -4  -6  14   39.05    3.15
  -4   6 -14   34.80    2.72
  -4  -6  15   21.13    2.56
  -4   6 -15   17.70    2.83
  -4  -6  15   21.76    2.39
  -4  -6  15   23.48    2.60
  -4   6 -16   38.41    3.69
  -4  -6  16   31.51    3.00
  -4  -6  16   40.11    3.27
  -4  -6  16   31.57    3.12
  -4  -6  17    7.28    1.95
  -4  -6  17   12.10    2.13
  -4  -6  17    8.24    1.82
  -4  -6  18   -0.14    1.44
  -4  -6  18    0.83    1.45
  -4  -6  18    0.30    1.34
  -4  -6  19    0.91    1.44
  -4  -6  19    0.43    1.43
  -4  -6  19    2.79    1.57
  -4  -6  20    2.63    1.68
  -4  -6  20    1.84    1.61
  -4  -6  20    4.76    1.62
  -4  -6  21    4.97    1.75
  -4  -6  21    6.93    1.75
  -4  -6  22    0.93    1.45
  -4  -6  22    0.14    1.38
  -4  -6  22    2.46    1.48
  -4  -6  23    1.86    1.34
  -4  -6  23   -2.28    1.46
  -4  -6  24   -0.25    1.35
  -4  -6  24    0.26    1.29
  -4  -6  25    0.23    1.14
  -4  -6  25   -0.12    1.20
  -4  -6  26   -0.23    1.05
  -4  -6  27    0.21    0.97
  -4  -7 -25    2.08    1.17
  -4  -7 -24    7.53    1.68
  -4  -7 -23    0.95    1.37
   4  -7  22   -0.52    1.31
  -4  -7 -22    0.15    1.39
  -4  -7 -21    5.91    1.83
   4  -7  21    0.13    1.31
  -4  -7 -20    4.25    1.75
   4  -7  20    0.14    1.38
  -4  -7 -19    7.61    2.08
   4  -7  19    1.29    1.53
  -4  -7 -18    4.69    1.94
  -4  -7 -18    4.83    1.97
   4  -7  18    1.17    1.72
  -4  -7 -17   22.53    2.74
  -4  -7 -17   22.37    2.93
  -4  -7 -16    1.90    1.50
  -4  -7 -16    2.98    1.93
   4  -7  16    0.15    1.64
  -4  -7 -15    3.51    1.83
  -4  -7 -15    2.78    1.83
   4  -7  15    1.57    1.61
  -4  -7 -14   12.67    2.11
   4  -7  14    8.07    1.99
   4  -7  13   26.90    2.80
  -4   7  13   28.17    2.68
  -4  -7 -13   30.34    2.84
   4  -7  12   10.97    1.95
  -4   7  12   15.50    2.16
  -4  -7 -12   14.04    2.11
  -4  -7 -11    4.86    1.52
   4  -7  11    2.68    1.48
  -4   7  11    1.83    1.49
   4  -7  10   16.53    2.08
  -4   7  10   18.27    2.47
  -4  -7 -10   14.71    2.08
  -4  -7  -9    8.68    1.72
   4  -7   9    8.94    1.74
  -4   7   9    8.12    1.93
  -4   7   8   17.03    2.45
   4  -7   8   19.55    2.17
  -4  -7  -8   14.11    1.96
   4  -7   7   46.51    3.05
  -4   7   7   43.60    3.57
  -4  -7  -7   41.34    2.96
  -4  -7  -6    0.52    1.23
   4  -7   6    1.90    1.10
  -4   7   6    2.55    1.73
  -4  -7  -5   -0.41    1.25
  -4   7   5    0.44    1.52
  -4   7   4   37.92    3.38
  -4   7   3   24.87    2.81
  -4   7   2   11.20    2.08
  -4   7   1   31.78    3.00
  -4  -7  -1   27.86    1.97
  -4  -7   0   14.51    1.88
  -4   7   0   13.57    2.13
  -4  -7   0   14.16    1.43
  -4  -7   1   37.20    2.78
  -4  -7   1   29.91    2.07
  -4  -7   2    9.99    1.75
  -4  -7   2    9.63    1.69
  -4  -7   2   10.12    1.31
  -4  -7   3   24.76    2.43
  -4  -7   3   23.44    2.36
  -4   7  -3   26.72    2.73
  -4  -7   3   22.66    1.85
  -4  -7   4   32.21    2.75
  -4  -7   4   31.61    2.66
  -4   7  -4   31.12    2.95
  -4  -7   4   31.64    2.18
  -4  -7   5    0.34    1.26
  -4   7  -5    0.95    1.41
  -4  -7   5   -0.11    1.26
  -4  -7   5    0.73    0.89
  -4  -7   6    0.29    1.12
  -4   7  -6    0.14    1.33
  -4  -7   6    0.83    1.25
  -4  -7   6    1.47    1.35
  -4  -7   6    2.07    1.02
  -4  -7   7   41.15    2.91
  -4  -7   7   39.20    3.13
  -4  -7   7   38.59    3.02
  -4   7  -7   38.78    3.19
  -4  -7   8   16.40    2.24
  -4  -7   8   19.06    2.15
  -4  -7   8   17.89    2.22
  -4   7  -8   16.73    2.30
  -4  -7   9    7.61    1.82
  -4  -7   9    7.60    1.67
  -4   7  -9    5.71    1.70
  -4  -7   9    9.96    1.88
  -4  -7  10   18.39    2.20
  -4  -7  10   17.63    2.35
  -4   7 -10   16.57    2.28
  -4  -7  11    4.26    1.50
  -4  -7  11    4.29    1.60
  -4   7 -11    5.34    1.55
  -4  -7  12   14.44    2.13
  -4  -7  12   14.34    2.21
  -4   7 -12   10.97    1.93
  -4  -7  13   28.45    2.79
  -4  -7  13   32.00    2.93
  -4   7 -13   30.10    2.71
  -4  -7  14   10.84    2.01
  -4  -7  14   12.41    2.08
  -4   7 -14   10.60    1.83
  -4  -7  15    2.99    1.64
  -4  -7  15    2.20    1.63
  -4  -7  16    1.32    1.58
  -4  -7  16    2.79    1.65
  -4  -7  17   14.02    2.34
  -4  -7  17   19.94    2.53
  -4  -7  18    1.91    1.60
  -4  -7  18    4.92    1.73
  -4  -7  19    1.30    1.65
  -4  -7  19    6.72    1.80
  -4  -7  20    0.70    1.47
  -4  -7  20    1.66    1.36
  -4  -7  21    0.81    1.42
  -4  -7  21    6.35    1.67
  -4  -7  22    0.79    1.29
  -4  -7  22    0.13    1.28
  -4  -7  23   -0.37    1.23
  -4  -7  23   -0.37    1.20
  -4  -7  24   -0.34    1.19
  -4  -7  24    5.65    1.54
  -4  -7  25    1.64    1.17
  -4  -7  26   -0.12    1.10
  -4  -7  26    0.40    0.98
  -4  -8 -24    0.21    1.02
  -4  -8 -23    0.12    1.16
  -4  -8 -22    3.49    1.49
  -4  -8 -21    2.04    1.47
  -4  -8 -20    0.62    1.50
   4  -8  20   -0.67    1.44
  -4  -8 -19    1.65    1.64
   4  -8  19    0.28    1.33
  -4  -8 -18   -0.15    1.45
  -4  -8 -18    0.85    1.67
   4  -8  18    0.87    1.54
  -4  -8 -17   14.26    2.23
  -4  -8 -17   15.66    2.69
  -4  -8 -16   17.37    2.43
  -4  -8 -16   20.49    2.90
  -4  -8 -15    3.98    1.68
   4  -8  15    2.04    1.63
  -4  -8 -15    5.90    2.12
  -4  -8 -14    7.40    1.80
   4  -8  14    3.33    1.62
  -4  -8 -13    1.80    1.33
   4  -8  13    1.27    1.49
  -4   8  13    2.52    1.35
  -4  -8 -12    3.36    1.48
   4  -8  12    2.87    1.49
  -4   8  12    2.66    1.62
   4  -8  11    3.04    1.57
  -4   8  11    4.30    1.61
  -4  -8 -11    4.84    1.52
  -4   8  10   21.07    2.69
   4  -8  10   19.23    2.30
  -4  -8 -10   21.32    2.39
   4  -8   9   13.39    2.09
  -4   8   9   14.91    2.46
  -4  -8  -9   14.11    1.98
  -4  -8  -8    7.28    1.57
   4  -8   8    8.42    1.65
  -4   8   8    8.08    2.12
  -4  -8  -7    6.52    1.63
   4  -8   7    7.94    1.72
  -4   8   7    4.82    1.90
   4  -8   6   32.85    2.72
  -4   8   6   33.02    3.30
  -4  -8  -6   33.14    2.73
  -4  -8  -5    6.51    1.60
  -4   8   5    8.53    2.05
  -4  -8  -4    3.15    1.46
  -4   8   4    3.42    1.71
  -4  -8  -4    1.44    1.57
  -4  -8  -3   24.79    2.64
  -4   8   3   20.78    2.87
  -4  -8  -3   22.92    1.89
  -4  -8  -2    4.77    1.72
  -4  -8  -2    4.30    1.04
  -4   8   1    4.59    1.85
  -4  -8  -1    9.60    1.86
  -4  -8  -1    5.73    1.18
  -4   8   0    2.67    1.74
  -4  -8   0    4.45    1.45
  -4  -8   0    1.70    1.35
  -4  -8   0    2.00    0.94
  -4  -8   1    7.51    1.67
  -4  -8   1    4.24    1.61
  -4  -8   1    8.90    1.33
  -4  -8   2    4.59    1.48
  -4  -8   2    4.98    1.56
  -4  -8   2    4.56    1.08
  -4  -8   3   27.03    2.59
  -4  -8   3   26.35    2.64
  -4   8  -3   23.25    2.78
  -4  -8   3   24.11    1.92
  -4   8  -4    1.84    1.70
  -4  -8   4    1.99    1.37
  -4  -8   4    3.05    1.55
  -4  -8   4    2.77    1.04
  -4  -8   5    8.16    1.79
  -4   8  -5    6.27    1.94
  -4  -8   5    7.82    1.83
  -4  -8   5    4.91    1.18
  -4  -8   6   28.32    2.54
  -4  -8   6   34.10    3.00
  -4   8  -6   32.78    3.14
  -4  -8   6   30.65    2.87
  -4  -8   7    5.85    1.81
  -4  -8   7    6.76    1.62
  -4   8  -7    5.45    1.84
  -4  -8   7    7.03    1.74
  -4  -8   8   11.96    2.13
  -4   8  -8    6.30    1.84
  -4  -8   8   10.17    2.03
  -4  -8   8    9.42    1.85
  -4  -8   9   15.13    2.34
  -4  -8   9   16.54    2.34
  -4   8  -9   14.48    2.33
  -4  -8   9   17.86    2.23
  -4  -8  10   22.68    2.72
  -4  -8  10   20.67    2.47
  -4   8 -10   18.46    2.45
  -4  -8  10   19.59    2.38
  -4  -8  11    5.09    1.72
  -4  -8  11    4.19    1.75
  -4  -8  11    4.76    1.71
  -4   8 -11    4.26    1.55
  -4  -8  12    4.84    1.79
  -4  -8  12    8.25    1.98
  -4  -8  12    6.20    1.81
  -4   8 -12    4.42    1.55
  -4  -8  13   -0.43    1.48
  -4  -8  13    1.20    1.48
  -4  -8  13    1.67    1.50
  -4   8 -13    2.94    1.49
  -4  -8  14    3.08    1.55
  -4  -8  14    8.29    1.95
  -4   8 -14    6.23    1.58
  -4  -8  15    2.22    1.60
  -4  -8  15    4.81    1.70
  -4  -8  16    8.28    2.00
  -4  -8  16   16.88    2.41
  -4  -8  17   17.48    2.36
  -4  -8  17    4.83    1.72
  -4  -8  18    0.44    1.52
  -4  -8  18    0.97    1.47
  -4  -8  19   -0.14    1.41
  -4  -8  19    0.82    1.45
  -4  -8  20   -0.14    1.35
  -4  -8  20    0.66    1.29
  -4  -8  21    0.51    1.28
  -4  -8  21    4.30    1.51
  -4  -8  22    0.12    1.22
  -4  -8  22    0.12    1.16
  -4  -8  23    0.79    1.31
  -4  -8  23    0.34    1.14
  -4  -8  24    1.35    1.27
  -4  -8  24    0.62    1.02
  -4  -8  25    0.90    1.15
  -4  -8  25    0.94    1.01
  -4  -9 -22    1.96    1.28
  -4  -9 -21    4.22    1.51
  -4  -9 -20    0.71    1.38
  -4  -9 -19    0.61    1.52
   4  -9  19    0.26    1.37
  -4  -9 -18    3.87    1.79
   4  -9  18    0.14    1.36
  -4  -9 -17    0.54    1.32
  -4  -9 -17    0.85    1.55
   4  -9  17   -0.43    1.46
  -4  -9 -16    0.40    1.34
  -4  -9 -16    0.35    1.67
   4  -9  16    0.87    1.46
  -4  -9 -15    4.36    1.63
  -4  -9 -15    2.31    1.71
   4  -9  15   -0.15    1.38
  -4  -9 -14    0.13    1.31
   4  -9  14    0.59    1.58
   4  -9  13    2.19    1.53
  -4   9  13    6.79    1.89
  -4  -9 -12    4.59    1.56
   4  -9  12    2.30    1.56
  -4   9  12    2.92    1.48
  -4  -9 -11   10.38    1.80
   4  -9  11    4.94    1.74
  -4   9  11   10.42    2.09
   4  -9  10    0.55    1.35
  -4   9  10   -0.50    1.63
  -4  -9 -10   -0.72    1.22
  -4  -9  -9    4.28    1.44
   4  -9   9    2.46    1.36
  -4   9   9    2.73    1.75
  -4  -9  -8    3.88    1.37
   4  -9   8    1.60    1.38
  -4   9   8    2.61    1.79
  -4  -9  -7    3.17    1.44
   4  -9   7    3.73    1.68
  -4   9   7    4.06    1.93
  -4  -9  -6    1.88    1.26
   4  -9   6    0.87    1.34
  -4   9   6    0.53    1.72
  -4  -9  -6    0.32    0.87
  -4  -9  -5   50.47    4.05
  -4   9   5   54.19    4.34
  -4  -9  -5   48.35    2.82
  -4  -9  -5   52.45    3.45
  -4   9   4   11.40    2.32
  -4  -9  -4    9.89    2.20
  -4  -9  -4    9.83    1.40
  -4  -9  -4   12.13    1.91
  -4  -9  -3    5.60    1.53
  -4   9   3    5.77    2.03
  -4  -9  -3    6.61    1.97
  -4  -9  -3    6.72    1.24
  -4   9   2    2.96    1.97
  -4  -9  -2    1.01    1.67
  -4  -9  -2    2.14    1.02
  -4   9   1   19.62    2.89
  -4  -9  -1   18.95    2.56
  -4  -9  -1   20.48    1.83
  -4   9   0   16.95    2.84
  -4  -9   0   19.11    2.56
  -4  -9   0   20.81    1.89
  -4  -9   1   29.07    2.99
  -4  -9   1   23.04    1.97
  -4  -9   2    2.43    1.45
  -4  -9   2    1.38    1.62
  -4  -9   2    2.40    1.04
  -4  -9   3    8.88    1.96
  -4   9  -3    4.78    1.96
  -4  -9   3    5.76    1.81
  -4  -9   3    6.05    1.20
  -4  -9   4   13.43    2.15
  -4   9  -4    7.31    2.09
  -4  -9   4   13.18    2.18
  -4  -9   5   55.44    3.95
  -4  -9   5   55.03    3.90
  -4   9  -5   53.50    4.19
  -4  -9   6    0.84    1.53
  -4  -9   6    0.13    1.38
  -4   9  -6   -0.17    1.69
  -4  -9   6    1.23    1.53
  -4  -9   7    6.25    1.77
  -4  -9   7    6.06    1.72
  -4   9  -7    6.49    2.10
  -4  -9   7    4.15    1.68
  -4  -9   8    2.45    1.40
  -4  -9   8    3.14    1.52
  -4   9  -8    3.44    1.73
  -4  -9   8    5.73    1.73
  -4  -9   9    2.52    1.56
  -4  -9   9    3.49    1.63
  -4   9  -9    2.73    1.70
  -4  -9   9    4.79    1.79
  -4  -9  10    0.42    1.41
  -4  -9  10    1.03    1.57
  -4   9 -10    0.79    1.39
  -4  -9  10    0.57    1.35
  -4  -9  11    8.64    2.04
  -4  -9  11   14.77    2.31
  -4  -9  11   13.44    2.22
  -4   9 -11   13.70    2.22
  -4  -9  12    1.90    1.46
  -4  -9  12    5.27    1.83
  -4  -9  12    3.89    1.74
  -4   9 -12    3.52    1.59
  -4  -9  13    5.08    1.85
  -4  -9  13   13.03    2.26
  -4  -9  13   18.06    2.42
  -4   9 -13    8.57    1.81
  -4  -9  14    0.15    1.58
  -4  -9  14    1.07    1.51
  -4  -9  14    2.02    1.47
  -4   9 -14    0.66    1.19
  -4  -9  15    0.75    1.46
  -4  -9  15    3.79    1.68
  -4  -9  15    2.71    1.55
  -4  -9  16    1.05    1.47
  -4  -9  16    1.96    1.69
  -4  -9  16    1.55    1.44
  -4  -9  17   -0.29    1.47
  -4  -9  17    1.78    1.59
  -4  -9  17    2.33    1.42
  -4  -9  18   -0.56    1.42
  -4  -9  18    3.35    1.62
  -4  -9  18    4.12    1.63
  -4  -9  19    1.19    1.44
  -4  -9  19    1.99    1.55
  -4  -9  19    1.78    1.31
  -4  -9  20    0.25    1.28
  -4  -9  20    0.96    1.35
  -4  -9  20   -0.24    1.20
  -4  -9  21    3.26    1.46
  -4  -9  21    2.74    1.33
  -4  -9  22   -0.21    1.11
  -4  -9  23    1.26    1.04
  -4 -10 -20    0.36    1.22
  -4 -10 -19    0.13    1.23
  -4 -10 -18    2.61    1.55
  -4 -10 -17    2.02    1.56
  -4 -10 -16    2.46    1.77
   4 -10  16    0.27    1.39
  -4 -10 -15    1.36    1.72
  -4 -10 -15    0.37    1.29
   4 -10  15   -0.14    1.43
  -4 -10 -14    1.70    1.28
   4 -10  14   -0.43    1.49
   4 -10  13   -0.14    1.42
  -4 -10 -13    0.85    1.21
  -4  10  13   -0.14    1.23
  -4 -10 -12    1.32    1.22
   4 -10  12    0.43    1.47
  -4  10  12    2.89    1.56
  -4 -10 -11   -0.36    1.15
   4 -10  11    0.57    1.47
  -4  10  11    0.32    1.38
  -4 -10 -10    0.60    1.20
   4 -10  10    0.29    1.50
  -4  10  10    0.84    1.52
  -4 -10  -9    2.74    1.39
   4 -10   9   -0.57    1.44
  -4  10   9    2.24    1.81
  -4 -10  -8    7.17    1.60
  -4  10   8    6.87    2.19
  -4 -10  -7   10.89    1.79
   4 -10   7    4.41    1.74
  -4  10   7   10.75    2.29
  -4 -10  -6    7.60    1.67
   4 -10   6    2.68    1.54
  -4  10   6    8.00    2.26
  -4 -10  -5    2.92    1.43
   4 -10   5    0.91    1.48
  -4  10   5    3.46    2.06
  -4 -10  -4    5.17    1.52
  -4  10   4    3.29    2.03
  -4  10   3    3.67    2.01
  -4 -10  -3    2.30    1.80
  -4 -10  -3    2.73    1.47
  -4  10   2   12.49    2.58
  -4 -10  -2   12.75    2.44
  -4 -10  -2   14.69    2.09
  -4  10   1    3.13    1.97
  -4 -10  -1    9.26    2.25
  -4  10   0    0.18    1.78
  -4 -10   0    1.10    1.81
  -4 -10   1    8.22    2.21
  -4 -10   2   14.23    2.37
  -4 -10   3    2.05    1.48
  -4  10  -3    1.10    1.82
  -4 -10   3    0.91    1.67
  -4 -10   4    3.46    1.51
  -4  10  -4    2.92    1.96
  -4 -10   4    5.53    1.86
  -4 -10   5    3.65    1.61
  -4 -10   5    2.61    1.49
  -4  10  -5    3.44    1.90
  -4 -10   5    2.53    1.59
  -4 -10   6    7.82    1.91
  -4 -10   6    2.80    1.59
  -4  10  -6    3.06    1.83
  -4 -10   6    7.38    2.04
  -4 -10   7   12.53    2.11
  -4 -10   7    6.89    1.81
  -4  10  -7    7.97    2.10
  -4 -10   7    6.91    1.93
  -4 -10   8    3.95    1.71
  -4 -10   8    7.17    1.86
  -4  10  -8    5.71    2.07
  -4 -10   8    7.63    1.92
  -4 -10   9    1.62    1.56
  -4 -10   9    2.51    1.64
  -4  10  -9    1.02    1.50
  -4 -10   9    2.18    1.70
  -4 -10  10    1.33    1.50
  -4 -10  10    2.38    1.57
  -4  10 -10    1.64    1.55
  -4 -10  10    1.88    1.53
  -4 -10  11    0.30    1.48
  -4 -10  11    1.49    1.53
  -4 -10  11    1.15    1.49
  -4  10 -11   -0.31    1.39
  -4 -10  12    0.30    1.42
  -4 -10  12    1.78    1.68
  -4 -10  12    2.72    1.58
  -4  10 -12    0.45    1.33
  -4 -10  13   -0.30    1.45
  -4 -10  13    1.47    1.46
  -4 -10  13   -0.71    1.44
  -4  10 -13   -0.28    1.25
  -4 -10  14    1.19    1.57
  -4 -10  14    2.91    1.62
  -4 -10  14    5.30    1.70
  -4 -10  15   -0.29    1.47
  -4 -10  15    1.00    1.39
  -4 -10  15    1.36    1.31
  -4 -10  16    1.56    1.54
  -4 -10  16    2.10    1.56
  -4 -10  16    1.97    1.36
  -4 -10  17   -0.54    1.38
  -4 -10  17    3.00    1.46
  -4 -10  17    2.02    1.35
  -4 -10  18    0.13    1.21
  -4 -10  18    3.94    1.49
  -4 -10  18    3.60    1.38
  -4 -10  19    1.26    1.34
  -4 -10  19    0.90    1.19
  -4 -10  20    1.31    1.15
  -4 -10  20    0.11    1.07
  -4 -10  21    1.22    1.18
  -4 -10  21    1.06    1.03
  -4 -11 -18   -0.12    1.14
  -4 -11 -17   -0.94    1.34
  -4 -11 -16    0.29    1.45
  -4 -11 -15    1.70    1.62
   4 -11  13    1.05    1.33
   4  11 -13    0.43    1.40
   4 -11  12    0.27    1.32
  -4  11  12    0.14    1.29
  -4 -11 -11    0.33    1.10
   4 -11  11    0.54    1.37
  -4  11  11    0.31    1.28
  -4 -11 -10    0.34    1.09
   4 -11  10    0.41    1.32
  -4  11  10   -0.96    1.54
  -4 -11  -9    4.56    1.43
   4 -11   9    0.14    1.41
  -4  11   9    1.50    1.64
  -4 -11  -8    1.27    1.14
   4 -11   8    0.28    1.44
  -4  11   8    0.51    1.61
  -4 -11  -7    0.23    1.15
   4 -11   7   -0.14    1.36
  -4  11   7    0.70    1.63
   4 -11   6    0.54    1.43
  -4  11   6    3.95    1.88
   4 -11   5    1.98    1.41
  -4  11   5    2.01    1.83
  -4 -11  -5    2.16    1.32
  -4 -11  -4    2.94    1.36
   4 -11   4    0.13    1.32
  -4  11   4    0.55    1.78
  -4 -11  -3    7.23    1.68
  -4  11   3    5.39    2.13
  -4 -11  -2    2.78    1.41
  -4  11   2    1.12    1.79
  -4 -11  -2    2.07    1.92
  -4 -11  -1    4.34    1.49
  -4  11   1    3.95    2.06
  -4 -11  -1    3.38    1.95
  -4 -11   0    1.02    1.37
  -4  11   0    0.38    1.87
  -4 -11   0    1.84    1.71
  -4 -11   1    6.25    2.14
  -4 -11   2    3.07    1.80
  -4  11  -3    6.41    2.28
  -4 -11   3    9.07    2.19
  -4 -11   4    2.26    1.56
  -4  11  -4    0.75    1.72
  -4 -11   4    3.63    1.83
  -4 -11   5   -0.57    1.52
  -4  11  -5    1.11    1.67
  -4 -11   5    2.63    1.67
  -4 -11   6    4.08    1.74
  -4 -11   6    7.91    1.85
  -4  11  -6    2.18    1.71
  -4 -11   6    6.23    1.90
  -4 -11   7   -1.47    1.51
  -4 -11   7    0.70    1.47
  -4  11  -7    0.18    1.69
  -4 -11   7    1.65    1.64
  -4 -11   8    0.30    1.44
  -4 -11   8    1.95    1.43
  -4  11  -8    0.52    1.56
  -4 -11   8    3.12    1.75
  -4 -11   9    0.29    1.42
  -4 -11   9    5.16    1.71
  -4  11  -9    0.17    1.46
  -4 -11   9    5.09    1.67
  -4 -11  10   -0.29    1.43
  -4 -11  10    1.39    1.50
  -4  11 -10    0.49    1.52
  -4 -11  10    1.29    1.40
  -4 -11  11    0.28    1.40
  -4 -11  11    0.14    1.40
  -4 -11  11   -0.14    1.35
  -4  11 -11    0.62    1.53
  -4 -11  12    0.86    1.38
  -4 -11  12    1.78    1.42
  -4 -11  12    0.69    1.37
  -4  11 -12   -1.16    1.30
  -4 -11  13    0.14    1.38
  -4 -11  13    3.91    1.61
  -4 -11  13    2.28    1.44
  -4  11 -13    0.13    1.19
  -4 -11  14   -0.27    1.37
  -4 -11  14    0.53    1.31
  -4 -11  14    0.91    1.32
  -4 -11  15    0.91    1.34
  -4 -11  15    2.69    1.58
  -4 -11  15    1.86    1.35
  -4 -11  16    1.60    1.24
  -4 -11  16    0.47    1.21
  -4 -11  17   -0.35    1.19
  -4 -11  17    0.88    1.13
  -4 -11  18    0.78    1.12
  -4 -11  18    0.10    1.05
  -4 -11  19   -0.42    1.07
  -4 -12 -16    0.12    1.18
  -4 -12 -15    0.66    1.26
  -4 -12 -14    1.13    1.42
  -4  12  12   -0.65    1.26
   4  12 -12   -0.14    1.25
  -4  12  11   -1.11    1.38
   4  12 -11   -0.30    1.37
  -4  12  10   -0.15    1.29
   4  12 -10    0.48    1.61
  -4  12   9    0.77    1.42
   4 -12   8   -0.24    1.18
  -4  12   8    0.16    1.42
   4 -12   7    0.74    1.28
  -4  12   7   -0.16    1.51
  -4 -12  -6   -0.43    1.06
   4 -12   6    0.37    1.25
  -4  12   6    1.35    1.66
   4 -12   5   -0.12    1.20
  -4  12   5    1.56    1.57
  -4 -12  -4    3.35    1.33
   4 -12   4    0.12    1.27
  -4  12   4    1.06    1.74
  -4 -12  -3    4.11    1.35
   4 -12   3   -0.12    1.16
  -4  12   3    0.36    1.67
  -4 -12  -2    1.29    1.32
   4 -12   2    0.23    1.14
  -4  12   2   -0.36    1.64
  -4 -12  -1    0.36    1.22
  -4  12   1    0.92    1.58
  -4 -12   0   -0.73    1.20
  -4  12   0   -0.55    1.79
  -4 -12   1    3.41    1.44
  -4 -12   1    1.15    1.53
  -4 -12   2    1.34    1.22
  -4 -12   2   -0.14    1.38
  -4 -12   2    3.53    1.78
  -4 -12   3   -0.41    1.41
  -4  12  -3    0.73    1.76
  -4 -12   3    3.31    1.70
  -4 -12   4    1.24    1.43
  -4  12  -4    0.54    1.65
  -4 -12   4    5.11    1.77
  -4 -12   5    0.28    1.47
  -4  12  -5    1.42    1.82
  -4 -12   6    1.54    1.53
  -4  12  -6   -1.05    1.74
  -4 -12   6   -0.15    1.39
  -4 -12   7   -0.28    1.36
  -4  12  -7   -0.34    1.52
  -4 -12   7   -0.58    1.56
  -4 -12   8   -0.41    1.38
  -4  12  -8    0.33    1.50
  -4 -12   8    2.57    1.51
  -4 -12   9   -0.94    1.28
  -4 -12   9    0.50    1.19
  -4  12  -9   -0.16    1.41
  -4 -12   9    1.26    1.32
  -4 -12  10    1.18    1.41
  -4 -12  10    2.31    1.28
  -4 -12  10    2.43    1.45
  -4  12 -10    0.15    1.38
   4  12  10   -0.32    1.48
  -4 -12  11   -0.13    1.26
  -4 -12  11    0.96    1.22
  -4 -12  11    0.39    1.29
  -4  12 -11   -0.85    1.26
   4  12  11    0.29    1.39
  -4 -12  12    0.25    1.27
  -4 -12  12   -0.70    1.19
  -4 -12  12    1.00    1.36
  -4  12 -12   -0.13    1.19
   4  12  12    0.13    1.32
  -4 -12  13    1.92    1.31
  -4 -12  13   -0.48    1.23
  -4 -12  14    0.65    1.09
  -4 -12  14   -0.57    1.14
  -4 -12  15    0.10    1.03
  -4 -12  15    0.74    1.13
  -4 -12  16    0.10    1.00
  -4 -13 -12   -0.65    1.34
  -4  13  10    0.13    1.13
   4  13 -10    0.13    1.17
  -4  13   9    0.27    1.19
   4  13  -9    0.14    1.33
  -4  13   8   -0.28    1.36
   4  13  -8   -0.30    1.56
  -4  13   7    0.88    1.46
   4  13  -7   -0.80    1.48
  -4  13   6   -0.30    1.39
   4  13  -6    0.34    1.61
  -4  13   5    0.78    1.58
   4  13  -5   -1.77    1.80
  -4  13   4    0.16    1.43
   4  13  -4   -0.74    1.76
  -4  13   3   -0.33    1.49
  -4  13   2    1.17    1.58
  -4  13   1    0.51    1.57
  -4 -13   0   -0.24    1.22
  -4  13   0    1.19    1.71
  -4 -13   1   -0.20    0.98
  -4 -13   1    0.48    1.22
  -4 -13   2   -0.10    0.98
  -4 -13   2    0.12    1.16
  -4 -13   3    0.10    0.99
  -4 -13   3    0.61    1.25
  -4  13  -3   -0.17    1.56
  -4 -13   4    0.10    1.07
  -4 -13   4    1.71    1.41
  -4  13  -4    0.16    1.48
  -4 -13   4    2.40    1.57
   4  13   4   -0.19    1.82
  -4 -13   5    0.10    1.07
  -4 -13   5    0.24    1.24
  -4  13  -5   -0.16    1.46
  -4 -13   5   -0.14    1.43
   4  13   5   -0.18    1.80
  -4  13  -6   -0.16    1.42
  -4 -13   6    0.27    1.40
   4  13   6   -0.52    1.59
  -4  13  -7   -0.90    1.37
  -4 -13   7   -0.39    1.33
   4  13   7   -0.16    1.52
  -4  13  -8    0.72    1.28
  -4 -13   8    1.52    1.34
   4  13   8   -0.31    1.46
  -4 -13   9    1.34    1.29
  -4  13  -9    0.82    1.32
   4  13   9   -0.72    1.33
  -4 -13  10    0.70    1.28
  -4  13 -10    0.13    1.20
   4  13  10    0.92    1.31
  -4 -13  11    0.22    1.14
  -4  14   6    1.14    1.21
  -4  14   5    0.79    1.30
   4  14  -5    0.98    1.36
  -4  14   4   -0.27    1.24
   4  14  -4    0.15    1.39
  -4  14   3    0.14    1.30
   4  14  -3   -0.15    1.47
  -4  14   2   -0.28    1.41
   4  14  -2    0.63    1.49
  -4  14   1   -0.14    1.34
  -4  14   0   -0.29    1.32
   4  14   0   -1.12    1.52
   4  14   1    0.49    1.54
  -4  14  -2    0.14    1.32
   4  14   2    0.64    1.47
  -4  14  -3    0.98    1.36
   4  14   3   -0.16    1.46
  -4  14  -4    0.41    1.31
   4  14   4    0.15    1.39
  -4  14  -5   -0.27    1.24
   4  14   5    0.58    1.45
  -4  14  -6    1.02    1.25
   4  14   6    0.14    1.36
  -5   0   0   -0.05    0.66
  -5   0   0    0.52    0.67
   5   0   0    1.80    1.56
   5   0   0    2.23    1.94
  -5   0  -1   51.94    3.15
  -5   0  -1   48.69    2.44
  -5   0   1   47.44    2.23
   5   0  -1   45.58    3.42
  -5   0   1   48.50    2.09
   5   0   1   55.69    5.39
   5   0  -1   60.80    5.43
   5   0   1   45.75    5.24
   5   0  -1   41.39    5.25
  -5   0   1   49.02    2.36
  -5   0  -1   44.80    2.39
  -5   0  -2  130.04    5.37
  -5   0  -2  119.61    4.56
   5   0  -2  121.71    5.90
  -5   0   2  114.54    4.02
   5   0   2  128.76    8.27
   5   0  -2  123.45    8.12
   5   0   2  117.89    8.53
  -5   0   2  133.33    5.56
   5   0  -2  126.43    9.26
  -5   0  -2  122.20    4.47
  -5   0  -3   55.06    3.33
  -5   0  -3   54.68    2.86
  -5   0   3   54.46    2.38
   5   0  -3   54.07    3.65
   5   0   3   48.44    4.48
   5   0   3   51.05    5.31
   5   0  -3   60.89    5.55
  -5   0   3   62.98    3.63
   5   0   3   59.25    5.90
   5   0  -3   54.46    6.07
  -5   0  -3   60.16    2.80
   5   0  -4   14.17    3.42
  -5   0  -4   12.08    1.47
  -5   0   4   13.26    1.14
   5   0  -4   10.86    1.75
   5   0   4    9.61    2.36
  -5   0   4   15.64    2.00
  -5   0   4   13.88    1.32
   5   0   4   14.01    3.03
   5   0  -4   10.79    2.57
  -5   0  -4   16.16    1.92
  -5   0  -4   13.47    1.37
   5   0   4   13.15    3.06
  -5   0  -5   41.22    2.89
  -5   0  -5   36.46    2.42
  -5   0   5   38.40    2.06
  -5   0   5   40.58    2.08
   5   0  -5   44.59    3.45
   5   0   5   38.17    4.85
  -5   0   5   46.99    3.15
  -5   0   5   42.65    2.30
   5   0  -5   37.61    4.47
   5   0   5   44.89    5.02
  -5   0  -5   37.08    2.32
  -5   0  -6    3.69    1.00
  -5   0  -6    2.48    1.08
  -5   0  -6    3.44    1.40
  -5   0   6    2.98    0.76
  -5   0   6    2.70    0.79
   5   0   6    5.78    2.87
  -5   0   6    3.31    1.38
  -5   0   6    3.47    0.93
   5   0   6    1.93    1.68
  -5   0  -7   52.51    3.46
  -5   0  -7   49.13    2.97
  -5   0   7   46.74    2.37
  -5   0   7   44.97    2.47
  -5   0   7   53.34    3.53
  -5   0   7   56.12    2.65
   5   0   7   43.77    4.95
  -5   0  -7   55.27    2.94
  -5   0  -8    4.60    1.22
  -5   0  -8    2.68    1.22
  -5   0   8    3.17    1.61
  -5   0   8    3.21    0.81
  -5   0   8    3.45    0.90
  -5   0   8    5.25    1.02
  -5   0  -9   49.47    3.12
  -5   0   9   48.64    2.47
  -5   0   9   53.04    3.74
  -5   0   9   50.47    2.71
  -5   0  -9   54.28    4.69
  -5   0   9   52.07    2.62
  -5   0  -9   54.65    3.18
  -5   0 -10   15.41    1.93
  -5   0  10   14.46    2.27
  -5   0 -10   14.92    1.85
  -5   0  10   12.48    1.27
  -5   0  10   14.33    1.52
  -5   0 -10   15.77    2.81
  -5   0 -11    0.11    1.18
  -5   0 -11   -0.22    1.20
  -5   0  11    0.13    0.65
  -5   0  11   -0.33    0.86
  -5   0  11   -0.14    1.42
  -5   0 -12   60.16    3.76
  -5   0  12   53.94    2.75
  -5   0  12   56.53    3.17
  -5   0 -13   48.41    3.53
  -5   0  13   38.74    2.73
  -5   0 -14   32.86    3.16
  -5   0  14   35.85    2.61
  -5   0 -15   86.82    4.96
  -5   0  15   81.14    4.25
  -5   0 -16   15.03    2.41
  -5   0  16   17.72    2.07
  -5   0 -17    1.63    1.60
  -5   0  17    1.56    1.20
  -5   0 -18    2.93    1.81
  -5   0  18    1.65    1.29
  -5   0 -19    0.32    1.60
  -5   0  19   -0.53    1.24
  -5   0 -20    1.48    1.75
  -5   0  20    2.23    1.42
  -5   0 -21   14.34    2.52
  -5   0  21   13.04    2.11
  -5   0 -22    1.84    1.66
  -5   0  22    2.21    1.53
  -5   0 -23    1.49    1.68
  -5   0  23    0.59    1.39
  -5   0 -24    0.65    1.59
  -5   0  24   -0.59    1.36
  -5   0 -25    0.94    1.43
  -5   0  25   -0.29    1.35
  -5   0 -26   -0.15    1.43
  -5   0  26    0.14    1.35
  -5   0  27    0.40    1.78
  -5   0 -27    1.25    1.36
  -5   0  27    1.04    1.24
  -5   0  28    1.12    1.76
  -5   0 -28   -0.63    1.20
  -5   0  28   -0.12    1.10
  -5   0  29   -0.68    1.52
  -5   0  29   -0.63    1.02
  -5   1  29    0.16    1.44
  -5   1  28    0.53    1.72
  -5  -1 -28    2.46    1.36
  -5   1  28    1.62    1.23
  -5  -1 -27    2.02    1.37
  -5   1  27    2.16    1.35
  -5  -1 -26    3.18    1.62
  -5   1  26    2.05    1.45
  -5  -1 -25    3.35    1.64
  -5   1  25    2.57    1.49
  -5  -1 -24    2.06    1.64
  -5   1  24    2.82    1.64
  -5  -1 -23    9.98    2.24
  -5   1  23    9.81    2.00
  -5  -1 -22    6.12    2.13
  -5   1  22    6.32    1.80
  -5  -1 -21    0.66    1.58
  -5   1  21    1.29    1.41
  -5  -1 -20    5.05    1.94
  -5   1  20    3.48    1.58
  -5  -1 -19   17.89    2.67
  -5   1  19   18.50    2.31
  -5  -1 -18   21.60    2.80
  -5   1  18   19.59    2.31
  -5  -1 -17   -0.15    1.60
  -5   1  17    1.67    1.21
  -5  -1 -16    8.33    2.03
  -5   1  16    5.80    1.46
  -5  -1 -15    8.46    2.10
  -5  -1 -15   10.00    2.02
  -5   1  15   11.89    1.68
  -5  -1 -14    0.52    1.48
  -5  -1 -14    2.71    1.71
  -5   1  14    0.58    0.99
  -5  -1 -13    3.88    1.69
  -5   1  13    5.78    1.28
  -5  -1 -12   12.64    2.01
  -5   1  12   11.77    1.51
  -5  -1 -11   48.64    3.34
  -5   1  11   44.72    2.66
  -5  -1 -11   52.33    3.35
  -5  -1 -10   32.57    2.65
  -5   1  10   33.83    2.20
  -5  -1 -10   30.86    2.54
  -5  -1  -9   41.47    2.91
  -5   1   9   40.24    2.31
  -5  -1  -9   35.89    3.68
   5  -1   9   40.26    6.76
  -5  -1  -9   40.93    2.79
  -5  -1  -8   86.78    4.29
  -5   1   8   86.57    3.57
   5  -1   8   82.96    8.76
  -5   1   8   89.81    3.47
   5  -1   8   79.42    7.16
  -5  -1  -8   86.66    4.10
  -5  -1  -7  127.70    5.55
  -5  -1  -7  127.96    5.20
  -5   1   7  113.28    4.27
  -5   1   7  118.68    4.27
   5  -1   7  107.55    8.37
  -5  -1  -7  124.93    4.93
  -5  -1  -6   68.13    3.73
  -5  -1  -6   63.89    3.40
  -5   1   6   61.62    2.67
  -5   1   6   65.53    2.81
   5  -1   6   68.34    6.59
  -5  -1  -6   61.39    3.20
  -5  -1  -5   18.06    2.02
  -5  -1  -5   17.38    1.81
  -5   1   5   15.76    1.18
  -5   1   5   17.33    1.39
  -5  -1  -5   21.66    1.81
   5  -1   5   20.00    3.84
  -5  -1  -4   48.70    3.05
  -5  -1  -4   47.68    2.71
  -5  -1  -4   40.86    2.18
   5  -1   4   38.10    4.84
  -5   1   4   48.01    2.28
   5   1  -4   42.77    4.45
   5  -1   4   42.48    5.39
  -5  -1  -4   48.28    2.62
   5   1  -4   39.71    5.29
  -5  -1  -3  114.58    4.91
  -5  -1  -3  115.17    4.50
  -5  -1  -3  107.38    3.94
   5  -1   3  110.40    8.00
   5   1  -3  112.41    7.23
   5  -1   3  104.49    8.29
  -5   1   3  105.98    3.72
   5   1  -3  112.71    8.53
  -5  -1  -3  106.26    4.30
   5   1  -2   19.72    3.62
  -5  -1  -2   18.08    1.96
  -5  -1  -2   17.72    1.37
  -5  -1  -2   19.02    1.70
   5  -1   2   20.36    3.59
   5   1  -2   16.57    2.98
  -5  -1  -2   20.24    1.69
  -5   1   2   20.30    1.33
   5  -1   2   20.42    3.88
  -5  -1  -1   90.53    4.21
  -5   1   1   78.51    3.07
  -5  -1  -1   83.33    3.52
   5  -1   1   81.19    5.35
  -5  -1  -1   73.51    3.07
   5  -1   1   79.16    6.77
   5   1  -1   87.41    6.32
   5  -1   1   82.86    7.37
   5   1  -1   84.76    7.08
  -5  -1  -1   83.55    3.50
  -5   1   1   80.05    3.06
  -5  -1   0  110.81    4.17
  -5   1   0  105.55    3.95
  -5   1   0  108.26    3.86
   5  -1   0  110.58    6.29
  -5  -1   0  112.74    3.95
   5  -1   0  120.20    8.21
   5   1   0  112.15    7.36
   5  -1   0  108.41    8.58
   5   1   0  111.69    8.06
  -5  -1   1   80.86    3.26
  -5   1  -1   75.85    3.23
   5  -1  -1   77.90    5.12
  -5  -1   1   76.28    3.10
   5   1   1   81.71    6.29
   5  -1  -1   85.45    6.80
   5  -1  -1   90.56    7.78
   5   1   1   80.74    6.71
  -5   1  -1   80.51    3.16
   5   1   2   23.82    3.78
  -5   1  -2   22.74    1.70
  -5  -1   2   21.23    1.50
   5  -1  -2   19.36    2.52
   5   1   2   18.06    3.18
   5  -1  -2   19.95    3.53
  -5  -1   2   19.69    1.40
  -5  -1   2   24.75    2.34
  -5   1  -2   20.44    1.51
   5  -1  -2   22.03    4.03
  -5   1  -3  100.00    4.17
  -5  -1   3  107.00    4.10
  -5  -1   3  107.25    3.95
   5  -1  -3  103.60    5.89
   5   1   3  105.98    7.29
   5  -1  -3  105.42    7.67
  -5  -1   3  116.51    5.13
   5  -1  -3   96.63    8.38
   5   1   3   98.17    7.34
  -5   1  -3  102.48    3.93
  -5   1  -4   43.63    2.58
  -5  -1   4   43.97    2.41
  -5  -1   4   45.25    2.31
   5  -1  -4   42.66    3.72
   5   1   4   47.04    4.91
  -5  -1   4   44.56    3.08
   5  -1  -4   50.92    5.32
  -5  -1   4   52.09    2.62
   5   1   4   44.74    4.79
  -5   1  -4   44.29    2.37
  -5   1  -5   16.06    1.69
  -5  -1   5   17.50    1.51
  -5  -1   5   19.28    1.52
   5  -1  -5   18.98    2.56
  -5  -1   5   20.41    2.23
  -5  -1   5   18.04    1.61
   5  -1  -5   19.84    3.41
  -5   1  -5   19.79    1.63
   5   1   5   18.23    3.16
  -5   1  -6   64.13    3.41
  -5  -1   6   67.07    3.13
  -5  -1   6   69.72    3.17
   5  -1  -6   65.04    4.76
  -5  -1   6   66.40    3.97
  -5  -1   6   74.20    3.33
   5   1   6   60.44    5.46
  -5   1  -6   69.89    3.28
  -5   1  -7  117.04    5.05
  -5  -1   7  116.60    4.58
  -5  -1   7  120.78    4.68
  -5  -1   7  132.99    5.89
  -5  -1   7  131.53    4.82
  -5   1  -7  121.51    4.88
  -5   1  -8   82.90    3.98
  -5   1  -8   82.97    4.15
  -5  -1   8   86.65    3.74
  -5  -1   8   85.35    3.78
  -5  -1   8   91.64    4.81
  -5  -1   8   89.42    3.78
  -5   1  -9   37.45    2.66
  -5   1  -9   38.37    2.83
  -5  -1   9   37.92    2.36
  -5  -1   9   36.34    3.13
  -5  -1   9   37.41    2.40
  -5  -1   9   38.24    2.36
  -5   1 -10   34.09    2.64
  -5   1 -10   33.45    2.63
  -5  -1  10   35.28    2.24
  -5  -1  10   35.18    3.15
  -5  -1  10   32.03    2.30
  -5   1 -11   49.53    3.31
  -5   1 -11   52.83    3.39
  -5  -1  11   48.98    2.76
  -5  -1  11   50.22    3.78
  -5  -1  11   48.33    2.92
  -5  -1  12   13.20    1.68
  -5  -1  13    5.74    1.39
  -5  -1  14    2.27    1.21
  -5   1 -15    9.87    2.01
  -5  -1  15    8.50    1.60
  -5   1 -16    9.39    2.08
  -5  -1  16    7.97    1.60
  -5   1 -17    0.60    1.67
  -5  -1  17   -0.24    1.27
  -5   1 -18   23.51    2.81
  -5  -1  18   21.01    2.37
  -5   1 -19   16.12    2.61
  -5  -1  19   17.17    2.22
  -5   1 -20    5.12    1.93
  -5  -1  20    7.38    1.87
  -5   1 -21    0.34    1.61
  -5  -1  21    1.15    1.46
  -5   1 -22    6.10    1.91
  -5  -1  22    2.93    1.59
  -5   1 -23   13.69    2.51
  -5  -1  23   12.41    2.16
  -5   1 -24    1.49    1.69
  -5  -1  24   -0.15    1.38
  -5   1 -25    1.94    1.68
  -5  -1  25    4.58    1.63
  -5   1 -26    4.27    1.76
  -5  -1  26    3.14    1.49
  -5  -1  27    0.20    1.81
  -5   1 -27    2.97    1.56
  -5  -1  27    2.18    1.42
  -5  -1  28    0.76    1.82
  -5   1 -28    1.66    1.36
  -5  -1  28    1.77    1.27
  -5  -1  29    0.52    1.55
  -5  -1  29    1.06    1.15
  -5   2  29    0.15    1.39
  -5   2  28    0.17    1.45
  -5  -2 -28   -0.35    1.15
  -5   2  28   -0.33    1.10
  -5   2  27   -0.18    1.61
  -5  -2 -27   -0.39    1.30
  -5   2  27    0.12    1.13
  -5   2  26   -0.19    1.72
  -5  -2 -26    1.40    1.43
  -5   2  26    0.13    1.25
  -5  -2 -25    2.24    1.51
  -5   2  25    1.54    1.45
  -5  -2 -24   -0.16    1.50
  -5   2  24   -0.43    1.33
  -5  -2 -23    5.63    1.94
  -5   2  23    6.71    1.88
  -5  -2 -22    2.94    1.66
  -5   2  22    3.65    1.60
  -5  -2 -21    1.65    1.71
  -5   2  21    2.29    1.46
  -5  -2 -20    3.44    1.83
  -5   2  20    0.69    1.31
  -5  -2 -19   11.61    2.28
  -5   2  19   10.65    1.93
  -5  -2 -18    4.41    1.86
  -5   2  18    2.64    1.34
  -5  -2 -17   32.73    3.23
  -5   2  17   32.05    2.73
  -5  -2 -16   50.48    3.92
  -5   2  16   43.20    3.06
  -5  -2 -15   15.76    2.40
  -5   2  15   14.39    1.80
  -5  -2 -14   59.58    4.06
  -5   2  14   52.97    3.20
  -5   2  13    7.41    1.35
  -5   2  12   87.39    5.17
  -5   2  12   85.22    3.92
  -5   2  11   44.57    3.62
  -5   2  11   38.19    2.40
  -5  -2 -11   47.12    3.18
  -5  -2 -10    4.88    1.49
  -5   2  10    3.72    1.66
  -5  -2 -10    3.20    1.45
  -5   2  10    4.28    1.00
  -5  -2  -9    6.11    1.41
  -5  -2  -9    5.11    1.39
  -5   2   9    6.13    1.71
  -5   2   9    4.17    0.92
  -5  -2  -8   80.06    4.18
  -5   2   8   79.40    3.27
  -5   2   8   84.74    4.66
  -5  -2  -8   83.86    4.04
  -5  -2  -7   50.48    3.27
  -5  -2  -7   48.07    3.10
  -5   2   7   46.19    2.22
  -5   2   7   48.82    3.47
   5  -2   7   42.92    5.74
  -5   2   7   49.01    2.24
  -5   2   7   51.54    3.22
  -5  -2  -7   47.64    2.91
  -5  -2  -6   10.69    1.47
  -5  -2  -6    8.50    1.47
  -5   2   6    9.88    1.61
  -5  -2  -6    8.81    1.67
  -5   2   6    9.20    0.99
  -5   2   6    9.02    1.78
  -5  -2  -5   25.24    2.26
  -5  -2  -5   22.02    2.03
  -5  -2  -5   21.91    1.77
  -5   2   5   20.81    2.32
  -5   2   5   21.45    1.42
  -5   2   5   24.80    2.28
  -5  -2  -5   23.08    1.96
  -5  -2  -4   76.87    3.87
  -5  -2  -4   75.14    3.70
  -5  -2  -4   70.10    3.27
  -5   2   4   82.72    4.11
  -5   2   4   74.82    2.93
  -5   2   4   73.03    4.13
  -5  -2  -4   78.19    3.64
  -5  -2  -3   52.03    3.17
  -5  -2  -3   55.78    3.03
  -5  -2  -3   50.44    2.64
  -5   2   3   56.26    3.33
  -5   2   3   52.84    2.32
   5   2  -3   46.55    4.36
   5  -2   3   49.68    5.97
  -5   2   3   53.23    3.44
  -5  -2  -3   50.65    2.83
  -5  -2  -2   29.10    2.10
   5  -2   2   24.40    4.45
   5  -2   2   23.61    3.31
  -5  -2  -2   25.92    1.80
  -5   2   2   33.81    2.55
   5   2  -2   26.63    3.29
  -5  -2  -2   26.50    2.32
  -5  -2  -2   30.46    2.09
  -5   2   2   25.35    2.46
  -5  -2  -1   34.29    2.59
  -5  -2  -1   36.00    2.29
  -5   2   1   34.88    1.86
   5  -2   1   30.08    3.61
  -5  -2  -1   33.52    2.02
   5  -2   1   34.30    4.68
   5   2  -1   34.77    3.74
  -5   2   1   36.63    2.70
   5  -2   1   30.44    4.79
  -5  -2   0   31.53    2.44
  -5   2   0   32.58    2.54
   5  -2   0   28.42    4.66
  -5  -2   0   29.41    2.02
  -5   2   0   30.26    1.82
   5  -2   0   26.41    3.39
  -5  -2   0   29.23    1.86
   5  -2   0   31.37    4.40
   5   2   0   37.00    3.85
  -5   2   0   35.81    2.64
  -5   2  -1   38.27    2.74
  -5   2  -1   34.73    2.04
   5  -2  -1   33.43    3.68
  -5  -2   1   34.88    2.03
   5   2   1   28.50    3.58
   5  -2  -1   31.05    4.31
  -5  -2   1   35.66    2.16
   5  -2  -1   31.70    4.96
  -5   2  -1   35.09    1.77
  -5   2  -2   29.99    2.48
  -5  -2   2   26.60    1.78
  -5  -2   2   30.93    2.05
  -5  -2   2   25.22    1.77
   5  -2  -2   26.52    3.24
   5   2   2   25.84    3.42
  -5   2  -2   26.91    1.87
  -5  -2   2   28.50    2.52
  -5   2  -2   29.37    1.66
  -5   2  -3   58.29    3.42
  -5   2  -3   51.99    2.78
  -5  -2   3   57.07    2.91
  -5  -2   3   52.51    2.64
   5  -2  -3   56.22    4.66
   5   2   3   55.13    4.93
  -5   2  -3   56.97    3.41
  -5  -2   3   49.82    2.45
  -5  -2   3   60.52    3.63
  -5   2  -3   50.91    2.45
  -5   2  -4   71.90    3.14
  -5   2  -4   80.81    4.06
  -5   2  -4   70.38    3.46
  -5  -2   4   76.04    3.45
  -5  -2   4   71.32    3.25
   5  -2  -4   60.76    5.01
   5   2   4   64.48    5.61
  -5   2  -4   77.55    4.03
  -5  -2   4   80.84    3.52
  -5  -2   4   72.19    4.06
  -5   2  -5   20.10    1.65
  -5   2  -5   25.07    2.36
  -5   2  -5   21.53    1.92
  -5  -2   5   23.47    1.87
  -5  -2   5   21.74    1.75
   5  -2  -5   20.23    2.96
  -5  -2   5   22.73    2.35
  -5  -2   5   22.79    1.86
  -5   2  -5   22.24    2.23
  -5   2  -6   10.15    1.37
  -5   2  -6    9.70    1.53
  -5   2  -6    9.67    1.62
  -5  -2   6    9.85    1.35
  -5   2  -6   11.32    1.88
  -5  -2   6   10.57    1.36
   5  -2  -6    5.33    1.76
  -5  -2   6   11.15    1.46
  -5  -2   6   10.95    1.86
  -5   2  -7   42.08    2.70
  -5   2  -7   52.59    3.11
  -5  -2   7   47.97    2.77
  -5  -2   7   52.13    2.85
  -5  -2   7   45.43    3.39
  -5  -2   7   52.43    2.88
  -5   2  -7   54.57    3.35
  -5   2  -7   51.95    3.48
  -5   2  -8   73.41    3.76
  -5   2  -8   88.28    4.25
  -5  -2   8   76.40    3.71
  -5  -2   8   82.43    3.83
  -5  -2   8   84.29    4.63
  -5  -2   8   88.81    3.90
  -5   2  -9    5.85    1.43
  -5  -2   9    5.60    1.64
  -5  -2   9    4.35    1.14
  -5  -2   9    4.73    1.14
  -5  -2   9    6.94    1.30
  -5  -2  10    5.53    1.76
  -5   2 -10    2.92    1.48
  -5  -2  10    4.12    1.11
  -5  -2  10    3.23    1.16
  -5   2 -11   46.80    3.24
  -5  -2  11   38.80    3.41
  -5  -2  11   44.36    2.84
  -5   2 -12   87.96    4.70
  -5  -2  12   89.70    5.21
  -5  -2  12   84.93    4.22
  -5  -2  13    9.61    1.64
  -5  -2  14   57.14    3.49
  -5  -2  15   14.96    2.01
  -5   2 -16   48.38    3.73
  -5  -2  16   47.36    3.36
  -5   2 -17   33.50    3.31
  -5  -2  17   29.18    2.77
  -5   2 -18    3.31    1.99
  -5  -2  18    1.18    1.29
  -5   2 -19   14.06    2.46
  -5  -2  19    7.62    1.84
  -5   2 -20    3.70    1.94
  -5  -2  20    0.70    1.47
  -5   2 -21    1.03    1.72
  -5  -2  21    2.15    1.52
  -5   2 -22    4.52    2.03
  -5  -2  22    4.35    1.66
  -5   2 -23    5.21    1.94
  -5  -2  23    5.22    1.76
  -5   2 -24   -0.85    1.68
  -5  -2  24   -0.14    1.41
  -5   2 -25    1.63    1.65
  -5  -2  25    2.24    1.44
  -5  -2  26   -0.84    1.94
  -5   2 -26    1.23    1.44
  -5  -2  26    0.13    1.23
  -5  -2  27   -0.59    1.86
  -5   2 -27    0.14    1.33
  -5  -2  27   -0.25    1.21
  -5  -2  28   -0.92    1.69
  -5   2 -28   -0.63    1.31
  -5  -2  28    0.12    1.13
  -5  -2  29   -0.16    1.51
  -5   3  28    0.15    1.34
  -5   3  27    0.98    1.48
  -5  -3 -27   -0.37    1.21
  -5   3  27   -0.22    0.99
  -5   3  26    0.17    1.47
  -5  -3 -26    2.16    1.45
  -5   3  26    3.43    1.36
  -5   3  25   -0.72    1.60
  -5  -3 -25   -0.15    1.33
  -5   3  25    0.26    1.19
  -5   3  24   -0.75    1.59
  -5  -3 -24    0.61    1.59
  -5   3  24   -0.55    1.34
  -5  -3 -23    0.16    1.51
  -5   3  23    1.97    1.45
  -5  -3 -22    4.39    1.81
  -5   3  22    4.53    1.65
  -5  -3 -21    0.82    1.64
  -5   3  21    0.42    1.28
  -5  -3 -20    0.99    1.57
  -5   3  20    1.23    1.33
  -5  -3 -19    6.88    2.06
  -5   3  19    4.72    1.50
  -5  -3 -18   13.30    2.41
  -5   3  18   10.96    1.87
  -5  -3 -17   42.37    3.94
  -5  -3 -17   45.12    3.78
  -5  -3 -16    3.87    1.92
  -5  -3 -16    6.19    2.23
  -5  -3 -15   63.40    4.38
  -5  -3 -15   64.61    4.50
  -5   3  14    5.28    1.93
  -5  -3 -14    5.67    1.94
  -5  -3 -14    7.16    1.98
  -5  -3 -13   24.68    2.79
  -5   3  13   22.58    2.81
  -5  -3 -13   25.94    2.77
  -5   3  12   50.04    2.79
  -5   3  12   51.62    3.94
  -5   3  11   41.27    2.44
  -5   3  11   40.29    3.42
  -5  -3 -10   53.44    3.63
  -5   3  10   47.92    2.56
  -5   3  10   54.39    3.82
  -5   3  10   54.55    3.41
  -5  -3  -9   13.17    2.02
  -5   3   9   11.39    2.01
  -5   3   9   14.41    2.00
  -5   3   8    5.15    1.48
  -5  -3  -8    4.98    1.52
  -5   3   8    7.64    1.72
  -5  -3  -7   55.85    3.52
  -5   3   7   63.93    3.89
  -5   3   7   60.74    3.72
  -5  -3  -7   59.65    3.42
  -5  -3  -6   10.52    1.75
  -5   3   6   12.38    1.96
  -5  -3  -6   12.57    1.84
  -5   3   6   13.80    1.92
  -5  -3  -6    9.07    1.56
  -5  -3  -6   11.90    1.65
  -5  -3  -5   42.20    2.87
  -5  -3  -5   43.88    2.69
  -5   3   5   38.32    2.97
  -5   3   5   44.50    3.16
  -5   3   5   39.65    1.84
  -5  -3  -5   40.43    2.71
  -5  -3  -4   38.24    2.69
  -5  -3  -4   37.71    2.44
  -5   3   4   42.88    3.00
  -5   3   4   36.86    1.75
  -5   3   4   42.82    3.06
  -5  -3  -4   37.67    2.57
  -5  -3  -3   24.07    2.12
  -5  -3  -3   21.59    1.82
  -5   3   3   26.24    2.42
  -5   3   3   23.55    1.36
  -5   3   3   27.29    2.46
  -5  -3  -3   24.66    2.03
  -5  -3  -2   28.35    2.29
  -5  -3  -2   24.37    1.91
  -5   3   2   26.09    2.38
  -5   3   2   26.54    1.44
  -5  -3  -1   92.71    4.28
  -5   3   1   86.08    3.50
   5  -3   1   87.96    6.58
  -5  -3  -1   90.61    3.87
  -5   3   1   97.78    4.66
  -5  -3   0    2.02    1.14
  -5   3   0    0.96    1.18
  -5   3   0    1.50    0.79
   5  -3   0    0.54    1.43
  -5  -3   0    0.60    0.84
  -5   3   0    1.06    1.22
  -5   3  -1   97.78    4.58
  -5   3  -1   94.81    3.94
  -5  -3   1  106.79    4.37
   5  -3  -1   93.06    6.65
  -5  -3   1   96.50    4.03
   5   3   1  102.67    6.13
  -5   3  -2   30.53    2.42
  -5   3  -2   25.41    1.94
  -5  -3   2   23.94    2.01
  -5  -3   2   25.56    1.90
   5  -3  -2   22.05    3.27
   5   3   2   30.09    3.37
  -5   3  -3   26.10    2.27
  -5   3  -3   23.78    1.93
  -5  -3   3   21.68    1.91
  -5  -3   3   22.52    1.83
   5  -3  -3   24.16    3.41
   5   3   3   20.29    2.94
  -5   3  -3   23.23    2.27
  -5  -3   3   20.70    2.28
  -5   3  -4   37.53    2.47
  -5  -3   4   38.02    2.48
  -5  -3   4   38.10    2.44
   5  -3  -4   33.54    4.07
   5   3   4   29.67    3.60
  -5   3  -4   43.95    2.90
  -5   3  -4   38.04    2.91
  -5  -3   4   36.42    2.87
  -5   3  -5   46.25    3.08
  -5   3  -5   41.17    2.71
  -5  -3   5   43.80    2.70
  -5  -3   5   46.12    2.70
  -5   3  -5   42.99    3.11
  -5  -3   5   38.74    3.01
  -5   3  -6   15.16    2.09
  -5   3  -6   11.40    1.70
  -5  -3   6   12.56    1.95
  -5  -3   6   13.15    1.63
  -5  -3   6   12.74    1.58
  -5   3  -6   16.32    2.06
  -5   3  -7   57.93    3.44
  -5  -3   7   61.70    3.32
  -5  -3   7   58.91    3.24
  -5  -3   7   60.73    3.83
  -5   3  -7   63.83    3.73
  -5   3  -8    5.53    1.52
  -5   3  -8    6.13    1.48
  -5  -3   8    5.52    1.33
  -5  -3   8    4.14    1.19
  -5  -3   8    5.20    1.68
  -5   3  -9   12.72    1.89
  -5   3  -9    9.90    1.75
  -5  -3   9    9.55    1.52
  -5  -3   9   12.12    1.66
  -5  -3   9   11.47    2.07
  -5   3 -10   56.47    3.60
  -5  -3  10   51.33    3.25
  -5  -3  10   53.29    3.26
  -5  -3  10   59.43    4.01
  -5   3 -10   58.05    3.54
  -5   3 -11   46.80    3.38
  -5  -3  11   49.15    3.75
  -5  -3  11   43.91    2.98
  -5   3 -12   49.36    3.57
  -5  -3  12   48.26    3.77
  -5  -3  12   49.33    3.20
  -5  -3  13   24.73    2.95
  -5  -3  13   27.49    2.50
  -5  -3  14    4.99    1.88
  -5  -3  14    7.48    1.71
  -5  -3  15   59.76    3.75
  -5   3 -16    4.56    2.07
  -5  -3  16    4.94    1.64
  -5   3 -17   41.47    3.70
  -5  -3  17   39.49    3.17
  -5   3 -18   13.62    2.58
  -5  -3  18   13.42    2.12
  -5   3 -19    5.75    1.99
  -5  -3  19    5.75    1.70
  -5   3 -20    1.22    1.64
  -5  -3  20    0.42    1.34
  -5   3 -21    0.71    1.62
  -5  -3  21    0.86    1.41
  -5   3 -22    4.26    1.98
  -5  -3  22    4.17    1.59
  -5   3 -23    0.53    1.68
  -5  -3  23    1.00    1.31
  -5  -3  24   -0.42    1.89
  -5   3 -24    0.85    1.61
  -5  -3  24    0.70    1.39
  -5  -3  25    0.61    1.69
  -5   3 -25    0.33    1.56
  -5  -3  25   -0.27    1.27
  -5  -3  26   -0.39    1.78
  -5   3 -26    0.76    1.52
  -5  -3  26    2.34    1.35
  -5  -3  27   -0.55    1.58
  -5  -3  27    0.24    1.19
  -5  -3  28   -1.01    1.51
  -5  -3  28    1.89    1.23
  -5  -4 -27    0.92    1.16
  -5   4  27    0.15    1.45
  -5  -4 -26   -0.51    1.34
  -5   4  26   -0.16    1.37
  -5   4  26    0.96    0.95
  -5   4  25   -0.17    1.43
  -5  -4 -25    0.14    1.29
  -5   4  25    0.12    0.99
  -5   4  24    1.04    1.45
  -5  -4 -24    0.89    1.52
  -5   4  24    1.12    1.19
  -5   4  23   -0.18    1.55
  -5  -4 -23    0.31    1.45
  -5   4  23    0.13    1.18
  -5   4  22   -0.18    1.48
  -5  -4 -22    2.74    1.64
  -5   4  22    2.24    1.36
  -5   4  21    3.12    1.79
  -5  -4 -21    6.09    1.96
  -5   4  21    7.40    1.63
  -5  -4 -20    3.18    1.78
  -5   4  20    1.66    1.82
  -5   4  20    1.95    1.34
  -5   4  19    1.09    1.70
  -5  -4 -19    2.52    1.84
  -5   4  18    0.54    1.72
  -5  -4 -18   -0.17    1.68
  -5  -4 -18    1.25    2.09
  -5   4  17   15.24    2.57
  -5  -4 -17   17.70    2.69
  -5  -4 -17   17.43    2.80
  -5  -4 -16    2.26    1.91
  -5   4  16    3.06    1.79
  -5  -4 -16    2.29    1.94
  -5  -4 -15   55.63    4.12
  -5  -4 -15   52.23    4.07
  -5   4  15   47.45    3.94
  -5  -4 -14    7.60    2.22
  -5   4  14    8.93    2.15
  -5  -4 -14    7.97    2.34
  -5  -4 -13  269.43   10.13
  -5   4  13  245.07    9.90
  -5  -4 -13  257.37    9.75
  -5   4  12   34.64    3.31
  -5   4  12   39.52    3.04
  -5   4  11   64.98    4.30
  -5   4  11   66.92    4.04
  -5  -4 -11   62.49    3.99
  -5   4  10   24.83    2.66
  -5   4  10   26.91    2.62
  -5  -4 -10   28.37    2.68
  -5  -4  -9    2.97    1.47
  -5   4   9    3.75    1.53
  -5  -4  -9    2.59    1.57
  -5   4   9    3.99    1.60
  -5   4   8  191.18    7.83
  -5   4   8  205.57    7.97
  -5   4   7   16.18    2.20
  -5   4   7   20.69    2.41
  -5  -4  -6   21.70    2.21
  -5   4   6   26.46    2.57
  -5   4   6   22.08    2.33
  -5  -4  -5   78.63    4.15
  -5  -4  -5   79.83    4.08
  -5   4   5   86.21    4.63
  -5   4   5   87.79    4.53
  -5  -4  -4   52.87    3.28
  -5  -4  -4   56.14    3.22
  -5   4   4   60.91    3.79
  -5   4   4   58.55    3.60
  -5  -4  -3   48.17    3.07
  -5  -4  -3   51.94    2.99
  -5   4   3   55.63    3.58
  -5  -4  -2    1.69    1.11
  -5  -4  -2    3.72    1.10
  -5   4   2    4.42    1.42
  -5   4   1   11.34    1.72
  -5  -4  -1   12.35    1.70
  -5  -4  -1   13.50    1.57
  -5   4   1   14.86    2.03
  -5  -4   0  105.90    4.82
  -5   4   0  112.72    5.00
  -5  -4   0  110.90    4.61
  -5   4   0  122.72    5.51
  -5   4  -1   12.01    1.77
  -5  -4   1   10.84    1.69
  -5   4  -1   11.33    1.44
  -5  -4   1   15.47    1.78
  -5  -4   1   12.94    1.55
  -5   4  -2    2.83    1.23
  -5   4  -2    4.13    1.06
  -5  -4   2    4.69    1.27
  -5  -4   2    3.21    1.09
  -5   4  -3   55.35    3.11
  -5   4  -3   55.01    3.34
  -5  -4   3   54.20    3.18
  -5  -4   3   57.32    3.11
  -5   4  -3   57.75    3.66
  -5  -4   3   54.45    2.95
  -5   4  -4   57.82    3.25
  -5   4  -4   58.74    3.45
  -5  -4   4   57.36    3.31
  -5  -4   4   53.24    3.09
  -5   4  -4   55.91    3.65
  -5  -4   4   53.64    2.95
  -5  -4   4   50.92    3.45
  -5   4  -5   83.49    4.09
  -5  -4   5   79.45    4.03
  -5  -4   5   85.13    4.02
  -5   4  -5   79.74    4.39
  -5  -4   5   82.92    3.81
  -5   4  -5   86.15    4.46
  -5  -4   5   71.17    4.18
  -5   4  -6   24.98    2.31
  -5  -4   6   20.84    2.12
  -5  -4   6   22.13    2.09
  -5   4  -6   24.51    2.46
  -5  -4   6   21.70    1.96
  -5  -4   6   21.36    2.34
  -5   4  -7   18.71    2.14
  -5  -4   7   13.73    1.87
  -5  -4   7   14.80    1.89
  -5  -4   7   18.60    2.31
  -5   4  -7   18.53    2.27
  -5  -4   7   16.32    1.82
  -5   4  -8  209.61    7.82
  -5  -4   8  187.59    7.30
  -5  -4   8  194.65    7.29
  -5  -4   8  191.75    7.83
  -5   4  -8  211.09    7.93
  -5  -4   8  190.72    6.96
  -5   4  -9    2.54    1.39
  -5   4  -9    4.39    1.67
  -5  -4   9    2.74    1.39
  -5  -4   9    2.44    1.26
  -5  -4   9    3.95    1.31
  -5  -4   9    3.91    1.66
  -5   4 -10   21.04    2.53
  -5  -4  10   23.02    2.35
  -5  -4  10   24.63    2.33
  -5  -4  10   21.38    2.55
  -5   4 -10   26.65    2.50
  -5   4 -11   68.36    4.33
  -5  -4  11   64.17    3.82
  -5  -4  11   66.44    4.38
  -5   4 -11   71.32    4.10
  -5  -4  12   38.12    3.03
  -5  -4  12   34.89    3.37
  -5   4 -12   39.36    3.05
  -5   4 -13  243.67    9.64
  -5  -4  13  247.55    9.75
  -5  -4  13  243.14    9.01
  -5  -4  14    7.71    2.14
  -5  -4  14    9.84    1.94
  -5  -4  15   49.09    4.03
  -5  -4  15   46.17    3.40
  -5  -4  16    0.17    1.54
  -5   4 -16    2.92    1.91
  -5  -4  16    4.66    1.71
  -5  -4  17   11.52    2.45
  -5   4 -17   16.56    2.63
  -5  -4  17   15.31    2.21
  -5  -4  18   -0.37    1.73
  -5   4 -18    1.38    1.94
  -5  -4  18    0.82    1.46
  -5   4 -19    1.93    1.86
  -5  -4  19    0.84    1.53
  -5  -4  19    1.69    1.75
  -5  -4  20    1.53    1.84
  -5   4 -20    2.68    2.05
  -5  -4  20    2.55    1.56
  -5  -4  21    8.57    2.25
  -5   4 -21    7.18    2.17
  -5  -4  22    0.20    1.70
  -5   4 -22    0.72    1.71
  -5  -4  23    0.39    1.70
  -5   4 -23   -0.52    1.64
  -5  -4  24    0.57    1.64
  -5   4 -24   -0.51    1.73
  -5  -4  25    0.18    1.62
  -5  -4  25    0.12    1.12
  -5  -4  26    1.09    1.11
  -5  -4  26    0.17    1.57
  -5  -4  27   -0.32    1.43
  -5  -5 -26    0.71    1.12
  -5   5  26    0.68    1.12
  -5  -5 -25    1.70    1.39
  -5   5  25    0.19    0.89
  -5   5  25   -0.15    1.29
  -5  -5 -24   -0.99    1.42
  -5   5  24   -0.16    1.39
  -5   5  24    0.95    0.99
  -5  -5 -23    1.06    1.52
  -5   5  23   -0.33    1.43
  -5   5  23    0.67    1.00
  -5  -5 -22    0.32    1.56
  -5   5  22   -0.34    1.43
  -5   5  22    0.46    1.13
  -5  -5 -21    4.43    1.92
  -5   5  21    1.22    1.51
  -5   5  21    3.19    1.29
  -5  -5 -20    1.01    1.65
  -5   5  20   -0.88    1.54
  -5  -5 -19    4.61    1.99
  -5   5  19    2.10    1.70
  -5  -5 -18   25.92    3.30
  -5  -5 -18   28.84    3.22
  -5  -5 -17   20.74    2.98
  -5  -5 -17   22.98    2.95
  -5  -5 -16    4.25    1.99
  -5  -5 -16    4.64    2.03
  -5   5  16    0.67    1.46
  -5  -5 -15    3.91    1.95
  -5   5  15    3.39    1.76
  -5  -5 -15    5.14    1.98
  -5  -5 -14    8.13    2.18
  -5  -5 -14    9.17    2.36
  -5   5  14    5.94    1.83
  -5  -5 -13   14.47    2.42
  -5  -5 -13   19.59    2.82
  -5   5  13   20.27    2.64
  -5   5  13   21.70    2.37
  -5   5  12   74.11    4.55
  -5   5  12   74.45    4.43
  -5  -5 -12   71.41    4.42
  -5  -5 -11   14.40    2.25
  -5   5  11   13.99    2.18
  -5   5  11   15.15    2.17
  -5   5  10  117.94    5.81
  -5  -5 -10  114.36    5.70
  -5   5   9  163.71    7.01
  -5   5   9  177.28    7.47
  -5  -5  -9  163.28    6.94
  -5   5   8   55.76    3.86
  -5   5   8   48.84    3.45
  -5  -5  -8   47.19    3.36
  -5  -5  -7    6.39    1.76
  -5   5   7    7.62    1.62
  -5   5   7    8.45    1.94
  -5  -5  -6    2.58    1.46
  -5   5   6    1.04    1.21
  -5  -5  -6    2.89    1.42
  -5   5   6    1.23    1.49
  -5  -5  -5   42.70    3.00
  -5   5   5   42.25    3.42
  -5  -5  -5   44.33    3.10
  -5  -5  -4   55.14    3.35
  -5  -5  -4   55.66    3.41
  -5   5   4   57.35    3.87
  -5  -5  -4   53.29    3.35
  -5   5   3   96.28    4.57
  -5  -5  -3   85.95    4.32
  -5  -5  -3  101.42    4.59
  -5   5   3   94.04    5.08
  -5   5   2   11.46    1.76
  -5  -5  -2   10.42    1.62
  -5  -5  -2   10.99    1.64
  -5   5   2    9.10    1.91
  -5   5   1   51.21    3.18
  -5  -5  -1   54.96    3.19
  -5  -5  -1   52.14    3.16
  -5   5   1   55.06    3.69
  -5  -5   0   -0.45    1.06
  -5   5   0    0.09    1.01
  -5  -5   0   -0.18    1.04
  -5   5   0    0.25    1.30
  -5   5  -1   60.45    3.33
  -5  -5   1   52.75    3.21
  -5  -5   1   50.40    3.09
  -5  -5   2    9.19    1.64
  -5   5  -2   10.77    1.64
  -5  -5   2   11.81    1.67
  -5  -5   2   10.37    1.44
  -5  -5   3   85.34    4.38
  -5   5  -3  105.38    4.65
  -5  -5   3   94.56    4.56
  -5  -5   3   93.57    4.42
  -5   5  -3   98.20    4.99
  -5  -5   3   87.69    4.03
  -5   5  -4   59.78    3.43
  -5   5  -4   48.60    3.21
  -5  -5   4   54.15    3.37
  -5  -5   4   50.46    3.17
  -5   5  -4   52.54    3.65
  -5  -5   4   48.02    2.83
  -5   5  -5   38.13    2.86
  -5  -5   5   38.09    2.89
  -5  -5   5   42.01    2.88
  -5   5  -5   43.80    3.29
  -5  -5   5   38.85    2.56
  -5   5  -6    2.28    1.27
  -5  -5   6    2.60    1.35
  -5  -5   6    1.39    1.43
  -5  -5   6    2.46    1.27
  -5  -5   6    3.28    1.21
  -5   5  -6    2.82    1.54
  -5  -5   7    7.19    1.70
  -5   5  -7    6.54    1.74
  -5  -5   7    7.10    1.64
  -5  -5   7    5.82    1.51
  -5  -5   7    6.86    1.43
  -5   5  -7    4.79    1.61
  -5   5  -8   46.10    3.54
  -5  -5   8   48.44    3.32
  -5  -5   8   48.71    3.30
  -5   5  -8   49.81    3.64
  -5  -5   8   50.04    2.95
  -5  -5   8   43.00    3.32
  -5   5  -9  177.04    7.35
  -5  -5   9  154.39    6.71
  -5  -5   9  159.90    6.68
  -5  -5   9  168.51    7.07
  -5   5  -9  172.79    7.18
  -5  -5   9  157.57    6.18
  -5   5 -10  119.13    6.12
  -5  -5  10  118.77    5.68
  -5  -5  10  127.19    5.78
  -5  -5  10  118.73    5.86
  -5   5 -10  138.71    6.16
  -5   5 -11   12.64    2.04
  -5   5 -11   13.59    2.36
  -5  -5  11   12.43    2.10
  -5  -5  11   10.73    1.89
  -5  -5  11   13.27    2.18
  -5   5 -12   66.63    4.61
  -5  -5  12   64.06    4.13
  -5  -5  12   72.10    4.21
  -5  -5  12   64.15    4.28
  -5   5 -12   76.10    4.32
  -5   5 -13   21.12    2.95
  -5  -5  13   23.64    2.52
  -5  -5  13   17.25    2.57
  -5   5 -13   20.16    2.30
  -5  -5  14    6.60    1.87
  -5  -5  14    8.00    1.85
  -5  -5  15    3.72    1.79
  -5  -5  16    2.49    1.62
  -5   5 -17   19.67    2.88
  -5  -5  17   17.01    2.54
  -5   5 -18   22.66    3.10
  -5  -5  18   21.35    2.87
  -5  -5  19    4.76    1.90
  -5   5 -19    3.78    2.14
  -5  -5  20    0.89    1.56
  -5   5 -20    0.54    1.68
  -5  -5  21    1.43    1.67
  -5   5 -21    4.11    2.08
  -5  -5  22   -1.41    1.62
  -5  -5  23    0.69    1.50
  -5  -5  24    2.12    1.43
  -5  -5  24    0.50    1.37
  -5  -5  25    1.10    1.27
  -5  -5  25   -0.16    1.43
  -5  -5  25    0.62    1.28
  -5  -5  26   -0.88    1.10
  -5  -5  26    0.35    1.16
  -5  -5  26   -0.14    1.27
  -5  -5  27    0.11    1.07
  -5  -6 -25    1.78    1.22
  -5  -6 -24    0.13    1.28
  -5  -6 -23    1.43    1.39
  -5   6  23    0.69    1.31
  -5  -6 -22    1.37    1.46
  -5   6  22   -0.44    1.25
  -5  -6 -21    1.76    1.67
  -5   6  21   -0.31    1.31
  -5  -6 -20    0.67    1.64
  -5   6  20   -0.63    1.50
  -5  -6 -19    1.20    1.66
  -5   6  19    1.60    1.52
  -5  -6 -18    0.69    1.78
  -5  -6 -18    1.05    1.82
  -5   6  18    0.16    1.42
  -5  -6 -17    1.52    1.78
  -5  -6 -17    1.95    1.81
  -5   6  17   -0.47    1.45
  -5  -6 -16    6.68    2.10
  -5  -6 -16    4.46    1.99
  -5   6  16    3.41    1.63
  -5  -6 -15   16.48    2.53
  -5  -6 -15   13.15    2.59
  -5   6  15    8.26    1.80
  -5  -6 -14    6.56    1.98
  -5  -6 -14    4.76    2.04
  -5   6  14    2.76    1.39
  -5  -6 -13   40.08    3.80
  -5   6  13   36.62    3.10
  -5  -6 -13   42.83    3.46
  -5  -6 -12   50.32    4.19
  -5   6  12   47.27    3.61
  -5  -6 -12   49.68    3.71
  -5  -6 -11    0.53    1.52
  -5   6  11   -0.52    1.34
  -5   6  11    0.30    1.34
  -5   6  10   25.98    2.85
  -5   6  10   18.41    2.23
  -5  -6 -10   27.07    2.79
  -5   6   9    6.45    1.52
  -5  -6  -9   10.33    1.98
  -5   6   9    7.31    1.94
  -5  -6  -8    9.33    1.91
  -5   6   8    4.89    1.44
  -5   6   8    9.20    2.07
  -5   6   7   21.34    2.72
  -5  -6  -7   15.14    2.17
  -5  -6  -6   56.71    3.82
  -5   6   6   59.10    4.23
  -5  -6  -6   55.94    3.68
  -5   6   5   54.98    3.23
  -5  -6  -5   53.70    3.60
  -5   6   5   51.22    3.98
  -5  -6  -5   53.46    3.54
  -5   6   4   22.61    2.11
  -5  -6  -4   21.76    2.35
  -5   6   4   26.37    2.88
  -5  -6  -4   23.33    2.37
  -5   6   3    2.51    1.18
  -5   6   3    1.47    1.63
  -5  -6  -3    1.33    1.30
  -5   6   2   60.67    3.32
  -5  -6  -2   57.66    3.58
  -5   6   2   61.03    4.12
  -5   6   1    1.44    0.94
  -5   6   1    2.56    1.53
  -5  -6  -1    2.01    1.32
  -5   6   0   39.30    2.64
  -5  -6   0   44.54    3.00
  -5   6   0   38.18    3.37
  -5  -6   0   36.30    2.41
  -5   6  -1    3.07    1.07
  -5  -6   1    2.30    1.40
  -5  -6   1    1.68    1.25
  -5  -6   1    0.77    0.97
  -5   6  -2   58.04    3.40
  -5  -6   2   61.78    3.65
  -5  -6   2   54.38    3.05
  -5  -6   3    1.21    0.98
  -5  -6   3    3.44    1.40
  -5   6  -3    2.36    1.46
  -5  -6   3    1.63    1.05
  -5  -6   4   20.24    1.99
  -5  -6   4   22.40    2.32
  -5   6  -4   22.12    2.61
  -5  -6   4   19.35    1.85
  -5  -6   5   50.21    3.11
  -5  -6   5   54.64    3.50
  -5   6  -5   49.96    3.74
  -5  -6   5   43.75    2.74
  -5  -6   6   57.23    3.64
  -5   6  -6   59.06    4.10
  -5  -6   6   52.91    3.07
  -5  -6   7   17.99    2.30
  -5  -6   7   16.97    1.80
  -5   6  -7   17.07    2.38
  -5  -6   8    7.70    1.85
  -5  -6   8    9.34    1.80
  -5  -6   8    7.36    1.71
  -5  -6   8   10.86    1.56
  -5   6  -8    7.40    1.90
  -5   6  -9    8.30    2.14
  -5  -6   9    9.57    2.04
  -5  -6   9    5.45    1.64
  -5  -6   9   10.18    1.97
  -5   6  -9    7.41    1.90
  -5   6 -10   23.26    2.82
  -5  -6  10   19.55    2.46
  -5   6 -10   27.90    2.85
  -5  -6  10   21.61    2.45
  -5   6 -11    1.13    1.41
  -5   6 -11    0.64    1.67
  -5  -6  11    1.89    1.66
  -5  -6  11    0.52    1.25
  -5   6 -12   46.83    3.92
  -5  -6  12   38.47    3.32
  -5  -6  12   50.80    3.59
  -5   6 -12   44.55    3.45
  -5   6 -13   41.05    3.79
  -5  -6  13   35.20    3.21
  -5  -6  13   35.07    3.19
  -5   6 -13   38.27    3.08
  -5   6 -14    2.74    1.23
  -5  -6  14    3.74    1.71
  -5  -6  14    4.21    1.53
  -5  -6  15   14.04    2.31
  -5  -6  15   14.92    2.25
  -5  -6  16    4.90    1.73
  -5  -6  17   -0.31    1.40
  -5  -6  18    0.95    1.46
  -5  -6  19    1.00    1.49
  -5  -6  19    2.21    1.47
  -5  -6  20    1.99    1.51
  -5  -6  20   -0.63    1.37
  -5  -6  21    0.44    1.41
  -5  -6  21    3.33    1.47
  -5  -6  22    0.71    1.40
  -5  -6  22    0.13    1.25
  -5  -6  23    0.81    1.41
  -5  -6  23   -0.26    1.31
  -5  -6  24    0.38    1.26
  -5  -6  24    0.49    1.25
  -5  -6  25    1.75    1.25
  -5  -6  25    1.37    1.25
  -5  -6  26   -0.10    1.04
  -5  -7 -24    1.17    1.27
  -5  -7 -23   -0.13    1.24
  -5  -7 -22    1.70    1.47
  -5  -7 -21    0.46    1.46
  -5  -7 -20    0.16    1.53
  -5  -7 -19    1.84    1.62
  -5  -7 -18    2.11    1.81
  -5  -7 -18   -0.87    1.68
  -5  -7 -17    4.49    1.99
  -5  -7 -17    5.36    2.06
  -5  -7 -16    9.42    2.20
  -5  -7 -16   14.84    2.60
  -5  -7 -15    3.98    1.85
  -5  -7 -15    1.65    1.95
  -5  -7 -14    4.16    1.84
  -5  -7 -14    2.38    2.07
  -5   7  13   14.35    2.27
  -5  -7 -13   16.19    2.40
  -5  -7 -13   14.70    2.76
  -5  -7 -12    9.23    2.08
  -5   7  12    5.01    1.81
  -5   7  11   31.78    3.24
  -5  -7 -11   33.27    3.07
  -5  -7 -10    4.92    1.69
  -5   7  10    2.51    1.72
  -5   7   9   25.02    2.99
  -5  -7  -9   22.02    2.58
  -5  -7  -8    7.35    1.79
  -5   7   8    2.06    1.74
  -5   7   7   17.42    2.69
  -5  -7  -7   17.85    2.31
  -5  -7  -6   20.46    2.59
  -5   7   6   24.05    3.01
  -5  -7  -6   19.91    2.42
  -5  -7  -5   23.62    2.72
  -5   7   5   17.51    2.71
  -5  -7  -5   19.76    2.38
  -5  -7  -4    1.31    1.40
  -5   7   4   -0.17    1.66
  -5  -7  -4    2.74    1.55
  -5  -7  -3    1.75    1.39
  -5   7   3    1.81    1.72
  -5  -7  -3    2.66    1.68
  -5  -7  -2   45.63    3.39
  -5   7   2   40.64    3.69
  -5  -7  -1   26.85    2.67
  -5   7   1   27.41    3.06
  -5  -7  -1   26.25    2.12
  -5   7   0    3.01    1.82
  -5  -7   0    2.30    1.48
  -5  -7   0    1.80    1.06
  -5  -7   1   28.92    2.71
  -5  -7   1   23.59    2.03
  -5  -7   2   40.97    3.22
  -5  -7   2   46.11    3.31
  -5  -7   2   39.70    2.59
  -5  -7   3    0.25    1.38
  -5   7  -3    1.86    1.83
  -5  -7   3    1.94    1.45
  -5  -7   3    2.53    1.14
  -5  -7   4    2.29    1.54
  -5   7  -4    1.69    1.66
  -5  -7   4    2.30    1.09
  -5  -7   5   20.36    2.39
  -5   7  -5   16.49    2.57
  -5  -7   5   16.52    1.80
  -5  -7   6   22.14    2.57
  -5   7  -6   19.50    2.70
  -5  -7   6   18.24    1.83
  -5   7  -7   15.40    2.40
  -5  -7   7   14.80    1.77
  -5   7  -8    5.54    1.79
  -5   7  -9   18.16    2.56
  -5   7 -10    3.82    1.70
  -5   7 -11   27.39    2.88
  -5   7 -12    8.51    1.98
  -5   7 -13    9.40    1.90
  -5  -7  13   14.98    2.40
  -5  -7  13   16.21    2.41
  -5   7 -14    2.23    1.34
  -5  -7  14    3.29    1.72
  -5  -7  14    2.29    1.54
  -5  -7  15    3.92    1.71
  -5  -7  15    4.89    1.77
  -5  -7  16   17.36    2.45
  -5  -7  16   17.30    2.41
  -5  -7  17    5.28    1.82
  -5  -7  17    3.88    1.65
  -5  -7  18    0.15    1.53
  -5  -7  18    1.42    1.49
  -5  -7  19    1.33    1.46
  -5  -7  19    3.91    1.60
  -5  -7  20   -0.87    1.49
  -5  -7  20   -0.82    1.26
  -5  -7  21   -0.28    1.41
  -5  -7  21    1.18    1.37
  -5  -7  22    3.63    1.62
  -5  -7  22    1.38    1.23
  -5  -7  23    0.63    1.24
  -5  -7  23   -0.24    1.23
  -5  -7  24    2.23    1.66
  -5  -7  24    1.53    1.18
  -5  -7  25    1.80    1.08
  -5  -8 -23    1.80    1.22
  -5  -8 -22    0.13    1.29
  -5  -8 -21    4.29    1.70
  -5  -8 -20    1.04    1.47
  -5  -8 -19    4.28    1.79
  -5  -8 -18   -0.44    1.53
  -5  -8 -18    1.67    1.68
  -5  -8 -17    0.30    1.43
  -5  -8 -17   -0.87    1.69
  -5  -8 -16    3.86    1.75
  -5  -8 -16    4.30    2.01
  -5  -8 -15    4.39    1.69
  -5  -8 -15    5.85    2.25
  -5  -8 -14   13.43    2.27
  -5  -8 -14   13.31    2.69
  -5  -8 -13   12.03    2.61
  -5  -8 -13   13.77    2.20
  -5  -8 -12    3.33    1.71
  -5   8  12    1.14    1.56
  -5  -8 -11    1.50    1.50
  -5   8  11    3.25    1.66
  -5  -8 -10    3.22    1.52
  -5   8  10    3.19    1.78
  -5  -8  -9   10.48    2.03
  -5   8   9   13.35    2.48
  -5  -8  -8    1.57    1.47
  -5   8   8    1.65    1.76
  -5  -8  -7    4.94    1.70
  -5   8   7    7.00    2.21
  -5  -8  -6    4.79    1.72
  -5   8   6    6.61    2.21
  -5  -8  -5   36.82    3.46
  -5   8   5   41.38    3.89
  -5  -8  -5   37.61    3.17
  -5  -8  -4   30.81    3.12
  -5   8   4   28.51    3.47
  -5  -8  -4   29.80    2.37
  -5  -8  -4   30.26    2.87
  -5  -8  -3   11.68    2.09
  -5   8   3    8.48    2.36
  -5  -8  -3   10.56    2.24
  -5  -8  -3    9.32    1.51
  -5   8   2   12.85    2.57
  -5  -8  -2   12.38    1.61
  -5   8   1    1.42    1.83
  -5  -8  -1    3.29    1.11
  -5   8   0    4.56    2.02
  -5  -8   0    5.55    1.25
  -5  -8   1    1.73    1.07
  -5  -8   2    9.96    2.01
  -5  -8   2   13.25    1.62
  -5  -8   3   13.16    2.23
  -5   8  -3   10.61    2.36
  -5  -8   3   10.26    1.56
  -5  -8   4   36.30    3.21
  -5   8  -4   27.50    3.11
  -5  -8   4   31.00    2.37
  -5  -8   5   36.76    3.32
  -5   8  -5   38.27    3.62
  -5  -8   5   33.54    2.43
  -5  -8   6    2.85    1.69
  -5   8  -6    4.38    1.92
  -5  -8   7    6.12    1.85
  -5   8  -7    4.00    1.80
  -5  -8   8    3.25    1.72
  -5  -8   8    1.13    1.55
  -5   8  -8    1.82    1.62
  -5  -8   9   13.60    2.41
  -5  -8   9   12.56    2.25
  -5   8  -9   11.18    2.14
  -5  -8  10    4.37    1.81
  -5  -8  10    5.63    1.89
  -5   8 -10    3.24    1.70
  -5  -8  11    2.42    1.73
  -5  -8  11    3.35    1.68
  -5   8 -11    3.80    1.71
  -5  -8  12    1.90    1.56
  -5   8 -12    2.14    1.50
  -5   8 -13    4.96    1.69
  -5  -8  13    7.59    1.93
  -5   8 -14    6.50    1.62
  -5  -8  14   15.83    2.34
  -5  -8  15    0.14    1.40
  -5  -8  16    6.29    1.75
  -5  -8  17    0.70    1.39
  -5  -8  18    1.02    1.48
  -5  -8  18    1.78    1.43
  -5  -8  19    1.13    1.37
  -5  -8  19    3.18    1.47
  -5  -8  20    0.95    1.36
  -5  -8  20   -0.25    1.24
  -5  -8  21    2.98    1.51
  -5  -8  21    4.32    1.49
  -5  -8  22    1.71    1.34
  -5  -8  22    0.67    1.14
  -5  -8  23    1.36    1.17
  -5  -8  23    1.15    1.08
  -5  -9 -21    0.36    1.14
  -5  -9 -20    0.13    1.30
  -5  -9 -19    2.43    1.54
  -5  -9 -18   -0.15    1.49
  -5  -9 -17    3.78    1.60
  -5  -9 -17    2.60    1.68
  -5  -9 -16    4.23    1.71
  -5  -9 -16    5.45    1.93
  -5  -9 -15    3.02    1.68
  -5  -9 -15    5.49    2.04
  -5  -9 -14    2.72    1.43
  -5  -9 -14    3.44    1.92
  -5   9  13   -0.30    1.26
  -5  -9 -13   -0.81    1.50
  -5  -9 -13    0.18    1.73
  -5  -9 -12    0.54    1.39
  -5   9  12   -0.16    1.40
  -5  -9 -11    1.48    1.38
  -5   9  11    0.69    1.64
  -5  -9 -10    2.66    1.52
  -5   9  10    0.54    1.63
  -5  -9  -9    4.93    1.65
  -5   9   9    3.12    1.81
  -5  -9  -8   -0.13    1.30
  -5   9   8   -0.19    1.71
  -5  -9  -8   -0.18    0.91
  -5  -9  -7   12.44    1.58
  -5  -9  -7   16.04    2.22
  -5  -9  -6    2.13    1.51
  -5   9   6    1.14    1.83
  -5  -9  -6    1.90    1.07
  -5  -9  -5    0.80    1.43
  -5   9   5    0.76    1.79
  -5  -9  -5   -0.54    0.90
  -5  -9  -4    1.62    1.51
  -5   9   4    2.10    1.89
  -5  -9  -4    1.08    1.00
  -5  -9  -3    6.20    1.76
  -5   9   3    8.94    2.41
  -5  -9  -3    3.25    1.16
  -5  -9  -2    7.93    1.87
  -5   9   2   10.61    2.45
  -5  -9  -2   10.22    1.53
  -5   9   1   20.59    2.99
  -5  -9  -1   16.92    1.81
  -5   9   0    0.38    1.83
  -5  -9   0    0.27    0.95
  -5  -9   1   16.31    1.81
  -5  -9   2   10.08    2.25
  -5  -9   2    6.50    1.34
  -5   9  -3    3.50    1.87
  -5  -9   3    4.71    1.82
  -5  -9   3    3.83    1.19
  -5  -9   4    2.18    1.69
  -5   9  -4    0.91    1.77
  -5  -9   4    3.92    1.86
  -5  -9   5    0.59    1.44
  -5   9  -5    0.18    1.75
  -5  -9   5    2.41    1.70
  -5  -9   6    1.93    1.68
  -5  -9   6    0.60    1.52
  -5   9  -6    1.26    1.70
  -5  -9   7   15.57    2.33
  -5  -9   7   14.37    2.31
  -5   9  -7    8.84    2.16
  -5  -9   8    1.36    1.66
  -5  -9   8    0.30    1.50
  -5   9  -8    0.52    1.66
  -5  -9   9    5.49    1.96
  -5  -9   9    7.57    1.99
  -5   9  -9    3.79    1.83
  -5  -9  10    2.45    1.68
  -5  -9  10    0.89    1.54
  -5   9 -10    1.18    1.49
  -5  -9  11    1.53    1.60
  -5  -9  11   -1.03    1.46
  -5   9 -11   -0.16    1.54
  -5  -9  12    2.14    1.59
  -5  -9  12    1.17    1.58
  -5   9 -12   -0.16    1.34
  -5   9 -13    0.29    1.36
  -5  -9  13   -0.15    1.42
  -5  -9  13    0.73    1.40
  -5  -9  14    3.29    1.73
  -5  -9  14    1.15    1.43
  -5  -9  15    3.39    1.79
  -5  -9  15    4.08    1.63
  -5  -9  16    6.85    1.72
  -5  -9  17    3.84    1.52
  -5  -9  18    1.90    1.35
  -5  -9  19    2.05    1.30
  -5  -9  20   -0.34    1.09
  -5  -9  21    0.35    1.15
  -5  -9  21    1.05    1.02
  -5  -9  22    1.49    1.14
  -5  -9  22   -0.19    0.94
  -5 -10 -19    0.12    1.15
  -5 -10 -18   -0.27    1.27
  -5 -10 -17    3.48    1.59
  -5 -10 -16    2.06    1.34
  -5 -10 -16    0.77    1.58
  -5 -10 -15   -0.62    1.20
  -5 -10 -15    0.33    1.63
  -5 -10 -14    0.25    1.15
  -5 -10 -14    1.02    1.74
  -5 -10 -13    8.09    1.72
  -5 -10 -13    7.90    2.22
  -5 -10 -12   -0.51    1.23
  -5  10  12   -1.08    1.42
  -5 -10 -11    1.92    1.43
  -5  10  11    0.49    1.47
  -5 -10 -10    4.13    1.57
  -5  10  10    0.52    1.44
  -5 -10  -9    0.13    1.27
  -5  10   9    1.24    1.72
  -5 -10  -8    0.79    1.23
  -5  10   8    2.37    1.87
  -5 -10  -7    2.63    1.52
  -5  10   7    4.82    2.02
  -5 -10  -6    4.38    1.60
  -5  10   6    1.88    1.81
  -5 -10  -5    4.04    1.66
  -5  10   5    2.09    1.89
  -5 -10  -4    9.69    1.92
  -5  10   4    5.74    2.17
  -5 -10  -3    2.89    1.63
  -5  10   3    2.69    2.00
  -5 -10  -3    2.26    1.98
  -5 -10  -2   10.01    2.02
  -5 -10  -2    9.99    2.38
  -5 -10  -2   10.27    1.48
  -5 -10  -1   -0.97    1.54
  -5  10   1   -0.19    1.80
  -5 -10  -1    0.51    1.81
  -5 -10  -1   -0.52    0.92
  -5  10   0    1.54    1.98
  -5 -10   0    1.52    1.89
  -5 -10   0    2.44    1.05
  -5 -10   1   -0.33    1.73
  -5 -10   2   10.37    2.33
  -5  10  -3    0.38    1.77
  -5 -10   3    3.24    1.86
  -5  10  -4    3.78    1.97
  -5 -10   4    5.43    1.89
  -5  10  -5    2.43    1.88
  -5 -10   5    7.44    2.00
  -5 -10   6    3.56    1.83
  -5 -10   6    1.72    1.70
  -5  10  -6    0.55    1.62
  -5 -10   7    3.71    1.80
  -5 -10   7    2.62    1.69
  -5  10  -7    1.81    1.76
  -5 -10   8    1.48    1.48
  -5 -10   8    1.07    1.68
  -5  10  -8    1.42    1.74
  -5 -10   9    0.74    1.49
  -5 -10   9    1.21    1.55
  -5  10  -9    0.17    1.49
  -5 -10  10    4.41    1.68
  -5 -10  10    5.35    1.88
  -5  10 -10    1.35    1.58
  -5 -10  11    0.73    1.37
  -5 -10  11    1.46    1.53
  -5  10 -11    0.97    1.50
  -5 -10  12   -0.14    1.44
  -5 -10  12    0.86    1.41
  -5  10 -12    0.15    1.32
  -5 -10  13   11.37    2.06
  -5 -10  13   10.82    2.03
  -5 -10  14   -0.14    1.36
  -5 -10  14    0.81    1.31
  -5 -10  15    0.14    1.32
  -5 -10  15    0.26    1.27
  -5 -10  16    5.61    1.63
  -5 -10  16    4.48    1.54
  -5 -10  17    4.00    1.52
  -5 -10  17    4.48    1.56
  -5 -10  18    0.36    1.18
  -5 -10  18    0.33    1.09
  -5 -10  19   -0.22    1.09
  -5 -10  19    0.10    0.98
  -5 -10  20   -1.25    1.09
  -5 -11 -17   -0.24    1.23
  -5 -11 -16   -0.13    1.25
  -5 -11 -15    0.28    1.38
  -5 -11 -14    1.22    1.54
  -5 -11 -13    2.11    1.28
  -5 -11 -13    5.58    1.93
  -5 -11 -12   -0.68    1.14
  -5 -11 -12    0.99    1.63
  -5  11  12    0.56    1.26
  -5 -11 -11   -0.23    1.11
  -5  11  11   -0.15    1.39
  -5 -11 -10    0.24    1.12
  -5  11  10   -0.16    1.37
  -5 -11  -9    0.36    1.19
  -5  11   9   -0.50    1.49
  -5 -11  -8    1.95    1.37
  -5  11   8    0.34    1.46
  -5 -11  -7    3.98    1.43
  -5  11   7   -0.35    1.57
  -5 -11  -6    1.52    1.31
  -5  11   6    0.71    1.59
  -5 -11  -5    0.64    1.30
  -5  11   5    0.54    1.65
  -5  11   4   -0.18    1.62
  -5 -11  -4    4.84    1.62
  -5 -11  -3    3.18    1.55
  -5  11   3    2.04    1.72
  -5 -11  -2    3.37    1.54
  -5  11   2   -0.75    1.64
  -5 -11  -1    7.07    1.79
  -5  11   1    1.70    1.80
  -5 -11  -1    8.95    2.33
  -5 -11   0    0.69    1.37
  -5  11   0    0.19    1.79
  -5 -11   0    2.25    1.88
  -5 -11   1    7.39    1.81
  -5 -11   1   11.95    2.43
  -5 -11   2    5.89    2.17
  -5  11  -3   -0.37    1.70
  -5 -11   3    1.48    1.88
  -5  11  -4    1.86    1.85
  -5 -11   4    0.81    1.67
  -5  11  -5   -0.18    1.60
  -5 -11   5    0.64    1.62
  -5 -11   6    0.63    1.50
  -5  11  -6    0.90    1.62
  -5 -11   7    5.05    1.89
  -5  11  -7    0.18    1.59
  -5 -11   8    1.80    1.62
  -5  11  -8    1.21    1.58
  -5 -11   9    0.55    1.34
  -5 -11   9    0.15    1.52
  -5  11  -9   -0.50    1.46
  -5 -11  10    3.35    1.58
  -5 -11  10    0.57    1.40
  -5  11 -10    0.96    1.45
  -5 -11  11    0.79    1.34
  -5 -11  11   -0.14    1.37
  -5  11 -11   -0.15    1.33
  -5  11 -12    0.28    1.25
  -5 -11  12    1.03    1.30
  -5 -11  12   -0.13    1.37
  -5 -11  13    5.61    1.57
  -5 -11  13    3.46    1.52
  -5 -11  14   -0.12    1.20
  -5 -11  14   -0.49    1.21
  -5 -11  15   -0.23    1.15
  -5 -11  15   -0.69    1.21
  -5 -11  16   -0.11    1.11
  -5 -11  16   -0.33    1.11
  -5 -11  17    0.52    1.07
  -5 -11  17    2.02    1.11
  -5 -12 -14   -1.01    1.26
  -5 -12 -13   -0.81    1.37
  -5 -12 -12    0.29    1.41
  -5 -12 -11    0.15    1.48
   5  12 -11   -0.53    1.33
  -5  12  11   -0.38    1.17
  -5  12  10    0.83    1.35
  -5  12   9   -0.58    1.40
  -5 -12  -8    0.53    1.11
  -5  12   8   -0.30    1.32
  -5 -12  -7    1.73    1.15
  -5  12   7    0.63    1.46
  -5 -12  -6    0.33    1.10
  -5  12   6    0.32    1.48
  -5 -12  -5    4.19    1.44
  -5  12   5    0.50    1.49
  -5 -12  -4    1.50    1.24
  -5  12   4   -0.84    1.62
  -5 -12  -3    2.35    1.34
  -5  12   3    0.34    1.54
  -5 -12  -2   -0.48    1.17
  -5  12   2    2.62    1.78
  -5 -12  -1    1.83    1.33
  -5  12   1   -0.35    1.59
  -5 -12   0    1.73    1.37
  -5  12   0    0.89    1.68
  -5 -12   1    1.74    1.36
  -5 -12   1    1.79    1.78
  -5 -12   2    0.25    1.28
  -5 -12   2   -0.80    1.62
  -5 -12   3    2.22    1.37
  -5  12  -3    0.52    1.56
  -5 -12   3    2.99    1.79
  -5 -12   4   -0.49    1.22
  -5 -12   4    0.62    1.57
  -5  12  -4    0.87    1.56
  -5 -12   5    4.98    1.91
  -5  12  -5    1.70    1.69
  -5 -12   6    3.83    1.76
  -5  12  -6   -0.50    1.56
  -5 -12   7    1.71    1.63
  -5  12  -7    0.65    1.50
  -5 -12   8    1.11    1.50
  -5  12  -8   -0.16    1.39
  -5 -12   9    1.21    1.42
  -5  12  -9    1.34    1.42
  -5 -12  10    3.74    1.52
  -5  12 -10    0.56    1.28
  -5  12 -11   -0.26    1.16
  -5 -12  11    0.25    1.19
   5  12  11    0.13    1.29
  -5 -12  12   -0.35    1.18
  -5 -12  13   -1.11    1.23
  -5  13   8    0.38    1.20
   5  13  -7    1.28    1.45
  -5  13   7    0.13    1.33
   5  13  -6    1.82    1.47
  -5  13   6   -0.42    1.29
  -5  13   5    0.14    1.31
  -5  13   4    0.44    1.42
  -5  13   3    0.45    1.56
  -5 -13  -2    1.61    1.04
  -5  13   2   -0.15    1.42
  -5 -13  -1    1.35    1.03
  -5  13   1    0.31    1.48
  -5 -13   0   -0.49    1.01
  -5  13   0    0.47    1.51
  -5 -13   1    0.60    1.01
  -5 -13   2    0.90    1.07
  -5  13  -2    0.47    1.49
  -5 -13   3    1.00    1.04
  -5  13  -3    0.62    1.51
  -5 -13   4    0.70    1.02
  -5  13  -4   -0.60    1.35
  -5 -13   5    1.09    1.04
  -5 -13   5   -0.66    1.32
  -5  13  -5    0.15    1.31
  -5 -13   6   -0.10    0.95
  -5 -13   6    0.13    1.26
   5  13   6   -0.16    1.45
  -5  13  -6    0.14    1.39
  -5 -13   7    2.28    1.11
  -5 -13   7   -0.12    1.28
   5  13   7    0.59    1.41
  -5  13  -7    2.06    1.40
  -5 -13   8   -0.12    1.24
   5  13   8   -0.14    1.30
  -5  13  -8   -0.13    1.17
  -6   0   0    3.78    0.95
  -6   0   0    5.22    1.67
  -6   0   0    3.08    0.87
  -6   0  -1   -0.27    0.77
  -6   0   1   -0.61    1.36
  -6   0  -1   -0.12    1.32
  -6   0  -1   -0.07    0.73
  -6   0   1   -0.39    0.72
  -6   0  -2   -0.21    0.85
  -6   0   2   -0.19    0.69
  -6   0  -2   -0.24    1.32
  -6   0  -2   -0.07    0.79
  -6   0  -3   13.24    1.54
  -6   0  -3    9.68    1.91
  -6   0   3   11.73    1.44
  -6   0   3   11.80    1.26
  -6   0  -3   12.80    1.52
  -6   0  -4   50.73    3.54
  -6   0  -4   48.10    2.89
  -6   0   4   47.19    2.66
  -6   0   4   53.76    3.82
  -6   0   4   44.27    2.38
  -6   0  -4   46.68    2.77
  -6   0  -5   24.11    2.67
  -6   0  -5   18.67    1.93
  -6   0   5   19.46    1.51
  -6   0   5   21.45    1.82
  -6   0  -5   19.80    1.89
  -6   0  -6   59.72    3.97
  -6   0  -6   54.30    3.32
  -6   0   6   56.24    2.76
  -6   0   6   61.59    3.08
  -6   0   6   61.90    4.18
  -6   0  -6   55.96    3.27
  -6   0  -7   58.89    4.07
  -6   0  -7   47.94    3.22
  -6   0   7   50.99    2.69
  -6   0   7   54.42    4.03
  -6   0   7   54.70    2.88
  -6   0  -7   51.77    3.17
  -6   0  -8   57.94    3.63
  -6   0   8   61.86    3.11
  -6   0   8   63.93    4.41
  -6   0   8   70.72    3.30
  -6   0  -8   66.23    3.68
  -6   0  -9  114.24    5.39
  -6   0   9  120.54    4.75
  -6   0   9  116.20    6.23
  -6   0  -9  112.67    5.29
  -6   0 -10   24.81    2.56
  -6   0 -10   22.55    2.53
  -6   0  10   23.83    2.03
  -6   0  10   26.88    3.08
  -6   0 -11   -0.13    1.41
  -6   0 -11    0.51    1.49
  -6   0  11    0.61    0.94
  -6   0  11   -0.18    1.77
  -6   0 -12   30.34    2.94
  -6   0 -12   32.92    3.07
  -6   0  12   30.44    2.38
  -6   0  12   29.46    3.49
  -6   0 -13  112.29    5.82
  -6   0 -13  112.61    5.71
  -6   0  13  103.27    4.77
  -6   0  13  105.20    6.44
  -6   0 -14   77.42    4.66
  -6   0  14   65.21    3.69
  -6   0  14   63.97    5.02
  -6   0  15   70.27    3.93
  -6   0  15   79.33    5.54
  -6   0  16    6.02    2.39
  -6   0  16    6.01    1.48
  -6   0  17   25.68    2.47
  -6   0  17   24.78    3.49
  -6   0  18    1.31    2.04
  -6   0 -18    1.16    1.81
  -6   0  18    1.11    1.22
  -6   0  19   -1.34    2.08
  -6   0 -19   -1.53    1.74
  -6   0  19    2.55    1.35
  -6   0  20    6.36    2.51
  -6   0 -20   12.85    2.59
  -6   0  20    9.37    1.79
  -6   0  21    0.23    1.93
  -6   0 -21   -0.85    1.70
  -6   0  21   -0.26    1.32
  -6   0  22    1.37    2.04
  -6   0 -22    5.87    2.09
  -6   0  22    5.56    1.59
  -6   0 -23    2.29    1.67
  -6   0  23   -0.22    1.84
  -6   0  23    0.66    1.26
  -6   0 -24   -0.95    1.61
  -6   0  24    0.22    1.88
  -6   0  24   -0.51    1.26
  -6   0 -25   -1.35    1.55
  -6   0  25   -0.42    1.81
  -6   0  25   -0.12    1.08
  -6   0 -26    4.18    1.62
  -6   0  26    1.97    1.95
  -6   0  26    1.83    1.23
  -6   0 -27    2.92    1.42
  -6   0  27    0.36    1.56
  -6  -1 -27    0.74    1.26
  -6   1  27   -0.51    1.46
  -6  -1 -26    0.95    1.31
  -6   1  26    0.86    1.05
  -6  -1 -25    1.46    1.47
  -6   1  25    2.57    1.37
  -6  -1 -24    7.08    1.95
  -6   1  24    6.38    1.54
  -6  -1 -23    3.23    1.77
  -6   1  23    2.04    1.32
  -6  -1 -22    0.84    1.62
  -6   1  22   -0.13    1.25
  -6  -1 -21    4.76    2.05
  -6   1  21    5.16    1.52
  -6  -1 -20    3.75    1.95
  -6   1  20    2.55    1.34
  -6  -1 -19    7.62    2.19
  -6   1  19    2.73    1.32
  -6  -1 -18    5.84    2.04
  -6   1  18    3.59    1.39
  -6  -1 -17   24.48    2.99
  -6   1  17   19.11    2.13
  -6   1  16    0.76    1.04
  -6  -1 -15   15.50    2.61
  -6   1  15   13.75    1.79
  -6  -1 -14    8.73    2.10
  -6   1  14    6.81    1.35
  -6  -1 -13    4.04    1.89
  -6  -1 -13    0.99    1.61
  -6   1  13    3.28    1.10
  -6  -1 -12  132.75    6.14
  -6  -1 -12  131.82    6.16
  -6   1  12  115.36    4.98
  -6  -1 -11   12.02    2.17
  -6  -1 -11   10.59    2.13
  -6   1  11    8.75    1.33
  -6  -1 -10  213.72    8.21
  -6   1  10  206.79    7.04
  -6  -1 -10  211.18    8.14
  -6  -1  -9   12.68    1.89
  -6  -1  -9   13.93    2.08
  -6   1   9    9.98    1.24
  -6  -1  -8    9.47    1.72
  -6  -1  -8    9.46    1.76
  -6   1   8   10.41    1.27
  -6  -1  -7   38.76    2.91
  -6   1   7   39.01    2.30
  -6  -1  -7   39.60    2.87
  -6  -1  -6    9.96    1.60
  -6  -1  -6    8.94    1.65
  -6  -1  -6    6.89    1.79
  -6   1   6    9.34    1.27
  -6  -1  -5   31.22    2.85
  -6  -1  -5   28.30    2.34
  -6   1   5   27.24    1.91
  -6  -1  -5   31.17    2.34
  -6  -1  -4   27.28    2.72
  -6  -1  -4   26.52    2.22
  -6   1   4   25.67    1.88
  -6  -1  -4   27.20    2.18
  -6  -1  -3   45.03    3.31
  -6  -1  -3   43.33    2.75
  -6   1   3   42.50    2.37
  -6  -1  -3   44.82    2.70
  -6  -1  -2   23.33    1.98
  -6  -1  -2   24.67    2.59
  -6  -1  -2   26.41    2.07
  -6  -1  -1   15.17    1.57
  -6  -1  -1   20.86    2.48
  -6  -1  -1   17.01    1.70
  -6   1   1   16.03    1.36
  -6  -1   0  193.07    7.60
  -6  -1   0  181.98    6.27
  -6   1   0  177.34    6.06
  -6  -1   0  178.19    5.98
  -6  -1   0  200.00    6.62
  -6   1   0  181.87    6.03
  -6  -1   1   14.40    2.09
  -6  -1   1   17.48    1.47
  -6   1  -1   17.68    1.58
  -6  -1   1   18.91    1.50
  -6  -1   1   16.32    1.63
  -6   1  -1   16.84    1.48
  -6   1  -2   22.57    1.82
  -6  -1   2   23.63    1.66
  -6   1  -2   26.18    1.80
  -6   1  -3   43.78    2.64
  -6  -1   3   40.14    2.28
  -6  -1   3   47.77    2.71
  -6   1  -3   42.50    2.44
  -6   1  -4   25.85    2.12
  -6  -1   4   29.30    1.92
  -6  -1   4   28.38    2.19
  -6  -1   4   30.19    2.94
  -6   1  -4   26.43    2.00
  -6   1  -5   25.11    2.22
  -6  -1   5   28.65    1.96
  -6  -1   5   29.95    2.21
  -6  -1   5   30.55    2.98
  -6   1  -5   27.12    2.10
  -6   1  -6    9.08    1.45
  -6   1  -6    9.64    1.55
  -6  -1   6    9.06    1.27
  -6  -1   6   10.24    1.33
  -6  -1   6    9.71    1.49
  -6  -1   6    8.87    2.01
  -6   1  -7   39.40    2.68
  -6   1  -7   39.08    2.84
  -6  -1   7   35.88    2.36
  -6  -1   7   36.72    2.40
  -6  -1   7   40.50    3.50
  -6  -1   7   41.33    2.62
  -6   1  -8    9.78    1.65
  -6  -1   8   10.03    2.14
  -6   1  -8    7.87    1.62
  -6  -1   8    7.68    1.23
  -6  -1   8    8.87    1.36
  -6  -1   8    8.60    1.49
  -6   1  -9   12.81    1.93
  -6   1  -9   13.60    2.00
  -6  -1   9    9.06    1.33
  -6  -1   9   10.92    1.55
  -6  -1   9   11.49    1.65
  -6  -1   9   14.27    2.58
  -6   1 -10  206.41    8.04
  -6   1 -10  212.43    8.21
  -6  -1  10  203.04    7.20
  -6  -1  10  213.83    7.54
  -6   1 -11   13.98    2.25
  -6   1 -11    9.73    2.01
  -6  -1  11    7.75    1.40
  -6  -1  11    8.91    1.57
  -6  -1  11   10.92    2.63
  -6   1 -12  120.66    5.96
  -6  -1  12  116.81    4.92
  -6  -1  12  125.51    5.36
  -6   1 -13    3.48    1.76
  -6  -1  13    4.78    1.18
  -6  -1  13    4.13    2.10
  -6  -1  13    3.82    1.28
  -6   1 -14    9.16    2.09
  -6  -1  14    5.72    1.22
  -6  -1  14    4.46    2.15
  -6  -1  14    8.53    1.56
  -6  -1  15   10.62    2.61
  -6  -1  15   10.08    1.47
  -6  -1  15   12.20    1.82
  -6  -1  16    1.65    2.03
  -6  -1  16    1.65    1.16
  -6  -1  17   18.98    3.09
  -6  -1  17   21.80    2.34
  -6  -1  18    3.72    2.28
  -6   1 -18    4.01    1.88
  -6  -1  18    5.57    1.57
  -6  -1  19    2.24    2.09
  -6   1 -19    6.28    2.02
  -6  -1  19    4.17    1.50
  -6  -1  20    0.91    2.02
  -6   1 -20    3.25    1.93
  -6  -1  20    3.33    1.50
  -6  -1  21    4.14    2.28
  -6   1 -21    4.47    1.97
  -6  -1  21    2.96    1.38
  -6  -1  22    0.92    2.07
  -6   1 -22    0.34    1.67
  -6  -1  22    0.67    1.22
  -6   1 -23    0.83    1.65
  -6  -1  23    0.45    1.99
  -6  -1  23    1.47    1.31
  -6   1 -24    6.28    1.97
  -6  -1  24    4.20    2.34
  -6  -1  24    7.92    1.75
  -6   1 -25    4.27    1.75
  -6  -1  25    4.02    2.22
  -6  -1  25    3.35    1.38
  -6   1 -26    0.99    1.34
  -6  -1  26    0.80    1.78
  -6  -1  26    0.82    1.10
  -6   1 -27   -0.13    1.29
  -6  -1  27    0.11    1.00
  -6  -1  27    0.55    1.67
  -6   2  27   -1.40    1.40
  -6  -2 -26    2.60    1.40
  -6   2  26   -0.34    1.47
  -6  -2 -25    3.80    1.55
  -6   2  25    0.18    1.64
  -6   2  25    2.99    1.27
  -6  -2 -24    0.91    1.53
  -6   2  24    1.16    1.69
  -6   2  24    0.11    1.12
  -6  -2 -23    1.43    1.56
  -6   2  23    0.20    1.76
  -6   2  23    0.24    1.11
  -6  -2 -22    4.77    1.94
  -6   2  22   -0.21    1.84
  -6   2  22    3.06    1.29
  -6  -2 -21   10.59    2.35
  -6   2  21   11.07    1.85
  -6  -2 -20    1.02    1.71
  -6   2  20    1.05    1.83
  -6   2  20    0.24    1.05
  -6  -2 -19    0.34    1.69
  -6   2  19   -0.42    1.90
  -6   2  19    0.59    1.08
  -6  -2 -18    0.17    1.70
  -6   2  18    1.88    1.93
  -6   2  18    0.34    1.02
  -6  -2 -17   12.28    2.38
  -6   2  17   12.51    2.67
  -6   2  17   10.39    1.67
  -6  -2 -16   12.35    2.58
  -6   2  16   12.47    2.66
  -6   2  16   13.60    1.74
  -6  -2 -15   32.84    3.38
  -6   2  15   26.26    2.29
  -6   2  15   26.66    3.40
  -6  -2 -14    3.87    2.00
  -6   2  14    4.78    2.12
  -6   2  14    2.84    1.06
  -6  -2 -13   28.94    3.01
  -6  -2 -13   23.10    2.84
  -6   2  13   24.52    1.99
  -6   2  13   25.08    3.28
  -6  -2 -12   42.82    3.58
  -6   2  12   42.24    2.55
  -6   2  12   44.43    3.94
  -6  -2 -12   45.83    3.56
  -6  -2 -11   45.67    3.60
  -6   2  11   53.02    4.38
  -6  -2 -11   49.74    3.59
  -6  -2 -10   36.13    3.12
  -6   2  10   26.64    3.24
  -6  -2 -10   33.77    2.96
  -6  -2  -9  177.95    7.31
  -6   2   9  173.59    7.89
  -6  -2  -9  177.47    7.19
  -6  -2  -8   36.75    3.06
  -6   2   8   46.24    3.74
  -6  -2  -8   39.90    2.98
  -6  -2  -7   79.97    4.60
  -6  -2  -7   75.94    4.22
  -6   2   7   77.63    4.81
  -6  -2  -7   74.74    4.05
  -6  -2  -6   48.58    3.32
  -6  -2  -6   51.80    3.68
  -6   2   6   49.18    2.46
  -6   2   6   56.27    4.01
  -6  -2  -6   54.16    3.32
  -6  -2  -5   51.50    3.60
  -6  -2  -5   50.75    3.21
  -6   2   5   48.76    2.43
  -6   2   5   51.96    3.80
  -6  -2  -5   51.23    3.17
  -6  -2  -4   17.43    2.21
  -6  -2  -4   14.57    1.82
  -6  -2  -4   14.93    1.59
  -6   2   4   16.62    1.41
  -6  -2  -4   17.64    1.93
  -6  -2  -3   52.61    3.50
  -6  -2  -3   42.71    2.90
  -6  -2  -3   46.63    2.67
  -6   2   3   45.78    2.37
  -6  -2  -3   51.40    3.07
  -6  -2  -2   53.45    3.59
  -6  -2  -2   59.08    3.21
  -6  -2  -2   51.27    2.78
  -6   2   2   50.51    2.55
  -6  -2  -2   59.74    3.25
  -6  -2  -1   43.00    3.32
  -6   2   1   47.29    3.44
  -6  -2  -1   43.06    2.72
  -6  -2  -1   45.89    2.54
  -6  -2  -1   47.05    2.87
  -6  -2   0   21.25    2.39
  -6   2   0   19.42    2.40
  -6  -2   0   20.28    1.75
  -6   2   0   16.59    1.46
  -6  -2   0   21.22    1.72
  -6  -2   0   21.17    1.95
  -6   2  -1   46.67    3.42
  -6  -2   1   38.81    2.37
  -6   2  -1   41.11    2.40
  -6  -2   1   43.65    3.31
  -6  -2   1   42.84    2.47
  -6   2  -2   55.32    3.84
  -6   2  -2   54.63    2.94
  -6  -2   2   59.94    2.96
  -6   2  -3   46.37    2.49
  -6   2  -3   50.91    3.49
  -6   2  -3   46.77    2.78
  -6  -2   3   43.73    2.57
  -6  -2   3   50.42    2.93
  -6   2  -4   14.99    1.53
  -6   2  -4   17.72    2.31
  -6   2  -4   17.07    1.82
  -6  -2   4   15.73    1.61
  -6  -2   4   17.76    1.87
  -6   2  -5   49.98    2.86
  -6   2  -5   61.99    3.96
  -6   2  -5   49.62    3.10
  -6  -2   5   49.71    2.94
  -6  -2   5   54.09    2.94
  -6  -2   5   52.04    3.09
  -6  -2   5   57.48    3.99
  -6   2  -6   45.61    2.80
  -6   2  -6   54.61    3.85
  -6   2  -6   43.67    3.01
  -6  -2   6   45.28    2.83
  -6  -2   6   44.00    2.77
  -6  -2   6   50.73    3.01
  -6  -2   6   53.93    3.95
  -6   2  -7   65.13    3.63
  -6   2  -7   76.87    4.68
  -6   2  -7   75.62    4.13
  -6  -2   7   70.19    3.67
  -6  -2   7   80.60    3.82
  -6  -2   7   80.11    3.89
  -6  -2   7   82.91    4.90
  -6   2  -8   41.40    3.08
  -6  -2   8   40.09    2.74
  -6  -2   8   38.00    2.66
  -6  -2   8   45.23    2.95
  -6   2  -9  179.35    7.34
  -6  -2   9  168.99    6.66
  -6  -2   9  177.28    6.84
  -6  -2   9  201.97    8.38
  -6  -2   9  199.29    7.01
  -6   2 -10   33.74    3.04
  -6  -2  10   30.89    2.47
  -6  -2  10   35.06    2.67
  -6  -2  10   36.63    3.66
  -6   2 -11   52.05    3.71
  -6  -2  11   42.55    2.93
  -6  -2  11   50.29    3.23
  -6  -2  11   54.39    4.37
  -6   2 -12   49.56    3.76
  -6  -2  12   43.12    2.98
  -6  -2  12   52.18    3.31
  -6  -2  12   52.32    4.34
  -6   2 -13   23.48    2.82
  -6  -2  13   25.10    2.26
  -6  -2  13   28.85    2.52
  -6  -2  13   24.41    3.24
  -6   2 -14    3.42    1.77
  -6  -2  14    2.87    1.17
  -6  -2  14    2.88    2.04
  -6  -2  14    3.47    1.40
  -6   2 -15   30.35    3.21
  -6  -2  15   27.36    2.40
  -6  -2  15   29.91    2.65
  -6  -2  15   31.17    3.69
  -6  -2  16   11.19    1.69
  -6  -2  16   13.42    2.81
  -6  -2  16   15.62    2.02
  -6  -2  17    7.22    1.45
  -6  -2  17    9.19    2.57
  -6  -2  17    7.98    1.64
  -6  -2  18   -0.21    1.83
  -6  -2  18    0.53    0.94
  -6  -2  18    1.70    1.35
  -6   2 -19    0.52    1.66
  -6  -2  19    2.41    2.09
  -6  -2  19    1.25    1.02
  -6  -2  19    1.47    1.30
  -6   2 -20    0.87    1.69
  -6  -2  20    0.89    2.02
  -6  -2  20    0.54    1.31
  -6   2 -21   12.59    2.48
  -6  -2  21    5.15    2.26
  -6  -2  21   10.76    2.02
  -6   2 -22    4.17    1.91
  -6  -2  22    4.02    2.22
  -6  -2  22    4.49    1.61
  -6   2 -23    0.51    1.61
  -6  -2  23   -1.10    1.95
  -6  -2  23    0.40    1.22
  -6   2 -24   -0.32    1.56
  -6  -2  24   -1.07    1.86
  -6  -2  24    0.26    1.21
  -6   2 -25    3.20    1.67
  -6  -2  25    0.41    1.85
  -6  -2  25    1.75    1.27
  -6   2 -26   -0.42    1.33
  -6  -2  26    0.23    1.12
  -6  -2  26    1.34    1.73
  -6   2 -27    0.51    1.23
  -6  -2  27    2.24    1.13
  -6  -2  27   -0.17    1.57
  -6  -3 -26   -0.25    1.15
  -6   3  26   -0.76    1.46
  -6  -3 -25    0.54    1.34
  -6   3  25   -0.17    1.44
  -6  -3 -24    3.22    1.74
  -6   3  24    1.00    0.96
  -6   3  24   -0.89    1.52
  -6  -3 -23    2.94    1.63
  -6   3  23    1.92    1.08
  -6   3  23    0.19    1.55
  -6  -3 -22    2.26    1.67
  -6   3  22   -1.15    1.85
  -6   3  22    1.22    1.08
  -6   3  21    1.58    1.82
  -6   3  21    4.04    1.28
  -6  -3 -20    5.28    2.10
  -6   3  20    2.80    2.03
  -6   3  20    4.70    1.37
  -6  -3 -19    0.17    1.71
  -6   3  19   -0.20    1.78
  -6   3  19   -0.11    0.99
  -6  -3 -18   13.68    2.55
  -6   3  18    8.02    2.32
  -6   3  18   11.84    1.69
  -6  -3 -17    0.68    1.69
  -6   3  17   -0.20    1.77
  -6   3  17    0.41    0.89
  -6  -3 -16    2.18    1.89
  -6   3  16    0.59    1.85
  -6   3  16    1.16    0.91
  -6   3  15    8.64    2.33
  -6   3  14    4.69    2.09
  -6  -3 -13    7.27    2.13
  -6   3  13    2.74    2.01
  -6  -3 -12   27.03    3.01
  -6   3  12   23.88    2.97
  -6  -3 -12   22.80    2.82
  -6  -3 -11  135.59    6.50
  -6   3  11  129.50    6.79
  -6  -3 -11  137.02    6.34
  -6  -3 -10   73.82    4.68
  -6   3  10   78.45    5.08
  -6  -3 -10   83.51    4.66
  -6  -3  -9  184.80    7.94
  -6   3   9  208.92    8.67
  -6  -3  -9  197.28    7.77
  -6  -3  -8   15.01    2.26
  -6   3   8   17.35    2.56
  -6  -3  -8   19.85    2.44
  -6  -3  -7  119.88    5.76
  -6   3   7  135.19    6.47
  -6  -3  -7  124.33    5.69
  -6  -3  -6   13.89    2.24
  -6  -3  -6   13.75    1.95
  -6   3   6   15.86    2.36
  -6   3   6   15.18    2.39
  -6  -3  -6   13.89    1.96
  -6  -3  -5   53.97    3.68
  -6  -3  -5   47.90    3.34
  -6  -3  -5   54.97    3.26
  -6   3   5   52.44    3.90
  -6   3   5   53.86    3.87
  -6  -3  -5   53.94    3.39
  -6  -3  -4   72.73    4.19
  -6  -3  -4   71.79    3.97
  -6  -3  -4   67.84    3.60
  -6   3   4   80.23    4.64
  -6  -3  -4   74.52    3.97
  -6  -3  -3   14.00    1.86
  -6  -3  -3   13.14    1.69
  -6   3   3   13.99    1.20
  -6   3   3   14.15    2.27
  -6  -3  -3   14.76    2.09
  -6  -3  -3   14.60    1.86
  -6   3   2   31.63    2.89
  -6  -3  -2   29.36    2.65
  -6  -3  -2   30.21    2.44
  -6  -3  -2   26.84    2.16
  -6   3   2   27.18    1.65
  -6   3   2   26.04    2.81
  -6  -3  -2   28.59    2.43
  -6   3   1   20.34    2.50
  -6  -3  -1   17.92    2.22
  -6  -3  -1   18.10    1.92
  -6  -3  -1   18.46    1.85
  -6   3   1   19.54    2.44
  -6   3   1   19.10    1.40
  -6  -3  -1   20.89    2.12
  -6  -3   0    7.47    1.76
  -6   3   0    7.48    1.80
  -6  -3   0    6.21    1.27
  -6   3   0    7.71    1.83
  -6   3   0    7.44    1.15
  -6  -3   0    6.69    1.30
  -6  -3   1   17.53    2.25
  -6   3  -1   18.65    2.40
  -6  -3   1   15.00    1.65
  -6   3  -1   14.45    1.52
  -6  -3   1   16.48    1.69
  -6   3  -2   26.92    2.62
  -6  -3   2   26.10    1.99
  -6   3  -2   29.60    2.15
  -6  -3   2   25.49    2.09
  -6  -3   2   27.49    2.75
  -6   3  -3   13.42    1.66
  -6   3  -3   15.36    2.18
  -6  -3   3   13.66    1.61
  -6   3  -3   18.55    2.41
  -6   3  -4   78.91    4.44
  -6   3  -4   72.10    3.77
  -6  -3   4   67.05    3.73
  -6  -3   4   70.30    3.61
  -6   3  -4   73.24    4.50
  -6   3  -5   60.32    4.00
  -6   3  -5   49.01    3.18
  -6  -3   5   54.25    3.25
  -6  -3   5   53.83    3.17
  -6  -3   5   53.26    3.24
  -6   3  -5   58.73    3.97
  -6  -3   5   57.26    4.02
  -6   3  -6   16.67    2.50
  -6   3  -6   12.40    1.85
  -6  -3   6   12.59    1.82
  -6  -3   6   12.79    1.71
  -6  -3   6   14.58    1.88
  -6   3  -6   16.29    2.33
  -6  -3   6   12.77    2.31
  -6   3  -7  129.74    5.76
  -6  -3   7  121.81    5.43
  -6  -3   7  129.74    5.47
  -6  -3   7  132.62    5.49
  -6  -3   7  134.26    6.51
  -6   3  -8   18.83    2.37
  -6  -3   8   18.29    2.14
  -6  -3   8   19.97    2.13
  -6  -3   8   20.48    2.25
  -6  -3   8   18.53    2.66
  -6   3  -9  192.88    7.88
  -6  -3   9  179.70    7.28
  -6  -3   9  200.21    7.53
  -6  -3   9  215.38    8.79
  -6  -3   9  217.75    7.65
  -6   3 -10   81.08    4.70
  -6  -3  10   74.32    4.10
  -6  -3  10   77.67    4.21
  -6  -3  10   81.95    5.14
  -6   3 -11  136.04    6.34
  -6  -3  11  117.62    5.53
  -6  -3  11  135.00    5.87
  -6  -3  11  142.21    7.02
  -6   3 -12   26.77    2.95
  -6  -3  12   19.80    2.21
  -6  -3  12   23.64    2.38
  -6  -3  12   29.03    3.28
  -6   3 -13    6.45    2.04
  -6  -3  13    5.26    1.54
  -6  -3  13    5.14    1.49
  -6  -3  13    6.99    2.18
  -6   3 -14    8.69    2.15
  -6  -3  14    8.63    1.60
  -6  -3  14    9.73    1.84
  -6  -3  14   11.71    2.53
  -6   3 -15    7.71    2.08
  -6  -3  15    5.59    1.57
  -6  -3  15    6.19    2.11
  -6  -3  15    7.10    1.68
  -6  -3  16    0.24    1.11
  -6  -3  16    2.37    1.93
  -6  -3  16    1.56    1.35
  -6  -3  17    0.49    1.14
  -6  -3  17    0.20    1.75
  -6  -3  17    1.07    1.30
  -6  -3  18    9.84    1.69
  -6  -3  18   14.38    2.13
  -6  -3  18   13.38    2.64
  -6   3 -19    0.88    1.89
  -6  -3  19   -0.12    1.06
  -6  -3  19   -0.84    2.09
  -6  -3  19    0.96    1.31
  -6   3 -20    3.73    2.02
  -6  -3  20    3.29    1.30
  -6  -3  20    1.48    1.87
  -6  -3  20    4.30    1.60
  -6   3 -21    8.13    2.28
  -6  -3  21    5.42    1.38
  -6  -3  21    2.74    1.91
  -6  -3  21    6.35    1.67
  -6   3 -22    5.04    2.00
  -6  -3  22    1.60    1.02
  -6  -3  22    0.63    1.92
  -6  -3  22    2.19    1.44
  -6   3 -23    2.02    1.79
  -6  -3  23    0.62    1.80
  -6  -3  23    2.27    1.32
  -6   3 -24    2.89    1.78
  -6  -3  24    1.03    1.18
  -6  -3  24    0.99    1.83
  -6   3 -25    0.60    1.40
  -6  -3  25    0.73    1.23
  -6  -3  25   -0.38    1.66
  -6   3 -26    1.22    1.37
  -6  -3  26    0.91    1.17
  -6  -3  26    1.73    1.56
  -6   4  25    0.44    1.34
  -6  -4 -25    0.51    1.28
  -6  -4 -24    0.56    1.42
  -6   4  24   -0.16    1.42
  -6  -4 -23    1.49    1.49
  -6   4  23    0.67    1.42
  -6  -4 -22    0.31    1.60
  -6   4  22    0.53    1.51
  -6  -4 -21    6.56    2.02
  -6   4  21    1.47    1.68
  -6  -4 -20    0.84    1.68
  -6   4  20    0.75    1.58
  -6  -4 -19    2.57    1.83
  -6   4  19    0.57    1.77
  -6  -4 -18    5.22    2.40
  -6  -4 -18    6.59    2.19
  -6   4  18    3.82    1.97
  -6  -4 -17    6.64    2.36
  -6  -4 -17   11.85    2.47
  -6   4  17    5.72    2.06
  -6  -4 -16   16.96    2.83
  -6  -4 -16   13.33    2.51
  -6   4  16    7.69    2.28
  -6  -4 -15    6.92    2.31
  -6   4  15    2.77    1.68
  -6  -4 -14    2.25    1.96
  -6   4  14    1.08    1.58
  -6   4  13   15.43    2.54
  -6  -4 -12   18.45    2.63
  -6   4  12   13.98    2.40
  -6  -4 -11   65.39    4.50
  -6   4  11   57.98    4.37
  -6  -4 -10    7.66    2.02
  -6   4  10    8.04    2.12
  -6  -4  -9   62.86    4.20
  -6   4   9   59.74    4.18
  -6  -4  -8    3.35    1.84
  -6   4   8    3.22    1.81
  -6   4   8    3.53    1.86
  -6  -4  -7  183.22    7.68
  -6   4   7  204.81    8.31
  -6  -4  -7  186.75    7.41
  -6  -4  -6    9.79    1.97
  -6  -4  -6    9.82    2.00
  -6   4   6    8.69    2.24
  -6  -4  -5   44.37    3.32
  -6  -4  -5   41.22    3.18
  -6  -4  -5   39.41    2.97
  -6   4   5   47.23    3.85
  -6  -4  -5   43.72    3.21
  -6  -4  -4   91.00    4.82
  -6  -4  -4   82.05    4.51
  -6  -4  -4   92.04    4.49
  -6   4   4   88.51    5.16
  -6  -4  -4   91.72    4.67
  -6   4   3   32.50    2.94
  -6  -4  -3   34.64    2.93
  -6  -4  -3   34.80    2.78
  -6  -4  -3   38.24    2.79
  -6   4   3   36.51    3.41
  -6  -4  -3   36.70    2.90
  -6   4   2    1.62    1.60
  -6   4   2    0.12    1.40
  -6  -4  -2    1.17    1.34
  -6  -4  -2    0.85    1.24
  -6  -4  -2    1.06    1.12
  -6   4   1    8.60    1.98
  -6   4   1    6.21    1.68
  -6  -4  -1    6.60    1.63
  -6  -4  -1    9.42    1.54
  -6  -4   0   21.42    2.37
  -6   4   0   17.08    2.26
  -6  -4   0   19.66    2.00
  -6   4   0   20.14    2.53
  -6  -4   1    7.15    1.70
  -6   4  -1   10.17    1.83
  -6   4  -1    8.31    1.31
[truncated: 113,432 more chars]
