# Supplementary material for: Access to enantioenriched compounds bearing challenging tetrasubstituted stereocenters via kinetic resolution of auxiliary adjacent alcohols
Source: Nat Commun. 2021 Jun 18;12:3735. doi: 10.1038/s41467-021-23990-4 (PMC8213810; doi:10.1038/s41467-021-23990-4)
Supplement: Supplementary file 6 — Supplementary Data 4 [file 41467_2021_23990_MOESM6_ESM.cif]

data_ZHANGHAO_1
_audit_creation_date               2019-10-31
_audit_creation_method
;
Olex2 1.2
(compiled 2018.05.29 svn.r3508 for OlexSys, GUI svn.r5506)
;
_audit_contact_author_address      ?
_audit_contact_author_email        ?
_audit_contact_author_name         ''
_audit_contact_author_phone        ?
_publ_contact_author_id_orcid      ?
_publ_section_references
;
Bourhis, L.J., Dolomanov, O.V., Gildea, R.J., Howard, J.A.K., Puschmann, H.
 (2015). Acta Cryst. A71, 59-75.

Dolomanov, O.V., Bourhis, L.J., Gildea, R.J, Howard, J.A.K. & Puschmann, H.
 (2009), J. Appl. Cryst. 42, 339-341.

Sheldrick, G.M. (2008). Acta Cryst. A64, 112-122.
;
_chemical_formula_moiety           'C29 H26 O3'
_chemical_formula_sum              'C29 H26 O3'
_chemical_formula_weight           422.53
_chemical_absolute_configuration   unk
loop_
  _atom_type_symbol
  _atom_type_scat_dispersion_real
  _atom_type_scat_dispersion_imag
  _atom_type_scat_Cromer_Mann_a1
  _atom_type_scat_Cromer_Mann_a2
  _atom_type_scat_Cromer_Mann_a3
  _atom_type_scat_Cromer_Mann_a4
  _atom_type_scat_Cromer_Mann_b1
  _atom_type_scat_Cromer_Mann_b2
  _atom_type_scat_Cromer_Mann_b3
  _atom_type_scat_Cromer_Mann_b4
  _atom_type_scat_Cromer_Mann_c
  _atom_type_scat_source
  _atom_type_scat_dispersion_source
 H 0.00000 0.00000 0.49300 0.32291 0.14019 0.04081 10.51090 26.12570 3.14236
 57.79970 0.0030380000826
 'International Tables Volume C Table 6.1.1.4 (pp. 500-502)'
 'Henke, Gullikson and Davis, At. Data and Nucl. Data Tables, 1993, 54, 2'
 C 0.01920 0.00962 2.31000 1.02000 1.58860 0.86500 20.84390 10.20750 0.56870
 51.65120 0.215599998832
 'International Tables Volume C Table 6.1.1.4 (pp. 500-502)'
 'Henke, Gullikson and Davis, At. Data and Nucl. Data Tables, 1993, 54, 2'
 O 0.05239 0.03377 3.04850 2.28680 1.54630 0.86700 13.27710 5.70110 0.32390
 32.90890 0.250800013542
 'International Tables Volume C Table 6.1.1.4 (pp. 500-502)'
 'Henke, Gullikson and Davis, At. Data and Nucl. Data Tables, 1993, 54, 2'

_space_group_crystal_system        'orthorhombic'
_space_group_IT_number             19
_space_group_name_H-M_alt          'P 21 21 21'
_space_group_name_Hall             ' P 2ac 2ab'
loop_
  _space_group_symop_id
  _space_group_symop_operation_xyz
 1 x,y,z
 2 x+1/2,-y+1/2,-z
 3 -x,y+1/2,-z+1/2
 4 -x+1/2,-y,z+1/2

_symmetry_Int_Tables_number        19
_cell_length_a                     8.41923(11)
_cell_length_b                     13.67529(19)
_cell_length_c                     20.4353(3)
_cell_angle_alpha                  90
_cell_angle_beta                   90
_cell_angle_gamma                  90
_cell_volume                       2352.83(5)
_cell_formula_units_Z              4
_cell_measurement_reflns_used      5710
_cell_measurement_temperature      293.68(11)
_cell_measurement_theta_max        72.4990
_cell_measurement_theta_min        4.3120
_exptl_absorpt_coefficient_mu      0.601
_exptl_absorpt_correction_T_max    1.00000
_exptl_absorpt_correction_T_min    0.67511
_exptl_absorpt_correction_type     multi-scan
_exptl_absorpt_process_details
;
CrysAlisPro 1.171.39.28b (Rigaku Oxford Diffraction, 2015)
Empirical absorption correction using spherical harmonics,
 implemented in SCALE3 ABSPACK scaling algorithm.
;
_exptl_crystal_colour              colourless
_exptl_crystal_colour_primary      colourless
_exptl_crystal_density_diffrn      1.1927
_exptl_crystal_description         block
_exptl_crystal_F_000               898.7527
_exptl_crystal_size_max            0.1
_exptl_crystal_size_mid            0.05
_exptl_crystal_size_min            0.05
_diffrn_reflns_av_R_equivalents    0.0252
_diffrn_reflns_av_unetI/netI       0.0277
_diffrn_reflns_limit_h_max         10
_diffrn_reflns_limit_h_min         -8
_diffrn_reflns_limit_k_max         13
_diffrn_reflns_limit_k_min         -16
_diffrn_reflns_limit_l_max         25
_diffrn_reflns_limit_l_min         -20
_diffrn_reflns_number              12152
_diffrn_reflns_theta_full          74.0118
_diffrn_reflns_theta_max           74.01
_diffrn_reflns_theta_min           3.89
_diffrn_ambient_environment        air
_diffrn_ambient_temperature        293.68(11)
_diffrn_detector                   'CCD plate'
_diffrn_measured_fraction_theta_full  0.9698
_diffrn_measured_fraction_theta_max  0.9698
_diffrn_measurement_details
;
List of Runs (angles in degrees, time in seconds):

  # Type    Start    End  Width  t~exp~   \w     \q     \k     \f   Frames
--------------------------------------------------------------------------
  1  \w    -89.00  17.00   0.50    0.50    --    0.00 -19.00 -60.00  212
  2  \w    -17.00   9.00   0.50    0.50    --    0.00  38.00  60.00   52
  3  \w     40.00  89.00   0.50    0.50    --    0.00  38.00  60.00   98
  4  \w    112.00 185.00   0.50    2.30    --   95.20  45.00 150.00  146
  5  \w      8.00  35.00   0.50    2.30    --   95.20 -45.00 -90.00   54
  6  \w     65.00 115.00   0.50    2.30    --   95.20 -45.00 -90.00  100
  7  \w     82.00 185.00   0.50    2.30    --   95.20  45.00  90.00  206
  8  \w     81.00 143.00   0.50    2.30    --   95.20  15.00  90.00  124
  9  \w     85.00 185.00   0.50    2.30    --   95.20  45.00 120.00  200
 10  \w      6.00  98.00   0.50    2.30    --   95.20 -30.00 150.00  184
;
_diffrn_measurement_device         'four-circle diffractometer'
_diffrn_measurement_device_type    'XtaLAB AFC12 (RINC): Kappa dual home/near'
_diffrn_measurement_method         '\w scans'
_diffrn_orient_matrix_type        
 'CrysAlisPro convention (1999,Acta A55,543-557)'
_diffrn_orient_matrix_UB_11        0.1184259000
_diffrn_orient_matrix_UB_12        -0.0311483000
_diffrn_orient_matrix_UB_13        -0.0535884000
_diffrn_orient_matrix_UB_21        -0.0464473000
_diffrn_orient_matrix_UB_22        0.0902574000
_diffrn_orient_matrix_UB_23        -0.0408668000
_diffrn_orient_matrix_UB_31        0.1314929000
_diffrn_orient_matrix_UB_32        0.0598321000
_diffrn_orient_matrix_UB_33        0.0337708000
_diffrn_radiation_monochromator    graphite
_diffrn_radiation_probe            x-ray
_diffrn_radiation_type             'Cu K\a'
_diffrn_radiation_wavelength       1.54184
_diffrn_source                     'fine-focus sealed X-ray tube'
_diffrn_source_type                'Enhance (Cu) X-ray Source'
_reflns_Friedel_coverage           0.946
_reflns_limit_h_max                10
_reflns_limit_h_min                -10
_reflns_limit_k_max                16
_reflns_limit_k_min                -16
_reflns_limit_l_max                25
_reflns_limit_l_min                -25
_reflns_number_gt                  4067
_reflns_number_total               4627
_reflns_odcompleteness_completeness  99.96
_reflns_odcompleteness_iscentric   1
_reflns_odcompleteness_theta       66.97
_reflns_threshold_expression       I>=2u(I)
_computing_cell_refinement         'CrysAlisPro 1.171.39.28b (Rigaku OD, 2015)'
_computing_data_collection         'CrysAlisPro 1.171.39.28b (Rigaku OD, 2015)'
_computing_data_reduction          'CrysAlisPro 1.171.39.28b (Rigaku OD, 2015)'
_computing_molecular_graphics      'Olex2 (Dolomanov et al., 2009)'
_computing_publication_material    'Olex2 (Dolomanov et al., 2009)'
_computing_structure_refinement    'olex2.refine (Bourhis et al., 2015)'
_computing_structure_solution      'ShelXS (Sheldrick, 2008)'
_refine_diff_density_max           0.1809
_refine_diff_density_min           -0.1991
_refine_diff_density_rms           0.0380
_refine_ls_abs_structure_details  
 'Flack, H. D. (1983). Acta Cryst. A39, 876-881.'
_refine_ls_abs_structure_Flack     0.1(2)
_refine_ls_d_res_high              0.8019
_refine_ls_d_res_low               11.3652
_refine_ls_goodness_of_fit_ref     1.0524
_refine_ls_hydrogen_treatment      constr
_refine_ls_matrix_type             full
_refine_ls_number_constraints      47
_refine_ls_number_parameters       291
_refine_ls_number_reflns           4627
_refine_ls_number_restraints       0
_refine_ls_R_factor_all            0.0475
_refine_ls_R_factor_gt             0.0423
_refine_ls_restrained_S_all        1.0524
_refine_ls_shift/su_max            0.0006
_refine_ls_shift/su_mean           0.0000
_refine_ls_structure_factor_coef   Fsqd
_refine_ls_weighting_details      
 'w=1/[\s^2^(Fo^2^)+(0.0625P)^2^+0.1376P] where P=(Fo^2^+2Fc^2^)/3'
_refine_ls_weighting_scheme        calc
_refine_ls_wR_factor_gt            0.1085
_refine_ls_wR_factor_ref           0.1132
_olex2_refinement_description
;
1. Fixed Uiso
 At 1.2 times of:
  All C(H) groups, All C(H,H) groups
 At 1.5 times of:
  All C(H,H,H) groups
2.a Ternary CH refined with riding coordinates:
 C15(H15), C16(H16)
2.b Secondary CH2 refined with riding coordinates:
 C28(H28a,H28b)
2.c Aromatic/amide H refined with riding coordinates:
 C1(H1), C2(H2), C3(H3), C5(H5), C6(H6), C9(H9), C10(H10), C12(H12), C13(H13),
 C19(H19), C20(H20), C21(H21), C22(H22), C24(H24), C25(H25), C26(H26)
2.d Idealised Me refined as rotating group:
 C14(H14a,H14b,H14c), C29(H29a,H29b,H29c)
;
_atom_sites_solution_primary       direct
loop_
  _atom_site_label
  _atom_site_type_symbol
  _atom_site_fract_x
  _atom_site_fract_y
  _atom_site_fract_z
  _atom_site_U_iso_or_equiv
  _atom_site_adp_type
  _atom_site_occupancy
  _atom_site_refinement_flags_posn
 O1 O 0.67114(15) 1.01572(9) 0.05069(6) 0.0579(3) Uani 1.000000 .
 O2 O 0.75019(14) 0.90053(9) 0.20679(6) 0.0598(3) Uani 1.000000 .
 O3 O 0.5212(2) 0.83781(14) 0.24237(8) 0.0912(5) Uani 1.000000 .
 C1 C 0.9404(3) 1.34138(19) 0.07681(15) 0.0944(8) Uani 1.000000 .
 H1 H 0.9975(3) 1.39856(19) 0.06947(15) 0.1133(10) Uiso 1.000000 R
 C2 C 0.8307(3) 1.33751(17) 0.12583(15) 0.0945(8) Uani 1.000000 .
 H2 H 0.8140(3) 1.39201(17) 0.15218(15) 0.1133(9) Uiso 1.000000 R
 C3 C 0.7433(3) 1.25259(14) 0.13675(12) 0.0726(5) Uani 1.000000 .
 H3 H 0.6683(3) 1.25088(14) 0.17014(12) 0.0871(6) Uiso 1.000000 R
 C4 C 0.7674(2) 1.17107(12) 0.09837(9) 0.0545(4) Uani 1.000000 .
 C5 C 0.8798(2) 1.17592(17) 0.04876(10) 0.0697(5) Uani 1.000000 .
 H5 H 0.8974(2) 1.12182(17) 0.02216(10) 0.0836(6) Uiso 1.000000 R
 C6 C 0.9661(3) 1.2614(2) 0.03867(13) 0.0888(7) Uani 1.000000 .
 H6 H 1.0419(3) 1.2639(2) 0.00561(13) 0.1066(9) Uiso 1.000000 R
 C7 C 0.67472(19) 1.07804(12) 0.10835(8) 0.0499(3) Uani 1.000000 .
 C8 C 0.51968(19) 1.08326(12) 0.14432(8) 0.0498(3) Uani 1.000000 .
 C9 C 0.3776(2) 1.07845(15) 0.11074(9) 0.0598(4) Uani 1.000000 .
 H9 H 0.3782(2) 1.07332(15) 0.06536(9) 0.0718(5) Uiso 1.000000 R
 C10 C 0.2346(2) 1.08117(16) 0.14373(11) 0.0689(5) Uani 1.000000 .
 H10 H 0.1405(2) 1.07681(16) 0.12012(11) 0.0827(6) Uiso 1.000000 R
 C11 C 0.2281(2) 1.09020(14) 0.21101(10) 0.0645(5) Uani 1.000000 .
 C12 C 0.3702(2) 1.09612(16) 0.24434(10) 0.0676(5) Uani 1.000000 .
 H12 H 0.3690(2) 1.10234(16) 0.28966(10) 0.0811(6) Uiso 1.000000 R
 C13 C 0.5146(2) 1.09304(14) 0.21197(9) 0.0612(4) Uani 1.000000 .
 H13 H 0.6087(2) 1.09754(14) 0.23563(9) 0.0734(5) Uiso 1.000000 R
 C14 C 0.0702(3) 1.0923(2) 0.24640(14) 0.0942(8) Uani 1.000000 .
 H14a H 0.0137(11) 1.0326(7) 0.2379(8) 0.1413(12) Uiso 1.000000 GR
 H14b H 0.0882(3) 1.0987(15) 0.29259(16) 0.1413(12) Uiso 1.000000 GR
 H14c H 0.0086(10) 1.1468(9) 0.2311(7) 0.1413(12) Uiso 1.000000 GR
 C15 C 0.7609(2) 0.98356(12) 0.10642(8) 0.0527(4) Uani 1.000000 .
 H15 H 0.8766(2) 0.98790(12) 0.10226(8) 0.0632(4) Uiso 1.000000 R
 C16 C 0.6986(2) 0.89313(12) 0.13923(8) 0.0525(4) Uani 1.000000 .
 H16 H 0.5823(2) 0.89469(12) 0.13808(8) 0.0630(4) Uiso 1.000000 R
 C17 C 0.7546(2) 0.79956(12) 0.10778(8) 0.0540(4) Uani 1.000000 .
 C18 C 0.9150(2) 0.76566(13) 0.11186(9) 0.0559(4) Uani 1.000000 .
 C19 C 1.0368(2) 0.81368(15) 0.14764(11) 0.0662(5) Uani 1.000000 .
 H19 H 1.0138(2) 0.87174(15) 0.16936(11) 0.0794(6) Uiso 1.000000 R
 C20 C 1.1865(3) 0.77637(19) 0.15074(13) 0.0846(6) Uani 1.000000 .
 H20 H 1.2645(3) 0.80932(19) 0.17424(13) 0.1015(8) Uiso 1.000000 R
 C21 C 1.2239(3) 0.6889(2) 0.11887(15) 0.0931(8) Uani 1.000000 .
 H21 H 1.3258(3) 0.6631(2) 0.12229(15) 0.1117(9) Uiso 1.000000 R
 C22 C 1.1134(3) 0.64179(18) 0.08330(12) 0.0850(7) Uani 1.000000 .
 H22 H 1.1407(3) 0.58450(18) 0.06152(12) 0.1020(8) Uiso 1.000000 R
 C23 C 0.9558(3) 0.67785(14) 0.07836(10) 0.0682(5) Uani 1.000000 .
 C24 C 0.8402(4) 0.62822(17) 0.04167(11) 0.0851(7) Uani 1.000000 .
 H24 H 0.8676(4) 0.57113(17) 0.01966(11) 0.1021(8) Uiso 1.000000 R
 C25 C 0.6891(4) 0.66227(17) 0.03781(11) 0.0865(7) Uani 1.000000 .
 H25 H 0.6139(4) 0.62917(17) 0.01289(11) 0.1038(8) Uiso 1.000000 R
 C26 C 0.6470(3) 0.74775(14) 0.07163(9) 0.0667(5) Uani 1.000000 .
 H26 H 0.5426(3) 0.76981(14) 0.06938(9) 0.0800(6) Uiso 1.000000 R
 C27 C 0.6499(2) 0.86995(16) 0.25356(10) 0.0684(5) Uani 1.000000 .
 C28 C 0.7243(4) 0.8836(3) 0.31937(12) 0.1162(11) Uani 1.000000 .
 H28a H 0.7839(4) 0.8249(3) 0.32958(12) 0.1395(13) Uiso 1.000000 R
 H28b H 0.8001(4) 0.9368(3) 0.31605(12) 0.1395(13) Uiso 1.000000 R
 C29 C 0.6239(5) 0.9034(5) 0.37232(16) 0.171(2) Uani 1.000000 .
 H29a H 0.543(3) 0.949(2) 0.3589(6) 0.256(3) Uiso 1.000000 GR
 H29b H 0.576(4) 0.8438(6) 0.3870(13) 0.256(3) Uiso 1.000000 GR
 H29c H 0.6846(11) 0.932(3) 0.4074(8) 0.256(3) Uiso 1.000000 GR

loop_
  _atom_site_aniso_label
  _atom_site_aniso_U_11
  _atom_site_aniso_U_22
  _atom_site_aniso_U_33
  _atom_site_aniso_U_12
  _atom_site_aniso_U_13
  _atom_site_aniso_U_23
 O1 0.0654(7) 0.0596(7) 0.0485(6) -0.0033(6) 0.0009(5) -0.0041(5)
 O2 0.0595(6) 0.0668(7) 0.0531(6) -0.0017(6) -0.0004(5) -0.0051(5)
 O3 0.0825(10) 0.1165(13) 0.0748(9) -0.0222(10) 0.0072(8) 0.0262(9)
 C1 0.0860(16) 0.0732(15) 0.124(2) -0.0283(13) -0.0269(15) 0.0319(15)
 C2 0.0977(17) 0.0574(12) 0.128(2) -0.0148(12) -0.0182(17) -0.0012(13)
 C3 0.0720(11) 0.0543(10) 0.0915(14) -0.0044(9) -0.0049(11) -0.0051(10)
 C4 0.0519(8) 0.0516(9) 0.0601(9) -0.0013(7) -0.0087(7) 0.0077(7)
 C5 0.0709(11) 0.0721(12) 0.0660(11) -0.0083(10) -0.0004(9) 0.0156(10)
 C6 0.0815(14) 0.0936(18) 0.0913(16) -0.0239(13) -0.0058(12) 0.0359(14)
 C7 0.0521(8) 0.0503(8) 0.0474(8) -0.0004(7) -0.0029(7) -0.0019(7)
 C8 0.0523(8) 0.0446(7) 0.0524(8) -0.0003(7) -0.0024(7) -0.0007(7)
 C9 0.0565(9) 0.0678(10) 0.0551(10) -0.0029(8) -0.0046(8) -0.0013(8)
 C10 0.0521(9) 0.0793(12) 0.0754(12) -0.0001(9) -0.0037(9) -0.0070(10)
 C11 0.0592(10) 0.0587(10) 0.0757(12) 0.0006(8) 0.0070(9) -0.0069(9)
 C12 0.0728(11) 0.0725(12) 0.0575(10) 0.0052(10) 0.0073(9) -0.0092(9)
 C13 0.0589(9) 0.0702(11) 0.0545(9) 0.0048(8) -0.0039(8) -0.0075(9)
 C14 0.0689(12) 0.1107(19) 0.1030(18) -0.0009(13) 0.0270(12) -0.0217(16)
 C15 0.0504(8) 0.0509(8) 0.0567(9) -0.0003(7) 0.0034(7) -0.0010(7)
 C16 0.0525(8) 0.0526(9) 0.0524(8) -0.0024(7) -0.0011(7) -0.0013(7)
 C17 0.0648(9) 0.0481(8) 0.0490(8) -0.0036(7) -0.0005(8) 0.0028(7)
 C18 0.0651(9) 0.0493(8) 0.0532(9) 0.0022(7) 0.0063(8) 0.0049(7)
 C19 0.0579(10) 0.0666(11) 0.0740(12) -0.0029(9) 0.0052(9) 0.0001(10)
 C20 0.0637(12) 0.0943(16) 0.0959(16) -0.0026(11) 0.0045(12) 0.0138(14)
 C21 0.0758(15) 0.0907(17) 0.1127(19) 0.0248(13) 0.0276(14) 0.0228(15)
 C22 0.0987(17) 0.0723(14) 0.0840(15) 0.0257(13) 0.0270(13) 0.0124(12)
 C23 0.0924(14) 0.0547(10) 0.0577(10) 0.0107(10) 0.0144(10) 0.0059(9)
 C24 0.130(2) 0.0555(11) 0.0695(12) 0.0055(12) 0.0009(14) -0.0093(10)
 C25 0.124(2) 0.0626(12) 0.0732(13) -0.0130(13) -0.0203(13) -0.0108(10)
 C26 0.0790(12) 0.0594(11) 0.0616(10) -0.0077(9) -0.0126(9) 0.0015(8)
 C27 0.0669(11) 0.0774(12) 0.0608(11) 0.0055(10) 0.0040(9) 0.0075(9)
 C28 0.108(2) 0.184(3) 0.0568(13) 0.019(2) -0.0073(13) 0.0089(17)
 C29 0.149(3) 0.285(6) 0.0781(19) -0.061(4) 0.002(2) -0.041(3)

loop_
  _geom_bond_atom_site_label_1
  _geom_bond_atom_site_label_2
  _geom_bond_distance
  _geom_bond_site_symmetry_2
  _geom_bond_publ_flag
 O1 C7 1.454(2) . ?
 O1 C15 1.436(2) . ?
 O2 C16 1.451(2) . ?
 O2 C27 1.342(2) . ?
 O3 C27 1.192(3) . ?
 C1 C2 1.364(4) . ?
 C1 C6 1.360(4) . ?
 C2 C3 1.392(3) . ?
 C3 C4 1.378(3) . ?
 C4 C5 1.388(3) . ?
 C4 C7 1.506(2) . ?
 C5 C6 1.393(3) . ?
 C7 C8 1.500(2) . ?
 C7 C15 1.482(2) . ?
 C8 C9 1.381(2) . ?
 C8 C13 1.390(2) . ?
 C9 C10 1.380(3) . ?
 C10 C11 1.381(3) . ?
 C11 C12 1.379(3) . ?
 C11 C14 1.514(3) . ?
 C12 C13 1.385(3) . ?
 C15 C16 1.501(2) . ?
 C16 C17 1.507(2) . ?
 C17 C18 1.431(3) . ?
 C17 C26 1.367(3) . ?
 C18 C19 1.420(3) . ?
 C18 C23 1.424(3) . ?
 C19 C20 1.361(3) . ?
 C20 C21 1.398(4) . ?
 C21 C22 1.345(4) . ?
 C22 C23 1.419(3) . ?
 C23 C24 1.404(3) . ?
 C24 C25 1.357(4) . ?
 C25 C26 1.404(3) . ?
 C27 C28 1.495(3) . ?
 C28 C29 1.399(4) . ?

loop_
  _geom_angle_atom_site_label_1
  _geom_angle_atom_site_label_2
  _geom_angle_atom_site_label_3
  _geom_angle
  _geom_angle_site_symmetry_1
  _geom_angle_site_symmetry_3
  _geom_angle_publ_flag
 C15 O1 C7 61.71(10) . . ?
 C27 O2 C16 117.87(14) . . ?
 C6 C1 C2 119.8(2) . . ?
 C3 C2 C1 120.5(2) . . ?
 C4 C3 C2 120.4(2) . . ?
 C5 C4 C3 118.51(18) . . ?
 C7 C4 C3 122.01(16) . . ?
 C7 C4 C5 119.48(17) . . ?
 C6 C5 C4 120.3(2) . . ?
 C5 C6 C1 120.5(2) . . ?
 C4 C7 O1 113.33(14) . . ?
 C8 C7 O1 114.01(13) . . ?
 C8 C7 C4 118.49(14) . . ?
 C15 C7 O1 58.52(10) . . ?
 C15 C7 C4 118.62(14) . . ?
 C15 C7 C8 118.72(14) . . ?
 C9 C8 C7 120.55(14) . . ?
 C13 C8 C7 121.25(15) . . ?
 C13 C8 C9 118.21(16) . . ?
 C10 C9 C8 120.76(17) . . ?
 C11 C10 C9 121.57(18) . . ?
 C12 C11 C10 117.54(17) . . ?
 C14 C11 C10 120.81(19) . . ?
 C14 C11 C12 121.65(19) . . ?
 C13 C12 C11 121.60(18) . . ?
 C12 C13 C8 120.32(17) . . ?
 C7 C15 O1 59.76(10) . . ?
 C16 C15 O1 115.01(14) . . ?
 C16 C15 C7 122.35(14) . . ?
 C15 C16 O2 105.25(13) . . ?
 C17 C16 O2 111.79(14) . . ?
 C17 C16 C15 113.55(14) . . ?
 C18 C17 C16 123.05(16) . . ?
 C26 C17 C16 117.60(17) . . ?
 C26 C17 C18 119.29(17) . . ?
 C19 C18 C17 124.18(17) . . ?
 C23 C18 C17 118.23(17) . . ?
 C23 C18 C19 117.58(18) . . ?
 C20 C19 C18 121.3(2) . . ?
 C21 C20 C19 120.5(2) . . ?
 C22 C21 C20 120.4(2) . . ?
 C23 C22 C21 121.3(2) . . ?
 C22 C23 C18 119.0(2) . . ?
 C24 C23 C18 119.8(2) . . ?
 C24 C23 C22 121.2(2) . . ?
 C25 C24 C23 121.0(2) . . ?
 C26 C25 C24 119.6(2) . . ?
 C25 C26 C17 122.0(2) . . ?
 O3 C27 O2 123.41(19) . . ?
 C28 C27 O2 109.8(2) . . ?
 C28 C27 O3 126.8(2) . . ?
 C29 C28 C27 117.8(3) . . ?

loop_
  _refln_index_h
  _refln_index_k
  _refln_index_l
  _refln_F_squared_meas
  _refln_F_squared_sigma
  _refln_scale_group_code
 0 0 2 17399.7 498.288 3
 0 0 -2 17028.4 497.823 3
 0 0 2 17418.3 506.063 1
 0 0 3 6.32354 15.4167 1
 0 0 3 4.23215 9.75281 3
 0 0 -3 25.7526 11.7844 3
 0 0 4 319046 8872.77 1
 0 0 -4 311468 8855.78 3
 0 0 4 318511 8855.96 3
 0 0 5 10.7002 23.3803 1
 0 0 5 4.90935 21.0483 3
 0 0 -5 5.00051 21.5779 3
 0 0 -6 248382 7152.87 3
 0 0 6 267982 7176.74 1
 0 0 6 250561 7152.87 3
 0 0 7 -3.67877 17.6122 3
 0 0 7 -15.207 25.2575 1
 0 0 8 86452.6 2498.1 3
 0 0 8 87055.6 2524.26 1
 0 0 9 10.2893 26.602 3
 0 0 9 6.82963 27.5169 1
 0 0 10 34816.1 1012.37 10
 0 0 10 33977.5 1098.42 1
 0 0 11 9.08151 21.3329 10
 0 0 11 18.2924 35.7503 1
 0 0 12 27737.2 826.488 10
 0 0 12 26801.8 925.897 1
 0 0 13 -3.86063 24.4483 10
 0 0 14 4058.88 174.952 10
 0 0 15 9.52023 35.4246 10
 0 0 16 392.769 59.2619 10
 0 0 17 -11.0525 44.2016 10
 0 0 18 277.324 59.9816 10
 0 0 19 5.86534 46.5618 10
 0 0 20 7346.72 295.71 10
 0 0 21 5.49166 41.9115 10
 0 0 22 519.233 63.2011 10
 0 0 23 -8.63031 34.7715 10
 0 0 24 24.6034 30.1451 10
 0 0 25 -15.5734 22.1149 10
 0 1 0 0.66756 3.74725 3
 0 -1 -1 6584.11 191.992 1
 0 1 1 5990.7 190.307 1
 0 -1 -2 166889 4784.28 1
 0 -1 -2 171390 4772.75 2
 0 1 2 172467 4783.5 1
 0 1 3 872.406 48.983 1
 0 -1 -3 1006.71 53.1108 1
 0 1 3 1026.58 41.7299 3
 0 -1 3 890.378 52.5116 3
 0 1 4 39014.7 1096.35 1
 0 1 -4 36610.9 1095.72 3
 0 1 4 37062.8 1077.69 3
 0 -1 4 36699.6 1096.79 3
 0 -1 -4 39881 1101.02 1
 0 1 5 15601.1 476.026 3
 0 1 -5 15876.7 494.805 3
 0 1 5 15910.1 496.08 1
 0 -1 5 16339.9 497.942 3
 0 1 6 1503.47 88.4684 1
 0 -1 6 1392.53 84.0475 3
 0 1 -6 1455.58 84.9427 3
 0 1 6 1441.41 72.418 3
 0 -1 7 3794.6 185.972 1
 0 -1 7 4284.65 176.46 3
 0 1 7 4044.79 174.899 1
 0 1 7 3574.74 151.78 3
 0 1 -7 4031.64 170.945 3
 0 1 8 23626.7 710.198 3
 0 -1 8 23373.9 735.155 3
 0 1 -8 22393.1 728.513 3
 0 -1 8 23372.3 760.539 1
 0 1 8 23233.5 737.209 1
 0 -1 9 23.8287 32.9353 1
 0 1 9 12.9263 20.2025 3
 0 -1 9 54.4937 28.9922 3
 0 1 9 12.5034 30.5512 1
 0 1 10 47757.8 1385.42 10
 0 1 10 48505.1 1463.14 1
 0 -1 10 48198.2 1491.43 1
 0 -1 11 1441.17 128.756 1
 0 1 11 1347.09 76.403 10
 0 1 11 1348.3 111.89 1
 0 1 12 3815.36 217.306 1
 0 1 12 4219.24 166.823 10
 0 -1 12 4525.91 253.725 1
 0 1 13 2987.87 135.543 10
 0 1 14 1436.11 90.5948 10
 0 1 15 -23.1924 34.5246 10
 0 -1 16 741.963 62.4089 8
 0 1 16 827.691 76.7542 10
 0 1 17 602.649 74.5476 10
 0 -1 17 773.056 62.4184 8
 0 -1 18 7214.97 260.403 8
 0 1 18 7227.21 289.149 10
 0 1 19 -22.8803 48.0858 10
 0 1 20 2191.67 134.576 10
 0 1 21 566.234 70.3588 10
 0 -1 21 669.458 79.3357 10
 0 -1 22 3082.82 159.229 10
 0 1 22 3388.28 161.647 10
 0 1 23 402.828 52.6643 10
 0 -1 23 356.943 52.7163 10
 0 1 24 51.5167 29.281 10
 0 -1 24 34.8014 27.8609 10
 0 1 25 342.611 35.3211 10
 0 -1 25 264.243 34.2189 10
 0 2 0 106150 2986.67 3
 0 -2 -1 823.064 48.2871 1
 0 2 -1 859.126 45.5989 3
 0 2 -2 64855.1 1815.46 3
 0 2 2 65462.4 1812.68 1
 0 -2 -2 60969.9 1810.85 1
 0 -2 -3 77782.9 2195.1 1
 0 2 3 76751.8 2194.58 1
 0 -2 -4 49694.2 1410.3 1
 0 2 4 46704 1405.58 1
 0 2 4 48921.2 1382.04 3
 0 -2 -4 49508.4 1385.58 2
 0 -2 -5 165670 4760.48 1
 0 -2 -5 168712 4735.67 2
 0 2 -5 166616 4770.5 3
 0 -2 5 168894 4775.79 3
 0 2 5 171155 4731.06 3
 0 2 5 166995 4759.88 1
 0 2 -6 1069.39 78.668 3
 0 -2 -6 1178.35 77.2916 1
 0 2 6 1108.05 74.2174 1
 0 -2 -6 1233.86 63.6315 2
 0 2 7 36.5834 16.1768 3
 0 2 7 58.8413 22.9126 1
 0 -2 7 26.6789 23.9372 3
 0 2 -7 49.6506 26.6132 3
 0 -2 -7 95.0232 21.2732 2
 0 -2 -8 495.146 44.8044 2
 0 -2 8 522.305 61.4943 3
 0 2 -8 450.891 57.8695 3
 0 2 8 476.528 41.2922 3
 0 2 8 431.417 53.4909 1
 0 -2 -9 164.09 29.9773 2
 0 -2 9 113.483 25.2003 10
 0 2 9 116.55 25.9149 3
 0 -2 9 71.0849 45.2223 1
 0 2 9 95.9307 31.827 1
 0 2 -9 72.2556 32.2423 3
 0 -2 10 2247.07 165.836 1
 0 -2 10 2212.42 102.563 10
 0 2 -10 2237.77 146.718 3
 0 2 10 2222.77 135.667 1
 0 2 10 2281.71 102.047 10
 0 -2 -10 2224.8 117.916 2
 0 -2 11 4821.44 267.472 1
 0 -2 11 4669.16 177.836 10
 0 2 11 4618.9 221.546 1
 0 2 11 4545.16 172.106 10
 0 -2 -11 4178.27 192.217 2
 0 -2 12 4819.41 281.673 1
 0 2 12 4654.94 181.839 10
 0 -2 12 4625.69 184.943 10
 0 2 13 -11.1908 25.5168 10
 0 -2 13 37.7315 29.5422 10
 0 2 14 33.1588 30.602 10
 0 -2 14 56.0991 33.8997 10
 0 -2 15 432.2 58.3357 10
 0 -2 15 411.732 49.5813 8
 0 2 15 442.795 55.7395 10
 0 2 16 9.91958 43.0779 10
 0 -2 16 15.859 31.9492 8
 0 -2 17 6223.64 238.254 8
 0 2 17 6370.11 256.003 10
 0 2 18 873.469 82.8425 10
 0 -2 18 750.54 66.3539 8
 0 2 19 379.239 61.8768 10
 0 -2 19 309.275 46.2112 8
 0 2 20 1126.13 93.5402 10
 0 2 21 41.3514 41.9712 10
 0 2 22 103.249 44.7905 10
 0 2 23 20.305 32.9672 10
 0 2 24 -35.5426 27.5427 10
 0 2 25 8.94266 16.9235 10
 0 3 0 52.9831 18.7194 3
 0 -3 0 13.2979 23.8951 1
 0 3 1 101860 2850.87 3
 0 3 -1 100243 2863.4 3
 0 -3 -1 100730 2876.79 1
 0 3 -2 56138.4 1595.74 3
 0 -3 -2 54666.3 1597.83 1
 0 3 3 193589 5397.75 2
 0 3 3 189148 5430.34 1
 0 3 -3 195101 5437 3
 0 -3 -3 191440 5430.72 1
 0 -3 -4 154569 4372.53 1
 0 3 -4 147628 4379.62 3
 0 3 4 160880 4372.97 1
 0 3 5 67852.5 1945.72 1
 0 -3 -5 67025.5 1947.3 1
 0 3 5 67591.1 1901.49 3
 0 -3 -6 6412.06 236.458 1
 0 3 6 6182.73 234.582 1
 0 3 6 6313.26 195.29 3
 0 -3 -7 166.712 35.6425 1
 0 3 7 189.435 20.103 3
 0 3 7 213.527 38.9432 1
 0 3 -7 252.847 46.2854 3
 0 3 8 169.863 21.7187 3
 0 3 -8 214.992 45.3083 3
 0 3 8 211.2 39.329 1
 0 3 -9 20540.5 696.649 3
 0 3 9 21098.9 669.721 1
 0 -3 9 20589.1 625.05 10
 0 -3 10 4050.94 159.262 10
 0 3 -10 4192.6 219.021 3
 0 -3 10 3908.55 239.735 1
 0 3 10 3939.49 191.316 1
 0 3 11 79.1739 26.2014 10
 0 -3 11 63.5135 54.1486 1
 0 -3 11 81.1527 29.5383 10
 0 -3 12 1242.4 81.5521 10
 0 3 12 1188.03 73.9292 10
 0 -3 13 1113.99 80.1155 10
 0 3 13 1032.42 71.9218 10
 0 3 14 3778.07 166.248 10
 0 -3 14 3942.85 166.19 8
 0 -3 14 3902.7 177.499 10
 0 -3 15 804.251 69.4897 8
 0 3 15 837.328 71.6468 10
 0 -3 15 883.746 82.0293 10
 0 -3 16 313.619 57.9898 10
 0 3 16 338.678 56.0115 10
 0 -3 16 299.11 50.8896 8
 0 3 17 3699.43 175.323 10
 0 -3 17 3525.21 161.65 8
 0 -3 17 3218.18 176.2 10
 0 -3 18 630.883 81.5272 10
 0 -3 18 591.649 63.4267 8
 0 3 18 652.017 73.1168 10
 0 3 19 482.32 66.5583 10
 0 -3 19 338.979 68.0187 10
 0 -3 19 341.372 50.3654 8
 0 -3 20 130.213 36.2867 8
 0 3 20 116.137 44.5342 10
 0 -3 20 185.502 60.3192 10
 0 3 21 197.504 48.3376 10
 0 -3 21 208.851 54.5331 10
 0 3 22 1413.9 91.7934 10
 0 -3 22 1141.2 90.4172 10
 0 3 23 1170.68 78.661 10
 0 -3 23 1313.06 86.0196 10
 0 3 24 -2.87334 23.1529 10
 0 -3 24 -3.11375 26.6988 10
 0 -3 25 19.1183 17.743 10
 0 4 0 285560 8097.11 3
 0 -4 0 293194 8131.68 1
 0 -4 -1 158152 4648.49 1
 0 4 1 165525 4615.57 3
 0 4 -1 165912 4629.9 3
 0 -4 -2 162576 4616.47 1
 0 4 2 165590 4577.34 3
 0 4 -2 157780 4604.16 3
 0 4 3 23784.5 682.169 3
 0 -4 -3 23138.8 723.228 1
 0 4 -3 23173.8 722.812 3
 0 4 4 44829.5 1292.58 3
 0 4 -4 46340.5 1354.22 3
 0 4 4 47347.2 1346.21 1
 0 -4 -4 46646.5 1346.46 1
 0 4 -5 4389.35 197.444 3
 0 4 5 4649.11 189.686 1
 0 -4 -5 4464.08 188.14 1
 0 4 6 12437.4 413.524 1
 0 -4 -6 11818.7 412.071 1
 0 4 7 30313 929.055 1
 0 -4 -7 30383 930.548 1
 0 4 -8 7143.27 310.174 3
 0 -4 -8 7899.56 293.989 1
 0 -4 8 7552.21 255.159 10
 0 4 8 7305.95 285.891 1
 0 -4 9 35745 1035.1 10
 0 4 9 35600.1 1076.12 1
 0 4 -9 33010.2 1111.59 3
 0 -4 10 128.297 31.9221 10
 0 4 -10 94.0832 41.2202 3
 0 4 -10 99.0369 22.1344 4
 0 -4 11 2197.17 113.859 10
 0 -4 11 2383.72 112.713 8
 0 -4 12 467.665 51.3189 8
 0 -4 12 473.739 53.9045 10
 0 4 12 427.598 47.4183 10
 0 4 13 19.3225 27.495 10
 0 -4 13 4.75853 31.8808 10
 0 -4 13 24.0022 31.0298 8
 0 4 14 143.539 39.1884 10
 0 -4 14 49.9149 24.438 7
 0 -4 14 88.9607 41.5912 10
 0 -4 14 51.5694 36.4233 8
 0 4 15 1013.46 79.2062 10
 0 -4 15 819.806 83.6292 10
 0 -4 15 1019.03 80.3863 8
 0 -4 16 6.06244 44.3317 10
 0 -4 16 23.6829 38.4473 8
 0 4 16 4.9023 35.2027 10
 0 4 17 190.437 51.7931 10
 0 -4 17 246.412 61.9542 10
 0 -4 17 148.423 45.1699 8
 0 -4 18 5422.5 251.195 10
 0 -4 18 5892.71 235.426 8
 0 4 18 6044.25 243.358 10
 0 4 19 15.6848 39.5742 10
 0 -4 19 6.24018 49.1616 10
 0 -4 19 13.3457 35.5827 8
 0 -4 20 107.843 37.3079 8
 0 -4 20 41.122 48.4278 10
 0 4 20 90.2936 44.1797 10
 0 -4 21 2741 146.339 10
 0 4 21 2825.87 139.244 10
 0 -4 21 2433.15 117.911 8
 0 -4 22 9.08786 38.7104 10
 0 4 22 20.18 31.7988 10
 0 4 23 3.29431 26.7399 10
 0 -4 23 11.0919 31.4964 10
 0 -4 24 754.896 53.7916 10
 0 4 24 699.721 47.7646 10
 0 5 0 3.43283 16.7724 3
 0 -5 0 6.19479 28.3925 1
 0 5 -1 22204.8 693.57 3
 0 5 1 22938.2 680.459 3
 0 -5 -1 22642.9 723.39 1
 0 -5 1 22080.4 732.199 1
 0 5 2 2312.46 100.35 3
 0 -5 -2 2342.51 131.3 1
 0 5 -2 2144.98 117.113 3
 0 -5 -3 21.4888 26.3336 1
 0 5 -3 43.9775 24.4395 3
 0 5 -4 54725.7 1629.3 3
 0 5 4 55399.2 1559.38 3
 0 5 4 54662.3 1563.57 2
 0 -5 -4 55222.8 1627.31 1
 0 5 -5 8131.4 315.662 3
 0 -5 -5 7965.76 304.992 1
 0 5 -6 47.5596 29.7259 3
 0 -5 -6 73.3015 35.7367 1
 0 -5 6 45.2366 24.3324 8
 0 -5 -7 4032.78 189.267 1
 0 -5 7 3955.13 154.251 10
 0 5 -7 3821.72 203.321 3
 0 -5 -8 10990.5 388.426 1
 0 -5 8 10722.2 345.679 10
 0 -5 8 10035.6 337.874 8
 0 5 8 10425.9 380.527 1
 0 -5 9 1340.87 77.8826 8
 0 -5 9 1360.11 81.8198 10
 0 -5 10 11451 368.946 8
 0 -5 10 10859.9 373.704 10
 0 -5 11 17277.6 564.195 10
 0 -5 11 18118.5 558.825 8
 0 -5 12 3084.73 151.634 10
 0 5 12 3160.26 141.036 10
 0 -5 12 3073.75 144.456 8
 0 -5 13 31.065 34.1606 8
 0 5 13 27.9713 27.6287 10
 0 -5 13 61.6833 39.2428 10
 0 -5 14 69.1319 28.3559 7
 0 -5 14 33.3445 40.6599 10
 0 5 14 30.2953 29.9339 10
 0 -5 14 52.1882 40.7027 8
 0 -5 15 119.498 48.9716 8
 0 5 15 101.964 40.3453 10
 0 -5 15 84.9538 29.025 7
 0 -5 15 106.774 49.259 10
 0 -5 16 14292.3 493.924 10
 0 -5 16 14055.4 478.009 8
 0 5 16 13915.5 472.761 10
 0 -5 17 1711.55 111.8 8
 0 -5 17 1511.73 116.119 10
 0 5 17 1480.28 103.933 10
 0 5 18 61.1348 39.8797 10
 0 -5 18 108.695 47.8379 8
 0 -5 18 57.1478 51.9538 10
 0 -5 19 77.9622 39.8591 8
 0 -5 19 12.175 45.3272 10
 0 5 19 64.3739 41.3699 10
 0 5 20 51.1942 35.5322 10
 0 -5 20 50.5076 45.5619 10
 0 -5 20 12.1118 34.406 8
 0 -5 21 267.767 53.8855 10
 0 5 21 299.305 47.1635 10
 0 -5 21 281.722 41.852 8
 0 -5 22 741.305 66.4118 10
 0 5 22 550.01 54.1147 10
 0 -5 23 100.819 31.3798 10
 0 5 23 174.072 29.9759 10
 0 -5 24 44.9856 19.3272 10
 0 6 0 26234.6 803.628 3
 0 -6 0 26062.7 855.99 1
 0 -6 -1 29.1492 35.6824 1
 0 6 1 49.2826 21.088 3
 0 -6 1 91.351 44.5099 1
 0 6 -2 77493.6 2411.68 3
 0 -6 2 81397.5 2466.26 1
 0 6 2 86371.9 2379.31 3
 0 -6 -2 85545.2 2444.62 1
 0 6 3 5467.33 189.212 3
 0 6 -3 5197.7 230.111 3
 0 -6 3 5100.26 263.975 1
 0 -6 -3 5332.85 243.251 1
 0 6 4 1852.94 81.2703 2
 0 6 -4 1929.46 126.222 3
 0 6 4 1896.85 77.1557 3
 0 -6 4 1968.55 90.0484 8
 0 -6 -4 2053.19 131.165 1
 0 -6 5 15.9656 23.5498 8
 0 -6 -5 19.985 30.5356 1
 0 6 -5 14.4203 29.0526 3
 0 -6 6 23437.9 699.971 8
 0 6 -6 21633.2 769.805 3
 0 -6 6 22925.2 701.501 10
 0 6 -7 77.7267 34.8477 3
 0 -6 7 76.4833 27.3026 8
 0 -6 -7 114.976 45.0025 1
 0 -6 7 43.2648 25.2631 10
 0 -6 8 13053.1 419.918 10
 0 6 -8 12363.6 495.179 3
 0 -6 9 63.7578 30.4637 10
 0 -6 10 1069.01 78.5663 10
 0 -6 10 1089.33 78.8341 8
 0 -6 11 1283.97 86.3322 8
 0 -6 11 1185.92 86.2182 10
 0 -6 12 5750.42 246.509 10
 0 -6 12 6406.11 245.122 8
 0 6 12 6490.68 236.901 10
 0 -6 13 565.261 67.0736 8
 0 6 13 566.593 58.7806 10
 0 -6 13 636.98 69.0971 10
 0 -6 13 540.417 53.5499 7
 0 -6 14 8279.38 327.353 10
 0 -6 14 8970.39 325.25 8
 0 -6 14 8677.08 297.169 7
 0 6 14 8604.86 311.282 10
 0 6 15 482.954 59.44 10
 0 -6 15 398.387 47.6199 7
 0 -6 15 532.545 73.5894 10
 0 -6 15 435.238 66.5531 8
 0 -6 16 -44.0405 50.323 10
 0 -6 16 -16.3745 28.265 7
 0 6 16 -4.81539 34.8982 10
 0 -6 16 10.8692 44.7481 8
 0 -6 17 2261.12 142.651 10
 0 6 17 2123.09 123.343 10
 0 -6 17 2286.74 135.097 8
 0 6 18 226.005 47.0242 10
 0 -6 18 303.329 57.5991 8
 0 -6 18 221.386 59.5837 10
 0 6 19 -13.6724 31.1737 10
 0 -6 19 40.4805 45.2066 10
 0 -6 19 9.17193 39.0663 8
 0 6 20 12.4324 30.306 10
 0 -6 20 10.4124 40.059 10
 0 -6 20 19.7265 32.941 8
 0 -6 21 66.9312 36.0101 10
 0 -6 21 66.4319 30.0363 8
 0 6 21 81.3995 32.5027 10
 0 6 22 808.879 56.266 10
 0 -6 22 864.081 65.0662 10
 0 -6 22 797.611 51.6987 8
 0 -6 23 5.25716 21.4903 10
 0 7 0 -10.7351 21.6258 3
 0 -7 0 28.3397 36.9233 1
 0 -7 0 -7.42034 16.315 7
 0 -7 -1 -26.9802 44.8314 1
 0 7 -1 60.2508 33.8492 3
 0 -7 1 64.1577 19.9733 7
 0 -7 1 -10.1248 40.8155 1
 0 -7 1 99.5341 26.2249 8
 0 7 1 56.2647 25.5471 3
 0 7 -2 71942 2085.95 3
 0 7 2 71404.4 2038.57 3
 0 -7 -2 70399.7 2118.56 1
 0 -7 2 70503.3 2153.8 1
 0 -7 2 69541.7 2015.42 8
 0 -7 3 11511.1 367.779 8
 0 -7 -3 12276.4 455.373 1
 0 7 -3 11533.8 430.532 3
 0 -7 3 11077.5 477.189 1
 0 7 3 11281.8 368.608 3
 0 -7 -4 2636.49 168.659 1
 0 -7 4 2759.8 119.978 8
 0 -7 4 2881.82 127.976 10
 0 -7 4 2543.11 191.712 1
 0 7 -4 2496 159.746 3
 0 -7 5 1187.34 73.2611 8
 0 -7 -5 1129.59 106.636 1
 0 -7 5 1288.6 138.912 1
 0 7 -5 1055.33 101.318 3
 0 -7 5 1097.59 72.3932 10
 0 -7 -6 5759.6 193.886 9
 0 -7 6 5728.11 212.01 8
 0 7 -6 5510.98 274.744 3
 0 -7 6 5678.37 214.532 10
 0 -7 7 4870.27 194.779 10
 0 -7 7 5028.7 193.923 8
 0 -7 8 2784.91 132.898 10
 0 -7 8 2642.08 128.023 8
 0 -7 9 9162.14 325.628 10
 0 -7 10 3702.98 171.628 10
 0 -7 11 47.6235 38.7277 8
 0 -7 11 128.125 41.9662 10
 0 -7 12 91.5287 46.4017 8
 0 -7 12 68.6992 35.0509 7
 0 7 12 56.5306 31.1521 10
 0 -7 12 142.219 42.821 10
 0 -7 13 410.374 63.5938 10
 0 -7 13 494.227 70.3669 8
 0 -7 13 529.001 57.1683 7
 0 7 13 499.051 55.7216 10
 0 -7 14 126.522 41.3296 7
 0 7 14 137.158 41.2062 10
 0 -7 14 102.468 51.4991 10
 0 -7 14 228.951 56.5823 8
 0 7 15 2277.69 125.675 10
 0 -7 15 2279.85 142.2 10
 0 -7 15 2709.03 148.771 8
 0 -7 15 2512.97 122.353 7
 0 -7 16 261.628 58.0352 10
 0 -7 16 208.547 58.5744 8
 0 7 16 222.067 43.979 10
 0 -7 16 174.316 37.611 7
 0 -7 17 12.7888 26.1386 7
 0 -7 17 -24.3461 41.6322 10
 0 7 17 9.13379 33.6916 10
 0 -7 17 -5.4121 44.5612 8
 0 -7 18 499.932 64.9572 8
 0 7 18 431.264 54.8384 10
 0 -7 18 449.643 67.1531 10
 0 -7 19 1034.37 85.8637 10
 0 -7 19 963.404 79.8169 8
 0 7 19 940.82 72.9955 10
 0 7 20 211.997 37.0063 10
 0 -7 20 173.996 41.8503 10
 0 -7 20 195.992 42.1842 8
 0 -7 21 43.2336 27.6114 8
 0 -7 21 22.5574 31.4023 10
 0 -7 22 -9.68366 16.9311 8
 0 -7 22 -19.8446 24.311 10
 0 -8 0 937.883 114.693 1
 0 8 0 972.808 85.6843 3
 0 -8 0 973.079 62.533 8
 0 -8 0 1063.33 59.2609 7
 0 8 -1 7921.37 316.818 3
 0 -8 -1 7333.92 245.393 7
 0 -8 1 7175.66 360.936 1
 0 -8 1 7524 258.604 8
 0 -8 -1 7609.3 253.738 8
 0 -8 -1 7791.79 360.948 1
 0 -8 1 7681.34 249.747 7
 0 -8 -2 377.649 34.4548 7
 0 -8 2 378.508 44.6 8
 0 -8 2 377.142 39.1591 7
 0 -8 2 464.023 89.63 1
 0 8 -2 244.893 53.318 3
 0 -8 -2 333.418 73.5089 1
 0 -8 3 28087.4 999.734 1
 0 -8 -3 28335.7 954.415 1
 0 -8 3 28111 830.702 7
 0 -8 3 28574.7 844.383 8
 0 8 -3 27380 921.949 3
 0 -8 4 11583.8 375.157 8
 0 8 -4 10667.3 444.037 3
 0 -8 5 110.116 34.5495 10
 0 -8 5 139.518 36.8235 8
 0 -8 6 46.7055 31.0671 10
 0 -8 -6 35.3028 21.7891 9
 0 -8 6 39.8192 30.6568 8
 0 -8 7 22392.6 708.679 8
 0 -8 7 23424.4 713.433 10
 0 -8 8 3680.57 162.889 8
 0 -8 8 3312.97 160.361 10
 0 -8 9 2106.31 120.569 8
 0 -8 9 2041.66 119.556 10
 0 -8 10 2469.55 136.632 10
 0 -8 10 2518.35 122.788 7
 0 -8 11 757.659 76.1339 10
 0 -8 11 868.467 71.4709 7
 0 -8 12 40.0815 36.1327 7
 0 -8 12 74.1934 40.236 10
 0 8 12 36.743 29.6141 10
 0 -8 13 892.652 91.3532 8
 0 -8 13 1052.83 92.5818 10
 0 8 13 814.438 70.684 10
 0 -8 13 966.383 76.4026 7
 0 -8 14 64.2721 52.6712 8
 0 8 14 73.0466 33.113 10
 0 -8 14 59.9644 38.5177 7
 0 -8 14 66.314 48.6126 10
 0 8 15 17.2662 28.6075 10
 0 -8 15 -6.03544 40.8595 10
 0 -8 15 19.2174 32.9559 7
 0 -8 15 -58.2145 58.2892 8
 0 -8 16 512.479 69.7114 10
 0 -8 16 439.384 69.6719 8
 0 -8 16 552.381 55.5639 7
 0 8 16 449.348 55.7237 10
 0 -8 17 1085.61 71.8352 7
 0 8 17 1092.86 77.9138 10
 0 -8 17 1103.74 93.3961 10
 0 -8 18 356.984 56.7647 10
 0 8 18 318.249 44.1128 10
 0 -8 18 327.038 38.2825 7
 0 -8 18 436.22 59.5768 8
 0 -8 19 66.9139 35.4555 10
 0 -8 19 57.0016 38.6124 8
 0 -8 20 55.5126 31.5581 10
 0 -8 20 46.3419 31.8879 8
 0 -8 21 567.214 45.2826 8
 0 -8 21 395.859 41.7161 10
 0 -9 0 38.4545 27.2982 8
 0 -9 0 -21.5446 24.2617 7
 0 -9 -1 2819.17 117.287 7
 0 -9 -1 2795.11 122.875 8
 0 -9 1 2610.86 124.184 8
 0 -9 1 3005.37 122.386 7
 0 -9 -2 15218.1 469.682 7
 0 -9 2 15346.9 488.534 8
 0 -9 2 15520.4 477.915 7
 0 -9 3 691.243 61.273 8
 0 -9 3 671.817 54.8662 7
 0 -9 4 36.7329 31.6873 8
 0 -9 4 63.213 29.0072 7
 0 -9 5 2849.05 127.304 7
 0 -9 -5 2710.46 121.16 9
 0 -9 5 2860.68 138.496 8
 0 -9 6 22.7641 35.3471 8
 0 -9 6 118.423 34.9113 7
 0 -9 -6 44.0389 25.2242 9
 0 -9 7 1548.63 100.283 10
 0 -9 7 1488.36 100.275 8
 0 -9 8 1233.57 91.5751 10
 0 -9 8 1293.81 95.1662 8
 0 -9 9 1638.32 108.316 10
 0 -9 9 1712.09 113.241 8
 0 -9 9 1807.97 103.387 7
 0 -9 10 940.264 75.9161 7
 0 -9 10 839.668 80.228 10
 0 -9 10 908.88 86.2745 8
 0 -9 11 55.7136 42.5325 10
 0 -9 11 -5.64345 51.1502 8
 0 -9 11 51.4307 42.5162 7
 0 -9 12 203.638 49.4777 7
 0 -9 12 205.241 52.2328 10
 0 9 12 176.331 36.5109 10
 0 -9 13 4.28692 38.8483 7
 0 -9 13 5.7638 37.7827 10
 0 9 13 -23.7123 28.6414 10
 0 9 14 347.717 45.8656 10
 0 -9 14 227.598 47.6504 7
 0 -9 14 245.587 54.6892 10
 0 -9 14 321.9 69.5588 8
 0 -9 15 105.189 39.9417 7
 0 -9 15 79.7185 56.8808 8
 0 -9 16 985.925 85.8391 10
 0 -9 16 1140.59 77.0321 7
 0 -9 17 -15.3089 27.2605 7
 0 -9 17 -14.6675 41.3764 8
 0 -9 17 -18.9494 35.8599 10
 0 -9 18 77.0316 42.0275 8
 0 -9 18 -2.46019 21.6386 7
 0 -9 18 12.3714 32.9852 10
 0 -9 19 442.626 50.9303 8
 0 -9 19 398.393 46.6005 10
 0 -9 20 230.671 35.5766 8
 0 -9 21 50.6879 19.7229 8
 0 -10 0 5572.82 204.938 7
 0 -10 0 5553.22 211.048 8
 0 -10 -1 17968.2 548.749 7
 0 -10 -1 18744 559.541 8
 0 -10 1 17295.9 558.554 8
 0 -10 1 17244.9 550.466 7
 0 -10 2 11608 380.704 7
 0 -10 2 11922.2 391.992 8
 0 -10 -2 11487.7 371.748 7
 0 -10 3 5913.49 229.18 8
 0 -10 3 5741.57 217.013 7
 0 -10 4 -4.5617 35.1002 8
 0 -10 4 29.1364 31.8334 7
 0 -10 -5 1781.81 96.0644 9
 0 -10 5 1851.5 112.99 8
 0 -10 5 1676.36 98.6635 7
 0 -10 6 476.099 57.1099 7
 0 -10 -6 417.538 46.6535 9
 0 -10 6 391.955 59.312 8
 0 -10 7 10671.1 367.731 8
 0 -10 7 9498.26 345.7 7
 0 -10 -7 10097.9 332.478 9
 0 -10 8 422.077 64.1015 8
 0 -10 9 111.46 52.889 8
 0 -10 10 539.003 65.9221 7
 0 -10 10 598.912 74.7375 8
 0 -10 10 546.002 64.3236 10
 0 -10 11 2019.69 118.391 7
 0 -10 11 2189.76 134.234 8
 0 -10 11 1950.65 121.255 10
 0 -10 12 2277.29 129.683 10
 0 -10 12 2349.84 126.53 7
 0 -10 12 2001.97 133.561 8
 0 -10 13 765.07 76.4721 10
 0 -10 13 861.549 76.1188 7
 0 -10 14 418.982 55.6009 7
 0 -10 14 439.728 59.9404 10
 0 -10 15 41.3052 36.3417 7
 0 -10 15 41.2462 34.9948 10
 0 -10 16 43.682 43.4731 8
 0 -10 16 16.3923 30.7671 10
 0 -10 16 26.4292 32.9288 7
 0 -10 17 512.306 60.7842 8
 0 -10 17 450.784 44.2965 7
 0 -10 18 359.068 34.966 7
 0 -10 18 401.412 50.3637 8
 0 -10 19 37.7242 29.0749 8
 0 -10 20 715.15 47.6394 8
 0 -11 0 10.6285 32.8458 7
 0 -11 0 24.2496 33.9762 8
 0 -11 -1 5729.48 215.9 7
 0 -11 1 5774.8 221.547 7
 0 -11 1 6208.04 229.882 8
 0 -11 2 11476.5 372.261 7
 0 -11 -2 10522 355.804 7
 0 -11 2 11031 375.567 8
 0 -11 3 11195.1 381.709 7
 0 -11 3 11620.2 392.718 8
 0 -11 -4 120.912 40.0462 9
 0 -11 4 170.22 43.9749 7
 0 -11 4 217.866 51.3707 8
 0 -11 5 5029 210.318 7
 0 -11 -5 5187.51 203.478 9
 0 -11 5 5421.53 222.403 8
 0 -11 6 1856.96 119.284 8
 0 -11 -6 1957.06 102.382 9
 0 -11 6 1843.8 110.233 7
 0 -11 7 5394.66 217.267 7
 0 -11 7 5449.95 231.878 8
 0 -11 -7 5095.95 198.433 9
 0 -11 8 265.711 54.9617 7
 0 -11 8 280.233 59.975 8
 0 -11 9 3584.54 180.104 8
 0 -11 10 1935.97 125.447 8
 0 -11 10 1749.63 112.242 7
 0 -11 11 33.8731 48.4325 8
 0 -11 11 77.4313 46.9172 7
 0 -11 12 609.385 75.8483 8
 0 -11 12 692.886 73.6711 7
 0 -11 13 392.33 55.8574 7
 0 -11 13 352.202 63.0121 8
 0 -11 14 60.478 51.2602 8
 0 -11 14 130.338 40.6207 7
 0 -11 15 6.80474 30.6522 7
 0 -11 16 28.7547 28.3887 7
 0 -11 17 504.612 42.185 7
 0 -11 17 584.425 57.3166 8
 0 -11 18 1478.77 75.5648 8
 0 -11 18 1003.01 51.5941 7
 0 -11 19 298.529 32.4707 8
 0 -12 0 29758 894.531 7
 0 -12 -1 27.6674 29.1231 7
 0 -12 1 130.065 40.2468 7
 0 -12 -2 31.0357 36.5354 9
 0 -12 2 39.9488 36.0592 8
 0 -12 2 94.3675 39.105 7
 0 -12 -3 -4.25619 36.9732 9
 0 -12 3 46.2233 40.4058 8
 0 -12 3 42.1645 36.6282 7
 0 -12 4 2462.27 131.75 8
 0 -12 4 2151.49 122.37 7
 0 -12 -4 2360.04 122.131 9
 0 -12 -5 2919.91 135.795 9
 0 -12 5 2914.19 142.784 7
 0 -12 5 2775.55 148.408 8
 0 -12 -6 1574.08 92.9138 9
 0 -12 6 1713.95 105.316 7
 0 -12 6 1700.97 113.162 8
 0 -12 7 48.1225 44.0298 8
 0 -12 7 4.5017 40.5608 7
 0 -12 8 262.335 54.7495 7
 0 -12 8 335.391 62.1889 8
 0 -12 9 112.704 52.0666 7
 0 -12 9 151.171 52.0893 8
 0 -12 10 5.31473 42.5092 8
 0 -12 11 487.96 62.0708 7
 0 -12 11 469.357 66.6816 8
 0 -12 12 300.298 52.698 7
 0 -12 12 384.128 60.2604 8
 0 -12 13 27.6558 38.2196 8
 0 -12 13 3.74076 33.9 7
 0 -12 14 155.757 42.0306 8
 0 -12 14 199.794 39.6169 7
 0 -12 14 168.918 32.5873 9
 0 -12 15 584.962 50.6231 7
 0 -12 15 530.018 56.6716 8
 0 -12 16 52.2628 23.8555 7
 0 -12 17 8.07983 15.8708 7
 0 -12 18 24.4355 16.9473 8
 0 -13 0 14.1983 28.8112 7
 0 -13 0 -23.4862 42.3169 9
 0 -13 1 1396.84 88.7735 7
 0 -13 -1 1400.97 95.8137 9
 0 -13 2 329.655 52.6873 7
 0 -13 -2 354.265 55.0583 9
 0 -13 3 -16.6522 36.1571 7
 0 -13 -3 33.1603 35.3104 9
 0 -13 -4 15.6344 34.3867 9
 0 -13 4 25.4495 36.1446 7
 0 -13 4 62.7151 36.6352 8
 0 -13 5 23.0889 38.0433 8
 0 -13 5 77.1157 39.7362 7
 0 -13 -5 43.9022 31.3968 9
 0 -13 6 356.865 55.2378 7
 0 -13 -6 322.744 43.8383 9
 0 -13 6 457.417 60.9344 8
 0 -13 7 -21.3572 40.6846 7
 0 -13 7 -14.2799 41.3439 8
 0 -13 8 274.941 53.8022 8
 0 -13 8 290.666 51.196 7
 0 -13 9 125.485 47.2881 8
 0 -13 9 90.5097 42.0751 7
 0 -13 10 112.124 41.6934 8
 0 -13 11 944.044 77.7641 8
 0 -13 12 237.158 45.448 8
 0 -13 12 146.814 34.6541 9
 0 -13 12 140.741 40.1029 7
 0 -13 13 225.534 34.0026 9
 0 -13 13 240.489 42.5014 8
 0 -13 13 174.471 36.3749 7
 0 -13 14 -7.35672 18.59 9
 0 -13 14 7.85224 23.9925 7
 0 -13 14 25.2931 30.7391 8
 0 -13 15 93.6205 28.3558 8
 0 -13 15 67.2335 23.5988 7
 0 -13 16 181.883 27.1179 8
 0 -13 16 108.662 18.9579 7
 0 -14 0 1428.2 96.6198 9
 0 -14 1 452.826 47.8335 7
 0 -14 1 553.231 64.1188 9
 0 -14 -1 512.195 60.5015 9
 0 -14 -2 19.6429 34.9994 9
 0 -14 2 59.2656 33.0554 7
 0 -14 2 75.3692 44.623 9
 0 -14 3 200.797 40.5169 7
 0 -14 3 154.644 49.1051 9
 0 -14 -3 177.028 40.1225 9
 0 -14 -4 13.6815 30.6345 9
 0 -14 4 22.4693 33.1388 7
 0 -14 4 4.36065 41.0937 9
 0 -14 -5 169.733 35.2209 9
 0 -14 5 271.442 46.661 7
 0 -14 6 -18.7571 34.7799 7
 0 -14 7 11.3626 31.8373 8
 0 -14 7 -11.0401 32.3634 7
 0 -14 8 249.208 41.9711 8
 0 -14 8 171.816 42.6157 9
 0 -14 8 178.517 40.1669 7
 0 -14 9 236.493 42.2939 8
 0 -14 9 287.185 45.0057 9
 0 -14 9 224.894 42.4215 7
 0 -14 10 54.3091 30.9974 7
 0 -14 10 124.886 34.3307 9
 0 -14 10 87.9521 33.4713 8
 0 -14 11 70.3904 27.9636 9
 0 -14 11 96.6194 33.5774 8
 0 -14 12 55.7622 28.7342 8
 0 -14 12 41.9697 24.169 9
 0 -14 13 6.43804 15.4121 9
 0 -14 13 7.19563 22.2364 8
 0 -14 13 22.063 23.6183 7
 0 -14 14 348.479 31.2407 7
 0 -15 0 -7.03083 31.8563 9
 0 -15 1 1214.81 79.6067 9
 0 -15 -1 1013.27 71.7502 9
 0 -15 -2 50.3378 31.818 9
 0 -15 2 65.6966 35.3218 9
 0 -15 2 17.9815 24.7445 7
 0 -15 -3 286.271 38.9051 9
 0 -15 3 269.375 36.8766 7
 0 -15 3 363.39 48.8727 9
 0 -15 4 384.8 42.6469 7
 0 -15 -4 344.631 39.5571 9
 0 -15 4 374.543 49.1191 9
 0 -15 5 141.417 33.6202 7
 0 -15 5 248.577 45.6596 9
 0 -15 6 239.936 37.1082 7
 0 -15 7 55.6539 31.8475 9
 0 -15 7 25.0039 25.775 7
 0 -15 8 56.8383 30.9959 9
 0 -15 8 92.6618 28.8856 7
 0 -15 9 7.39846 23.3721 7
 0 -15 9 40.6339 26.1525 9
 0 -15 10 114.255 26.8839 7
 0 -15 10 98.0279 25.6252 9
 0 -15 11 168.773 25.9268 7
 0 -15 11 188.859 25.4927 9
 0 -16 0 39.5583 25.3622 9
 0 -16 1 483.211 44.6152 9
 0 -16 -1 493.682 42.0308 9
 0 -16 -2 426.33 37.4772 9
 0 -16 2 537.613 46.8313 9
 0 -16 3 15.7374 27.7262 9
 0 -16 4 153.66 32.43 9
 0 -16 5 215.2 25.3263 7
 0 -16 5 315.52 38.101 9
 0 -16 6 11.8933 15.666 7
 0 -16 7 26.168 17.3779 7
 0 -16 7 31.0895 20.8663 9
 0 -16 8 -7.21893 17.2798 9
 -1 0 0 1.71476 8.54382 1
 1 0 0 -1.73585 10.0348 1
 -1 0 -1 15590.2 454.667 1
 1 0 1 15275.4 454.738 1
 1 0 2 161509 4531.84 1
 1 0 3 152556 4109.24 1
 -1 0 3 132453 4141.88 1
 1 0 -4 267223 7995.31 1
 -1 0 4 274937 7994.74 1
 -1 0 5 1902.34 112.234 1
 -1 0 -5 1618.46 82.0492 3
 -1 0 5 1802.69 93.0864 3
 -1 0 -6 20942.9 640.778 3
 -1 0 6 21281 655.935 3
 -1 0 6 21654.1 689.808 1
 1 0 7 20353.9 659.048 1
 -1 0 -7 21329.8 646.78 3
 -1 0 7 21741.8 698.516 1
 -1 0 8 5412.01 215.281 3
 -1 0 8 4719.52 236.314 1
 1 0 8 5339.87 214.714 1
 -1 0 -8 4635.76 196.012 3
 -1 0 9 14948.1 520.693 3
 -1 0 -9 15414.7 510.844 3
 -1 0 9 15773.2 569.275 1
 1 0 9 16378.7 530.162 1
 1 0 10 15361.6 526.448 1
 -1 0 10 15046.6 525.058 3
 -1 0 -10 15182.7 511.755 3
 1 0 10 14863.8 469.07 10
 -1 0 10 15418.7 468.9 10
 -1 0 10 15264.9 570.345 1
 -1 0 11 32.5303 46.2882 1
 -1 0 11 124.199 27.3036 10
 1 0 11 107.893 40.4933 1
 1 0 11 113.42 29.0434 10
 -1 0 11 128.273 39.5116 3
 1 0 -11 113.328 26.5755 4
 -1 0 12 2759.36 167.183 3
 -1 0 12 2767.61 121.81 10
 1 0 -12 2618.98 112.143 4
 -1 0 12 2803.13 200.319 1
 1 0 -12 2273.94 93.3691 6
 1 0 12 2878.57 124.603 10
 1 0 13 805.116 63.7512 10
 -1 0 13 565.393 55.1228 10
 -1 0 13 590.842 102.437 1
 1 0 14 8032.11 293.83 10
 1 0 15 2255.01 125.985 10
 1 0 16 2239.7 130.013 10
 1 0 17 632.864 75.5834 10
 1 0 18 6999.5 285.251 10
 1 0 19 -17.9231 48.1575 10
 -1 0 19 94.937 33.4956 8
 1 0 20 583.89 72.8793 10
 1 0 21 634.398 72.683 10
 1 0 22 293.032 53.5556 10
 1 0 23 4.16587 34.5411 10
 1 0 24 56.2989 28.9866 10
 1 0 25 102.466 24.9877 10
 1 -1 25 47.5188 22.0397 10
 -1 1 25 14.7718 20.7103 10
 1 -1 24 140.692 34.758 10
 -1 1 24 171.207 35.8963 10
 -1 1 23 493.838 55.9572 10
 1 -1 23 576.841 60.611 10
 -1 1 22 122.877 46.2029 10
 1 -1 22 4.9725 37.3495 10
 -1 1 21 140.425 50.675 10
 1 -1 21 100.321 46.966 10
 1 -1 20 1255.91 105.496 10
 -1 1 20 1160.41 98.2335 10
 1 -1 19 111.557 51.1607 10
 -1 1 19 156.796 57.5073 10
 1 -1 18 1160.72 104.294 10
 1 -1 17 552.297 75.8973 10
 1 -1 16 851.218 81.3239 10
 1 -1 15 1375.95 97.1947 10
 1 -1 14 2078.43 117.1 10
 1 -1 13 591.705 47.4556 8
 1 1 -13 551.653 47.9671 4
 1 -1 13 667.919 60.1565 10
 -1 1 12 2545.39 153.564 3
 1 1 -12 2564.06 111.343 4
 1 -1 12 2490.25 105.999 8
 1 -1 12 2580.24 122.385 10
 -1 1 12 2698.53 189.443 1
 1 1 -12 2381.41 98.2417 6
 1 1 -11 2648.93 112.82 4
 1 -1 11 3025.71 182.322 1
 -1 1 11 2710.14 150.963 3
 1 1 -11 2604.76 101.182 6
 -1 1 11 2461.49 173.843 1
 1 -1 11 2630.71 107.428 8
 1 -1 11 2615.68 120.577 10
 -1 1 10 9852.13 414.069 1
 1 -1 10 10414.1 337.211 10
 -1 1 10 10233.2 376.102 3
 1 -1 10 10817.1 413.211 1
 -1 1 9 597.159 78.3001 1
 -1 1 9 795.31 67.8277 3
 1 -1 9 581.568 72.9361 1
 -1 -1 -8 4078.96 166.339 3
 -1 1 8 4503.23 215.514 1
 -1 1 7 19129.3 621.404 1
 -1 -1 -7 18067.5 559.488 3
 -1 1 7 18539.9 581.767 3
 -1 -1 -6 71025.1 2031.83 3
 -1 1 6 72680.5 2093.44 1
 -1 1 6 71257.4 2055.44 3
 -1 1 5 68199.8 1948.38 1
 -1 -1 -5 66201 1892.44 3
 -1 -1 -4 75921.6 2101.36 3
 -1 1 4 70079.9 2144.85 1
 -1 1 3 52033.4 1514.21 1
 1 -1 2 42407.1 1275.39 1
 -1 1 2 44149 1270.35 2
 -1 1 2 42589.2 1282.81 1
 -1 -1 -2 45852.2 1256.02 2
 1 -1 1 94252.5 2577.63 1
 -1 -1 -1 89011.5 2559.18 2
 -1 1 1 90386.1 2572.87 2
 -1 -1 -1 91062.7 2554.87 1
 1 1 0 105950 2995.52 2
 -1 -1 0 106655 3001.45 1
 -1 -1 1 82409 2489.93 1
 -1 1 -1 92915.9 2489.96 1
 1 -1 -2 46059.5 1327.58 2
 1 -1 -3 54634.6 1559.92 1
 1 -1 -3 52897 1542.05 2
 -1 -1 4 73457.3 2091.86 3
 1 1 4 75059.5 2048.94 1
 1 -1 -4 71724.7 2086.37 2
 -1 1 -4 67995.4 2085.92 3
 1 -1 -4 69874.5 2102.5 1
 1 -1 -5 67485.3 1931.48 1
 1 -1 -5 67403.4 1906.44 2
 -1 1 -5 65779.3 1900.35 3
 -1 -1 5 68277.5 1912.28 3
 1 1 5 63897 1870.41 1
 -1 -1 5 67984.9 1940.92 1
 1 -1 -6 71320.8 2088.64 2
 1 1 6 72324.5 2056.04 1
 -1 1 -6 71951.8 2080.7 3
 -1 -1 6 72090.1 2092.5 3
 1 -1 -6 74214 2120.03 1
 -1 -1 7 18696.1 623.11 1
 -1 -1 7 19583 594.89 3
 1 1 7 17109.3 554.414 1
 -1 1 -7 18403.8 576.705 3
 -1 -1 8 4246.08 222.064 1
 1 1 8 4391.85 175.889 1
 -1 -1 8 4142.55 196.611 3
 -1 1 -8 4469.21 189.385 3
 -1 -1 9 694.255 71.3593 3
 1 1 9 784.823 65.0276 1
 -1 1 -9 796.756 72.4306 3
 -1 -1 9 818.846 94.9095 1
 -1 -1 10 10345.2 435.992 1
 1 1 10 10315 371.318 1
 -1 -1 10 10650.2 336.618 10
 1 -1 -10 10687.6 395.65 2
 -1 1 -10 10432.1 386.597 3
 -1 -1 10 10173.1 395.865 3
 1 1 10 10342.7 335.469 10
 -1 -1 11 2635.68 167.769 3
 1 -1 -11 2690.83 162.589 2
 1 1 11 2816.04 122.427 10
 -1 -1 11 2860.28 199.26 1
 1 1 11 2747.49 147.627 1
 -1 1 -11 2832.16 162.338 3
 1 -1 -11 2732.08 113.611 4
 -1 -1 11 2726.52 120.651 10
 -1 -1 12 2468.28 117.913 10
 1 -1 -12 2392.37 158.798 2
 -1 1 -12 2703.66 165.218 3
 1 -1 -12 2432.06 108.83 4
 -1 -1 12 2494.27 168.071 3
 1 1 12 2647.07 120.746 10
 -1 -1 12 2668.37 203.481 1
 1 1 13 680.25 59.2774 10
 -1 -1 13 559.475 56.4835 10
 -1 -1 14 1985.62 111.705 10
 1 1 14 2141.7 113.929 10
 1 1 15 1304.38 91.4979 10
 -1 -1 15 1210.59 90.1561 10
 -1 -1 16 938.672 82.6415 10
 1 1 16 809.849 77.4649 10
 1 1 17 494.134 66.5925 10
 -1 -1 17 452.459 67.1288 10
 -1 -1 18 1215.02 100.019 10
 1 1 18 1191.54 98.2987 10
 1 1 19 172.65 52.8943 10
 -1 -1 19 130.139 36.3547 8
 -1 -1 19 121.262 53.9639 10
 -1 -1 20 1235 99.5612 10
 1 1 20 1114.67 97.8777 10
 -1 -1 20 1283.3 79.8964 8
 1 1 21 110.984 46.6009 10
 -1 -1 21 132.359 48.3729 10
 1 1 22 18.9126 34.8844 10
 -1 -1 22 14.3339 39.3429 10
 -1 -1 23 435.927 54.8569 10
 1 1 23 597.596 58.2995 10
 -1 -1 24 117.725 35.7054 10
 1 1 24 97.8432 29.8889 10
 -1 -1 25 4.72779 19.8708 10
 1 -2 25 -11.4273 17.8708 10
 -1 2 25 -18.4313 18.4322 10
 1 -2 24 547.311 50.243 10
 -1 2 24 412.133 47.0855 10
 -1 2 23 136.348 39.8617 10
 1 -2 23 212.156 43.8503 10
 1 -2 22 242.808 49.6708 10
 -1 2 22 277.413 52.7962 10
 1 -2 21 527.99 69.498 10
 -1 2 21 536.569 67.7083 10
 1 -2 20 146.18 57.3066 10
 -1 2 20 211.269 55.4921 10
 1 -2 19 165.583 61.5175 10
 -1 2 19 210.295 57.7266 10
 1 -2 18 2423.75 148.6 10
 -1 2 18 2257.9 135.592 10
 1 -2 17 2525.48 152.78 10
 -1 2 17 2580.72 142.425 10
 -1 2 16 2198.64 124.954 10
 1 -2 16 1985.43 129.679 10
 1 -2 16 1948.66 105.764 8
 1 -2 15 7540.61 276.724 8
 -1 2 15 8406.6 296.26 10
 1 -2 15 7997.4 305.094 10
 1 -2 14 2340.79 125.514 10
 1 -2 14 1999.93 103.91 8
 -1 2 14 2037.43 111.944 10
 1 -2 13 4801.67 202.471 10
 1 -2 13 4979.51 187.488 8
 -1 2 13 4946.61 196.042 10
 1 2 -13 5057.33 187.349 4
 -1 2 12 5985.49 220.148 10
 1 2 -12 5986.5 202.386 6
 -1 2 12 6324.5 308.518 1
 1 2 -12 6038.68 213.905 4
 1 -2 12 6190.52 318.324 1
 1 -2 12 6060.27 227.256 10
 1 -2 12 5577 208.993 8
 1 2 -11 4660.52 162.847 6
 1 -2 11 4638.17 183.586 10
 1 2 -11 4507.84 172.259 4
 1 -2 11 4588.48 170.214 8
 -1 2 11 4854.69 253.691 1
 -1 2 11 4892.64 211.357 3
 1 -2 11 4681.34 258.68 1
 -1 2 10 6002.29 281.561 1
 -1 2 10 6185.79 241.162 3
 1 -2 10 5850.78 201.758 8
 1 -2 10 5864.76 212.395 10
 1 2 -10 5776.71 194.363 6
 -1 2 9 45507.1 1377.2 1
 1 -2 9 44149 1288.53 10
 -1 2 8 2261.75 114.857 3
 -1 2 8 2184.12 141.398 1
 -1 2 7 1019.13 69.7699 3
 -1 2 7 1259.2 97.5462 1
 -1 2 6 35555.2 1086.79 1
 -1 2 5 13832.2 466.192 1
 -1 2 4 57645.7 1685.03 1
 1 -2 3 194983 5760.86 1
 -1 2 3 207348 5736.12 2
 -1 2 3 207326 5761.55 1
 -1 -2 -2 15059.2 439.512 1
 1 -2 2 16370.5 490.622 1
 -1 2 2 15071.9 467.383 2
 -1 2 2 15259.5 485.597 1
 -1 2 1 49612 1497.46 1
 -1 -2 -1 52449.7 1463.9 3
 -1 -2 0 2245.98 88.7004 3
 1 2 1 51850.7 1475.41 2
 -1 -2 1 52234.6 1489.16 3
 1 -2 -2 13578.1 469.958 1
 -1 -2 2 16075.5 464.58 3
 -1 -2 3 190945 5561.43 3
 1 -2 -3 205899 5580.97 1
 -1 2 -4 55179.9 1621.64 3
 1 -2 -4 56802.5 1639.17 1
 -1 2 -5 14181.2 453.066 3
 1 -2 -5 13963.3 466.694 1
 1 -2 -5 13376.8 442.207 2
 1 -2 -6 35067.6 371.012 2
 1 -2 -6 35187.4 453.789 1
 -1 2 -6 35014.4 394.901 3
 -1 2 -7 1015.46 78.0941 3
 1 -2 -7 1023.12 75.7859 2
 1 -2 -7 1024.76 90.5826 1
 1 2 7 1104.73 54.4497 1
 -1 -2 7 1021.79 96.7941 1
 -1 -2 7 1226.88 89.2124 3
 1 -2 -8 2127.62 120.541 2
 -1 -2 8 2063.62 151.064 1
 -1 2 -8 2173.57 127.475 3
 1 -2 -8 2159.09 140.956 1
 -1 -2 8 2429.48 139.569 3
 1 2 8 2202.31 95.1271 1
 -1 -2 9 45282.3 1283.94 10
 -1 2 -9 45912 1352.27 3
 -1 -2 9 44917.9 1362.99 3
 -1 -2 9 43475.2 1399.75 1
 1 -2 -9 43230 1332.64 2
 1 2 9 43600.1 1292.32 1
 -1 2 -10 5720.58 256.222 3
 -1 -2 10 5560.98 293.624 1
 1 2 10 5796.54 200.818 10
 -1 -2 10 6036.25 272.489 3
 1 -2 -10 5411.05 242.037 2
 1 2 10 5326.69 209.204 1
 -1 -2 10 5809.4 203.303 10
 -1 2 -11 4522.61 228.438 3
 -1 -2 11 4590.99 175.753 10
 1 -2 -11 4188.94 211.475 2
 -1 -2 11 4598.41 239.132 3
 -1 -2 11 4320.01 262.443 1
 1 2 11 4600.16 173.507 10
 1 -2 -11 4575.71 165.849 4
 1 -2 -12 5996.55 210.864 4
 -1 2 -12 5663.75 281.161 3
 1 2 12 6146.36 221.456 10
 -1 -2 12 6075.94 223.659 10
 -1 -2 12 5732.88 295.115 3
 1 2 13 5157.89 197.927 10
 -1 -2 13 4703.35 196.236 10
 -1 -2 14 1992.66 113.664 10
 1 2 14 2137.55 112.379 10
 1 2 15 7610.08 285.018 10
 -1 -2 15 7727.44 290.917 10
 1 2 16 1823.01 116.119 10
 -1 -2 16 2212.49 127.804 10
 -1 -2 17 2447.03 141.648 10
 1 2 17 2512.82 138.398 10
 -1 -2 18 2071.61 114.749 8
 -1 -2 18 1946.19 128.936 10
 1 2 18 2014.54 128.087 10
 -1 -2 19 158.212 53.0796 10
 1 2 19 176.904 52.9425 10
 -1 -2 19 247.504 47.5971 8
 -1 -2 20 199.345 55.7016 10
 -1 -2 20 218.567 42.0371 8
 1 2 20 225.493 52.8065 10
 -1 -2 21 471.009 66.2913 10
 1 2 21 529.377 63.8687 10
 1 2 22 336.531 52.55 10
 -1 -2 22 187.334 48.0906 10
 1 2 23 134.876 35.7121 10
 -1 -2 23 149.551 41.4276 10
 1 2 24 445.128 42.9094 10
 -1 -2 24 373.803 43.0488 10
 -1 -2 25 15.1079 17.396 10
 -1 3 24 11.9201 24.5374 10
 1 -3 24 3.08272 25.0228 10
 1 -3 23 -8.01311 33.4502 10
 -1 3 23 -3.76762 29.6819 10
 -1 3 22 57.5604 35.9524 10
 1 -3 22 4.83446 43.8195 10
 -1 3 21 222.799 54.0149 10
 -1 3 20 -5.29687 45.1222 10
 -1 3 19 3815.49 184.801 10
 -1 3 18 245.586 58.1907 10
 1 -3 18 176.686 39.111 8
 -1 3 17 1326.61 98.9718 10
 1 -3 17 1188.18 84.897 8
 -1 3 16 285.654 54.4652 10
 1 -3 16 290.424 46.6832 8
 -1 3 15 407.379 58.373 10
 1 -3 15 441.062 53.0556 8
 1 -3 14 518.521 53.721 8
 -1 3 14 543.602 58.3626 10
 1 3 -14 494.907 48.6739 4
 -1 3 13 11706.9 382.176 10
 1 3 -13 11341.8 370.004 4
 1 -3 13 11035.5 373.65 8
 1 -3 12 3612.03 151.581 8
 1 -3 12 3912.92 256.029 1
 1 3 -12 3793.8 152.24 4
 -1 3 11 4144.23 230.614 1
 1 3 -11 4149.21 159.603 4
 1 3 -11 3943.25 147.231 6
 1 -3 11 4015.01 158.039 8
 1 -3 10 16499.4 515.509 8
 -1 3 10 16757.8 606.572 1
 1 3 -10 16900.3 505.38 6
 1 3 -10 17157.8 517.948 4
 1 -3 9 31269.1 928.885 8
 -1 3 9 32466.5 1024.08 1
 1 3 -9 31463.1 919.338 6
 -1 3 9 33176.7 959.066 3
 1 3 -8 8445.22 269.117 6
 -1 3 8 8828.28 351.09 1
 -1 3 8 9124.44 303.419 3
 -1 3 7 23260.5 721.366 3
 -1 3 7 24467 773.106 1
 -1 3 6 20229.2 663.65 1
 -1 3 5 32745.2 1007.64 1
 -1 -3 -4 17833.1 510.03 1
 -1 3 4 17433.7 542.76 2
 -1 3 4 17612.7 578.037 1
 1 3 -4 17420.9 567.063 3
 -1 3 3 37633.5 1074.93 1
 -1 -3 -3 34586.4 1015.36 1
 -1 3 3 35461.8 1040.78 2
 1 3 -3 36581.9 1059.28 3
 1 -3 3 35314.8 1076.8 1
 -1 3 2 66417.1 1903.61 1
 -1 -3 -2 65425.6 1841.38 3
 -1 -3 -2 64756.2 1859.32 1
 -1 -3 -1 284858 7953.11 3
 -1 3 1 281138 8004.7 1
 -1 3 0 34.7848 33.4585 1
 -1 -3 0 14.2099 15.8767 3
 -1 -3 1 288999 8132.88 3
 1 -3 -1 290873 8164.42 1
 1 -3 -2 66876.3 1945.21 1
 -1 -3 2 67022.9 1920.97 3
 1 3 2 66846.4 1886.04 2
 1 -3 -3 35705.5 1078.6 1
 -1 -3 3 35802.8 1061.59 3
 1 -3 -4 17480.8 582.067 1
 -1 -3 4 18366 572.797 3
 1 -3 -5 32892.8 1013.42 1
 1 -3 -6 20447.7 668.895 1
 -1 3 -6 20285.6 653.058 3
 -1 -3 7 22550.5 733.826 3
 -1 -3 7 22637.4 766.216 1
 1 -3 -7 23597.8 742.822 1
 -1 3 -7 21531.2 719.122 3
 -1 -3 8 8227.14 369.89 1
 1 -3 -8 8699.61 349.657 1
 -1 -3 8 8797.72 347.588 3
 -1 3 -8 8296.17 332.685 3
 -1 -3 9 31082.2 995.675 1
 -1 -3 9 32226.9 860.859 10
 -1 -3 9 32145 957.166 3
 1 -3 -9 32550.8 962.92 1
 -1 3 -9 31943.5 944.01 3
 -1 -3 10 16934.3 524.412 10
 -1 3 -10 16755.2 599.841 3
 1 3 10 17059.9 518.812 10
 -1 -3 10 17238 620.163 3
 -1 -3 10 16727.3 651.097 1
 -1 -3 11 4119.13 236.94 3
 1 -3 -11 3959.4 154.346 4
 -1 -3 11 4059.69 260.846 1
 1 3 11 4168.08 160.718 10
 -1 3 -11 3666.44 215.485 3
 -1 -3 11 4358.51 166.903 10
 1 -3 -12 3293.87 139.353 4
 -1 -3 12 3758.14 156.112 10
 1 3 12 3657.81 150.524 10
 1 3 13 11348.5 370.853 10
 1 -3 -13 10711.7 357.418 4
 -1 -3 13 11210.8 377.747 10
 -1 -3 14 477.748 57.7562 10
 1 3 14 467.942 53.0106 10
 -1 -3 15 470.168 62.2518 10
 1 3 15 426.318 52.7794 10
 -1 -3 16 238.636 57.6264 10
 1 3 16 292.005 49.7632 10
 -1 -3 17 1332.34 93.2054 8
 1 3 17 1355.31 97.2328 10
 -1 -3 17 1254.08 101.734 10
 -1 -3 18 197.623 53.4865 10
 1 3 18 269.831 53.9702 10
 -1 -3 18 311.965 52.5919 8
 -1 -3 19 3889.08 171.643 8
 -1 -3 19 3600.57 187.104 10
 1 3 19 3978.85 183.563 10
 -1 -3 20 28.3741 45.0515 10
 -1 -3 20 20.4015 35.6645 8
 1 3 20 5.08049 37.4834 10
 -1 -3 21 144.736 47.9067 10
 1 3 21 183.921 46.1162 10
 -1 -3 21 192.451 38.4673 8
 1 3 22 37.2035 31.5569 10
 -1 -3 22 33.957 25.8023 8
 -1 -3 22 4.50108 34.3597 10
 1 3 23 20.1024 28.9148 10
 -1 -3 23 -3.69954 29.3694 10
 1 3 24 2.36141 19.1696 10
 -1 -3 24 25.3383 23.8266 10
 -1 4 24 7.57383 18.95 10
 -1 4 23 74.7431 30.4978 10
 -1 4 22 267.826 46.6852 10
 -1 4 21 629.111 68.4547 10
 -1 4 20 235.008 50.1026 10
 1 -4 19 157.73 40.0097 8
 -1 4 19 203.403 55.0696 10
 1 -4 18 2227.9 122.763 8
 -1 4 18 2349.32 136.644 10
 1 -4 17 3469.42 163.252 8
 -1 4 17 3538.59 174.752 10
 1 -4 16 2758.23 140.188 8
 -1 4 16 2965.35 149.858 10
 -1 4 15 1087.78 86.5176 10
 1 -4 15 1004.59 96.1385 10
 1 -4 15 1138.84 84.6441 8
 1 -4 14 401.78 53.5013 8
 1 -4 14 413.369 66.4771 10
 1 4 -14 525.879 51.3306 4
 -1 4 14 439.351 56.1458 10
 1 -4 13 2322.41 119.063 8
 -1 4 13 2350.22 120.574 10
 1 4 -13 2347.52 112.592 4
 1 -4 13 2211.06 100.734 7
 1 -4 13 2328.8 129.146 10
 1 -4 12 567.869 44.9117 7
 1 4 -12 612.887 53.4498 4
 1 -4 12 544.827 59.4802 10
 1 -4 12 618.677 57.977 8
 1 -4 11 6128.91 239.047 10
 1 -4 11 6350.19 229.697 8
 1 4 -11 6335.85 226.971 4
 1 -4 11 6332.5 213.886 7
 1 4 -10 2442.8 104.335 6
 1 -4 10 2727.96 106.829 7
 1 4 -10 2724.63 116.935 4
 1 -4 10 2503.87 115.454 8
 -1 4 10 2729.4 173.927 1
 1 -4 10 2455.56 122.371 10
 -1 4 9 24859.8 755.991 3
 1 -4 9 25045.1 732.734 7
 1 -4 9 24770.4 755.28 10
 -1 4 9 24500 830.818 1
 1 -4 9 24684.3 744.54 8
 1 4 -9 26037.1 745.29 4
 1 4 -9 24513.5 730.85 6
 -1 4 8 6681.97 230.35 3
 1 -4 8 6164.18 216.322 8
 1 4 -8 6168 215.477 4
 1 -4 8 6462.74 226.504 10
 1 4 -8 6282.12 205.452 6
 1 -4 8 6065.13 205.41 7
 -1 4 8 6579.51 286.295 1
 -1 4 7 17298.6 599.096 1
 1 -4 7 17345.1 533.084 10
 -1 4 6 30736.2 971.845 1
 1 4 -6 30870 968.486 3
 -1 -4 -5 32199.6 927.389 1
 1 4 -5 30999.3 993.643 3
 -1 4 5 33213.3 1005.42 1
 -1 4 4 14633 471.26 2
 1 -4 4 14435.1 522.571 1
 -1 4 4 16249.7 519.368 1
 1 4 -4 15351.6 501.305 3
 -1 -4 -4 14657.8 453.514 1
 -1 4 3 29800 916.752 1
 -1 4 3 28419 874.261 2
 1 4 -3 29823.1 894.148 3
 -1 -4 -3 29252 861.631 1
 1 4 -2 23535.2 721.409 3
 -1 4 2 23103.7 746.257 1
 -1 -4 -2 23508.6 709.293 1
 1 4 -1 26197.1 790.978 3
 -1 -4 0 19998.2 605.906 3
 1 -4 0 20164.7 654.088 1
 1 -4 -1 24889.8 796.558 1
 -1 -4 1 25444.7 760.645 3
 -1 -4 2 22586.8 708.047 3
 1 -4 -2 23832.5 739.962 1
 -1 -4 3 29468 888.881 3
 1 -4 -3 29227.7 909.821 1
 -1 4 -3 28554.2 892.021 3
 1 -4 -4 15053.9 512.785 1
 -1 4 -4 15073 499.586 3
 -1 -4 4 14749.7 497.605 3
 1 -4 -5 33544.4 1024.47 1
 -1 -4 5 32018.1 1013.06 3
 -1 -4 6 30482.2 966.27 3
 1 -4 -6 30940.8 973.08 1
 1 -4 -7 17007.9 581.567 1
 -1 4 -7 15978.3 561.986 3
 -1 4 -8 5876.41 270.894 3
 -1 -4 8 5923.65 307.419 1
 1 -4 -8 6714.84 288.698 1
 1 4 9 25162.4 743.11 10
 -1 -4 9 25497.7 752.42 10
 -1 -4 9 25351.5 853.891 3
 1 -4 -9 26516.6 853.924 1
 -1 -4 9 24219.7 883.92 1
 -1 4 -9 23607 830.896 3
 -1 -4 10 2799.03 189.312 3
 1 4 10 2602.01 112.633 10
 1 -4 -10 2587.95 175.734 1
 -1 -4 10 2677.96 206.153 1
 -1 4 -10 2640.84 174.44 3
 -1 -4 10 2704.28 120.613 10
 -1 -4 11 6371.52 234.238 10
 1 4 11 6343.63 225.377 10
 1 4 12 536.244 50.5549 10
 -1 -4 12 609.086 59.3357 10
 1 -4 -13 2343.81 111.306 4
 -1 -4 13 2361.81 125.402 10
 1 4 13 2380.77 116.945 10
 -1 -4 14 402.886 56.0901 10
 1 4 14 323.878 47.0876 10
 1 4 15 1161.39 85.6125 10
 -1 -4 15 1294.76 97.0063 10
 -1 -4 16 2546.07 149.751 10
 1 4 16 2849.3 142.6 10
 -1 -4 16 3019.71 150.129 8
 -1 -4 17 3417.36 176.341 10
 1 4 17 3198.21 160.05 10
 -1 -4 17 3562.19 165.396 8
 -1 -4 18 1940.13 120.349 8
 -1 -4 18 2197.73 137.341 10
 1 4 18 2034.49 120.498 10
 -1 -4 19 200.304 56.003 10
 -1 -4 19 169.85 46.6282 8
 1 4 19 138.914 44.4057 10
 1 4 20 225.864 46.6911 10
 -1 -4 20 203.721 55.0111 10
 -1 -4 20 280.626 47.6716 8
 1 4 21 557.576 61.3563 10
 -1 -4 21 622.361 68.2681 10
 -1 -4 21 691.551 60.3854 8
 -1 -4 22 168.704 32.5395 8
 -1 -4 22 138.622 38.8714 10
 1 4 23 91.4055 25.9052 10
 -1 -4 23 53.6838 30.1227 10
 -1 -4 24 -9.67323 19.7726 10
 1 -5 24 50.4611 19.7175 10
 1 -5 23 82.5485 32.034 10
 -1 5 23 90.9479 26.7496 10
 -1 5 22 426.01 49.7223 10
 1 -5 22 389.409 53.2284 10
 -1 5 21 206.351 43.0387 10
 1 -5 21 218.528 53.1166 10
 -1 5 20 1294.4 91.919 10
 1 -5 20 1112.18 76.441 8
 1 -5 20 1150.38 98.7654 10
 1 -5 19 1402.86 111.312 10
 -1 5 19 1353.32 100.893 10
 1 -5 19 1412.87 91.9563 8
 1 -5 18 3302.47 155.89 8
 -1 5 18 3080.16 161.116 10
 1 -5 18 3299.99 179.36 10
 1 -5 17 1052.02 85.0019 8
 1 -5 17 872.264 93.9753 10
 -1 5 17 909.937 84.3626 10
 1 -5 16 1762.79 113.238 8
 1 -5 16 1668.25 124.416 10
 -1 5 16 1867.88 117.61 10
 1 -5 15 845.785 80.679 8
 1 -5 15 890.706 94.2957 10
 -1 5 14 8092.91 302.402 10
 1 -5 14 8241.08 303.039 8
 1 -5 14 8267.55 278.838 7
 1 -5 14 8166.71 317.941 10
 1 -5 13 388.95 43.2553 7
 1 -5 13 525.118 57.6635 8
 1 -5 13 503.582 65.5003 10
 1 5 -13 520.237 52.4305 4
 1 5 -12 623.615 57.3251 4
 1 -5 12 578.112 49.3313 7
 1 -5 12 606.035 62.4688 8
 1 -5 12 616.18 66.3263 10
 1 -5 11 2811.03 118.186 7
 1 5 -11 2976.77 129.273 4
 1 -5 11 2692.51 131.035 8
 1 -5 10 6978.88 264.55 10
 1 -5 10 7072.88 242.443 7
 1 5 -10 7586.85 255.669 4
 1 -5 10 7103.81 256.085 8
 1 5 -9 18058.5 547.073 4
 -1 5 9 17520 632.997 1
 1 -5 9 17606.6 549.865 8
 1 -5 9 17689.5 536.256 7
 1 -5 9 17545.9 559.506 10
 1 -5 8 3509.35 143.486 8
 1 -5 8 3689 152.713 10
 1 -5 8 3498.66 133.243 7
 1 5 -8 3309.91 138.643 4
 -1 5 8 3899.68 208.626 1
 -1 5 7 33127.7 1042.33 1
 1 -5 7 32969.9 961.761 10
 1 5 -7 31777.8 936.741 6
 1 5 -7 32308.2 949.081 4
 1 -5 7 32118.1 952.076 8
 1 -5 7 32841.4 941.257 7
 -1 -5 -6 36785.1 1050.9 1
 1 -5 6 35465.2 1055.69 8
 -1 5 6 37558.9 1148.39 1
 1 -5 6 37253.5 1065.43 10
 1 5 -6 35321.1 1052.08 4
 1 -5 6 36878.2 1174.46 1
 1 -5 6 36401.8 1045.86 7
 1 5 -6 35281.6 1132.48 3
 1 5 -6 36147.2 1041.49 6
 1 5 -5 2053.06 131.704 3
 1 -5 5 1852.74 144.122 1
 -1 5 5 1920.43 134.887 1
 -1 -5 -5 1945.25 95.6155 1
 -1 -5 -4 1726.97 92.3164 1
 1 5 -4 1622.05 110.844 3
 -1 5 4 1673.94 95.8665 2
 -1 5 4 1658.92 122.469 1
 -1 5 3 40218.8 1220.07 1
 -1 -5 -3 39151.5 1170.85 1
 1 5 -3 39425.1 1193.62 3
 -1 -5 -2 26322.3 782.472 1
 1 5 -2 26794 788.697 3
 -1 -5 -1 8833.96 326.407 1
 1 5 -1 9222.8 316.36 3
 1 -5 1 8533.57 353.014 1
 1 -5 0 22626.1 745.615 1
 -1 5 -1 8838.25 327.55 3
 1 -5 -1 9313.3 359.484 1
 1 -5 -2 27645.3 874.34 1
 -1 5 -2 27293.7 845.083 3
 -1 -5 2 26637.3 836.887 3
 -1 5 -3 36890 969.643 3
 1 -5 -3 39848.6 1005.14 1
 -1 -5 3 38891.8 972.986 3
 -1 5 -4 1656.82 111.714 3
 -1 -5 4 1776.64 117.314 3
 1 -5 -4 1827.21 127.19 1
 -1 5 -5 1718.56 119.807 3
 -1 -5 5 1864.67 126.673 3
 1 -5 -5 2123.71 137.326 1
 -1 -5 6 34926 1138.16 3
 -1 5 -6 35888.7 1129.21 3
 1 -5 -6 38092.3 1150.92 1
 -1 -5 7 31788 1060.63 3
 1 -5 -7 33836.8 1059.75 1
 -1 -5 8 3557.63 211.319 3
 -1 -5 8 3477.91 140.734 10
 1 -5 -8 3519.97 203.993 1
 -1 -5 9 16912.6 696.425 1
 1 5 9 18213 545.787 10
 -1 -5 9 17968.1 557.909 10
 -1 5 -9 17560.5 646.212 3
 1 -5 -9 18825.7 659.701 1
 1 5 10 6660.38 231.37 10
 -1 -5 10 6753.05 244.102 10
 1 5 11 2557.63 115.686 10
 -1 -5 11 2612.12 128.333 10
 -1 -5 12 635.184 61.9128 10
 1 5 12 729.42 57.9326 10
 1 -5 -13 420.617 47.6582 4
 -1 -5 13 559.742 60.4568 10
 1 5 13 463.193 50.1629 10
 1 5 14 8488.87 290.461 10
 -1 -5 14 7860.13 303.419 10
 -1 -5 14 8458.85 303.465 8
 -1 -5 15 962.947 86.4455 10
 -1 -5 15 1044.75 88.0609 8
 1 5 15 905.524 73.8451 10
 -1 -5 16 1703.04 118.979 10
 1 5 16 1689.87 104.388 10
 -1 -5 16 1709.79 113.417 8
 1 5 17 945.672 77.5179 10
 -1 -5 17 960.034 86.9339 8
 -1 -5 17 972.648 91.5993 10
 1 5 18 3079.86 152.087 10
 -1 -5 18 3310.98 160.297 8
 -1 -5 18 3031.26 163.103 10
 1 5 19 1342.28 90.9065 10
 -1 -5 19 1326.49 94.2854 8
 -1 -5 19 1250.02 100.307 10
 -1 -5 20 1244.46 87.348 8
 1 5 20 1203.58 84.815 10
 -1 -5 20 1286.02 96.3075 10
 1 5 21 163.288 35.6684 10
 -1 -5 21 199.275 41.2746 8
 -1 -5 21 154.763 42.234 10
 -1 -5 22 448.206 43.9144 8
 -1 -5 22 343.17 48.0602 10
 1 5 22 393.778 41.1128 10
 -1 -5 23 68.5813 25.663 10
 -1 6 23 32.9048 17.8909 10
 1 -6 23 43.7018 23.4425 10
 -1 6 22 103.9 28.2686 10
 1 -6 22 100.046 35.7745 10
 1 -6 21 55.3513 26.5774 8
 1 -6 21 59.7205 40.1901 10
 -1 6 21 78.0762 29.7911 10
 1 -6 20 333.708 61.4673 10
 -1 6 20 267.681 47.7345 10
 1 -6 20 318.011 44.6725 8
 -1 6 19 14.3493 37.6929 10
 1 -6 19 35.9753 47.6067 10
 1 -6 19 46.2426 33.3849 8
 1 -6 18 641.592 81.3564 10
 -1 6 18 555.102 66.4041 10
 1 -6 18 533.19 66.7058 8
 1 -6 17 1992.78 120.608 8
 -1 6 17 2060.99 123.281 10
 1 -6 17 1814.8 132.774 10
 1 -6 16 3359.51 144.447 7
 -1 6 16 3651.86 172.906 10
 1 -6 16 3417.38 171.176 8
 1 -6 16 3719.88 190.904 10
 -1 6 15 6624.81 257.271 10
 1 -6 15 6290.28 232.451 7
 1 -6 15 6674.41 262.877 8
 1 -6 15 6173.43 273.436 10
 1 -6 14 903.346 91.5807 10
 -1 6 14 769.835 75.5318 10
 1 -6 14 794.6 64.3657 7
 1 -6 14 741.254 78.6737 8
 1 -6 13 7543.47 264.18 7
 1 -6 13 7327.2 295.192 10
 1 -6 13 7466.38 284.983 8
 1 -6 12 187.239 37.1081 7
 1 -6 12 187.987 45.7609 8
 1 -6 12 186.276 48.4644 10
 1 -6 11 1668.85 100.819 8
 1 -6 11 1594.94 87.861 7
 1 -6 11 1382.18 101.076 10
 1 -6 10 4128.74 175.587 8
 1 -6 10 3922.1 181.639 10
 1 -6 10 4395.2 164.621 7
 1 -6 9 9428.05 333.39 10
 1 -6 9 9500.02 310.306 7
 1 -6 9 9418.88 324.931 8
 1 -6 8 2621.48 129.297 10
 1 -6 8 2636.72 123.312 8
 1 -6 8 2590.98 111.845 7
 -1 6 8 2718.48 176.774 1
 1 -6 7 2924.46 118.511 7
 1 -6 7 2874.52 133.743 10
 1 -6 7 3087.55 212.872 1
 -1 6 7 2665.86 176.178 1
 1 -6 7 2773.35 125.675 8
 -1 -6 -6 2550.8 116.822 1
 1 6 -6 2263.26 155.466 3
 1 -6 6 2343.52 113.747 10
 -1 6 6 2224.78 157.527 1
 1 -6 6 2220.46 175.971 1
 1 -6 6 2323.3 100.323 7
 -1 -6 -5 15661 476.93 1
 1 -6 5 14489.9 451.541 10
 1 -6 5 13242.5 441.161 8
 1 6 -5 13091.9 509.206 3
 1 -6 5 14466 434.38 7
 -1 6 5 14191.2 466.305 2
 1 6 -4 17830 628.084 3
 1 -6 4 18241.8 570.533 10
 -1 -6 -4 19672 607.61 1
 1 -6 4 18708.5 566.413 8
 -1 6 4 18786.2 599.258 2
 1 -6 3 40343.3 1179.14 8
 1 -6 3 39816.4 1296.69 1
 1 6 -3 40739.2 1243.27 3
 -1 -6 -3 41899.1 1231.59 1
 1 -6 3 40659.7 1169.55 7
 1 -6 2 8504.03 361.484 1
 -1 -6 -2 8216.72 315.562 1
 1 6 -2 7660.27 306.477 3
 1 6 -1 16656.6 564.857 3
 1 -6 1 17631.9 627.2 1
 -1 6 1 18446.9 575.617 3
 -1 -6 -1 16955.3 587.629 1
 -1 6 0 19170.9 617.814 3
 1 -6 0 18526.4 661.536 1
 -1 -6 0 18711.3 636.354 1
 1 -6 -1 17934.3 638.841 1
 -1 6 -1 18219.1 600.051 3
 1 -6 -2 8482.17 355.442 1
 -1 6 -2 8138.29 320.779 3
 1 -6 -3 41286.5 1277.38 1
 -1 6 -3 40167.9 1243.46 3
 -1 6 -4 18192.3 632.036 3
 1 -6 -4 18961.7 658.548 1
 -1 -6 4 18842.3 563.565 8
 1 -6 -5 14281.2 434.567 9
 1 -6 -5 14834.4 535.611 1
 -1 6 -5 13376.8 510.528 3
 -1 -6 5 14592.2 444.291 8
 1 -6 -6 2315.64 160.351 1
 -1 -6 6 2301.24 104.39 8
 1 -6 -6 2373.62 96.2413 9
 -1 6 -6 2160.27 148.139 3
 -1 -6 7 2908.28 124.387 10
 1 -6 -7 3306.87 197.53 1
 -1 6 -7 2922.1 180.484 3
 -1 -6 7 2952.99 126.242 8
 1 -6 -7 2747.98 111.277 9
 -1 -6 8 2587.92 118.7 8
 -1 -6 8 2380.1 114.29 10
 -1 -6 9 9356.83 320.476 8
 -1 -6 9 9513.99 321.801 10
 -1 -6 10 3865.7 165.982 10
 1 6 11 1440.81 81.3708 10
 -1 -6 11 1523.39 94.9306 10
 -1 -6 12 295.234 47.5772 10
 -1 -6 12 197.208 45.409 8
 1 6 12 170.623 33.5143 10
 -1 -6 13 7570.81 283.363 8
 -1 -6 13 7369.02 285.648 10
 1 6 13 7258.62 265.071 10
 -1 -6 14 913.83 82.4191 8
 1 6 14 803.903 67.2986 10
 1 -6 -14 753.892 63.9387 4
 -1 -6 14 797.947 77.3468 10
 -1 -6 15 5858.91 257.116 10
 1 6 15 6501.26 242.366 10
 -1 -6 15 6484.91 261.031 8
 -1 -6 16 3507.07 148.884 7
 -1 -6 16 3634.58 180.045 10
 -1 -6 16 3754.9 179.717 8
 1 6 16 3367.84 158.924 10
 1 6 17 1733.7 103.205 10
 -1 -6 17 1905.66 120.243 8
 -1 -6 17 1631.07 89.2785 7
 -1 -6 17 1746.9 116.808 10
 -1 -6 18 478.568 67.4244 8
 -1 -6 18 634.235 72.111 10
 1 6 18 559.573 60.1629 10
 -1 -6 19 -15.8495 37.5835 10
 1 6 19 12.0104 29.5353 10
 -1 -6 19 23.338 41.802 8
 -1 -6 20 268.71 49.2477 10
 1 6 20 274.003 40.0681 10
 -1 -6 20 379.926 52.2599 8
 -1 -6 21 36.952 30.8113 8
 -1 -6 21 39.9356 31.9598 10
 -1 -6 22 147.232 32.8436 10
 -1 -6 22 95.4577 27.0847 8
 -1 -6 23 44.691 19.985 10
 1 -7 22 71.9218 27.8425 10
 -1 7 22 64.3396 19.436 10
 1 -7 21 59.6828 23.052 8
 1 -7 21 117.858 37.0682 10
 -1 7 21 53.0186 25.9718 10
 -1 7 20 347.216 46.222 10
 1 -7 20 257.676 42.426 8
 1 -7 20 305.209 53.3826 10
 1 -7 19 274.402 55.0613 10
 -1 7 19 351.097 49.9577 10
 1 -7 19 268.243 48.8691 8
 1 -7 18 138.775 52.9004 10
 -1 7 18 138.992 41.2097 10
 1 -7 18 173.945 47.0352 8
 1 -7 17 102.374 51.6345 10
 1 -7 17 119.309 48.9637 8
 -1 7 17 88.0568 41.2187 10
 1 -7 16 1402.99 84.8208 7
 1 -7 16 1527.1 117.466 10
 1 -7 16 1567.31 109.787 8
 -1 7 16 1409.83 99.2652 10
 1 -7 15 387.877 66.8144 8
 -1 7 15 583.654 65.8125 10
 1 -7 15 488.067 54.6912 7
 1 -7 15 275.18 63.9089 10
 1 -7 14 385.909 66.7992 8
 -1 7 14 446.756 60.3076 10
 1 -7 14 366.227 68.5831 10
 1 -7 14 423.301 52.0497 7
 1 -7 13 3111.87 138.896 7
 1 -7 13 2795.98 153.173 8
 1 -7 13 2839.84 160.816 10
 1 -7 12 2910.09 150.145 8
 1 -7 12 2720.79 130.923 7
 1 -7 12 2750.34 154.42 10
 1 -7 11 137.368 43.5138 8
 1 -7 11 118.198 36.8297 7
 1 -7 11 61.538 43.8349 10
 1 -7 10 6324.62 244.821 8
 1 -7 10 6235.63 252.688 10
 1 -7 10 6166.34 229.155 7
 1 -7 9 1127.29 83.0015 8
 1 -7 9 1264.78 89.3918 10
 1 -7 9 1030.88 70.1365 7
 1 -7 8 1982.31 114.059 10
 1 -7 8 2042.08 99.7726 7
 1 -7 7 611.396 49.5967 7
 1 -7 7 591.587 60.0023 10
 1 -7 6 678.257 51.8301 7
 1 -7 6 784.96 62.5836 8
 1 -7 6 659.297 60.0041 10
 1 -7 5 6222.85 233.643 10
 1 -7 5 6382.5 229.948 8
 1 -7 4 2765.46 128.391 10
 -1 7 4 2866.97 138.232 3
 -1 -7 -4 3230.26 167.713 1
 1 -7 4 2639.89 113.409 7
 1 7 -4 2852.77 173.398 3
 1 -7 4 2699.52 203.48 1
 1 -7 4 2641.67 121.68 8
 1 -7 3 550.426 44.2043 7
 -1 -7 -3 516.469 70.4259 1
 1 -7 3 448.86 45.7058 8
 1 -7 3 485.786 51.3313 10
 -1 7 3 577.651 58.9851 3
 1 7 -3 492.88 69.0461 3
 1 -7 2 4588.82 154.85 7
 -1 7 2 3778.32 186.166 3
 1 -7 2 3876.39 159.007 8
 -1 -7 -2 3958.99 208.632 1
 1 -7 2 4459.11 252.97 1
 1 -7 1 38340.3 1292.45 1
 1 -7 1 40136.5 1153.43 7
 -1 7 1 41609.7 1221.42 3
 -1 -7 -1 39458.9 1247.88 1
 1 -7 1 39534 1163.13 8
 -1 -7 0 6962.53 313.514 1
 -1 7 0 7594.64 292.93 3
 1 -7 0 6716.84 226.598 7
 1 -7 0 7064.83 335.174 1
 1 -7 0 6739.98 234.215 8
 1 -7 -1 39719.4 1267.04 1
 1 -7 -1 38522.8 1132.39 8
 -1 7 -1 39699.6 1205.17 3
 -1 -7 1 39354.9 1243.9 1
 1 -7 -1 38902.6 1123.66 7
 1 -7 -2 4007.71 143.086 7
 1 -7 -2 3743.91 228.144 1
 -1 -7 2 4014.6 149.871 8
 -1 7 -2 3790.76 200.3 3
 -1 -7 2 4090.15 234.273 1
 1 -7 -2 4035.46 151.165 8
 -1 7 -3 583.811 72.4582 3
 -1 -7 3 529.884 45.0258 8
 1 -7 -3 583.289 87.3765 1
 1 -7 -4 2657.23 111.961 9
 -1 7 -4 2533.12 163.49 3
 1 -7 -4 2832.43 187.514 1
 -1 -7 4 2874.52 120.04 8
 1 -7 -5 6907.57 321.277 1
 -1 7 -5 6480.05 297.811 3
 1 -7 -5 6321.51 218.536 9
 -1 -7 5 6484.29 228.913 8
 -1 -7 6 606.074 54.1124 8
 1 -7 -6 687.316 48.5849 9
 1 -7 -6 713.528 98.5522 1
 -1 -7 7 631.442 55.0201 8
 1 -7 -7 603.945 45.4003 9
 -1 -7 8 1748.33 100.384 8
 -1 -7 8 1947.45 101.341 10
 1 -7 -8 1732.08 83.9207 9
 -1 -7 9 1155.91 82.1955 8
 -1 -7 9 1160.67 78.805 10
 -1 -7 10 6108.54 238.156 10
 -1 -7 10 6323.83 241.534 8
 -1 -7 11 103.219 37.3564 10
 -1 -7 12 2913.69 148.536 10
 -1 -7 13 2748.43 147.311 10
 1 -7 -14 458.079 52.6704 4
 -1 -7 14 478.929 70.7052 8
 1 7 14 401.635 48.4262 10
 -1 -7 14 365.598 57.9735 10
 -1 -7 15 482.682 72.6883 8
 1 7 15 404.156 48.4293 10
 -1 -7 15 391.198 60.3247 10
 -1 -7 15 443.708 52.4086 7
 -1 -7 16 1580.09 114.266 8
 1 7 16 1431.24 89.4146 10
 -1 -7 16 1417.46 104.81 10
 -1 -7 16 1570.08 88.8752 7
 -1 -7 17 86.1806 52.1092 8
 -1 -7 17 38.6955 27.4807 7
 -1 -7 17 -11.0411 40.014 10
 -1 -7 18 115.511 51.7834 8
 -1 -7 18 56.8544 39.2267 10
 -1 -7 18 126.563 30.6151 7
 -1 -7 19 372.699 53.6219 8
 -1 -7 19 354.086 54.244 10
 -1 -7 20 283.21 44.8461 10
 -1 -7 20 232.43 42.7294 8
 -1 -7 21 85.5858 29.6306 10
 -1 -7 21 72.6864 30.8349 8
 -1 -7 22 90.2733 23.93 8
 -1 -7 22 53.0171 19.9917 10
 1 -8 21 146.801 32.2754 10
 1 -8 21 131.294 25.2607 8
 1 -8 20 246.075 37.5684 8
 1 -8 20 154.629 38.3083 10
 -1 8 20 163.821 30.2872 10
 -1 8 19 214.409 38.0606 10
 1 -8 19 169.348 41.8333 8
 1 -8 19 237.5 49.2336 10
 -1 8 18 104.077 37.421 10
 1 -8 18 37.8212 44.8882 10
 1 -8 18 165.159 46.2476 8
 1 -8 17 1150.63 71.8173 7
 -1 8 17 1271.44 86.4488 10
 1 -8 17 1213.45 101.568 10
 1 -8 17 1180.64 93.922 8
 1 -8 16 538.53 76.1235 10
 1 -8 16 521.511 53.5889 7
 1 -8 16 524.947 70.5974 8
 -1 8 16 526.903 62.0411 10
 -1 8 15 82.0063 40.6518 10
 1 -8 15 206.051 61.3352 8
 1 -8 15 100.043 39.54 7
 1 -8 15 77.21 47.9689 10
 -1 8 14 1360.86 95.9036 10
 1 -8 14 1252.24 108.079 10
 1 -8 14 1284.29 87.3465 7
 1 -8 14 1342.2 107.199 8
 1 -8 13 1465.21 116.981 10
 1 -8 13 1594.57 115.214 8
 1 -8 13 1493.56 97.5141 7
 1 -8 12 2325.7 120.298 7
 1 -8 12 2694.91 144.045 8
 1 -8 11 8740.14 348.666 10
 1 -8 11 9682.03 329.959 7
 1 -8 11 9559.93 349.099 8
 1 -8 10 944.872 84.7802 8
 1 -8 10 974.279 76.0489 7
 1 -8 10 840.848 80.733 10
 1 -8 9 220.104 46.2064 10
 1 -8 9 252.745 45.1166 7
 1 -8 8 4285.06 191.119 10
 1 -8 7 3380.1 140.395 7
 1 -8 7 3104.64 148.905 8
 1 -8 7 3074.51 153.756 10
 1 -8 6 2092.23 116.726 10
 1 -8 6 2163.45 115.773 8
 1 -8 5 5158.25 205.575 10
 1 -8 5 5170.04 199.746 8
 1 -8 5 4627.4 183.749 7
 1 -8 4 58.0738 25.4285 7
 1 -8 4 56.4075 32.0743 8
 1 -8 3 97.5189 29.7319 7
 1 -8 3 125.882 35.2767 8
 1 -8 2 11733.1 374.881 7
 -1 -8 -2 12324.5 475.112 1
 1 -8 2 11769.5 386.676 8
 -1 8 1 8173.06 323.193 3
 1 -8 1 7973.46 274.766 8
 1 -8 1 7946.01 264.564 7
 -1 -8 -1 7699.05 353.329 1
 1 -8 1 7733.05 390.525 1
 1 -8 0 13198.9 549.983 1
 -1 -8 0 12910.5 520.029 1
 -1 8 0 13565.3 482.986 3
 1 -8 0 13171.7 407.492 7
 1 -8 0 12790.3 416.35 8
 1 -8 -1 8210.53 394.5 1
 1 -8 -1 8211.05 275.625 8
 -1 8 -1 8589.75 344.955 3
 -1 -8 1 8100.18 379.957 1
 -1 -8 1 8009.48 269.547 8
 1 -8 -1 7948.87 265.637 7
 -1 8 -2 11474.4 450.553 3
 -1 -8 2 11900.2 502.622 1
 1 -8 -2 11401 365.431 7
 1 -8 -2 11963.7 504.157 1
 -1 -8 2 12108.7 376.624 8
 -1 8 -3 108.959 42.6459 3
 -1 -8 3 104.334 29.1207 8
 1 -8 -3 73.2595 52.0836 1
 1 -8 -3 96.1158 23.6256 7
 -1 -8 3 169.651 67.5368 1
 -1 -8 4 61.1874 27.8312 8
 1 -8 -4 48.7194 49.0943 1
 1 -8 -4 48.5457 26.0701 9
 -1 -8 5 5364.85 198.832 8
 1 -8 -5 4806.5 183.374 9
 1 -8 -6 2252.53 102.118 9
 -1 -8 6 2043.1 111.168 8
 1 -8 -7 3131.38 130.605 9
 -1 -8 7 3179.27 146.38 8
 1 -8 -8 4190.27 161.752 9
 -1 -8 8 4354.95 184.496 8
 -1 -8 9 199.062 39.4737 10
 -1 -8 9 309.648 50.7311 8
 -1 -8 10 955.453 83.1138 8
 -1 -8 10 853.125 73.9057 10
 -1 -8 11 9304.51 340.471 8
 -1 -8 11 9212.38 334.946 10
 -1 -8 12 2264.71 134.657 8
 -1 -8 12 2278.09 129.027 10
 -1 -8 13 1446.65 103.079 10
 -1 -8 14 1106.94 91.0843 10
 -1 -8 14 1422.03 88.8635 7
 -1 -8 15 143.294 59.3746 8
 -1 -8 15 129.852 39.9965 7
 -1 -8 15 107.375 43.715 10
 -1 -8 16 501.63 75.1885 8
 -1 -8 16 503.569 62.6329 10
 -1 -8 16 414.004 51.9188 7
 -1 -8 17 1275 78.0502 7
 -1 -8 17 1221.02 90.6292 10
 -1 -8 17 1270.3 100.488 8
 -1 -8 18 117.302 30.104 7
 -1 -8 18 152.311 49.3325 8
 -1 -8 18 100.316 38.735 10
 -1 -8 19 212.408 38.9998 10
 -1 -8 19 218.38 46.8185 8
 -1 -8 20 183.326 32.3889 10
 -1 -8 20 223.225 41.5157 8
 -1 -8 21 200.268 34.6703 8
 1 -9 20 9.61938 23.7343 8
 1 -9 19 423.891 47.5372 8
 -1 9 19 318.085 34.8343 10
 1 -9 19 285.295 44.6979 10
 1 -9 18 -9.0257 33.8853 10
 1 -9 18 48.4979 36.6354 8
 -1 9 18 62.574 28.0361 10
 1 -9 17 326.499 39.8169 7
 1 -9 17 293.602 54.1487 10
 1 -9 17 389.918 58.6963 8
 -1 9 17 395.241 47.0908 10
 1 -9 16 924.737 87.0517 10
 -1 9 16 850.891 69.0927 10
 1 -9 16 892.254 67.3732 7
 1 -9 16 834.886 82.9889 8
 -1 9 15 873.131 72.6595 10
 1 -9 15 933.141 88.6386 8
 1 -9 15 757.198 66.4246 7
 1 -9 15 648.001 79.8202 10
 1 -9 14 412.039 70.5095 8
 -1 9 14 382.577 52.4408 10
 1 -9 14 333.502 54.0381 7
 1 -9 14 452.615 69.6482 10
 1 -9 13 2107.93 133.765 8
 1 -9 13 1931.84 113.084 7
 1 -9 13 1707.87 123.806 10
 -1 9 13 2090.4 118.354 10
 1 -9 12 1360.35 108.948 10
 1 -9 12 1462.23 112.407 8
 1 -9 12 1567.87 101.791 7
 1 -9 11 1795.76 111.926 7
 1 -9 11 1921.62 125.098 10
 1 -9 10 228.547 51.4599 7
 1 -9 10 213.386 53.1272 10
 1 -9 9 2489.13 144.755 10
 1 -9 9 2786.87 136.026 7
 1 -9 8 -20.4345 42.942 8
 1 -9 8 37.9629 39.6569 10
 1 -9 8 -4.00794 34.8096 7
 1 -9 7 83.4317 42.7438 8
 1 -9 7 144.994 42.7561 10
 1 -9 6 1310.15 91.9969 8
 1 -9 5 3756.83 158.5 7
 1 -9 5 3895.52 171.462 8
 1 -9 4 1012.45 69.3453 7
 1 -9 4 920.916 76.5055 8
 1 -9 3 2183.23 107.648 7
 1 -9 3 2259.85 118.216 8
 1 -9 2 4331.85 181.873 8
 1 -9 2 4507.2 173.06 7
 -1 -9 -1 4086.69 151.719 7
 1 -9 1 3949.09 159.061 7
 1 -9 1 4188.77 170.574 8
 1 -9 0 5808.78 211.763 8
 1 -9 0 5499.84 200.638 7
 -1 -9 0 5340.34 193.719 7
 -1 -9 1 4011.6 160.333 8
 1 -9 -1 4097.17 157.845 7
 1 -9 -1 4157.21 166.911 8
 1 -9 -2 4410.39 162.764 7
 -1 -9 2 4122.66 168.021 8
 1 -9 -3 2092.52 98.1366 7
 1 -9 -3 2373.22 111.252 9
 -1 -9 3 2291.89 112.531 8
 -1 -9 4 974.584 73.1439 8
 1 -9 -4 943.531 67.4611 9
 1 -9 -5 3548.43 150.114 9
 -1 -9 5 3743.81 163.424 8
 1 -9 -6 1296.02 78.2864 9
 -1 -9 6 1335.75 90.2311 8
 -1 -9 7 74.6234 39.8725 8
 1 -9 -7 151.591 33.2254 9
 -1 -9 8 34.2979 39.7713 8
 1 -9 -8 3.16347 24.9241 9
 -1 -9 9 2599.13 143.116 8
 -1 -9 10 192.978 52.6565 8
 -1 -9 11 1556.21 112.76 8
 -1 -9 11 1515.2 101.303 10
 -1 -9 12 1404.01 110.405 8
 -1 -9 12 1459.15 99.8833 10
 -1 -9 13 1731.88 126.464 8
 -1 -9 13 1929.92 115.946 10
 -1 -9 14 322.265 51.1495 7
 -1 -9 14 357.514 52.4071 10
 -1 -9 15 778.651 69.8487 10
 -1 -9 15 802.943 66.4831 7
 -1 -9 16 855.065 67.2077 7
 -1 -9 16 771.585 68.399 10
 -1 -9 17 429.84 47.1986 7
 -1 -9 17 417.333 62.8638 8
 -1 -9 17 299.58 43.7014 10
 -1 -9 18 72.4145 26.1016 7
 -1 -9 18 21.3425 40.2554 8
 -1 -9 19 407.579 49.8502 8
 -1 -9 20 22.5255 28.4671 8
 -1 -9 21 216.092 27.9856 8
 1 -10 20 155.2 22.4424 8
 1 -10 19 57.3122 28.7318 8
 1 -10 18 444.131 50.0239 8
 1 -10 17 117.292 28.4004 7
 1 -10 17 139.738 43.2059 8
 1 -10 16 91.8929 32.269 7
 -1 10 16 76.1044 26.5847 10
 1 -10 16 108.716 45.3196 8
 -1 10 15 399.982 46.7274 10
 1 -10 15 463.175 67.4348 8
 1 -10 15 424.62 52.4871 7
 1 -10 15 333.647 56.0739 10
 1 -10 14 238.442 56.8554 8
 -1 10 14 192.964 38.3234 10
 1 -10 14 176.158 47.1988 7
 1 -10 14 205.046 34.8252 9
 1 -10 14 225.691 52.1829 10
 1 -10 13 195.427 62.7684 8
 1 -10 13 219.611 50.5153 7
 1 -10 13 241.446 54.1413 10
 -1 10 13 146.644 38.5553 10
 1 -10 12 258.49 57.6447 10
 1 -10 12 296.697 54.6342 7
 1 -10 11 2770.27 153.888 10
 1 -10 11 2820.98 144.825 7
 1 -10 10 98.0565 56.6913 8
 1 -10 10 73.9708 45.6843 7
 1 -10 9 1377.03 95.6353 7
 1 -10 9 1394.59 106.799 8
 1 -10 8 1737.93 117.684 8
 1 -10 7 -21.5709 46.2437 8
 1 -10 6 753.331 67.4463 7
 1 -10 6 660.071 73.2979 8
 1 -10 5 2870.9 151.323 8
 1 -10 5 3010.27 140.289 7
 1 -10 4 977.932 83.8216 8
 1 -10 4 968.901 73.8999 7
 1 -10 3 1163.89 81.1953 7
 1 -10 3 1245.75 89.1779 8
 1 -10 2 605.647 57.682 7
 1 -10 2 610.914 64.3653 8
 1 -10 1 688.964 65.9463 8
 1 -10 1 793.667 63.4769 7
 -1 -10 -1 694.615 52.59 7
 1 -10 0 153.251 38.6275 8
 1 -10 0 184.113 39.068 7
 -1 -10 0 120.193 30.5059 7
 -1 -10 1 659.017 56.2142 7
 1 -10 -1 662.797 55.8212 7
 -1 -10 2 616.988 57.0422 8
 1 -10 -2 554.504 49.188 7
 -1 -10 2 510.248 52.4534 7
 1 -10 -2 477.274 55.3063 9
 -1 -10 3 1101.7 78.5996 8
 1 -10 -3 1183.25 70.5002 7
 -1 -10 3 1138.02 74.9143 7
 1 -10 -3 1065.83 78.2737 9
 1 -10 -4 1072.01 75.9787 9
 -1 -10 4 1026.45 73.0554 7
 -1 -10 4 1058.61 79.7446 8
 1 -10 -5 3026.29 138.603 9
 -1 -10 5 3094.33 141.099 7
 -1 -10 5 3104.14 149.846 8
 -1 -10 6 720.49 72.4002 8
 1 -10 -6 606.452 58.9733 9
 1 -10 -7 14.1966 30.2372 9
 -1 -10 7 20.3113 40.3125 8
 1 -10 -8 1525.56 89.3888 9
 -1 -10 8 1830.42 106.295 7
 -1 -10 8 1566.18 110.985 8
 -1 -10 9 1456.43 105.896 8
 -1 -10 10 48.2792 43.9658 7
 -1 -10 10 44.9404 47.2379 8
 -1 -10 11 2768.77 155.346 8
 -1 -10 11 2762.19 142.482 7
 -1 -10 12 258.235 52.5944 7
 -1 -10 12 189.145 60.6583 8
 -1 -10 13 198.195 61.2997 8
 -1 -10 13 152.855 46.0694 7
 -1 -10 14 290.946 62.379 8
 -1 -10 14 284.651 49.1157 7
 -1 -10 15 379.325 66.4718 8
 -1 -10 15 381.748 50.188 7
 -1 -10 16 58.4429 34.3561 7
 -1 -10 17 150.095 33.4628 7
 -1 -10 18 361.922 35.856 7
 -1 -10 18 474.701 52.3464 8
 -1 -10 19 14.4734 26.5371 8
 -1 -10 20 185.712 27.2267 8
 1 -11 19 89.1731 20.887 8
 1 -11 18 258.698 37.0904 8
 1 -11 17 106.197 35.3592 8
 1 -11 17 111.415 24.5525 7
 1 -11 16 105.865 29.8151 7
 1 -11 16 118.779 40.3241 8
 1 -11 15 31.6049 41.8547 8
 1 -11 15 -3.29436 27.1252 7
 1 -11 14 143.865 42.4214 7
 1 -11 14 70.9679 28.4712 9
 1 -11 13 400.521 55.5677 7
 1 -11 13 224.064 40.6699 9
 1 -11 12 1526.54 100.077 7
 1 -11 11 1632.18 107.178 7
 1 -11 11 1517.31 112.432 8
 1 -11 10 120.761 57.7866 8
 1 -11 10 221.712 53.3839 7
 1 -11 9 1519.77 113.887 8
 1 -11 8 669.249 81.7989 8
 1 -11 7 4494.85 207.658 8
 1 -11 7 4577.15 196.819 7
 1 -11 6 2474.5 144.107 8
 1 -11 6 2701.34 136.901 7
 -1 -11 -5 2162.23 111.768 9
 1 -11 5 2396.97 137.773 8
 1 -11 4 2290.63 123.144 7
 1 -11 4 2444.77 137.233 8
 1 -11 3 2332.95 125.132 7
 1 -11 3 2536.78 135.933 8
 1 -11 2 2049.54 113.199 7
 1 -11 2 1971.56 116.803 8
 1 -11 1 4656.17 183.474 7
 -1 -11 -1 4166.33 166.927 7
 1 -11 1 4105.77 184.208 8
 -1 -11 0 1511.12 86.1684 7
 1 -11 0 1484.86 90.771 7
 -1 -11 1 4684.56 182.533 7
 1 -11 -1 4354.33 179.76 7
 1 -11 -1 4573.62 194.371 9
 1 -11 -2 1894.85 99.3604 7
 -1 -11 2 1842.38 103.445 7
 1 -11 -2 2037.16 115.307 9
 -1 -11 2 1832.06 105.063 8
 1 -11 -3 2390.97 123.694 9
 1 -11 -3 2232.1 108.734 7
 -1 -11 3 2295.74 118.717 7
 -1 -11 3 2343 122.629 8
 -1 -11 4 2243 117.095 7
 1 -11 -4 2087.57 115.726 9
 -1 -11 4 2123.67 120.219 8
 -1 -11 5 2607.79 134.532 8
 1 -11 -5 2313.67 122.93 9
 -1 -11 5 2385.41 122.52 7
 -1 -11 6 2586.88 139.206 8
 -1 -11 6 2438.55 129.263 7
 1 -11 -6 2547.85 125.869 9
 1 -11 -7 4472.28 183.703 9
 -1 -11 7 4789.89 195.4 7
 -1 -11 7 4471.58 201.625 8
 -1 -11 8 586.284 65.5799 7
 -1 -11 8 586.986 72.6816 8
 1 -11 -8 525.812 53.9093 9
 -1 -11 9 1371.87 97.8353 7
 -1 -11 9 1422.52 106.211 8
 -1 -11 10 94.1017 50.5194 8
 -1 -11 11 1567.56 103.669 7
 -1 -11 11 1740.12 116.231 8
 -1 -11 12 1254.77 91.7658 7
 -1 -11 12 1516.44 107.039 8
 -1 -11 13 290.903 56.8279 8
 -1 -11 13 367.487 52.724 7
 -1 -11 14 127.322 44.2051 8
 -1 -11 14 81.8853 36.4777 7
 -1 -11 15 22.4862 38.8146 8
 -1 -11 15 16.5914 32.2664 7
 -1 -11 16 176.282 44.0954 8
 -1 -11 16 107.416 31.704 7
 -1 -11 17 60.9755 24.7309 7
 -1 -11 18 206.471 24.2539 7
 -1 -11 19 87.7447 22.6038 8
 1 -12 17 186.331 31.0869 8
 1 -12 16 -18.346 29.7296 8
 1 -12 16 31.5958 21.7843 7
 1 -12 15 45.8988 26.4135 7
 1 -12 14 48.5024 31.4669 7
 1 -12 13 153.836 48.5615 8
 1 -12 13 117.13 31.4114 9
 1 -12 13 125.349 39.9486 7
 1 -12 12 36.4946 41.1801 7
 1 -12 12 24.2934 44.0305 8
 1 -12 12 3.42795 30.1502 9
 1 -12 11 69.1548 43.3261 7
 1 -12 11 97.1296 38.5844 9
 1 -12 11 46.0403 45.5869 8
 1 -12 10 297.072 60.1041 7
 1 -12 10 312.874 60.8056 8
 1 -12 9 1568.46 111.516 8
 1 -12 8 -4.63817 42.7577 7
 1 -12 8 32.9474 50.0495 8
 1 -12 7 126.485 51.9043 8
 1 -12 7 87.9706 45.3367 7
 1 -12 6 174.474 53.4482 8
 1 -12 6 137.669 45.0441 7
 1 -12 5 235.669 57.2799 8
 -1 -12 -5 273.596 43.5027 9
 1 -12 5 226.774 52.3412 7
 1 -12 4 1946.97 114.603 7
 1 -12 4 1910.55 119.546 8
 -1 -12 -4 1826.75 103.241 9
 1 -12 3 1703.04 106.052 7
 1 -12 3 1824.02 115.087 8
 1 -12 2 2932.24 141.513 7
 1 -12 1 499.353 58.8729 7
 1 -12 1 608.451 70.7649 9
 1 -12 0 145.961 40.1296 7
 -1 -12 0 51.946 32.19 7
 1 -12 0 71.2616 47.4007 9
 -1 -12 1 518.096 54.685 7
 1 -12 -1 524.528 55.5471 7
 1 -12 -1 622.598 69.2291 9
 1 -12 -2 2881.7 144.092 9
 1 -12 -2 2765.32 126.25 7
 -1 -12 2 2618.76 130.898 7
 -1 -12 3 1563.3 98.9003 7
 -1 -12 3 1813.73 104.412 8
 1 -12 -3 1737.65 106.739 9
 -1 -12 4 1979.97 111.587 7
 1 -12 -4 1925.04 111.235 9
 -1 -12 4 1980.14 113.099 8
 -1 -12 5 187.416 47.2421 8
 -1 -12 5 308.79 50.12 7
 1 -12 -5 285.236 48.1651 9
 -1 -12 6 94.5788 42.1853 7
 1 -12 -6 124.897 37.7602 9
 -1 -12 6 219.806 49.0608 8
 -1 -12 7 104.268 43.8152 7
 1 -12 -7 122.078 36.8148 9
 -1 -12 7 95.6903 48.566 8
 -1 -12 8 -10.2497 40.3737 8
 -1 -12 8 17.4389 41.3032 7
 -1 -12 9 1339.05 95.8312 7
 -1 -12 9 1490.77 103.948 8
 -1 -12 10 335.682 58.2888 8
 -1 -12 11 19.8013 41.615 8
 -1 -12 12 9.46275 40.8435 8
 -1 -12 12 58.552 38.535 7
 -1 -12 13 82.9134 37.1987 7
 -1 -12 13 102.009 44.9011 8
 -1 -12 14 20.2735 35.2205 8
 -1 -12 14 22.5487 32.4125 7
 -1 -12 15 10.7833 32.3839 8
 -1 -12 15 13.8581 27.2203 7
 -1 -12 16 -15.2765 30.5923 8
 -1 -12 16 4.48826 21.2607 7
 -1 -12 17 132.981 20.5765 7
 -1 -12 17 173.636 29.6461 8
 1 -13 15 362.051 34.5359 7
 1 -13 14 124.79 33.8686 8
 1 -13 14 135.427 30.3337 7
 1 -13 13 97.0004 24.1221 9
 1 -13 13 118.886 33.7607 7
 1 -13 13 139.046 40.296 8
 1 -13 12 179.017 40.5291 7
 1 -13 12 193.421 44.5351 8
 1 -13 12 130.059 30.7908 9
 1 -13 11 59.2306 38.9972 7
 1 -13 11 38.4547 35.4681 8
 1 -13 11 82.0723 33.0712 9
 1 -13 10 181.544 46.7826 8
 1 -13 10 177.845 41.4246 9
 1 -13 9 612.054 69.3678 8
 1 -13 9 747.903 69.3771 7
 1 -13 9 686.189 67.7787 9
 1 -13 8 528.532 66.9263 8
 1 -13 8 536.01 61.8546 7
 1 -13 8 393.918 58.9148 9
 1 -13 7 44.7938 39.5217 8
 1 -13 7 31.2335 42.5065 9
 1 -13 7 25.9505 39.6572 7
 1 -13 6 257.063 54.2889 9
 1 -13 6 187.288 48.0854 7
 1 -13 6 159.641 46.3125 8
 1 -13 5 46.8095 45.7757 9
 -1 -13 -5 83.2635 33.0915 9
 1 -13 5 52.2755 37.6381 7
 1 -13 4 467.524 59.9674 7
 -1 -13 -4 573.733 56.6638 9
 1 -13 3 1176.63 85.5083 7
 -1 -13 -3 1126.68 79.4918 9
 -1 -13 -2 185.278 42.8932 9
 1 -13 2 199.378 44.0221 7
 1 -13 2 168.032 52.2868 9
 1 -13 1 566.378 61.1909 7
 1 -13 1 526.746 70.3051 9
 1 -13 0 1598.16 105.278 9
 -1 -13 0 1457.39 84.9585 7
 1 -13 0 1577.91 92.5656 7
 1 -13 -1 435.85 49.387 7
 1 -13 -1 507.72 66.3567 9
 -1 -13 1 588.272 55.4584 7
 -1 -13 2 132.078 37.7797 7
 1 -13 -2 127.17 46.0505 9
 -1 -13 3 1356.93 88.4104 7
 1 -13 -3 1312.06 93.1578 9
 -1 -13 4 443.33 53.5561 8
 -1 -13 4 536.665 59.2308 7
 1 -13 -4 478.018 57.5839 9
 -1 -13 5 105.004 36.7703 8
 -1 -13 5 45.076 36.7605 7
 1 -13 -5 77.7108 37.2611 9
 -1 -13 6 214.383 45.7287 7
 1 -13 -6 156.085 37.4342 9
 -1 -13 6 240.317 46.6395 8
 1 -13 -7 26.815 27.0276 9
 -1 -13 7 56.6262 36.6283 8
 -1 -13 7 32.8583 37.8762 7
 -1 -13 8 429.284 56.0509 7
 -1 -13 8 450.222 57.5037 8
 -1 -13 9 626.17 64.9322 8
 -1 -13 9 721.928 66.8458 7
 -1 -13 10 204.693 44.7778 7
 -1 -13 10 184.413 43.8716 8
 -1 -13 11 31.879 35.9104 8
 -1 -13 12 218.416 42.161 8
 -1 -13 13 103.871 34.5756 8
 -1 -13 13 68.0147 31.873 7
 -1 -13 14 132.329 30.5313 7
 -1 -13 14 102.587 33.4399 8
 -1 -13 14 116.781 24.7929 9
 -1 -13 15 392.586 35.3484 7
 -1 -13 15 392.147 40.1407 8
 -1 -13 16 22.2156 15.4646 7
 -1 -13 16 22.8184 16.6311 8
 1 -14 14 27.7687 16.9848 7
 1 -14 13 2.12469 19.9138 7
 1 -14 12 565.602 40.5541 9
 1 -14 12 632.286 49.4625 7
 1 -14 11 39.543 24.6527 9
 1 -14 10 25.1756 32.8394 7
 1 -14 10 23.4083 27.1329 9
 1 -14 9 309.506 46.0838 9
 1 -14 9 394.565 49.5098 7
 1 -14 8 79.0351 37.0062 9
 1 -14 8 21.2829 31.2206 7
 1 -14 7 -26.8199 38.186 9
 1 -14 7 -22.041 32.7094 7
 1 -14 6 214.074 43.4228 7
 1 -14 6 156.696 44.2004 9
 1 -14 5 113.976 40.3635 7
 1 -14 5 203.947 53.341 9
 1 -14 4 296.679 47.3007 7
 -1 -14 -4 190.145 36.7432 9
 1 -14 3 825.513 68.2456 7
 1 -14 3 834.483 77.1066 9
 -1 -14 -3 899.597 67.4105 9
 1 -14 2 1384.69 86.2026 7
 -1 -14 -2 1413.97 86.6086 9
 1 -14 2 1312.26 93.7653 9
 1 -14 1 83.505 43.2431 9
 1 -14 1 138.645 36.5765 7
 -1 -14 -1 62.0125 36.4244 9
 1 -14 0 2345.63 114.59 7
 -1 -14 0 2733.45 132.701 9
 1 -14 0 2704.36 135.843 9
 -1 -14 1 130.291 32.0283 7
 1 -14 -1 123.491 43.787 9
 1 -14 -2 1362.93 90.5717 9
 -1 -14 2 1243.82 77.3625 7
 -1 -14 3 759.674 62.1105 7
 1 -14 -3 791.577 67.5595 9
 -1 -14 4 218.372 42.1575 7
 1 -14 -4 281.662 45.0282 9
 1 -14 -5 106.699 35.6598 9
 -1 -14 5 100.173 36.4447 7
 -1 -14 6 157.513 39.1212 7
 1 -14 -6 199.384 35.9015 9
 -1 -14 7 36.2197 28.2372 8
 -1 -14 7 -7.0396 33.8773 7
 -1 -14 8 39.0349 29.1363 8
 -1 -14 8 -3.4164 31.674 7
 -1 -14 9 336.905 43.0841 8
 -1 -14 9 248.467 43.4019 7
 -1 -14 10 47.5906 28.8056 8
 -1 -14 10 52.1619 33.4156 7
 -1 -14 11 25.3023 27.2087 7
 -1 -14 11 35.5451 26.1918 8
 -1 -14 12 635.774 46.2305 9
 -1 -14 12 512.303 43.8095 8
 -1 -14 13 -8.19796 18.9989 8
 -1 -14 13 5.17981 16.2703 9
 -1 -14 14 1.67736 16.2256 7
 1 -15 11 215.147 28.0566 7
 1 -15 10 81.4912 26.1791 7
 1 -15 10 132.166 25.0176 9
 1 -15 9 22.0055 24.4963 7
 1 -15 9 38.0486 24.3856 9
 1 -15 8 170.369 34.0787 9
 1 -15 8 174.283 32.4833 7
 1 -15 7 112.881 35.8501 9
 1 -15 7 141.837 32.1267 7
 1 -15 6 162.581 37.6693 9
 1 -15 6 170.362 34.4091 7
 1 -15 5 228.991 37.7282 7
 1 -15 4 -2.93742 27.3811 7
 1 -15 3 60.169 28.2821 7
 1 -15 3 96.9363 37.4024 9
 -1 -15 -3 163.25 32.8917 9
 1 -15 2 141.633 30.3745 7
 -1 -15 -2 153.527 34.6657 9
 1 -15 2 131.122 39.6732 9
 1 -15 1 160.372 40.4415 9
 1 -15 1 107.26 27.4687 7
 -1 -15 -1 123.677 34.2224 9
 -1 -15 0 9.77591 30.3959 9
 1 -15 0 86.1534 37.1391 9
 -1 -15 1 210.203 40.1421 9
 1 -15 -1 38.1211 32.9686 9
 1 -15 -2 101.734 33.1478 9
 -1 -15 2 111.106 36.8168 9
 -1 -15 3 68.7469 26.1553 7
 1 -15 -3 122.409 34.0355 9
 -1 -15 3 55.9171 32.8299 9
 -1 -15 4 -2.59526 23.5175 7
 1 -15 -4 2.78125 25.203 9
 -1 -15 4 -3.46071 31.7226 9
 1 -15 -5 250.987 33.4234 9
 -1 -15 5 276.316 44.2321 9
 -1 -15 5 306.755 37.655 7
 -1 -15 6 69.4127 28.518 7
 -1 -15 6 206.749 40.3047 9
 -1 -15 7 122.621 31.719 7
 -1 -15 8 109.757 28.7079 7
 -1 -15 8 120.802 33.8838 9
 -1 -15 9 16.301 22.4274 7
 -1 -15 9 50.4231 26.4324 9
 -1 -15 10 103.275 23.9338 7
 -1 -15 10 108.715 26.7844 9
 -1 -15 11 192.09 25.7728 7
 -1 -15 11 210.54 26.5441 9
 1 -16 8 16.4376 17.2307 9
 1 -16 7 124.259 24.4652 9
 1 -16 7 88.94 20.0491 7
 1 -16 6 -10.4128 16.529 7
 1 -16 6 10.8831 21.5858 9
 1 -16 5 179.654 24.4303 7
 1 -16 4 112.293 29.3338 9
 1 -16 4 58.2908 19.3583 7
 1 -16 3 -18.0922 26.007 9
 1 -16 2 23.5987 24.7174 9
 -1 -16 -1 152.503 27.3584 9
 1 -16 1 112.368 30.4472 9
 -1 -16 0 108.888 25.9068 9
 1 -16 0 68.8756 27.4215 9
 -1 -16 1 70.4703 25.9521 9
 1 -16 -1 174.433 32.088 9
 1 -16 -2 49.0523 24.3676 9
 -1 -16 2 2.42327 23.21 9
 -1 -16 3 34.2106 25.8355 9
 1 -16 -3 15.7358 19.8915 9
 -1 -16 4 93.9672 27.6817 9
 -1 -16 5 222.637 32.4876 9
 -1 -16 6 10.8944 22.7345 9
 2 0 0 196658 5592.65 1
 -2 0 0 196731 5591.73 2
 -2 0 0 200695 5592.19 1
 -2 0 -1 2933.45 125.285 1
 -2 0 1 2481.87 133.136 1
 2 0 1 2818.44 125.917 1
 2 0 -1 2517.27 132.404 1
 -2 0 -1 3015.34 132.904 2
 -2 0 2 363.96 52.2273 1
 -2 0 -2 346.756 37.5327 1
 2 0 2 300.643 36.5967 1
 2 0 -2 435.309 51.8516 1
 2 0 -3 1612.07 105.684 1
 -2 0 3 1390.14 104.599 1
 2 0 3 1698.47 83.3208 1
 2 0 -4 166502 4857.05 2
 2 0 4 173385 4820.18 1
 2 0 -5 10167.6 362.343 2
 2 0 5 10020.7 323.375 1
 2 0 6 17730.6 549.113 1
 2 0 -6 17107.1 591.056 2
 2 0 -6 17338.4 618.691 1
 -2 0 7 74.4578 31.266 3
 -2 0 -7 120.901 26.8359 3
 -2 0 7 80.7583 44.7822 1
 2 0 -7 134.606 43.2013 2
 2 0 7 68.5827 24.0662 1
 2 0 -8 141.135 40.2353 2
 -2 0 8 167.037 52.9511 1
 -2 0 -8 233.616 37.7612 3
 -2 0 8 161.76 39.8825 3
 -2 0 9 13807.1 483.542 3
 -2 0 -9 13218.6 452.157 3
 2 0 -9 13306.4 417.86 4
 -2 0 9 14002.2 536.651 1
 2 0 9 13187.1 416.798 10
 2 0 -9 13227.3 496.118 2
 2 0 9 13571.9 449.241 1
 2 0 9 13260.5 445.385 1
 -2 0 -10 24121.2 746.828 3
 2 0 10 22527.5 730.735 1
 2 0 10 23126.1 732.723 1
 2 0 -10 23304.4 683.768 6
 2 0 -10 23500.8 687.76 9
 -2 0 10 23099.7 700.031 10
 2 0 10 23123 700.777 10
 -2 0 10 24040.7 836.807 1
 2 0 -10 22538.8 789.078 2
 -2 0 10 23553.8 774.465 3
 2 0 -10 23388.4 700.175 4
 -2 0 11 246.721 53.584 3
 -2 0 11 309.157 78.1984 1
 -2 0 -11 417.678 56.819 3
 2 0 -11 338.17 64.4671 2
 2 0 11 381.127 43.0577 10
 2 0 -11 402.105 34.1316 6
 2 0 -11 366.52 34.9527 9
 -2 0 11 332.811 40.4816 10
 2 0 -11 271.273 38.9129 4
 2 0 -12 26981.6 807.088 4
 2 0 12 27199.5 814.663 10
 -2 0 12 26184.4 892.679 3
 2 0 -12 27349.3 786.814 6
 -2 0 12 26959.3 808.327 10
 -2 0 13 8227.36 290.546 10
 2 0 -13 8260.63 266.867 6
 2 0 -13 8167.78 287.325 4
 2 0 13 8210.83 298.573 10
 -2 0 14 3275.26 153.161 10
 2 0 -14 3377.82 148.038 4
 2 0 -14 3270.11 127.768 6
 2 0 14 3306.35 157.014 10
 -2 0 15 2085.88 117.806 10
 2 0 15 2100.79 122.441 10
 2 0 -15 1873.87 105.688 4
 -2 0 16 115.36 44.4703 10
 2 0 16 145.398 48.6507 10
 2 0 -16 70.9818 34.3648 4
 -2 0 17 2462.18 141.177 10
 2 0 17 2669.66 149.888 10
 -2 0 18 2001.63 125.609 10
 2 0 18 1771.7 124.27 10
 2 0 19 207.2 59.4803 10
 -2 0 19 151.401 53.589 10
 2 0 20 1051.54 89.6069 10
 -2 0 20 854.071 81.54 10
 -2 0 21 38.6479 38.0871 10
 2 0 21 66.7077 38.2147 10
 -2 0 22 12.8956 35.3926 10
 2 0 22 -4.45261 33.4198 10
 2 0 23 7.29916 28.9719 10
 -2 0 23 -3.66237 29.9415 10
 2 0 24 202.808 32.2139 10
 -2 0 24 204.753 34.4058 10
 -2 0 25 152.479 22.718 10
 2 -1 24 76.3302 26.4412 10
 -2 1 24 79.3411 29.0809 10
 -2 1 23 77.1393 34.3373 10
 2 -1 23 109.264 36.3513 10
 2 -1 22 155.857 44.3408 10
 -2 1 22 163.842 44.8101 10
 -2 1 21 217.011 49.4278 10
 2 -1 21 269.383 55.7533 10
 2 -1 20 780.014 84.3129 10
 -2 1 20 989.405 86.5901 10
 -2 1 19 1160.15 96.2228 10
 2 -1 19 1161.57 100.153 10
 2 -1 18 2612.97 151.703 10
 -2 1 18 2294.42 137.866 10
 2 -1 17 764.281 83.6356 10
 2 1 -17 780.8 62.9055 4
 -2 1 17 582.085 69.6916 10
 2 1 -16 659.284 60.797 4
 -2 1 16 638.111 71.3019 10
 2 -1 16 594.749 72.8953 10
 -2 1 15 307.466 50.9506 10
 2 -1 15 319.24 57.4413 10
 2 1 -15 377.875 49.7543 4
 2 1 -14 1351.26 86.7992 4
 2 1 -14 1508.83 76.4803 6
 -2 1 14 1434.26 91.8613 10
 2 -1 14 1413.74 98.629 10
 -2 1 13 7835.88 288.623 10
 2 1 -13 8324.11 268.939 6
 2 1 -13 8151.81 286.789 4
 2 -1 13 8163.47 298.05 10
 -2 1 12 2037.86 106.061 10
 -2 1 12 1976.18 143.831 3
 2 1 -12 2216.43 94.0987 6
 2 1 -12 2046.61 105.838 4
 2 -1 12 2122.52 112.25 10
 2 1 -11 4966.3 190.452 4
 -2 1 11 4862.28 239.867 3
 -2 1 11 4862.76 283.325 1
 2 1 -11 5102.8 178.777 9
 2 -1 11 5083.87 196.781 10
 2 1 -11 5063.25 176.14 6
 2 -1 10 15227.8 478.01 10
 -2 -1 -10 15415.1 498.756 3
 2 -1 10 15470.6 534.852 1
 2 1 -10 15366.7 463.287 9
 -2 1 10 14914 587.436 1
 2 1 -10 14974.9 474.039 4
 2 1 -10 14935.4 458.476 6
 -2 1 10 15520.2 539.477 3
 -2 1 9 13327.2 515.654 1
 -2 -1 -9 13417.7 429.792 3
 2 1 -9 13015.6 406.898 4
 2 1 -9 12419.3 391.531 6
 -2 1 9 12846 462.956 3
 2 -1 9 13135.9 409.182 10
 2 -1 8 18781.2 637.38 1
 -2 -1 -8 20111.5 609.617 3
 -2 1 8 19939.1 647.211 3
 -2 1 8 19557.6 695.489 1
 -2 1 7 1690.7 133.104 1
 -2 -1 -7 1637.73 86.922 3
 2 -1 7 1544.98 99.7557 1
 -2 -1 -6 9340.9 315.249 3
 -2 1 6 10183.5 386.874 1
 2 -1 6 9286.13 333.756 1
 2 -1 5 7139.86 266.132 1
 -2 1 5 7772.23 312.705 1
 -2 1 4 19256.7 649.544 1
 2 -1 4 19758.4 616.42 1
 2 -1 3 24820.9 764.892 1
 -2 -1 -3 25170.2 728.901 1
 -2 -1 -3 25718.8 754.48 2
 2 1 -3 26682.8 801.758 1
 2 1 -3 23455.6 775.031 2
 2 1 -2 39340.1 1128.93 1
 2 1 -2 40164.5 1116.62 2
 -2 -1 -2 38303 1079.55 1
 -2 1 2 37320.1 1108.4 2
 -2 -1 -2 38166.2 1095.1 2
 -2 -1 -1 60080.6 1690.12 2
 2 1 -1 61439 1702.94 2
 -2 1 1 59939 1715.67 1
 2 -1 1 58608.3 1706.36 1
 -2 -1 -1 59035 1683.47 1
 2 1 0 212451 5816.04 1
 -2 1 0 214174 5830.99 1
 2 -1 0 207630 5827.54 1
 -2 -1 0 201704 5812.77 1
 2 1 0 197187 5813.74 2
 -2 1 -1 56587.6 1657.92 1
 -2 -1 1 54582.8 1668.2 1
 2 1 1 55836.4 1636.36 1
 2 1 2 37524.1 1103.15 1
 -2 1 -2 36669.1 1131.3 1
 2 1 3 25823.7 752.187 1
 2 -1 -3 25065.5 798.219 2
 -2 -1 3 27257.4 828.583 1
 2 -1 -4 23264.9 741.523 2
 -2 -1 4 22814.9 767.719 1
 2 1 4 23840.8 681.144 1
 2 1 5 6294.17 86.5812 1
 2 -1 -5 6940.08 198.065 2
 2 1 6 8957.41 272.352 1
 -2 -1 6 9827.32 343.995 3
 2 -1 -6 9174.45 344.622 2
 2 1 6 8921.45 272.58 1
 2 1 7 1537 63.7253 1
 2 -1 -7 1718.49 117.061 2
 -2 1 -7 1736.28 104.433 3
 -2 -1 7 1496.24 128.328 1
 2 -1 -7 1727.63 133.109 1
 2 1 7 1687.14 65.0092 1
 -2 -1 7 1342.7 102.083 3
 2 -1 -8 19864.2 675.554 1
 2 1 8 17366 541.88 1
 -2 1 -8 20466.4 612.815 3
 2 1 8 18111.9 542.625 1
 -2 -1 8 20732.3 687.948 1
 2 -1 -8 19195.3 634.092 2
 -2 -1 8 19564 629.572 3
 -2 -1 9 13770.8 387.501 10
 -2 -1 9 12446.7 504.694 1
 -2 -1 9 13455.3 465.232 3
 -2 1 -9 13455.2 441.409 3
 2 -1 -9 12864.4 388.026 4
 2 1 9 10817.6 370.206 1
 2 -1 -9 12604 463.702 2
 2 1 9 11581.9 372.66 1
 2 1 10 15460.2 473.243 10
 2 -1 -10 14500.2 551.646 2
 -2 1 -10 16436.8 536.184 3
 2 -1 -10 15005.6 472.88 4
 -2 -1 10 14541.9 596.622 1
 -2 -1 10 14242.3 543.82 3
 -2 -1 10 15544.2 473.263 10
 2 1 11 5280.55 192.658 10
 2 -1 -11 5252.67 191.976 4
 -2 -1 11 4816.83 251.971 3
 -2 -1 11 5129.29 297.972 1
 -2 1 -11 5236.7 242.164 3
 2 -1 -11 4319.96 246.456 2
 2 -1 -11 5214.69 173.093 6
 2 -1 -11 4826.03 175.43 9
 -2 -1 11 5025.08 189.546 10
 2 -1 -12 1991.18 102.737 4
 -2 -1 12 2026.2 103.945 10
 2 -1 -12 2063.05 158.178 2
 2 -1 -12 2052.55 86.2445 6
 2 1 12 2030.19 106.341 10
 -2 -1 13 7978.16 292.609 10
 2 1 13 8430.11 298.073 10
 2 -1 -13 8616 293.238 4
 -2 -1 14 1395.49 92.9959 10
 2 -1 -14 1387.44 87.4848 4
 2 1 14 1560.22 95.4738 10
 -2 -1 15 252.438 48.2712 10
 2 -1 -15 274.477 45.3501 4
 2 1 16 716.315 72.5887 10
 2 -1 -16 592.447 58.4303 4
 -2 -1 16 756.85 75.1223 10
 2 1 17 756.425 78.847 10
 -2 -1 17 782 78.3039 10
 2 1 18 2542.43 144.61 10
 -2 -1 18 2479.91 142.848 10
 2 1 19 1002.4 88.6946 10
 -2 -1 19 933.931 89.7282 10
 -2 -1 20 881.145 69.187 8
 2 1 20 761.647 76.9686 10
 -2 -1 20 700.681 75.8864 10
 -2 -1 21 243.32 39.6992 8
 -2 -1 21 231.673 50.183 10
 2 1 21 287.835 52.0405 10
 2 1 22 109.583 39.4622 10
 -2 -1 22 158.298 40.9157 10
 2 1 23 64.7872 30.256 10
 -2 -1 23 100.182 33.244 10
 2 1 24 53.4134 21.9659 10
 -2 -1 24 104.913 28.2382 10
 2 -2 24 11.2304 24.5401 10
 2 -2 23 112.754 36.3074 10
 2 -2 22 133.835 43.8812 10
 2 -2 21 182.026 50.1621 10
 2 -2 20 124.702 53.6096 10
 2 -2 19 1063.74 99.7722 10
 2 -2 18 284.611 62.7562 10
 2 -2 17 1293.74 107.7 10
 2 2 -17 1201.55 78.8588 4
 2 -2 16 129.58 55.9711 10
 2 2 -16 74.5532 34.598 4
 2 2 -15 1510.4 92.4708 4
 2 -2 15 1519.97 110.012 10
 2 2 -14 302.829 36.998 6
 2 -2 14 342.301 55.6821 10
 2 2 -14 262.672 42.8739 4
 2 2 -13 8294.64 296.398 4
 2 2 -13 8605.59 279.946 6
 2 -2 13 8368.43 311.143 10
 2 -2 12 1071.85 67.6557 8
 2 -2 12 1230.31 86.0772 10
 2 2 -12 1265.8 67.1893 6
 2 2 -12 1198.02 77.6672 4
 2 -2 11 3252.03 130.479 8
 2 -2 11 3381.13 147.179 10
 2 2 -11 3150.28 125.148 6
 -2 2 11 3178.24 219.282 1
 2 2 -11 3337.54 141.632 4
 -2 2 11 3211.77 180.097 3
 2 -2 10 60.5241 22.1619 8
 2 -2 10 63.1331 27.0652 10
 -2 2 10 101.043 52.6532 1
 2 2 -10 65.7848 25.8754 4
 -2 2 10 95.3796 34.6533 3
 2 -2 10 68.1283 41.6586 1
 2 2 -10 87.8156 21.0308 6
 -2 -2 -9 8643.52 288.659 3
 2 2 -9 9001.21 285.752 9
 -2 2 9 8958.94 341.088 3
 -2 2 9 9135.45 392.066 1
 2 -2 9 8915.36 297.36 10
 2 2 -9 8725.96 292.769 4
 2 -2 9 9045.9 361.58 1
 2 2 -9 8593.59 278.37 6
 2 -2 8 18318.8 611.28 1
 -2 2 8 17406.2 590.529 3
 2 2 -8 17226.5 537.471 4
 2 2 -8 17246.1 524.617 6
 2 -2 8 17906.9 542.038 10
 -2 -2 -8 18398.7 535.902 3
 -2 2 8 17978.5 640.445 1
 2 -2 7 6232.71 275.765 1
 -2 2 7 6938.37 308.045 1
 -2 -2 -7 6887.85 223.116 3
 -2 -2 -6 11100.6 349.059 3
 -2 2 6 10826.1 431.677 1
 -2 -2 -6 11698.8 357.259 2
 -2 -2 -5 11951.7 382.654 2
 2 -2 5 12797.7 432.431 1
 -2 2 5 13223.6 462.697 1
 -2 2 4 18658 622.987 1
 -2 -2 -4 18624.9 555.492 2
 2 -2 4 18055.9 597.253 1
 -2 2 3 31462.9 961.575 2
 -2 2 3 32436.3 992.863 1
 2 -2 3 31895.1 972.046 1
 2 -2 2 24660.8 746.422 1
 -2 -2 -2 23437.4 694.292 1
 -2 2 2 23830.8 736.395 2
 2 -2 1 17641.6 574.891 1
 -2 2 1 18374.1 570.833 2
 2 2 -1 17874.8 558.733 2
 -2 -2 -1 17231 542.753 1
 -2 -2 0 12454.8 395.681 1
 2 2 0 11182.3 384.602 2
 -2 2 0 11997.5 410.796 1
 2 -2 0 11682.7 407.2 1
 -2 -2 1 18578.8 585.067 1
 2 2 1 18274.9 559.994 2
 -2 2 -1 17815.8 591.134 1
 -2 -2 2 23686 737.822 1
 -2 2 -2 22917.3 729.18 1
 -2 -2 3 33862.8 1012.76 3
 -2 -2 3 33149.5 1036.81 1
 -2 -2 4 18564.2 350.606 1
 2 -2 -4 10316 259.796 1
 -2 -2 5 11767.8 452.792 1
 2 -2 -5 12861.7 458.521 1
 -2 2 -6 10983.5 393.76 3
 2 -2 -6 10958.2 425.156 1
 2 -2 -6 10910.7 397.571 2
 2 -2 -7 6933.94 309.92 1
 -2 -2 7 6866.6 285.991 3
 -2 2 -7 6870.72 275.658 3
 2 -2 -7 6335.96 276.074 2
 -2 -2 8 17290.3 651.107 1
 2 -2 -8 17726.9 648.118 1
 -2 2 -8 18867.1 605.266 3
 -2 -2 8 18244.4 614.719 3
 2 -2 -8 16850 605.053 2
 -2 -2 9 8629.41 399.075 1
 -2 -2 9 8801.91 286.758 10
 -2 2 -9 8864.17 348.064 3
 2 -2 -9 8861.64 291.283 4
 -2 -2 9 8539.82 360.517 3
 2 -2 -9 8809.66 357.702 2
 2 -2 -9 9170.11 399.859 1
 2 -2 -10 23.5822 25.1968 4
 2 2 10 159.984 26.6519 10
 -2 -2 10 88.3732 26.2138 10
 -2 -2 10 43.8888 36.4492 3
 2 -2 -10 62.9232 21.1977 9
 2 -2 -10 109.948 39.6887 2
 -2 -2 10 101.281 55.3631 1
 -2 2 -10 30.401 31.5768 3
 -2 -2 11 3223.8 139.804 10
 2 -2 -11 3361.46 142.123 4
 2 -2 -11 3683.66 206.09 2
 2 2 11 3454.1 140.941 10
 -2 2 -11 3459.09 196.253 3
 2 -2 -12 1318.18 79.1973 4
 2 2 12 1256.5 77.8204 10
 -2 -2 12 1141.97 75.5731 10
 2 2 13 8239.7 283.793 10
 2 -2 -13 7745.82 278.086 4
 -2 -2 13 7735.84 283.81 10
 -2 -2 14 237.834 43.0478 10
 2 2 14 229.538 41.368 10
 2 -2 -14 258.956 41.4901 4
 2 2 15 1437.56 97.362 10
 -2 -2 15 1476.79 97.1765 10
 2 -2 -15 1493.79 91.4479 4
 -2 -2 16 114.65 45.0245 10
 2 2 16 131.718 43.2085 10
 2 -2 -16 32.1908 30.531 4
 2 2 17 1322.88 97.8033 10
 -2 -2 17 1304.68 98.5437 10
 -2 -2 18 328.268 58.0838 10
 2 2 18 249.052 52.973 10
 2 2 19 976.477 84.543 10
 -2 -2 19 779.178 81.4429 10
 -2 -2 20 153.031 38.8328 8
 2 2 20 181.311 45.0738 10
 -2 -2 20 167.443 45.1048 10
 2 2 21 154.09 42.904 10
 -2 -2 21 153.31 44.1078 10
 -2 -2 21 138.03 36.3392 8
 -2 -2 22 131.991 31.675 8
 -2 -2 22 108.404 35.9287 10
 2 2 22 142.982 36.7846 10
 -2 -2 23 61.2544 29.4656 10
 2 2 23 111.885 30.6588 10
 -2 -2 24 40.7152 22.5454 10
 2 -3 24 15.9461 22.0494 10
 -2 3 24 40.7373 23.2995 10
 2 -3 23 356.065 46.5699 10
 -2 3 23 321.378 44.4582 10
 -2 3 22 141.509 41.4129 10
 2 -3 22 99.8837 42.2232 10
 -2 3 21 -18.8085 36.7584 10
 2 -3 21 53.2737 43.8644 10
 -2 3 20 178.88 50.3078 10
 2 -3 20 274.759 61.5138 10
 -2 3 19 -16.0336 46.4178 10
 2 -3 19 19.2429 48.9525 10
 2 -3 18 285.657 68.08 10
 -2 3 18 367.606 65.5554 10
 2 3 -17 4119.96 171.68 4
 -2 3 17 4015.66 191.291 10
 2 -3 17 4612.54 216.832 10
 2 -3 16 4640.75 217.373 10
 2 3 -16 4762.15 186.303 4
 2 -3 15 3761.44 158.89 8
 2 3 -15 3471.5 158.824 4
 2 -3 15 3688.37 187.025 10
 2 3 -14 2445.39 123.648 4
 2 -3 14 2265.42 117.253 8
 2 3 -14 2501.01 111.852 6
 2 -3 14 2575.1 142.465 10
 2 -3 13 1282.66 95.4736 10
 2 3 -13 1440.52 75.8102 6
 2 3 -13 1430.48 88.7158 4
 2 -3 13 1319.17 82.972 8
 2 3 -12 1040.21 61.906 6
 2 -3 12 1108.24 81.6883 10
 2 -3 12 986.067 67.7619 8
 2 3 -12 1046.54 73.8463 4
 2 -3 11 4930.24 188.928 8
 2 -3 11 5203.4 281.872 1
 2 3 -11 5262.79 198.456 4
 2 -3 11 5071.48 205.068 10
 2 3 -11 5112.74 181.335 6
 -2 3 11 5032.56 289.919 1
 2 -3 10 12023.1 394.238 8
 2 3 -10 12465.3 386.122 6
 2 -3 10 12165.5 495.898 1
 2 3 -10 12320.7 401.797 4
 2 -3 10 12597.2 411.505 10
 -2 3 10 13547.9 456.93 3
 -2 3 10 12765.6 517.701 1
 2 -3 9 6648.99 309.56 1
 2 -3 9 6470.98 213.386 7
 2 3 -9 6071.44 227.145 4
 -2 3 9 6407.85 269.208 3
 2 -3 9 6449.6 222.786 8
 2 3 -9 6343.46 215.234 6
 2 -3 9 7019.11 238.742 10
 -2 3 9 7235.34 331.368 1
 2 3 -8 30382.3 896.329 4
 2 -3 8 31538.6 998.031 1
 2 -3 8 31300.4 904.357 10
 2 3 -8 29736.2 882.248 6
 2 -3 8 29936.3 889.596 8
 -2 3 8 31486.1 1013.05 1
 -2 3 7 13753 524.663 1
 2 -3 7 14174.6 436.835 10
 2 3 -7 13490.2 429.358 4
 2 -3 7 14394.3 514.302 1
 -2 3 6 1764.87 135.194 1
 2 -3 6 1617.18 123.724 1
 -2 3 5 17805.6 607.758 1
 2 -3 5 17940 593 1
 -2 -3 -5 16967.4 488.929 3
 -2 3 4 9747.89 388.407 1
 2 -3 4 10584.1 385.712 1
 -2 3 3 21550.1 711.102 1
 -2 3 3 21416.6 678.169 2
 -2 -3 -2 9993.96 314.29 1
 -2 3 2 9603.59 372.28 1
 -2 3 2 9991.53 353.631 2
 -2 -3 -1 15070.4 493.797 1
 -2 -3 -1 16553.9 491.241 3
 -2 -3 0 610.228 56.3529 1
 2 3 0 670.182 55.4309 2
 -2 -3 0 622.874 50.8359 3
 -2 -3 1 14919 512.711 1
 2 3 1 14971.8 486.172 2
 -2 3 -1 15642 531.747 1
 -2 -3 2 10195.3 371.177 1
 -2 -3 2 10282.4 353.079 3
 -2 -3 3 21225.2 708.039 1
 -2 -3 3 22005.1 687.608 3
 2 -3 -3 22117.4 719.362 1
 -2 -3 4 9664.89 383.931 1
 -2 -3 4 10340.1 368.036 3
 2 -3 -4 10480.7 397.694 1
 -2 -3 5 18625.8 607.383 3
 -2 -3 5 17650.2 631.088 1
 2 -3 -5 18311.5 636.524 1
 -2 -3 6 1654.65 132.121 1
 -2 3 -6 1673.98 115.608 3
 -2 -3 6 1484.27 110.283 3
 2 -3 -6 1624.07 129.899 1
 -2 3 -7 14561.8 507.354 3
 2 -3 -7 13785.3 532.597 1
 -2 3 -8 31746.4 986.043 3
 -2 -3 8 29269.9 988.045 3
 2 -3 -8 31731 1028.97 1
 -2 -3 9 6605.39 336.568 1
 2 -3 -9 7174.36 343.433 1
 -2 -3 9 6710.14 306.294 3
 -2 3 -9 6677.77 296.672 3
 -2 -3 9 6663.79 228.81 10
 -2 -3 10 12239.3 391.754 10
 -2 3 -10 12578 474.651 3
 -2 -3 10 11567.9 519.102 1
 2 3 10 12115.8 386.038 10
 2 -3 -10 12356.9 380.924 9
 2 -3 -10 12593.2 519.627 1
 -2 -3 10 12710.8 493.152 3
 2 3 11 4921.22 183.837 10
 -2 -3 11 4900.1 188.987 10
 2 -3 -11 5019.6 190.343 4
 -2 -3 12 947.174 70.3142 10
 2 3 12 1021.4 69.1786 10
 2 -3 -12 1189.5 75.2887 4
 2 -3 -13 1378.83 86.8374 4
 -2 -3 13 1304.72 86.6392 10
 2 3 13 1438.82 85.9034 10
 2 3 14 2277.99 119.705 10
 2 -3 -14 2363.49 120.15 4
 -2 -3 14 2344.51 124.545 10
 2 3 15 3693.15 168.147 10
 -2 -3 15 3664.71 174.09 10
 2 -3 -15 3866.16 165.84 4
 2 3 16 4480.68 194.429 10
 2 -3 -16 4327.96 183.308 4
 -2 -3 16 4562.72 201.131 10
 2 3 17 4262.51 192.312 10
 -2 -3 17 4552.01 203.901 10
 2 3 18 268.193 50.7387 10
 -2 -3 18 268.592 55.9958 10
 -2 -3 19 31.4663 37.5386 8
 2 3 19 44.5535 35.2258 10
 -2 -3 19 10.9585 38.2447 10
 -2 -3 20 143.98 41.2265 8
 2 3 20 147.432 41.7367 10
 -2 -3 20 186.383 47.3901 10
 2 3 21 4.06846 29.4832 10
 -2 -3 21 -13.9226 37.1192 10
 -2 -3 21 3.60254 29.2412 8
 -2 -3 22 158.384 32.3394 8
 2 3 22 80.5617 31.2914 10
 -2 -3 22 118.231 34.8153 10
 -2 -3 23 263.157 36.9587 10
 -2 -3 24 50.953 20.2413 10
 2 -4 24 99.8333 24.8541 10
 -2 4 24 103.954 23.2612 10
 2 -4 23 40.5952 29.2019 10
 -2 4 23 9.6296 26.2502 10
 -2 4 22 86.5409 36.7624 10
 2 -4 22 103.601 38.9783 10
 -2 4 21 99.558 42.7244 10
 2 -4 21 87.9022 44.1253 10
 2 -4 20 76.5477 48.2122 10
 -2 4 20 114.863 50.0745 10
 2 -4 19 1128.5 102.154 10
 -2 4 19 910.208 86.3912 10
 2 -4 18 597.154 85.273 10
 -2 4 18 412.73 64.6348 10
 2 -4 17 916.526 98.3598 10
 2 4 -17 944.959 69.7564 4
 2 -4 17 915.387 74.1696 8
 -2 4 17 1016.48 89.186 10
 2 -4 16 378.742 52.9381 8
 2 4 -16 372.142 50.277 4
 2 -4 16 312.58 73.0964 10
 -2 4 16 390.662 61.4697 10
 2 -4 15 178.958 44.5874 8
 2 -4 15 152.713 52.2451 10
 -2 4 15 141.731 48.7032 10
 2 4 -15 206.693 43.695 4
 2 -4 14 284.223 46.6497 8
 2 -4 14 370.174 66.352 10
 2 4 -14 308.352 46.0894 4
 -2 4 14 358.721 57.9289 10
 2 4 -13 136.64 37.0736 4
 2 -4 13 125.336 38.3054 8
 2 -4 13 143.767 50.2635 10
 2 4 -13 157.863 32.5217 6
 2 -4 12 6769.78 252.665 8
 2 -4 12 7155.48 237.305 7
 2 -4 12 6623.53 267.049 10
 2 4 -12 7084.62 256.516 4
 2 4 -12 6899.61 238.906 6
 2 -4 11 2468.07 104.179 7
 2 4 -11 2356.87 103.31 6
 2 4 -11 2206.21 115.115 4
 2 -4 11 2180.75 124.348 10
 2 -4 11 2375.94 115.327 8
 2 -4 10 5309.66 196.709 8
 2 -4 10 4993.92 287.571 1
 2 4 -10 5176.28 198.23 4
 -2 4 10 5236.14 290.548 1
 2 -4 10 4755.43 203.888 10
 2 4 -10 4944.23 181.239 6
 2 -4 10 5441.16 184.262 7
 2 -4 9 12367 394.211 8
 -2 4 9 12111.8 503.88 1
 2 -4 9 12747.4 510.634 1
 -2 4 9 12609.3 440.98 3
 2 4 -9 12185 395.07 4
 2 -4 9 12544 382.657 7
 2 4 -9 11823 380.227 6
 2 -4 8 4786.88 172.28 8
 2 -4 8 4550.56 255.567 1
 -2 4 8 4089.42 243.726 1
 2 4 -8 4380.51 171.905 4
 2 -4 8 4521.33 161.494 7
 2 -4 7 3770.88 146.867 8
 2 4 -7 3709.72 138.265 6
 -2 4 7 3773.1 221.288 1
 2 4 -7 3922.74 149.209 4
 2 -4 7 3855.31 139.746 7
 2 -4 7 4067.62 227.845 1
 2 -4 6 12297.4 386.488 8
 2 -4 6 12176.6 479.125 1
 2 4 -6 12654.5 378.809 6
 -2 4 6 12189.5 479.43 1
 2 4 -6 12146.2 387.069 4
 -2 4 5 2774.35 173.326 1
 2 -4 5 2602.79 167.777 1
 -2 4 4 3925.39 181.378 2
 2 -4 4 4025.43 209.759 1
 -2 4 4 3794.45 207.412 1
 -2 -4 -3 8018.58 260.507 1
 -2 -4 -3 8609.74 258.984 3
 2 -4 3 8918.07 348.779 1
 -2 -4 -3 8240.28 259.699 1
 -2 4 3 8225.82 342.38 1
 -2 -4 -2 1602.86 83.4359 1
 -2 -4 -2 1612.54 74.3327 3
 2 -4 2 1263.34 107.707 1
 -2 4 2 1336.89 112.454 1
 -2 4 1 45359.4 583.813 1
 -2 -4 -1 44781.3 363.558 3
 -2 -4 0 61.668 20.7041 3
 -2 -4 0 56.6129 26.9322 1
 2 4 1 40937.9 377.084 2
 -2 -4 1 42918.5 479.412 1
 -2 -4 2 1630.59 98.2832 3
 -2 -4 2 1451.25 105.623 1
 2 4 2 1465.1 77.3979 2
 2 -4 -2 1572.89 120.244 1
 2 -4 -3 8848.54 352.649 1
 -2 -4 3 8600.09 315.73 3
 -2 -4 3 7833.52 330.511 1
 -2 -4 4 4120.69 189.527 3
 -2 -4 4 3680.96 202.454 1
 2 -4 -4 3799.12 209.605 1
 -2 -4 5 2670.46 152.54 3
 -2 -4 5 2628.93 170.78 1
 2 -4 -5 2742.1 176.764 1
 -2 4 -6 12492.2 455.486 3
 2 -4 -6 13047.8 488.657 1
 -2 -4 6 11832.3 449.527 3
 -2 -4 6 11652.8 478.423 1
 -2 -4 7 3681.54 227.067 1
 -2 4 -7 3637.74 197.291 3
 2 -4 -7 3817.08 222.407 1
 -2 -4 7 3676.69 201.384 3
 2 -4 -8 4493.02 257.535 1
 -2 4 -8 4915.27 240.142 3
 2 -4 -8 4639.22 165.193 9
 2 -4 -9 12915.2 520.406 1
 -2 4 -9 13056.9 485.614 3
 -2 -4 9 12245.7 391.84 10
 2 -4 -9 12301.3 385.129 9
 -2 -4 10 5074.63 190.528 10
 2 -4 -10 5023.16 180.197 9
 -2 -4 11 2444.37 116.878 10
 -2 -4 12 6741.55 249.36 10
 2 4 12 6550.52 239.082 10
 2 -4 -12 7014.37 249.522 4
 2 -4 -13 99.3465 32.6897 4
 2 4 13 127.708 31.4957 10
 -2 -4 13 179.625 40.0946 10
 2 4 14 312.078 45.5332 10
 2 -4 -14 337.618 48.0069 4
 -2 -4 14 253.102 48.3278 10
 2 4 15 120.797 36.9216 10
 2 -4 -15 117.026 39.1202 4
 -2 -4 15 148.891 43.8796 10
 -2 -4 16 400.257 63.7355 10
 2 4 16 395.09 53.4844 10
 2 -4 -16 399.335 52.4446 4
 2 4 17 777.628 71.5838 10
 -2 -4 17 888.444 83.828 10
 2 4 18 476.817 56.9924 10
 -2 -4 18 349.924 60.0747 8
 -2 -4 18 546.162 69.3855 10
 -2 -4 19 708.916 70.4342 8
 2 4 19 706.52 65.6562 10
 -2 -4 19 831.561 79.0774 10
 -2 -4 20 74.7426 36.7999 8
 -2 -4 20 59.1547 36.1054 10
 2 4 20 84.7718 32.5925 10
 -2 -4 21 96.6757 36.7998 8
 2 4 21 113.524 32.8808 10
 -2 -4 21 82.3774 37.9944 10
 -2 -4 22 74.9939 28.8527 8
 -2 -4 22 111.007 33.8371 10
 -2 -4 23 1.97993 17.6311 8
 -2 -4 23 43.4629 25.1852 10
 2 -5 23 14.99 28.7192 10
 -2 5 23 49.3299 25.1396 10
 -2 5 22 120.082 34.5017 10
 -2 5 21 54.4477 36.6367 10
 -2 5 20 620.6 68.1932 10
 -2 5 19 112.738 49.6704 10
 2 -5 18 44.9892 35.5449 8
 -2 5 18 48.3134 44.2183 10
 2 -5 17 4.49803 36.5111 8
 -2 5 17 21.7836 42.9042 10
 -2 5 16 3772.32 181.442 10
 2 -5 16 3248.08 160.936 8
 2 -5 15 377.462 57.5354 8
 -2 5 15 375.717 62.433 10
 2 5 -15 455.781 57.0813 4
 2 5 -14 2975.79 141.898 4
 2 -5 14 2614.23 121.161 7
 2 -5 14 2941.5 144.459 8
 2 -5 13 1296.16 92.6211 8
 2 -5 13 1421.92 80.1799 7
 2 5 -13 1410.78 91.8497 4
 2 -5 12 1908.47 107.159 8
 2 -5 12 1869.8 94.8479 7
 2 5 -12 1812.87 105.196 4
 2 5 -12 1862.66 93.5296 6
 2 -5 11 5349.05 209.233 8
 2 5 -11 5252.92 191.669 6
 2 -5 11 5204.76 193.859 7
 2 5 -11 5325.24 208.071 4
 2 -5 10 6683.79 245.65 8
 2 -5 10 6573.08 231.269 7
 2 5 -10 6715 244.459 4
 2 -5 9 1147.19 74.8087 8
 2 -5 9 1076.42 65.4336 7
 2 5 -9 1093.64 73.6212 4
 -2 5 9 1154.4 127.051 1
 2 -5 8 4233.27 190.178 10
 2 -5 8 5000.02 186.166 8
 2 -5 8 4730.28 174.112 7
 2 5 -8 4810.99 183.81 4
 -2 5 8 5209.17 278.424 1
 2 5 -8 5078.64 174.863 6
 2 -5 8 4620.76 277.969 1
 2 -5 7 2083.49 103.009 8
 2 -5 7 2098.72 95.5135 7
 2 5 -7 1994.2 100.102 4
 2 -5 7 2291.12 113.239 10
 2 5 -7 2366.78 96.1443 6
 -2 5 7 2337.66 170.375 1
 2 -5 7 2090.81 173.149 1
 2 5 -6 4296.31 153.986 6
 2 -5 6 4143.73 154.984 7
 2 -5 6 4521.27 254.622 1
 2 5 -6 4179.38 161.894 4
 2 -5 6 4698.62 177.178 10
 -2 5 6 4194.78 240.022 1
 2 -5 6 4279.54 164.458 8
 2 -5 5 2918.33 118.197 8
 2 -5 5 2426.07 105.994 7
 -2 5 5 2813.23 153.061 2
 2 -5 5 2848.46 187.635 1
 2 5 -5 2743.02 106.677 6
 -2 5 5 2849.67 185.676 1
 2 -5 5 2760.72 124.211 10
 2 5 -4 20887 667.589 4
 2 -5 4 22592.1 663.826 7
 -2 5 4 22566.5 779.124 1
 2 -5 4 23790.1 789.969 1
 2 -5 4 23167.8 674.003 8
 2 -5 4 22952.1 682.242 10
 -2 5 4 23529.9 732.702 2
 -2 -5 -3 1144.17 69.4721 1
 2 -5 3 1290.28 118.97 1
 2 -5 3 1037.73 66.5516 10
 -2 -5 -3 1099.32 66.3916 1
 -2 5 3 1147.61 92.183 2
 2 -5 3 1093.62 63.2093 8
 -2 5 3 1194.8 115.117 1
 -2 -5 -2 1248.58 67.0362 3
 -2 5 2 1318.66 115.823 1
 -2 -5 -2 1111.04 75.5618 1
 2 -5 2 1105.34 111.96 1
 -2 -5 -2 1139.64 82.9804 1
 -2 -5 -1 3680.75 152.564 3
 -2 5 1 3668.51 207.906 1
 -2 -5 -1 3942.03 178.705 1
 2 -5 0 46862.8 1514.57 1
 -2 -5 0 50143.8 1440.45 3
 -2 -5 1 3552.21 163.524 3
 2 -5 -1 3772.7 208.57 1
 2 5 1 3569.47 152.838 2
 -2 -5 2 1238.72 88.5443 3
 2 5 2 1141.33 67.1693 2
 2 -5 -2 1172.72 110.661 1
 2 -5 -3 963.161 104.162 1
 -2 -5 3 883.379 93.173 1
 -2 -5 3 1090.39 86.4822 3
 -2 5 -4 23509.4 749.973 3
 2 -5 -4 23349.3 776.971 1
 2 -5 -4 21945.1 656.701 9
 -2 -5 4 23267.5 734.859 3
 -2 5 -5 2301.16 153.389 3
 -2 -5 5 2640.62 156.791 3
 2 -5 -5 2488.51 102.284 9
 2 -5 -5 2492.26 175.117 1
 -2 -5 5 2757.29 180.278 1
 -2 -5 6 4347.34 251.126 1
 2 -5 -6 4458.11 251.31 1
 -2 -5 6 4367.61 227.861 3
 2 -5 -6 4292.4 156.221 9
 2 -5 -7 2184.46 93.8824 9
 -2 -5 7 2087.75 151.562 3
 -2 5 -7 2150.66 151.075 3
 2 -5 -7 2448.06 179.005 1
 -2 -5 8 4861.82 290.13 1
 2 -5 -8 4430.04 262.371 1
 -2 -5 8 4661.29 256.058 3
 -2 5 -8 4995.32 252.415 3
 2 -5 -8 4668.09 169.406 9
 -2 -5 9 1025.52 65.3811 10
 2 -5 -9 988.247 122.647 1
 2 -5 -9 1069.77 62.148 9
 -2 -5 10 6737.56 240.505 10
 2 -5 -10 6652.27 227.952 9
 -2 -5 11 5078.5 198.715 10
 -2 -5 12 2018.16 110.629 10
 2 -5 -13 1619.18 98.2819 4
 -2 -5 13 1623.18 101.018 10
 2 -5 -14 2841.23 137.47 4
 -2 -5 14 2696.64 141.827 10
 2 -5 -15 367.388 53.0825 4
 2 5 15 386.14 47.9063 10
 -2 -5 15 415.296 60.6552 10
 -2 -5 16 3466.06 171.738 8
 2 5 16 3397.95 154.641 10
 -2 -5 16 3410.36 170.301 10
 2 -5 -16 3547.55 157.18 4
 -2 -5 17 61.7586 45.0084 8
 -2 -5 17 65.7274 42.511 10
 2 5 17 50.1146 31.119 10
 -2 -5 18 29.6335 42.3591 8
 -2 -5 18 37.3505 39.7188 10
 -2 -5 19 96.5247 40.7931 8
 -2 -5 19 130.387 42.5547 10
 -2 -5 20 467.137 57.3776 8
 -2 -5 20 455.521 57.0436 10
 -2 -5 21 111.078 36.2439 8
 -2 -5 21 15.3406 28.3296 10
 -2 -5 22 139.646 31.6045 10
 -2 -5 22 122.476 29.6002 8
 -2 -5 23 43.0388 18.666 8
 -2 6 23 -6.12505 15.836 10
 -2 6 22 40.8971 25.0739 10
 -2 6 21 65.8433 31.4189 10
 -2 6 20 150.276 41.7446 10
 2 -6 19 74.076 31.2944 8
 -2 6 19 95.5882 44.3633 10
 2 -6 18 1480.86 93.6865 8
 2 -6 18 1254.42 111.352 10
 -2 6 18 1370.32 100.724 10
 2 -6 17 854.617 76.745 8
 -2 6 17 813.06 81.6205 10
 2 -6 17 830.027 95.4355 10
 2 -6 16 1043.57 87.5078 8
 -2 6 16 1264.44 98.6336 10
 2 -6 16 1205.61 111.846 10
 -2 6 15 1727.5 116.311 10
 2 -6 15 1672.24 126.054 10
 2 -6 15 1596.87 88.9035 7
 2 -6 15 1557.21 108.076 8
 2 -6 14 9960.4 349.059 8
 2 -6 14 9560.89 367.555 10
 2 -6 14 9290.56 323.368 7
 2 -6 13 5018.13 233.061 10
 2 6 -13 5330.15 215.581 4
 2 -6 13 5149.31 199.46 7
 2 -6 13 5343.57 219.827 8
 2 -6 12 1941.45 115.775 8
 2 6 -12 1945.15 113.046 4
 2 -6 12 2073.86 105.124 7
 2 -6 12 1821.69 126.256 10
 2 -6 11 221.664 45.1845 8
 2 -6 11 212.943 51.9381 10
 2 6 -11 211.447 44.3517 4
 2 -6 11 156.158 34.8917 7
 2 -6 10 2989.64 141.166 8
 2 -6 10 2831.43 127.22 7
 2 6 -10 2813.08 135.192 4
 2 6 -10 2683.83 121.756 6
 2 -6 10 3086.97 152.182 10
 2 -6 9 734.121 65.689 8
 2 6 -9 690.222 61.5198 4
 2 -6 9 704.425 70.0587 10
 2 -6 9 688.217 56.7095 7
 2 6 -9 744.667 53.558 6
 2 -6 8 2282.89 116.896 8
 2 6 -8 2431.07 118.12 4
 2 -6 8 2490.87 110.823 7
 -2 6 8 2284.64 186.708 1
 2 6 -8 2536.54 107.765 6
 2 -6 8 2271.84 126.404 10
 2 -6 7 2016.04 102.641 8
 2 6 -7 1788.99 96.3952 4
 2 -6 7 1878.82 91.8225 7
 2 6 -7 1962.31 88.9153 6
 2 -6 7 2006.15 110.715 10
 2 -6 6 689.324 57.6469 8
 -2 6 6 602.472 95.0058 1
 2 6 -6 622.766 52.6148 4
 2 -6 6 739.993 52.6444 7
 2 -6 6 723.616 63.6513 10
 2 -6 6 604.698 98.4389 1
 2 6 -6 700.668 47.8257 6
 2 -6 5 1272.94 75.7424 8
 2 -6 5 1383.65 138.906 1
 2 -6 5 1278.24 69.6234 7
 2 -6 5 1032.28 76.5673 10
 2 6 -5 1405.51 67.639 6
 -2 6 5 1380.53 103.754 2
 -2 6 5 1120.86 123.174 1
 -2 -6 -4 1800.28 86.4219 1
 2 -6 4 1914.45 102.747 10
 2 6 -4 1941.22 95.1785 4
 2 -6 4 2336.62 96.4776 7
 -2 -6 -4 1901.87 90.166 1
 2 -6 4 2142.08 168.568 1
 -2 6 4 2421.26 142.291 2
 2 6 -4 2071.67 85.7195 6
 -2 6 4 2120.15 161.687 1
 2 -6 3 5183.73 202.057 10
 -2 6 3 5587.8 249.929 2
 -2 -6 -3 5493.05 218.027 1
 -2 6 3 5644.84 286.808 1
 2 6 -3 5467.18 180.892 6
 -2 -6 -3 5536.38 221.736 1
 2 -6 2 24909.5 739.552 8
 2 -6 2 24176.9 729.812 7
 -2 -6 -2 26094.5 787.488 1
 2 -6 1 7135.01 340.295 1
 2 -6 1 7093.06 234.215 7
 -2 -6 -1 7401.11 290.058 1
 2 -6 1 7034.45 242.034 8
 -2 -6 0 1223.38 86.8718 3
 2 -6 0 1204.12 123.148 1
 2 -6 0 1201.81 64.0639 7
 2 -6 0 1276.86 69.9542 8
 -2 -6 1 6650.41 271.022 3
 2 -6 -1 6887.81 225.193 7
 2 6 1 6941.87 255.457 2
 2 -6 -1 7317.99 336.789 1
 2 -6 -1 6542.34 226.949 9
 2 -6 -1 7003.2 234.517 8
 -2 -6 2 24512.1 784.702 3
 2 -6 -2 24982.4 720.915 9
 2 -6 -2 24604.2 849.885 1
 2 6 2 23720.5 731.092 2
 2 -6 -2 24170.3 715.161 7
 -2 6 -3 5057.32 251.097 3
 -2 -6 3 5543.52 244.313 3
 2 -6 -3 5089.79 179.793 7
 2 -6 -3 5302.3 280.686 1
 2 -6 -3 5368.75 185.709 9
 -2 6 -4 2290.53 151.445 3
 -2 -6 4 2290.21 145.431 3
 2 -6 -4 2054.34 87.4874 7
 -2 -6 4 2022.2 159.14 1
 2 -6 -4 1975.29 91.625 9
 2 -6 -4 2151.95 168.492 1
 2 -6 -5 1451.71 137.706 1
 -2 -6 5 1271.35 112.366 3
 -2 6 -5 1295.55 116.209 3
 2 -6 -5 1310.55 63.8799 7
 -2 -6 5 1185.02 126.241 1
 2 -6 -5 1279.56 69.064 9
 -2 -6 6 742.623 91.6703 3
 -2 -6 6 578.321 96.3961 1
 2 -6 -6 703.544 103.472 1
 2 -6 -6 668.453 49.8147 9
 2 -6 -7 1775.16 162.328 1
 2 -6 -7 1988.76 92.4054 9
 2 -6 -8 2403.63 190.965 1
 2 -6 -8 2323.58 103.963 9
 2 -6 -9 678.111 51.2819 9
 -2 -6 10 2772.01 128.053 10
 2 -6 -10 2743.92 117.168 9
 -2 -6 11 125.904 33.6245 10
 -2 -6 12 1870.37 107.827 10
 -2 -6 13 5108.67 212.075 10
 -2 -6 14 9256.65 331.369 10
 2 -6 -14 8857.14 322.263 4
 2 -6 -15 1631.78 100.286 4
 -2 -6 15 1340.62 100.333 10
 -2 -6 16 1160.21 95.8814 8
 -2 -6 16 896.74 81.3894 10
 2 -6 -16 1150.07 81.0468 4
 -2 -6 17 696.443 77.3809 8
 -2 -6 17 664.579 69.236 10
 -2 -6 18 1243.43 72.5649 7
 -2 -6 18 1381.79 98.7135 8
 -2 -6 18 1328.15 93.0921 10
 -2 -6 19 18.0275 39.4039 8
 -2 -6 19 53.4242 34.8186 10
 -2 -6 20 106.294 38.7141 8
 -2 -6 20 50.2235 32.3185 10
 -2 -6 21 113.579 33.4967 8
 -2 -6 21 68.3563 28.5849 10
 -2 -6 22 75.5892 25.5271 8
 2 -7 22 13.7811 22.0503 10
 -2 7 22 18.9254 16.3163 10
 -2 7 21 338.203 40.1496 10
 2 -7 21 324.604 45.8967 10
 -2 7 20 173.989 36.7508 10
 2 -7 20 147.775 44.4475 10
 2 -7 19 10.1621 27.896 8
 -2 7 19 50.4229 33.3612 10
 2 -7 19 -5.39227 42.4843 10
 2 -7 18 464.045 55.1352 8
 -2 7 18 500.796 63.5681 10
 2 -7 18 438.948 69.2638 10
 2 -7 17 2081.55 120.707 8
 2 -7 17 1999.18 137.774 10
 -2 7 17 2183.53 127.146 10
 2 -7 16 796.002 77.6282 8
 -2 7 16 861.281 80.7405 10
 2 -7 16 653.967 56.7264 7
 2 -7 16 804.535 90.5765 10
 2 -7 15 3414.67 170.199 8
 2 -7 15 3202.05 144.852 7
 -2 7 15 3587.94 172.465 10
 2 -7 15 3322.23 184.661 10
 2 -7 14 799.078 83.1197 8
 2 -7 14 767.66 67.4007 7
 2 -7 14 786.921 89.396 10
 2 -7 13 2822.67 148.118 8
 2 -7 13 2541.9 127.432 7
 2 -7 13 2376.2 152.871 10
 2 -7 12 2385.8 133.864 8
 2 -7 12 2265.54 120.122 7
 2 -7 12 2368.48 145.059 10
 2 -7 11 2154.45 113.707 7
 2 -7 11 2236.5 137.487 10
 2 -7 11 2244.01 127.539 8
 2 -7 10 1368.81 94.4479 8
 2 -7 10 1348.86 84.816 7
 2 -7 10 1266.1 100.161 10
 2 -7 9 927.519 77.3807 8
 2 -7 9 968.084 70.8642 7
 2 -7 9 868.996 84.3336 10
 2 -7 8 300.379 49.4331 8
 2 -7 8 420.483 45.8698 7
 2 -7 8 373.528 55.0894 10
 2 -7 7 3902.18 170.876 8
 2 -7 7 4031.76 161.127 7
 2 -7 7 3953.53 182.836 10
 2 7 -7 4156.75 156.925 6
 2 -7 6 1303.4 84.9655 8
 2 -7 6 1305.61 75.7575 7
 2 -7 6 1087.8 86.3073 10
 2 7 -6 1260.32 68.9787 6
 2 7 -5 9652.9 299.936 6
 2 -7 5 9301.29 308.844 7
 2 -7 5 8806.61 325.208 10
 2 7 -4 2448.93 99.9557 6
 2 -7 4 2416.87 122.583 10
 -2 7 4 2634.85 160.255 2
 2 -7 3 47.6256 27.2224 8
 2 -7 3 21.7973 23.8287 7
 2 7 -3 46.3234 16.3179 6
 -2 7 3 -8.28886 26.8766 2
 2 -7 2 117.516 33.2951 8
 2 -7 2 235.292 33.9763 7
 -2 -7 -2 196.437 49.1594 1
 2 -7 2 156.866 60.0785 1
 2 7 -2 144.123 19.9732 6
 -2 -7 -1 2218.64 148.194 1
 2 -7 1 2351.5 186.273 1
 2 -7 1 2066.91 97.6782 7
 2 -7 1 2232.42 106.141 8
 2 -7 0 90.0293 28.4618 8
 2 -7 0 113.695 60.5519 1
 -2 -7 0 108.226 46.1205 1
 2 -7 0 130.291 28.2974 7
 -2 7 -1 2191.53 150.67 3
 2 -7 -1 2055.24 95.1281 7
 2 -7 -1 1943.03 169.594 1
 2 -7 -1 2298.8 105.4 8
 2 -7 -1 2149.6 98.9169 9
 -2 7 -2 97.5365 40.816 3
 -2 -7 2 149.525 26.8138 8
 2 -7 -2 223.39 68.7055 1
 2 -7 -2 126.653 27.7901 7
 2 -7 -2 133.303 28.3873 9
 -2 -7 3 7.81654 19.3988 8
 -2 7 -3 9.21592 32.4747 3
 2 -7 -3 16.4406 22.8843 9
 2 -7 -3 12.4613 45.5646 1
 2 -7 -3 54.409 22.059 7
 -2 -7 4 2560.15 108.606 8
 -2 7 -4 2566.37 170.513 3
 2 -7 -4 2210.73 181.895 1
 2 -7 -4 2205.8 98.049 7
 2 -7 -4 2298.09 106.175 9
 -2 -7 5 9492.72 300.243 8
 2 -7 -5 9236.24 424.467 1
 2 -7 -5 8757.06 293.6 9
 2 -7 -5 8454.4 283.238 7
 -2 -7 6 1239.87 76.4575 8
 2 -7 -6 1177.47 70.0685 9
 2 -7 -7 3655.93 147.813 9
 -2 -7 7 3713.2 156.727 8
 -2 -7 8 299.535 48.0685 8
 2 -7 -8 303.234 38.9825 9
 -2 -7 9 866.301 71.4241 8
 2 -7 -9 826.229 59.9778 9
 -2 -7 10 1287.98 89.992 8
 2 -7 -10 1349.05 77.0712 9
 -2 -7 11 2465.69 132.614 8
 -2 -7 12 2383.4 125.633 10
 -2 -7 12 2431.66 135.289 8
 -2 -7 13 2729.09 147.215 8
 -2 -7 13 2352.26 128.774 10
 -2 -7 14 783.769 70.945 10
 2 -7 -14 719.406 69.5284 4
 2 -7 -15 3285.37 152.25 4
 -2 -7 15 3063.75 152.952 10
 2 -7 -16 703.54 65.4969 4
 -2 -7 16 888.311 90.2269 8
 -2 -7 16 766.334 71.0431 10
 -2 -7 17 2000.11 125.41 8
 -2 -7 17 1892.26 98.0182 7
 -2 -7 17 2017.9 113.77 10
 -2 -7 18 394.395 42.1946 7
 -2 -7 18 482.529 63.1305 8
 -2 -7 18 326.014 48.3286 10
 -2 -7 19 36.1846 27.1743 10
 -2 -7 19 25.7584 39.1388 8
 -2 -7 20 101.915 37.5796 8
 -2 -7 21 282.609 38.1028 8
 -2 -7 22 14.261 18.5726 8
 -2 8 21 28.0467 17.1954 10
 2 -8 20 96.3915 24.7449 8
 2 -8 20 106.464 35.5474 10
 -2 8 20 93.9547 27.8031 10
 2 -8 19 626.821 67.8369 10
 -2 8 19 668.158 59.0526 10
 2 -8 19 786.6 59.682 8
 2 -8 18 429.175 65.1212 10
 2 -8 18 446.107 54.5489 8
 -2 8 18 533.807 57.2715 10
 2 -8 17 -13.6865 34.2442 8
 -2 8 17 -4.43783 36.0234 10
 2 -8 17 -29.6473 46.3535 10
 2 -8 16 66.195 44.6197 8
 -2 8 16 153.674 44.6345 10
 2 -8 16 183.895 60.1622 10
 2 -8 16 101.602 32.9749 7
 2 -8 15 1988.48 124.593 8
 2 -8 15 1797.26 129.539 10
 -2 8 15 2249.34 125.573 10
 2 -8 15 1936.12 105.543 7
 2 -8 14 3054.22 163.879 8
 2 -8 14 3135.33 175.832 10
 2 -8 14 3084.29 145.301 7
 2 -8 13 1053.24 96.0314 8
 2 -8 13 1175.82 84.2157 7
 2 -8 13 1271.46 109.71 10
 2 -8 12 637.671 78.8836 8
 2 -8 12 430.011 57.0206 7
 2 -8 12 467.76 74.6692 10
 2 -8 11 141.347 53.5783 8
 2 -8 11 151.969 45.0357 7
 2 -8 11 205.189 59.613 10
 2 -8 10 5608.52 230.752 8
 2 -8 10 5631.93 216.052 7
 2 -8 9 2950.23 150.455 8
 2 -8 9 2944.21 137.788 7
 2 -8 9 2765.04 159.039 10
 2 -8 8 1278.56 95.7177 8
 2 -8 8 1411.24 86.9537 7
 2 -8 8 1280.39 99.6647 10
 2 -8 7 2506.37 139.553 10
 2 -8 7 2753.6 127.964 7
 2 -8 6 381.625 47.9691 7
 2 -8 6 403.469 53.9652 10
 2 -8 5 2303.15 121.917 8
 2 -8 4 966.173 73.4402 8
 2 -8 4 891.554 64.7197 7
 2 -8 3 1957.7 106.131 8
 2 -8 3 1842.19 95.3449 7
 2 -8 2 2797.91 124.05 7
 2 -8 2 2801.64 130.746 8
 -2 8 1 13153.6 481.385 3
 2 -8 1 11929.1 390.252 7
 2 -8 1 12243.7 401.606 8
 -2 8 0 3937 222.901 3
 2 -8 0 4231.59 160.397 7
 2 -8 0 4064.43 167.885 8
 -2 8 -1 12084.8 483.211 3
 2 -8 -1 12401 391.377 7
 2 -8 -1 12334.5 397.675 9
 2 -8 -2 2642.58 116.001 7
 2 -8 -2 2911.93 126.036 9
 -2 -8 2 2683.98 198.686 1
 -2 -8 3 2047.95 97.7208 8
 2 -8 -3 1870.32 90.7282 7
 2 -8 -3 1938.94 99.2697 9
 -2 -8 4 803.582 60.755 8
 2 -8 -4 792.411 55.2705 7
 -2 -8 5 2448.92 116.183 8
 2 -8 -5 2298.68 101.735 7
 2 -8 -5 2300.41 111.223 9
 -2 -8 6 386.171 49.3263 8
 2 -8 -6 470.282 47.7656 9
 -2 -8 7 2671.33 130.567 8
 2 -8 -7 2600.63 121.155 9
 -2 -8 8 1249.43 86.1552 8
 2 -8 -8 1095.96 73.4762 9
 -2 -8 9 2694.72 139.53 8
 2 -8 -9 2744.26 124.864 9
 2 -8 -10 4898.05 188.548 9
 -2 -8 10 5054.14 213.648 8
 -2 -8 11 108.495 48.5171 8
 -2 -8 12 625.135 74.655 8
 -2 -8 13 1092.16 97.1614 8
 -2 -8 14 3259.71 166.166 8
 2 -8 -14 2961.46 148.821 4
 2 -8 -15 1935.46 110.609 4
 2 -8 -16 130.093 39.0818 4
 -2 -8 16 135.811 36.9936 7
 -2 -8 17 27.8841 30.2845 7
 -2 -8 18 388.961 58.9282 8
 -2 -8 18 423.938 42.3494 7
 -2 -8 19 906.572 72.0383 8
 -2 -8 20 111.543 34.2554 8
 -2 -8 21 19.1523 23.2823 8
 -2 9 20 138.788 21.1013 10
 2 -9 19 397.593 41.4819 8
 -2 9 19 306.666 35.0978 10
 2 -9 18 888.435 74.4079 10
 2 -9 18 901.492 66.7446 8
 2 -9 17 642.137 63.4981 8
 -2 9 17 498.972 52.0473 10
 2 -9 17 588.099 70.2366 10
 2 -9 17 468.34 43.0616 7
 2 -9 16 4.78955 38.0247 8
 2 -9 16 3.14728 27.3391 7
 2 -9 16 79.3148 47.6242 10
 -2 9 16 20.5237 31.8399 10
 2 -9 15 893.278 68.8787 7
 -2 9 15 812.64 72.8409 10
 2 -9 15 954.197 85.5194 8
 2 -9 15 675.151 83.3101 10
 2 -9 14 1381.83 105.128 8
 2 -9 14 1197.1 104.438 10
 2 -9 14 1200.4 84.5087 7
 -2 9 14 1201.88 90.5308 10
 2 -9 13 812.211 87.2643 8
 2 -9 13 749.91 70.3452 7
 2 -9 13 567.77 80.0622 10
 2 -9 12 2675.75 151.294 8
 2 -9 12 2589.35 156.9 10
 2 -9 12 2818.02 139.124 7
 2 -9 12 2479 122.029 9
 2 -9 11 561.046 76.4408 10
 2 -9 11 485.609 62.3855 7
 2 -9 11 465.363 71.0504 8
 2 -9 10 3241.87 167.853 8
 2 -9 10 3034.51 149.768 7
 2 -9 10 3023 169.56 10
 2 -9 9 1052.22 96.786 8
 2 -9 9 1028.18 84.1379 7
 2 -9 9 1059.62 97.8588 10
 2 -9 8 1059.69 93.295 10
 2 -9 8 1294.24 89.4373 7
 2 -9 7 4822.06 198.373 7
 2 -9 6 1259.36 92.7716 8
 2 -9 5 1108.57 86.2134 8
 2 -9 4 1237.09 81.8259 7
 2 -9 4 1392.24 93.2132 8
 2 -9 3 2795.54 132.469 7
 2 -9 3 3012.38 143.726 8
 2 -9 2 1576.03 91.1953 7
 2 -9 2 1616.89 99.5217 8
 2 -9 1 67.1668 37.5244 8
 2 -9 1 175.164 37.375 7
 2 -9 0 -12.2447 30.1111 8
 2 -9 0 -20.0137 28.0384 7
 2 -9 0 48.2976 32.8739 9
 2 -9 -1 32.3364 26.6469 7
 2 -9 -1 48.0068 30.4249 9
 2 -9 -2 1466.78 83.3751 7
 2 -9 -2 1591.1 92.0199 9
 -2 -9 3 2597.88 123.212 8
 2 -9 -3 2785.73 121.293 7
 2 -9 -3 2838.4 130.12 9
 2 -9 -4 1133.59 70.0018 7
 2 -9 -4 1152.68 79.0815 9
 -2 -9 5 1183.89 80.4399 8
 2 -9 -5 1048.78 74.1998 9
 2 -9 -5 1129 67.8698 7
 -2 -9 6 1037.5 81.127 8
 2 -9 -6 1274.07 80.5015 9
 -2 -9 7 5070.6 209.3 8
 2 -9 -7 5091.11 198.585 9
 2 -9 -8 995.548 73.5444 9
 -2 -9 8 1250.84 90.3775 8
 2 -9 -9 1061.9 73.2486 9
 -2 -9 9 946.662 83.1722 8
 -2 -9 10 2971.58 153.808 8
 2 -9 -10 2829.23 129.8 9
 -2 -9 11 507.008 70.4835 8
 -2 -9 12 2665.77 150.481 8
 -2 -9 13 651.865 80.1375 8
 -2 -9 14 1155.08 98.535 8
 2 -9 -14 1166.79 87.1441 4
 -2 -9 15 891.288 86.5375 8
 -2 -9 15 904.383 70.5453 7
 2 -9 -15 907.971 74.0364 4
 -2 -9 16 5.04913 48.8479 8
 -2 -9 16 36.742 30.9734 7
 -2 -9 17 552.168 50.4365 7
 -2 -9 18 681.014 49.3569 7
 -2 -9 19 393.389 47.252 8
 -2 -9 19 264.295 27.8226 7
 -2 -9 20 176.034 31.3684 8
 -2 -9 21 47.8867 18.06 8
 2 -10 19 26.1783 18.2624 8
 -2 10 18 132.066 23.158 10
 2 -10 18 165.598 32.0603 8
 -2 10 17 107.781 27.221 10
 2 -10 17 69.1405 23.3559 7
 2 -10 17 104.3 37.275 8
 2 -10 16 340.703 41.9847 7
 2 -10 16 442.317 56.7161 8
 -2 10 16 366.454 42.484 10
 2 -10 15 20.4541 30.3544 7
 2 -10 15 19.2288 41.2239 8
 -2 10 15 25.6455 29.5274 10
 2 -10 14 528.987 70.8756 8
 -2 10 14 513.538 54.4734 10
 2 -10 14 498.516 57.096 7
 2 -10 13 990.946 92.7453 8
 2 -10 13 1016.13 79.1895 7
 2 -10 12 262.546 62.3052 8
 2 -10 12 262.592 52.6934 7
 2 -10 12 274.988 44.0872 9
 2 -10 11 1319 106.569 8
 2 -10 11 1341.86 94.48 7
 2 -10 11 1023.02 79.0163 9
 2 -10 10 1971.08 111.907 9
 2 -10 10 1985.73 120.369 7
 2 -10 9 108.202 46.9769 7
 2 -10 8 825.515 76.6208 7
 2 -10 7 3378.5 172.286 8
 2 -10 6 1333.18 102.695 8
 2 -10 5 1068.19 82.4865 7
 2 -10 5 995.637 88.2182 8
 2 -10 4 1890.5 110.492 7
 2 -10 4 2036.4 120.194 8
 2 -10 3 896.178 72.8466 7
 2 -10 3 933.357 82.8345 8
 2 -10 2 255.387 53.3277 8
 2 -10 2 348.379 49.8181 7
 2 -10 1 2939.37 132.73 7
 -2 -10 -1 2465.44 112.683 7
 2 -10 1 2775.08 139.711 8
 -2 -10 0 3498.07 142.106 7
 2 -10 0 3431.97 151.785 7
 2 -10 0 3590.68 160.851 9
 2 -10 -1 2813.52 138.737 9
 2 -10 -1 2788.47 130.182 7
 2 -10 -2 221.022 39.2918 7
 2 -10 -2 232.189 48.8557 9
 -2 -10 3 922.388 70.1485 8
 2 -10 -3 835.128 63.6488 7
 2 -10 -3 862.18 73.0461 9
 -2 -10 4 1915.85 106.367 8
 2 -10 -4 1753.2 94.8312 7
 -2 -10 5 950.306 77.1974 8
 2 -10 -5 990.774 77.3815 9
 -2 -10 6 1300.33 92.7617 8
 2 -10 -6 1204.39 84.0717 9
 -2 -10 7 3501.67 166.613 8
 2 -10 -7 3575.38 157.574 9
 -2 -10 8 841.408 77.9679 8
 2 -10 -8 804.532 68.8004 9
 -2 -10 9 116.927 51.0363 8
 2 -10 -9 154.329 38.9502 9
 -2 -10 10 1831.8 120.207 8
 -2 -10 11 927.981 87.0386 8
 -2 -10 12 314.709 62.1374 8
 -2 -10 13 1110.74 95.2649 8
 -2 -10 13 1208.82 86.1879 7
 -2 -10 14 585.123 61.3504 7
 2 -10 -14 556.086 61.6948 4
 -2 -10 14 531.773 71.7615 8
 2 -10 -15 -3.765 31.0076 4
 -2 -10 15 63.5714 44.5752 8
 -2 -10 15 41.8014 33.8752 7
 -2 -10 16 365.198 55.7626 8
 -2 -10 16 402.827 46.4053 7
 -2 -10 17 125.385 40.133 8
 -2 -10 17 129.795 31.5614 7
 -2 -10 18 195.255 26.7903 7
 -2 -10 20 70.254 19.5557 8
 2 -11 17 51.5864 29.2728 8
 2 -11 16 35.5308 23.6228 7
 -2 11 16 32.5346 19.3313 10
 2 -11 16 31.9118 32.8826 8
 2 -11 15 388.69 53.6293 8
 -2 11 15 298.108 35.4642 10
 2 -11 15 453.324 47.5172 7
 2 -11 14 207.991 50.513 8
 2 -11 14 147.299 37.2095 7
 -2 11 14 169.266 32.4683 10
 2 -11 13 380.719 61.5893 8
 2 -11 13 431.778 56.6098 7
 -2 11 13 318.115 43.229 10
 2 -11 12 914.739 78.6974 7
 2 -11 12 791.277 63.3603 9
 2 -11 12 1001.01 90.5555 8
 2 -11 11 36.5181 42.0929 7
 2 -11 11 38.2698 33.6722 9
 2 -11 10 84.7523 46.9566 7
 2 -11 10 54.2409 38.5075 9
 2 -11 9 5181.49 215 7
 2 -11 9 4900.35 206.803 9
 2 -11 9 4960.42 223.004 8
 2 -11 8 3841.37 172.874 9
 2 -11 8 3677.06 184.753 8
 2 -11 7 549.517 75.4601 8
 2 -11 7 622.203 69.8685 9
 2 -11 6 1120.77 88.1356 7
 2 -11 6 1151.55 91.4617 9
 2 -11 6 1168.06 99.9723 8
 2 -11 5 3324.42 160.496 7
 2 -11 5 3156.23 170.727 8
 2 -11 4 675.197 79.5099 8
 2 -11 4 770.904 73.1624 7
 2 -11 4 862.12 79.3028 9
 2 -11 3 5862.53 232.72 7
 2 -11 3 5930.41 237.972 9
 2 -11 3 6058.17 248.077 8
 2 -11 2 4559.35 192.369 7
 2 -11 1 1359.29 91.3053 7
 2 -11 0 2762 130.794 7
 -2 -11 0 2321.79 112.54 7
 2 -11 0 2519.09 135.997 9
 2 -11 -1 1345.46 96.4223 9
 2 -11 -1 1346.17 88.7472 7
 -2 -11 1 1418.52 84.2061 7
 2 -11 -2 4182.49 175.438 7
 -2 -11 2 4437.19 176.528 7
 2 -11 -2 4294.69 188.264 9
 -2 -11 3 5940.34 221.447 7
 2 -11 -3 6127.8 231.866 9
 -2 -11 4 810.734 68.4126 8
 2 -11 -4 579.04 54.5291 7
 2 -11 -4 698.77 69.9586 9
 -2 -11 4 841.137 68.0868 7
 2 -11 -5 3225.91 153.73 9
 -2 -11 6 1148 85.3392 8
 2 -11 -6 940.866 78.9847 9
 -2 -11 7 540.692 65.6829 8
 2 -11 -7 547.254 59.2673 9
 -2 -11 8 3706.87 174.107 8
 2 -11 -8 3601.4 159.68 9
 -2 -11 9 4527.49 205.042 8
 -2 -11 9 5088.56 201.02 7
 2 -11 -9 4529.38 185.86 9
 -2 -11 10 125.722 47.0449 8
 -2 -11 11 77.9788 46.8841 8
 -2 -11 12 958.317 85.6574 8
 -2 -11 12 1069.55 80.4045 7
 -2 -11 13 362.299 50.9981 7
 -2 -11 13 416.755 61.9451 8
 2 -11 -14 138.212 38.4309 4
 -2 -11 14 190.146 47.4943 8
 -2 -11 14 216.217 41.474 7
 -2 -11 15 448.636 55.7686 8
 -2 -11 15 431.377 48.3192 7
 -2 -11 16 -10.878 31.0943 8
 -2 -11 16 36.6168 25.433 7
 -2 -11 17 48.9985 30.2439 8
 -2 -11 17 37.2 21.4977 7
 -2 -11 18 12.7127 14.0848 7
 -2 -11 18 34.0815 24.1471 8
 2 -12 16 21.3062 24.9789 8
 2 -12 16 39.6867 18.4935 7
 2 -12 15 -4.77005 23.3056 7
 2 -12 15 19.6386 29.8321 8
 2 -12 14 45.6673 35.1022 8
 2 -12 14 41.2101 28.3539 7
 2 -12 13 72.066 37.0931 7
 -2 12 12 202.741 33.1161 10
 2 -12 12 245.154 46.2701 7
 2 -12 12 240.147 36.7384 9
 2 -12 11 680.789 68.7676 7
 2 -12 11 532.991 54.8048 9
 2 -12 10 539.964 72.7026 8
 2 -12 10 662.443 69.6774 7
 2 -12 10 543.302 59.9739 9
 2 -12 9 515.327 73.3774 8
 2 -12 9 630.913 63.7541 9
 2 -12 8 255.554 57.58 8
 2 -12 8 208.808 50.6585 9
 2 -12 7 452.135 70.0843 8
 2 -12 7 385.939 60.1609 7
 2 -12 7 492.437 64.3047 9
 2 -12 6 481.932 67.9698 8
 2 -12 6 412.896 60.8368 7
 2 -12 6 498.689 63.6786 9
 2 -12 5 501.568 70.1693 8
 2 -12 5 612.659 67.6162 7
 2 -12 5 405.16 62.6655 9
 2 -12 4 477.635 62.1069 7
 2 -12 4 609.772 71.9336 9
 2 -12 3 192.626 61.6225 9
 2 -12 3 214.772 50.5603 7
 2 -12 2 1067.46 83.6982 7
 2 -12 1 1094.23 84.0896 7
 2 -12 1 1096.55 90.1944 9
 2 -12 0 29.1416 34.0395 7
 -2 -12 0 25.5682 26.3206 7
 2 -12 0 -9.59708 44.7326 9
 2 -12 -1 1084.08 78.1367 7
 -2 -12 1 1147.41 75.2629 7
 2 -12 -1 1167.51 92.9947 9
 2 -12 -2 1085.78 74.9843 7
 -2 -12 2 979.141 72.8471 7
 2 -12 -2 1055.01 86.4153 9
 2 -12 -3 125.207 35.4784 7
 -2 -12 3 199.798 42.7456 7
 2 -12 -3 231.514 52.0057 9
 -2 -12 4 671.922 62.4202 7
 2 -12 -4 572.258 65.2602 9
 2 -12 -5 602.154 65.1186 9
 -2 -12 5 578.379 60.9073 8
 -2 -12 5 496.672 59.1683 7
 -2 -12 6 467.763 56.8407 7
 2 -12 -6 377.791 53.0484 9
 -2 -12 6 352.396 53.461 8
 -2 -12 7 513.454 61.4331 7
 -2 -12 7 503.338 60.0453 8
 2 -12 -7 329.677 51.4536 9
 -2 -12 8 246.54 48.9669 8
 -2 -12 8 266.976 49.1776 7
 2 -12 -8 203.237 39.9242 9
 -2 -12 9 592.611 66.7102 8
 -2 -12 9 702.073 67.607 7
 2 -12 -9 527.839 51.8696 9
 -2 -12 10 558.175 64.041 8
 -2 -12 10 508.021 60.5498 7
 -2 -12 11 692.94 69.1555 8
 -2 -12 12 298.024 51.7941 8
 -2 -12 13 63.3716 36.5484 8
 2 -12 -13 28.238 30.5056 4
 -2 -12 13 100.038 37.1877 7
 -2 -12 14 57.3626 32.1328 8
 2 -12 -14 23.7659 27.5681 4
 -2 -12 14 62.316 30.713 7
 -2 -12 15 34.4815 28.4062 8
 -2 -12 15 -12.65 25.5731 7
 -2 -12 16 31.3808 26.0795 8
 -2 -12 16 40.5799 21.5614 7
 -2 -12 17 14.0967 18.8785 8
 2 -13 15 43.4293 16.7517 7
 2 -13 14 50.7614 22.8672 7
 2 -13 13 32.5626 26.3983 7
 2 -13 12 47.984 34.6422 8
 2 -13 12 67.3157 23.5829 9
 2 -13 12 75.4937 32.4343 7
 2 -13 11 19.8695 28.1593 9
 2 -13 11 96.99 41.798 8
 2 -13 11 -3.49727 31.1426 7
 2 -13 10 195.184 48.5095 8
 2 -13 10 245.589 47.3714 7
 2 -13 10 205.977 39.945 9
 2 -13 9 22.9146 40.3088 8
 2 -13 9 22.2435 35.4991 9
 2 -13 8 38.2289 41.5044 8
 2 -13 8 4.13657 38.5606 7
 2 -13 8 4.00845 34.1484 9
 2 -13 7 -4.23452 37.0119 7
 2 -13 7 38.0742 37.6633 9
 2 -13 6 162.667 45.4284 9
 2 -13 6 120.08 42.0871 7
 2 -13 5 637.417 66.0296 7
 2 -13 5 573.415 67.3031 9
 2 -13 4 25.8373 40.1426 7
 2 -13 4 4.59841 44.0279 9
 2 -13 3 38.5487 39.7441 7
 -2 -13 -3 81.3377 35.0702 9
 2 -13 2 193.673 44.4488 7
 2 -13 1 147.818 40.9562 7
 2 -13 1 174.356 54.0749 9
 2 -13 0 121.922 38.9446 7
 2 -13 0 103.485 46.7573 9
 2 -13 -1 118.314 37.0309 7
 -2 -13 1 134.673 33.6595 7
 2 -13 -1 158.467 51.2568 9
 -2 -13 2 178.589 38.0895 7
 2 -13 -2 146.073 33.8289 7
 2 -13 -2 169.449 49.4335 9
 -2 -13 3 10.8464 30.392 7
 2 -13 -3 8.89371 37.3803 9
 2 -13 -4 8.56477 34.7597 9
 -2 -13 4 -18.7269 36.0452 7
 2 -13 -5 543.215 59.9725 9
 -2 -13 5 485.103 55.1901 7
 -2 -13 6 150.053 40.5437 7
 2 -13 -6 156.531 41.0901 9
 -2 -13 7 82.2287 33.1142 8
 -2 -13 7 42.1672 34.9777 7
 2 -13 -7 52.5581 30.6684 9
 2 -13 -8 24.943 27.2579 9
 -2 -13 8 41.4861 34.5774 7
 -2 -13 8 7.50811 31.3487 8
 -2 -13 9 81.5775 34.9888 8
 -2 -13 9 47.6433 34.5822 7
 -2 -13 10 262.191 43.4225 8
 -2 -13 10 245.52 43.1181 7
 -2 -13 11 65.8035 33.4607 7
 -2 -13 11 64.532 32.2284 8
 -2 -13 12 81.2837 30.6328 8
 -2 -13 13 11.1276 25.211 8
 2 -13 -13 12.9149 23.9467 4
 -2 -13 14 68.7038 25.0042 8
 -2 -13 14 66.2986 25.8318 7
 -2 -13 15 47.1354 20.0908 8
 -2 -13 15 80.1253 20.2875 7
 2 -14 13 182.715 26.1891 7
 2 -14 12 68.2983 26.1079 7
 2 -14 11 2.64987 27.035 7
 2 -14 11 15.8795 19.8771 9
 2 -14 10 110.749 29.5735 9
 2 -14 9 106.138 33.2055 9
 2 -14 9 83.1322 34.4701 7
 2 -14 8 145.842 40.0481 7
 2 -14 8 98.7421 36.2566 9
 2 -14 7 134.382 37.9513 7
 2 -14 7 185.212 41.5606 9
 2 -14 6 120.031 37.983 7
 2 -14 6 165.969 43.3183 9
 2 -14 5 930.033 71.7441 7
 2 -14 5 991.867 76.3833 9
 2 -14 4 488.847 56.3557 7
 2 -14 4 637.96 64.8878 9
 2 -14 3 192.995 41.7145 7
 -2 -14 -3 200.458 38.6977 9
 2 -14 2 1265.44 90.6065 9
 -2 -14 -2 1195.63 77.7188 9
 2 -14 2 1263.2 81.9147 7
 2 -14 1 17.4948 31.1621 7
 2 -14 1 21.2467 40.2678 9
 -2 -14 -1 60.6054 35.0213 9
 2 -14 0 72.2082 30.3209 7
 2 -14 0 67.7928 41.6557 9
 2 -14 -1 29.2361 38.7172 9
 2 -14 -1 -8.95269 24.9147 7
 -2 -14 2 1115.95 68.3582 7
 2 -14 -2 1200.56 83.1242 9
 -2 -14 3 175.459 34.4225 7
 2 -14 -3 341.734 50.2982 9
 -2 -14 4 517.469 50.6796 7
 2 -14 -4 523.648 56.9196 9
 -2 -14 5 974.179 68.0981 7
 2 -14 -5 978.174 70.1111 9
 2 -14 -6 226.151 39.4602 9
 -2 -14 6 148.843 37.0991 7
 -2 -14 7 242.874 41.8541 7
 2 -14 -7 148.111 31.7656 9
 -2 -14 8 105.417 33.8648 7
 -2 -14 9 76.7455 32.3186 7
 -2 -14 10 126.814 32.8523 7
 -2 -14 11 40.2066 26.922 7
 2 -14 -12 14.0573 18.7217 4
 -2 -14 12 6.62876 22.2314 7
 -2 -14 13 177.531 23.131 9
 2 -15 10 137.614 26.0577 7
 2 -15 9 129.289 27.1227 7
 2 -15 9 97.3945 24.6884 9
 2 -15 8 -14.6426 22.9974 7
 2 -15 8 7.07016 24.0431 9
 2 -15 7 20.8033 26.0589 7
 2 -15 7 55.8651 26.6576 9
 2 -15 6 198.585 33.8677 7
 2 -15 6 147.928 34.4723 9
 2 -15 5 374.068 41.3764 7
 2 -15 5 302.805 42.5772 9
 2 -15 4 42.23 27.6724 7
 2 -15 3 264.197 37.6905 7
 2 -15 2 -24.0581 25.0612 7
 2 -15 2 -17.0809 32.5416 9
 -2 -15 -1 172.906 33.7226 9
 2 -15 1 155.212 41.5991 9
 2 -15 1 112.014 27.2567 7
 2 -15 0 278.62 43.2669 9
 -2 -15 0 199.996 36.0729 9
 2 -15 -1 125.141 36.9246 9
 -2 -15 1 93.8189 33.1997 9
 2 -15 -2 19.5313 31.3301 9
 -2 -15 2 9.33489 29.4817 9
 2 -15 -3 190.017 36.0788 9
 -2 -15 4 -17.3078 21.5596 7
 2 -15 -4 19.6237 26.4177 9
 2 -15 -5 365.308 39.3358 9
 -2 -15 5 367.266 36.1494 7
 -2 -15 6 113.887 26.0708 7
 2 -15 -6 123.152 26.8125 9
 -2 -15 7 20.1496 21.6643 7
 -2 -15 8 23.5205 20.904 7
 -2 -15 9 75.1834 23.4543 7
 -2 -15 10 81.1866 20.5414 7
 -2 -15 10 138.779 24.6333 9
 2 -16 7 217.188 24.4996 9
 2 -16 6 43.2893 19.93 9
 2 -16 5 38.4345 18.4794 7
 2 -16 5 125.371 25.5715 9
 2 -16 3 257.195 33.3087 9
 2 -16 2 179.78 31.1766 9
 2 -16 1 22.0635 23.7221 9
 2 -16 0 -36.3214 25.1724 9
 2 -16 -1 -2.32185 23.25 9
 -2 -16 1 -15.206 19.658 9
 2 -16 -2 196.708 29.2612 9
 -2 -16 2 144.344 26.4069 9
 2 -16 -3 225.568 27.5385 9
 -2 -16 3 202.704 30.1456 9
 -2 -16 4 61.0416 23.5867 9
 -2 -16 5 76.7595 22.6125 9
 -2 -16 6 48.0041 20.1345 9
 -2 -16 7 213.387 25.256 9
 3 0 0 5.89674 28.2279 1
 -3 0 0 -11.2504 27.4833 1
 -3 0 0 5.62464 26.3585 2
 -3 0 1 2584.75 146.266 2
 -3 0 -1 2607.35 138.816 1
 3 0 1 2823.52 145.576 1
 -3 0 -1 2568.41 145.641 2
 -3 0 1 2672.24 150.297 1
 -3 0 -2 2198.2 121.28 1
 3 0 -2 2384.49 143.583 1
 3 0 2 2331.86 126.194 1
 -3 0 2 2401.58 146.663 1
 -3 0 -2 2013.92 126.952 2
 3 0 -3 23771.2 780.089 1
 -3 0 -3 23523.1 731.796 1
 -3 0 -3 22077.4 749.544 2
 -3 0 3 23747.9 786.688 1
 3 0 3 24459.9 736.623 1
 3 0 4 82.9107 29.0075 1
 -3 0 4 44.8342 41.1588 1
 3 0 -4 118.841 45.4875 1
 3 0 -5 22897.3 766.368 1
 -3 0 5 24307.8 781.393 1
 3 0 -5 22401.7 740.013 2
 3 0 6 29192.6 899.214 1
 3 0 -6 30687.3 969.705 2
 3 0 -7 101.315 30.6582 4
 3 0 -7 193.57 26.1396 6
 3 0 7 158.946 32.7514 1
 3 0 -7 130.6 28.1523 9
 3 0 -7 145.941 47.3456 2
 -3 0 -8 11040.6 389.492 3
 3 0 -8 10385.8 335.724 9
 3 0 8 10741.6 357.056 1
 3 0 -8 10619.6 344.925 4
 -3 0 8 10971.3 474.453 1
 -3 0 8 10647.6 416.764 3
 3 0 -8 10417.8 433.233 2
 3 0 8 10682.4 338.846 10
 3 0 -8 10131.8 329.629 6
 3 0 -9 305.419 42.5872 4
 3 0 -9 349.716 34.1302 6
 3 0 9 260.144 35.433 10
 -3 0 9 427.228 91.7433 1
 -3 0 -9 249.291 45.7104 3
 -3 0 9 491.784 71.5804 3
 3 0 -9 320.467 37.9674 9
 3 0 -9 319.279 64.7073 2
 3 0 10 6802.76 237.565 10
 -3 0 -10 6583.59 274.949 3
 3 0 -10 6455.19 240.664 4
 -3 0 10 6179.07 302.697 3
 3 0 -10 6616.91 229.517 9
 3 0 -10 6254.93 323.122 2
 3 0 -10 6644.35 223.034 6
 -3 0 11 3842.09 159.689 10
 3 0 -11 4065.83 168.64 4
 3 0 11 3827.95 163.733 10
 3 0 -11 4083.63 150.789 6
 3 0 -11 3884.16 154.553 9
 3 0 -12 3969.94 170.851 4
 3 0 12 3987.57 171.367 10
 3 0 -12 4134.08 154.503 6
 -3 0 12 3959.92 166.195 10
 3 0 -12 3781.33 155.255 9
 3 0 13 305.996 46.7954 10
 3 0 -13 272.188 37.0371 6
 3 0 -13 321.87 49.5314 4
 -3 0 13 188.097 39.4905 10
 3 0 -13 310.728 39.1863 9
 3 0 14 9.96684 33.3873 10
 -3 0 14 44.2915 35.9537 10
 3 0 -14 21.9654 25.289 9
 3 0 -14 9.20812 37.3733 4
 3 0 -14 9.07328 21.7222 6
 3 0 -15 4547.97 204.517 4
 3 0 15 4646.49 211.549 10
 -3 0 15 4741 205.309 10
 3 0 -16 228.492 35.4115 6
 3 0 16 191.585 51.0364 10
 -3 0 16 169.433 48.2469 10
 3 0 -16 136.422 45.3455 4
 3 0 17 578.539 71.3846 10
 3 0 -17 636.217 65.6775 4
 -3 0 17 544.502 68.7713 10
 3 0 -18 830.759 69.262 4
 3 0 18 815.226 81.7712 10
 -3 0 18 876.749 80.419 10
 -3 0 19 95.0452 41.5614 10
 3 0 -19 56.1928 30.2304 4
 3 0 20 120.431 41.4859 10
 -3 0 20 150.261 43.9308 10
 -3 0 21 3.17969 25.4328 8
 -3 0 21 -21.145 31.7418 10
 3 0 21 48.2723 33.4918 10
 3 0 22 515.667 52.492 10
 -3 0 22 458.137 50.5694 10
 3 0 23 23.606 21.7647 10
 -3 0 23 41.4762 25.4174 10
 -3 0 24 -6.38087 17.3897 10
 -3 1 24 183.294 27.4336 10
 -3 1 23 158.367 32.9992 10
 3 -1 23 122.602 28.5357 10
 3 -1 22 303.381 44.6418 10
 -3 1 22 358.038 47.7105 10
 3 -1 21 152.086 41.7294 10
 -3 1 21 147.822 40.6521 10
 3 -1 20 258.602 53.7022 10
 -3 1 20 317.712 52.8716 10
 3 -1 19 425.465 64.7728 10
 -3 1 19 508.676 63.5769 10
 3 1 -19 338.362 43.713 4
 3 1 -18 622.285 60.8918 4
 3 -1 18 620.409 75.276 10
 -3 1 18 492.165 68.2208 10
 -3 1 17 2477.29 136.907 10
 3 1 -17 2420.05 127.404 4
 3 -1 17 2428.58 144.255 10
 3 1 -16 5793.04 236.562 4
 3 1 -16 6566.29 225.357 6
 -3 1 16 5619.63 238.908 10
 3 -1 16 5962.16 254.547 10
 3 1 -15 2158.56 125.963 4
 -3 1 15 2358.89 128.553 10
 3 1 -15 2558.76 113.553 6
 3 -1 15 2155.12 133.141 10
 3 -1 14 4910.65 212.711 10
 -3 1 14 4506.2 197.485 10
 3 1 -14 5015.79 182.922 6
 3 1 -14 4730.67 201.405 4
 3 1 -13 6293.55 218.44 6
 -3 1 13 6083.61 232.941 10
 3 1 -13 5986.46 219.364 9
 3 1 -13 5788.13 235.121 4
 3 -1 13 6188.06 242.977 10
 3 -1 12 2406.76 120.534 10
 3 1 -12 2040.34 114.713 4
 3 1 -12 2225.48 105.232 9
 3 1 -12 2071.15 98.9367 6
 3 -1 11 1491.55 90.6242 10
 3 1 -11 1442.96 76.028 6
 3 1 -11 1517.01 81.894 9
 3 1 -11 1398.01 90.1401 4
 3 1 -10 10697.9 340.047 6
 -3 1 10 10673.8 430.84 3
 3 -1 10 10521.5 357.729 10
 3 1 -10 10661.9 346.787 9
 3 1 -10 10987.3 359.4 4
 3 1 -9 5241.17 281.89 2
 -3 -1 -9 5928.73 228.938 3
 3 1 -9 5471.1 197.14 9
 -3 1 9 5242.17 304.8 1
 -3 1 9 5608.52 267.308 3
 3 -1 9 5452.82 204.401 10
 3 1 -9 5318.81 189.523 6
 3 1 -9 5609.38 206.724 4
 -3 1 8 1101.49 125.242 1
 -3 -1 -8 1000.3 77.2876 3
 3 1 -8 1033.34 62.5949 9
 3 -1 8 924.369 62.7649 10
 3 1 -8 984.498 56.6616 6
 3 1 -8 1013.56 106.964 2
 3 1 -8 997.356 67.6899 4
 3 -1 7 50941.2 1451.24 1
 3 1 -7 49248.3 1380.19 6
 3 1 -7 48976.7 1385.63 9
 3 1 -7 49879.4 1502.58 2
 -3 1 7 52309.7 1547.36 1
 -3 -1 -6 12436 422.486 2
 3 1 -6 11969.5 369.11 6
 3 1 -6 11906.3 373.402 9
 3 -1 6 12958.7 431.184 1
 3 -1 5 11411.1 411.48 1
 -3 -1 -5 11826.8 408.382 2
 -3 -1 -4 1638.45 104.006 2
 3 1 -4 1748.51 127.74 2
 -3 1 4 1698.6 136.688 1
 3 -1 4 1920.38 117.102 1
 3 1 -4 1746.45 134.045 1
 -3 -1 -3 5386.96 219.075 2
 3 1 -3 5583.96 253.764 1
 3 1 -3 5122.94 240.274 2
 -3 -1 -3 4914.74 196.557 1
 3 -1 3 5617.23 230.599 1
 -3 1 3 5365.43 256.195 1
 -3 -1 -2 2951.18 139.479 1
 3 -1 2 2883.44 155.636 1
 -3 -1 -2 3053.36 150.838 2
 3 1 -2 3125.92 165.566 2
 -3 1 2 3180.17 176.024 1
 3 1 -1 9349 348.936 1
 -3 -1 -1 8728.49 333.756 2
 -3 1 1 8915.12 352.593 1
 3 -1 1 9337.76 346.591 1
 -3 -1 -1 8961.82 322.135 1
 3 1 0 39275.4 463.12 1
 -3 1 0 39212.5 493.231 1
 -3 -1 0 38476.5 446.486 1
 3 1 1 9062.13 329.237 1
 -3 1 -1 9391.33 346.065 1
 -3 1 -1 8899.15 349.276 2
 -3 -1 1 9150.07 346.171 1
 3 1 2 3049.69 142.89 1
 3 -1 -2 3092.48 174.972 1
 -3 1 -2 2991.07 157.941 1
 -3 -1 2 3244.23 175.187 1
 3 1 3 5181.6 198.872 1
 3 -1 -3 5378.88 253.654 1
 -3 1 -3 4768 216.584 1
 3 1 4 1757.44 88.1542 1
 3 -1 -4 1673.09 131.578 1
 -3 -1 4 1923.02 144.506 1
 3 1 5 11901.5 371.631 1
 -3 -1 5 12369.7 484.158 1
 3 1 6 11031.9 336.625 1
 3 -1 -6 11954.8 445.993 2
 -3 -1 6 11508.4 431.054 3
 3 -1 -7 48781.6 1558.77 1
 3 -1 -7 48963.1 1405.77 7
 3 -1 -7 48728.6 1409.83 9
 3 -1 -7 48984.3 1418.24 4
 -3 -1 7 49929.6 1501.96 3
 3 -1 -7 50011.9 1523.6 2
 -3 1 -8 1018.77 90.8564 3
 3 -1 -8 1115.73 69.3553 4
 3 -1 -8 1206.63 131.845 1
 3 -1 -8 1130.71 63.6421 9
 3 -1 -8 950.234 55.8881 6
 -3 -1 8 882.803 95.4643 3
 3 -1 -8 1008.99 106.114 2
 -3 -1 9 5806.34 198.975 10
 -3 1 -9 5650.1 253.699 3
 -3 -1 9 5256.02 268.174 3
 3 1 9 5344.26 196.077 10
 -3 -1 9 5449.31 312.014 1
 3 -1 -9 5567.75 206.145 4
 3 -1 -9 5618.41 197.579 9
 3 -1 -9 5368.04 280.7 2
 3 -1 -9 5444.21 190.831 6
 -3 -1 10 11036.6 347.57 10
 3 -1 -10 10416.8 342.428 9
 3 -1 -10 10203.4 354.094 4
 3 1 10 10367.1 346.304 10
 -3 1 -10 10722.6 410.677 3
 3 -1 -10 10195.5 447.47 2
 3 -1 -10 11071 338.502 6
 3 -1 -11 1505.88 77.3299 6
 -3 -1 11 1624.87 87.8752 10
 3 -1 -11 1582.6 83.1932 9
 3 -1 -11 1557.35 93.0394 4
 3 1 11 1550.75 87.8685 10
 -3 -1 12 2220.22 112.615 10
 3 -1 -12 2220 105.412 9
 3 1 12 2167.18 114.04 10
 3 -1 -12 2310.55 119.455 4
 3 -1 -12 2379.74 104.023 6
 3 -1 -13 6059.06 239.642 4
 3 -1 -13 6585.3 221.37 6
 3 1 13 6022.31 236.911 10
 -3 -1 13 6070.11 234.845 10
 3 -1 -13 6122.98 220.787 9
 3 1 14 4671.7 203.549 10
 -3 -1 14 4749.03 201.308 10
 3 -1 -14 4864.09 205.95 4
 3 -1 -14 4796.86 184.432 9
 3 -1 -15 2178.15 124.669 4
 -3 -1 15 2272.99 126.003 10
 3 1 15 2411.02 130.904 10
 3 1 16 5653.05 231.668 10
 3 -1 -16 5398.33 222.456 4
 -3 -1 16 5203.31 223.91 10
 3 -1 -17 2474.57 130.107 4
 3 1 17 2567.56 139.815 10
 -3 -1 17 2452.73 137.076 10
 -3 -1 18 646.471 70.8902 10
 3 -1 -18 639.607 62.0561 4
 3 1 18 657.43 70.9919 10
 3 1 19 415.123 57.8298 10
 -3 -1 19 496.855 63.1125 10
 -3 -1 20 332.757 54.5054 10
 3 1 20 298.122 48.9592 10
 -3 -1 21 205.99 38.6787 8
 3 1 21 185.148 38.3351 10
 -3 -1 21 209.884 43.3788 10
 -3 -1 22 426.135 41.4856 8
 3 1 22 387.797 43.444 10
 -3 -1 23 110.807 28.0723 10
 -3 -1 24 123.07 21.8679 10
 -3 2 24 158.155 24.868 10
 3 -2 23 212.495 34.5864 10
 -3 2 23 237.626 35.9789 10
 -3 2 22 447.655 50.3011 10
 3 -2 22 436.99 50.3701 10
 3 -2 21 353.026 53.8678 10
 -3 2 21 248.188 46.6792 10
 3 -2 20 352.394 58.3373 10
 -3 2 20 335.369 52.1784 10
 3 2 -19 654.993 55.4104 4
 3 -2 19 702.722 79.1773 10
 -3 2 19 646.979 70.891 10
 3 -2 18 1064.71 97.1339 10
 3 2 -18 1030.4 75.1139 4
 -3 2 18 1065.72 90.4296 10
 3 -2 17 2949.35 165.541 10
 3 2 -17 2870.92 140.596 4
 -3 2 17 2806.61 149.371 10
 3 -2 16 1908.15 129.79 10
 3 2 -16 1918.58 112.91 4
 -3 2 16 1889.03 118.378 10
 -3 2 15 10803.5 384.342 10
 3 2 -15 10198.8 380.562 4
 3 -2 15 10996.3 400.877 10
 3 2 -15 11636.2 363.233 6
 3 2 -14 7467.17 254.386 6
 3 2 -14 7129.64 273.301 4
 -3 2 14 6918.46 271.752 10
 3 -2 14 7518.41 290.117 10
 3 -2 13 88.6672 38.9661 10
 3 2 -13 85.617 36.7369 4
 3 2 -13 168.418 30.0225 6
 3 2 -12 2186.79 118.38 4
 3 2 -12 2211.06 103.133 6
 3 -2 12 2242.39 123.233 10
 3 2 -11 15509.6 495.526 4
 3 -2 11 15484.8 499.866 10
 3 2 -11 15415.4 481.239 9
 3 2 -11 15007.3 472.191 6
 3 2 -10 1012.51 72.9368 4
 3 2 -10 1048.24 66.8165 9
 3 2 -10 1027.58 61.6623 6
 -3 2 10 1008.35 102.631 3
 3 -2 10 900.384 69.7668 10
 -3 2 9 4947.13 241.079 3
 3 -2 9 4651.69 232.772 1
 3 -2 9 4702.39 182.284 10
 3 2 -9 4321.04 168.727 9
 3 2 -9 4216.33 251.298 2
 3 2 -9 4363.45 162.876 6
 3 2 -9 4577.85 178.722 4
 -3 2 9 4196.16 268.822 1
 3 2 -8 8624.26 281.783 9
 -3 -2 -8 8639.17 291.188 3
 3 -2 8 8533.15 349.642 1
 3 2 -8 8446.96 288.828 4
 3 2 -8 8225.98 376.858 2
 -3 -2 -8 8450.87 301.463 2
 3 2 -8 8215.91 273.295 6
 -3 2 8 8780.73 406.69 1
 3 -2 8 8329.36 288.816 10
 -3 -2 -7 6979.46 250.095 3
 3 -2 7 6834.09 297.181 1
 3 -2 7 6865.46 240.98 10
 -3 -2 -7 7006.93 257.058 2
 3 2 -7 7100.59 234.692 9
 3 2 -7 6618.91 227.104 6
 -3 2 7 6716.42 341.252 1
 3 -2 6 16369.5 563.472 1
 3 2 -6 15758.3 487.655 9
 -3 -2 -6 16749.4 519.453 2
 -3 2 6 17382.8 623.294 1
 3 -2 5 13453.3 497.761 1
 -3 -2 -5 14667.4 464.416 2
 -3 2 5 14149.6 547.837 1
 3 2 -5 13833.5 517.889 2
 3 2 -4 24465.9 811.737 2
 3 -2 4 24830.6 801.197 1
 -3 -2 -4 24797.5 762.337 2
 -3 -2 -3 22876 662.535 1
 -3 2 3 22039.9 724.799 2
 3 2 -3 21954.2 730.84 2
 3 -2 3 22665.3 726.832 1
 -3 -2 -2 8414.13 292.395 1
 -3 2 2 8058.94 350.614 1
 -3 2 2 8448.53 333.411 2
 3 2 -2 8616.31 332.795 2
 3 -2 2 8763.57 337.786 1
 3 -2 1 6582.86 274.186 1
 -3 2 1 6706.22 281.84 1
 -3 -2 -1 6265.71 237.637 1
 3 2 -1 6343.36 259.384 2
 -3 2 0 10986.2 413.511 1
 -3 -2 0 10758.4 384.493 1
 3 -2 0 11031.2 412.374 1
 -3 2 -1 6305.51 274.063 1
 3 -2 -1 6325.6 280.927 1
 -3 -2 1 6417.8 266.992 1
 3 -2 -2 8332.23 352.291 1
 -3 2 -2 8445.55 337.433 1
 -3 -2 2 8780.13 346.795 1
 3 -2 -3 23241.8 798.752 1
 -3 -2 3 24406.7 798.851 1
 -3 -2 4 25701.8 861.076 1
 -3 -2 5 14578.1 551.446 1
 -3 -2 5 14329.3 513.548 3
 3 -2 -6 16462.3 618.197 1
 -3 -2 6 16332.8 621.745 1
 3 -2 -6 16388.8 497.31 9
 3 -2 -7 6483.1 338.497 1
 3 -2 -7 6863.62 225.601 7
 -3 -2 7 6725.56 340.213 1
 3 -2 -7 6877.85 231.321 9
 3 -2 -8 8795.73 409.202 1
 3 -2 -8 8475.68 280.586 9
 -3 2 -8 8713.92 354.524 3
 3 -2 -8 8555.8 275.282 7
 -3 -2 8 8241.15 362.04 3
 3 -2 -8 8485.13 290.447 4
 -3 -2 8 8632.26 276.671 10
 3 -2 -9 4475.38 175.917 4
 -3 2 -9 4716.19 232.989 3
 -3 -2 9 4237.53 238.738 3
 -3 -2 9 4306.71 164.058 10
 3 -2 -9 4390.23 166.668 9
 3 -2 -9 4622.18 162.057 6
 3 -2 -9 4700.1 284.36 1
 -3 -2 10 993.391 64.5978 10
 -3 2 -10 1019.64 101.643 3
 3 -2 -10 1065.04 66.0788 9
 3 -2 -10 1239.05 77.7164 4
 3 -2 -10 1089.04 61.3118 6
 -3 -2 11 14985.1 483.244 10
 3 2 11 14475 479.575 10
 3 -2 -11 15310.6 493.963 4
 3 -2 -11 15605.8 479.327 9
 3 -2 -11 16235.4 474.142 6
 3 2 12 2114.44 109.069 10
 -3 -2 12 2178.78 111.242 10
 3 -2 -12 2124.44 116.506 4
 3 -2 -12 2140.55 103.624 9
 3 -2 -12 2494.68 104.015 6
 3 -2 -13 89.2957 39.6786 4
 -3 -2 13 139.551 35.838 10
 3 -2 -13 158.669 33.2292 9
 3 2 13 128.824 32.8842 10
 3 2 14 6838.64 260.97 10
 3 -2 -14 6960.5 267.329 4
 -3 -2 14 7013.68 264.845 10
 3 2 15 10940.5 378.843 10
 -3 -2 15 10311.7 375.193 10
 3 -2 -15 11231.5 382.037 4
 3 -2 -16 1923.45 115.739 4
 -3 -2 16 1705.83 111.608 10
 3 -2 -17 2816.43 143.146 4
 3 2 17 2981.49 149.982 10
 -3 -2 17 3057.14 154.176 10
 3 -2 -18 966.368 74.386 4
 -3 -2 18 909.375 81.5755 10
 3 2 18 837.903 75.71 10
 3 2 19 679.423 67.3853 10
 -3 -2 19 607.658 66.487 10
 3 2 20 378.639 49.5604 10
 -3 -2 20 493.331 57.3409 10
 -3 -2 21 358.046 46.0531 8
 3 2 21 412.772 46.8539 10
 -3 -2 21 455.306 53.313 10
 -3 -2 22 491.428 44.9077 8
 -3 -2 22 466.168 48.9986 10
 -3 -2 23 174.915 30.2556 10
 -3 3 24 353.052 32.397 10
 3 -3 23 2.84192 21.8773 10
 -3 3 23 63.3563 28.429 10
 3 -3 22 68.6054 32.3282 10
 -3 3 22 89.3393 33.383 10
 3 -3 21 267.294 49.6977 10
 -3 3 21 162.101 45.0578 10
 3 -3 20 119.909 48.3269 10
 -3 3 20 102.078 46.7815 10
 3 -3 19 175.596 54.7002 10
 3 3 -19 118.095 31.3427 4
 -3 3 19 199.073 52.7594 10
 -3 3 18 1453.09 106.46 10
 3 3 -18 1522.12 92.3305 4
 3 3 -17 751.788 69.0411 4
 3 -3 17 638.793 80.4663 10
 -3 3 17 588.856 74.0281 10
 3 -3 16 5531.76 249.379 10
 3 3 -16 5310.73 220.816 4
 -3 3 16 5608.68 233.435 10
 3 3 -15 6005.93 244.581 4
 3 3 -15 6259.91 228.161 6
 -3 3 15 6423.07 253.441 10
 3 -3 15 6688.2 272.657 10
 3 3 -14 779.117 73.7644 4
 3 3 -14 723.155 58.3257 6
 3 -3 14 793.625 83.7724 10
 -3 3 14 803.679 76.7863 10
 3 3 -13 8301.03 308.131 4
 3 -3 13 8740.11 323.909 10
 3 3 -13 8468.28 287.673 6
 3 -3 12 2855.72 124.637 8
 3 3 -12 2604.5 134.047 4
 3 -3 12 2653.54 139.803 10
 3 3 -12 2550 116.172 6
 3 -3 11 3259.92 137.555 8
 3 3 -11 3139.03 148.717 4
 3 3 -11 3268.09 132.249 6
 3 -3 11 3241.83 154.895 10
 3 -3 10 4329.39 168.545 8
 3 3 -10 4462.81 181.189 4
 3 -3 10 4538.92 187.279 10
 3 3 -10 4249.67 163.779 6
 -3 3 10 4563.63 238.37 3
 3 -3 9 9895.91 330.761 8
 3 -3 9 10698.3 326.062 7
 3 3 -9 9932.58 344.542 4
 3 -3 9 10680.5 351.935 10
 3 3 -9 10398.8 337.379 9
 3 3 -9 9791.49 326.377 6
 3 -3 9 10367.4 429.299 1
 3 -3 8 9136.93 306.265 8
 -3 3 8 9465.11 436.401 1
 3 -3 8 9863.07 303.355 7
 3 -3 8 9534.82 398.875 1
 3 3 -8 9439.44 318.615 4
 3 -3 8 9575.37 323.1 10
 3 3 -8 10190.8 314.479 9
 3 3 -8 8640.83 300.594 6
 3 -3 7 24312.9 749.793 8
 -3 3 7 26939.2 909.972 1
 -3 -3 -7 25460.1 739.792 3
 3 -3 7 25470.5 853.528 1
 3 -3 7 25323.4 767.205 10
 3 -3 7 25889.5 747.977 7
 3 3 -7 24887.2 866.997 2
 3 3 -7 25691.3 755.5 9
 3 3 -6 290.2 31.768 6
 3 -3 6 339.641 35.7303 8
 3 -3 6 334.919 41.8077 10
 -3 3 6 331.106 76.9872 1
 3 -3 6 341.895 64.7506 1
 3 -3 6 288.71 31.8728 7
 3 3 -6 304.561 35.4665 9
 3 3 -6 399.495 68.8613 2
 -3 3 5 22919.3 810.349 1
 3 -3 5 23321.8 775.561 1
 3 -3 5 23112 693.043 10
 3 3 -5 22921.5 688.217 4
 3 3 -5 23021.3 781.656 2
 3 3 -5 22811.3 677.201 6
 3 -3 4 52577.2 1554.26 1
 3 3 -4 50154.1 1547.37 2
 -3 3 4 50297.7 1580.48 1
 3 3 -4 50124.8 1453.69 9
 -3 3 4 51582.1 1536.5 2
 3 -3 3 16685.5 572.688 1
 -3 -3 -3 15786.8 477.284 1
 3 3 -3 16020.2 560.931 2
 -3 3 3 16037.9 556.623 2
 3 -3 2 116.78 43.1924 1
 -3 -3 -2 158.574 28.1992 1
 3 3 -2 112.891 37.4585 2
 -3 3 2 115.661 38.2177 2
 3 -3 1 46190 1416.32 1
 -3 -3 -1 45989.4 1359.07 1
 -3 3 1 46210.1 1425.63 1
 3 3 -1 45659.2 1385.3 2
 -3 3 1 45981.7 1408.82 2
 -3 -3 0 6355.81 265.981 1
 3 -3 0 6531.19 294.832 1
 3 3 0 7091.53 271.255 2
 -3 3 0 6844.4 303.392 1
 -3 3 -1 45714.8 1436.47 1
 -3 -3 1 46675.8 1412.34 1
 3 -3 -1 47522.7 1443.78 1
 -3 -3 2 162.196 48.4353 1
 -3 -3 2 107.264 33.099 3
 3 -3 -2 79.4495 43.2519 1
 -3 3 -2 133.121 45.3843 1
 -3 -3 3 15979.7 586.701 1
 -3 -3 3 17083.3 567.695 3
 -3 -3 4 50473.7 1556.01 1
 -3 -3 4 52201.9 1526.2 3
 3 -3 -4 49786.5 1443.93 9
 3 -3 -5 24230.2 820.592 1
 -3 -3 5 22324.8 792.586 1
 -3 -3 5 22508.7 761.655 3
 3 -3 -5 23068.7 682.035 9
 3 -3 -6 276.816 32.3939 7
 -3 -3 6 258.652 53.629 3
 3 -3 -6 342.025 36.6639 9
 -3 -3 6 214.195 63.3366 1
 3 -3 -7 25643.6 895.376 1
 -3 3 -7 26316.5 846.612 3
 3 -3 -7 24982.7 739.734 7
 -3 -3 7 24016.2 878.634 1
 -3 -3 7 24547.9 843.355 3
 3 -3 -7 25331.2 745.912 9
 3 -3 -8 9730.33 442.838 1
 -3 3 -8 9363.63 390.133 3
 3 -3 -8 9560.66 300.639 7
 -3 -3 8 8902.03 432.651 1
 3 -3 -8 9314.14 308.073 9
 3 -3 -9 10205.8 333.518 9
 3 -3 -9 10323.7 325.22 7
 -3 3 -9 10119.2 420.055 3
 -3 -3 9 9981.79 329.608 10
 3 -3 -9 10592.6 326.964 6
 3 -3 -10 4447.9 181.916 4
 3 -3 -10 4485.01 169.973 9
 -3 -3 10 4429.48 169.674 10
 -3 -3 11 3139.61 135.747 10
 3 -3 -11 2835.16 140.261 4
 3 -3 -11 3199.72 132.077 9
 3 -3 -12 2327.36 110.472 9
 3 -3 -12 2622.57 130.105 4
 -3 -3 12 2353.26 118.002 10
 3 -3 -13 8989.47 316.558 4
 3 -3 -13 8657.77 292.642 9
 -3 -3 13 8477.57 306.388 10
 3 -3 -14 653.581 69.1866 4
 -3 -3 14 769.388 69.5699 10
 3 3 14 667.234 60.9224 10
 3 -3 -15 6379.34 246.292 4
 3 3 15 5784.58 232.383 10
 -3 -3 15 5987.08 240.066 10
 3 3 16 5116.25 209.447 10
 -3 -3 16 4909.96 214.287 10
 3 -3 -16 5245.73 214.256 4
 3 3 17 701.492 66.4561 10
 -3 -3 17 738.288 73.1047 10
 3 -3 -17 648.199 67.0424 4
 3 3 18 1533.77 96.1672 10
 3 -3 -18 1719.63 98.9247 4
 -3 -3 18 1455.23 102.442 10
 -3 -3 19 101.694 41.3495 10
 -3 -3 20 74.6193 37.2919 8
 -3 -3 20 106.731 38.7056 10
 -3 -3 21 175.13 36.905 8
 -3 -3 21 138.511 35.9326 10
 -3 -3 22 110.533 29.8744 8
 -3 -3 22 43.5004 26.893 10
 -3 -3 23 40.7956 19.106 8
 -3 -3 23 15.4402 18.4315 10
 3 -4 23 15.7345 20.9795 10
 3 -4 22 101.298 32.9051 10
 3 -4 21 36.3058 38.4176 10
 3 -4 20 316.102 58.7284 10
 3 -4 19 72.3754 50.3944 10
 3 -4 18 1481.71 116.73 10
 3 4 -18 1467.38 88.9767 4
 3 4 -17 2732.46 134.571 4
 3 -4 17 2574.35 157.938 10
 3 -4 16 399.371 74.2864 10
 3 4 -16 321.215 52.0315 4
 3 -4 15 355.791 48.1705 8
 3 4 -15 330.895 53.2802 4
 3 -4 14 5151.79 207.018 8
 3 -4 14 5565.53 240.744 10
 3 4 -14 5212.77 199.888 6
 3 4 -14 5071.1 215.669 4
 3 -4 13 3736.37 165.062 8
 3 4 -13 3920 175.882 4
 3 -4 13 4151.34 193.594 10
 3 4 -13 3809.73 156.741 6
 3 -4 12 7.71077 30.3782 8
 3 4 -12 4.51386 32.4171 4
 3 -4 12 -5.54984 42.7048 10
 3 4 -12 56.112 27.7572 6
 3 -4 11 264.398 42.6529 8
 3 -4 11 227.384 49.0028 10
 3 -4 11 247.657 33.9045 7
 3 4 -11 240.58 46.012 4
 3 4 -11 332.192 37.8434 6
 3 -4 10 1121.76 75.0918 8
 3 -4 10 1277.51 70.9837 7
 3 4 -10 1220.81 83.5577 4
 3 -4 10 1206.99 87.4811 10
 3 4 -10 1226.96 71.1354 6
 3 -4 9 1483.82 84.4292 8
 3 -4 9 1514.31 78.89 7
 3 4 -9 1503.52 89.9497 4
 3 -4 9 1494.54 96.1657 10
 3 -4 9 1539.15 147.45 1
 3 -4 8 1794.78 94.444 8
 -3 4 8 1860.69 170.67 1
 3 -4 8 2034.43 92.1688 7
 3 4 -8 1899.33 101.069 4
 3 -4 8 1957.58 161.976 1
 3 -4 8 1976.47 107.445 10
 3 -4 7 14045 451.835 8
 -3 4 7 15784.6 601.093 1
 3 -4 7 14594.5 446.836 7
 3 -4 7 14086.4 559.044 1
 3 -4 7 14544.1 468.614 10
 3 4 -7 14366.3 445.587 6
 3 -4 6 5319.98 194.183 8
 3 -4 6 5152.81 275.634 1
 3 -4 6 5165.89 187.59 7
 3 -4 6 5465.66 205.879 10
 -3 4 6 5031.95 288.356 1
 3 4 -6 5737.63 190.277 6
 3 -4 5 24644.5 737.073 8
 3 -4 5 24761.6 847.785 1
 3 4 -5 24159.8 741.028 4
 -3 -4 -5 24131.8 718.086 3
 3 -4 5 25362.7 750.926 10
 -3 4 5 24979.3 872.999 1
 3 -4 5 24962.3 731.193 7
 3 4 -5 25723.7 731.498 6
 3 4 -4 1739.89 87.4618 4
 -3 -4 -4 1740.32 84.5091 3
 3 -4 4 1705.19 84.7344 8
 -3 4 4 1917.88 156.512 1
 3 4 -4 1620.86 128.414 2
 3 -4 4 1929.58 148.23 1
 3 -4 4 1740.12 92.0495 10
 3 -4 4 1705.23 80.7007 7
 -3 4 4 1822.13 129.66 2
 3 4 -4 1923.77 81.7623 6
 -3 4 3 13794.4 489.688 2
 3 -4 3 14584.1 520.003 1
 3 -4 3 13824.6 405.321 7
 3 4 -3 14129.5 413.273 4
 3 -4 3 13458.1 419.223 10
 -3 -4 -3 14219.4 427.522 3
 -3 4 3 13088.4 518.841 1
 3 4 -3 13973.9 492.315 2
 3 -4 3 13726.2 410.658 8
 3 -4 2 8613.07 276.914 7
 3 -4 2 8770.67 372.617 1
 -3 -4 -2 9001.01 307.63 3
 -3 -4 -2 8688.31 300.068 1
 3 4 -2 8851.85 346.994 2
 -3 4 2 8405.21 353.803 2
 3 -4 2 8603.13 282.126 8
 3 -4 1 489.363 73.9901 1
 -3 -4 -1 284.991 47.4367 1
 -3 -4 -1 387.592 47.1651 3
 3 -4 1 391.695 37.6844 8
 3 4 -1 318.737 52.3499 2
 -3 4 1 335.491 61.7258 2
 -3 -4 0 757.67 75.7839 1
 3 -4 0 696.798 45.6217 7
 -3 -4 0 657.879 63.8828 3
 -3 4 0 828.289 98.6311 1
 3 -4 0 806.321 92.7724 1
 3 4 0 601.131 65.5214 2
 -3 4 -1 250.144 57.8981 1
 -3 -4 1 379.952 52.3219 3
 -3 -4 1 280.051 53.2482 1
 3 -4 -1 285.536 31.4244 7
 3 -4 -1 353.911 68.5858 1
 3 -4 -1 323.58 32.4325 9
 -3 -4 2 8613.22 354.904 1
 3 -4 -2 8540 277.473 7
 -3 -4 2 9385.02 340.86 3
 -3 -4 3 13292.2 507.608 1
 3 -4 -3 13643.5 416.873 7
 -3 -4 3 14098.4 489.039 3
 3 -4 -3 12869.1 528.587 1
 3 -4 -3 13848.1 420.254 9
 -3 -4 4 1741.42 138.793 1
 3 -4 -4 1891.61 83.5267 7
 -3 -4 4 1860.36 130.686 3
 3 -4 -4 1861.54 154.956 1
 3 -4 -4 1836.2 85.6239 9
 -3 -4 5 22418.1 834.091 1
 3 -4 -5 24746.7 725.827 7
 3 -4 -5 24690.7 871.905 1
 -3 -4 5 25224.2 821.844 3
 3 -4 -5 24931 731.389 9
 -3 -4 6 5202.24 284.291 1
 3 -4 -6 5517.78 196.644 9
 3 -4 -6 5496.44 191.109 7
 3 -4 -6 5895.16 311.143 1
 -3 -4 6 5930.77 274.824 3
 -3 4 -7 15592.2 561.119 3
 -3 -4 7 13509.7 576.227 1
 3 -4 -7 15518.5 604.855 1
 3 -4 -7 14184.3 446.735 7
 3 -4 -7 15029.4 455.931 9
 -3 -4 7 14895.3 554.908 3
 3 -4 -8 1802.7 170.594 1
 3 -4 -8 1832.25 84.94 7
 3 -4 -8 1916.02 92.4756 9
 3 -4 -9 1423.97 79.7875 9
 3 -4 -10 1215.78 73.8365 9
 3 -4 -11 218.341 44.5093 4
 -3 -4 11 186.603 33.3207 10
 3 -4 -11 270.361 37.2946 9
 3 -4 -12 22.5009 36.2645 4
 -3 -4 12 3.82589 24.2324 10
 3 -4 -12 28.9153 25.7012 9
 -3 -4 13 3885.64 169.67 10
 3 -4 -13 3975.37 179.329 4
 -3 -4 14 4993.42 207.455 10
 3 -4 -14 5151.59 214.236 4
 3 -4 -15 433.23 63.0204 4
 -3 -4 15 376.918 55.1171 10
 3 -4 -16 402.008 58.0312 4
 -3 -4 16 350.121 54.0239 10
 -3 -4 17 2606.84 139.544 10
 3 -4 -17 2591.12 133.516 4
 3 -4 -18 1485.1 90.5286 4
 -3 -4 18 1196.38 89.6592 10
 -3 -4 19 21.8857 37.0593 8
 -3 -4 19 59.0708 34.9806 10
 -3 -4 20 298.219 47.3669 8
 -3 -4 20 346.953 48.3151 10
 -3 -4 21 -3.284 27.9767 8
 -3 -4 21 23.6882 26.8655 10
 -3 -4 22 95.707 28.3649 8
 -3 -4 22 81.8129 24.4724 10
 -3 -4 23 32.987 17.1584 8
 -3 5 23 107.961 23.2519 10
 3 -5 23 78.5151 21.6309 10
 3 -5 22 39.3222 27.7583 10
 -3 5 22 49.7553 25.8143 10
 3 -5 21 84.7224 38.6559 10
 -3 5 21 56.82 31.8978 10
 -3 5 20 56.9461 44.0807 10
 3 -5 20 20.3852 38.2642 10
 -3 5 19 328.936 58.1973 10
 3 -5 19 408.003 66.9458 10
 3 -5 18 1030.92 98.7679 10
 -3 5 18 902.403 84.1472 10
 3 -5 17 498.793 81.3145 10
 -3 5 17 393.83 67.1667 10
 3 -5 16 1532.46 95.0499 8
 3 5 -16 1369.3 95.6186 4
 3 -5 16 1710.93 128.21 10
 -3 5 16 1652.9 114.787 10
 3 -5 15 1966.09 113.11 8
 3 5 -15 1997.79 117.467 4
 3 -5 15 2226.34 144.657 10
 -3 5 15 1906.03 126.549 10
 3 -5 14 1179.15 85.9492 8
 3 5 -14 1039.61 84.5743 4
 3 -5 14 1104.1 104.949 10
 3 -5 13 290.753 50.0684 8
 3 -5 13 245.772 61.4613 10
 3 -5 13 272.087 39.6422 7
 3 5 -13 312.572 53.5309 4
 3 5 -13 280.251 41.1066 6
 3 -5 12 1246.01 85.8303 8
 3 -5 12 1043.27 70.1157 7
 3 5 -12 1152.55 87.2182 4
 3 -5 12 1074.86 95.5675 10
 3 5 -12 1164.8 73.5112 6
 3 -5 11 883.271 72.2629 8
 3 -5 11 852.5 62.2624 7
 3 5 -11 853.491 74.8796 4
 3 -5 10 2172.05 114.065 8
 3 -5 10 1938.32 100.135 7
 3 5 -10 2287.82 118.249 4
 3 -5 10 2067.9 122.389 10
 3 -5 9 354.693 47.3769 8
 3 -5 9 461.094 60.4002 10
 3 -5 9 522.309 47.5157 7
 3 5 -9 437.288 52.4222 4
 3 5 -9 434.559 42.9517 6
 3 -5 8 4488.96 184.905 8
 3 5 -8 4700.87 189.248 4
 3 -5 8 4765.47 200.527 10
 3 -5 8 4907.97 180.289 7
 3 5 -8 4832.96 177.658 6
 3 -5 7 327.868 42.3838 8
 3 -5 7 268.43 47.2185 10
 3 -5 7 249.537 34.5224 7
 3 -5 7 204.547 62.8423 1
 3 -5 7 232.448 30.5061 9
 3 5 -7 220.721 31.8803 6
 3 -5 6 1674.23 89.5798 8
 -3 5 6 1611.27 157.17 1
 3 -5 6 1723.05 156.553 1
 3 5 -6 1398.67 86.9744 4
 3 -5 6 1624.12 97.4907 10
 3 -5 6 1687.72 80.52 9
 3 5 -6 1723.12 82.0752 6
 3 -5 6 1671.01 84.2939 7
 3 -5 5 7064.03 246.89 8
 3 -5 5 7426.8 354.701 1
 3 -5 5 6659.88 237.352 7
 3 5 -5 7147.25 247.595 4
 3 -5 5 7220.5 258.804 10
 -3 5 5 6630.01 308.878 2
 -3 5 5 6683.38 349.15 1
 3 -5 5 7240.43 236.68 9
 3 5 -5 7178.82 236.916 6
 3 -5 4 31480.1 1028.58 1
 3 -5 4 28960.4 879.1 7
 3 5 -4 29655.2 888.156 4
 3 5 -4 30896.7 877.851 6
 -3 5 4 31077.3 1035.6 1
 3 -5 4 29716.6 877.795 9
 -3 5 4 28821.2 970.492 2
 3 -5 4 30628.3 888.717 8
 3 -5 4 29891.6 899.748 10
 -3 5 3 12279.8 490.702 1
 3 -5 3 13535.1 498.252 1
 -3 -5 -3 11481.3 359.725 3
 3 5 -3 12536.6 362.864 4
 3 -5 3 11937.7 354.655 7
 3 -5 3 12255.2 372.631 10
 3 5 -3 12202.9 445.59 2
 3 -5 3 12378.3 354.372 9
 -3 5 3 12478.6 449.052 2
 3 5 -3 12353.4 349.895 6
 3 -5 3 12266.8 363.094 8
 3 -5 2 18957.1 713.462 1
 3 -5 2 19227 595.437 8
 -3 5 2 20748.4 731.58 1
 3 5 -2 19902.1 593.957 4
 -3 -5 -2 19713.8 610.832 3
 -3 -5 -2 19632.3 618.985 1
 3 5 -2 20079.6 670.746 2
 3 -5 2 19042.8 586.849 9
 -3 5 2 20076.5 685.829 2
 3 5 -2 19888.2 581.096 6
 -3 -5 -1 3725.34 181.752 1
 3 5 -1 3606.42 139.526 4
 -3 -5 -1 3863.69 167.316 3
 3 -5 1 3826.16 228.641 1
 3 5 -1 3596.34 186.193 2
 3 -5 1 3579.42 138.033 9
 -3 5 1 3610.11 206.438 2
 3 -5 1 3536.94 143.041 8
 -3 -5 0 2576.24 152.119 1
 3 5 0 2594.63 102.794 4
 3 -5 0 2210.3 98.0014 7
 -3 -5 0 2310.47 129.156 3
 3 -5 0 2242.57 99.241 9
 3 5 0 2442.54 138.26 2
 3 -5 0 2328.24 175.914 1
 -3 -5 1 3324.76 193.338 1
 3 -5 -1 3627.76 134.772 7
 -3 -5 1 3647.95 177.784 3
 3 -5 -1 3550.27 135.532 9
 3 5 1 3345.98 165.579 2
 3 -5 -2 19566.4 576.063 5
 -3 -5 2 18532.3 671.714 1
 3 -5 -2 19019.3 576.424 7
 -3 -5 2 19782.3 645.498 3
 3 -5 -2 19076.7 710.037 1
 3 -5 -3 12286.1 375.558 5
 -3 -5 3 11633.5 471.819 1
 3 -5 -3 12272.2 377.628 7
 -3 -5 3 12444.1 451.345 3
 3 -5 -3 12652.2 511.83 1
 3 -5 -3 11711.2 378.615 9
 3 -5 -4 30197.6 859.277 5
 3 -5 -4 30412.3 1017.54 1
 3 -5 -4 29659.4 861.89 7
 -3 -5 4 29788 952.734 3
 3 -5 -4 28817.4 864.6 9
 3 -5 -5 6787.13 222.852 5
 -3 -5 5 5983.33 318.31 1
 3 -5 -5 6834.15 226.658 7
 -3 -5 5 6960.38 307.6 3
 3 -5 -5 7024.74 355.784 1
 3 -5 -5 6422.66 229.582 9
 3 -5 -6 1629.31 161.609 1
 3 -5 -6 1629.59 78.7582 7
 -3 -5 6 1633.68 135.704 3
 3 -5 -6 1608.95 83.7385 9
 -3 -5 6 1412.13 141.607 1
 3 -5 -7 240.185 31.5767 7
 3 -5 -7 205.688 34.0481 9
 3 -5 -8 4477.86 165.171 7
 3 -5 -8 4671.08 175.81 9
 3 -5 -9 400.804 45.1606 9
 3 -5 -10 2233.23 108.373 9
 3 -5 -11 834.724 61.9913 9
 3 -5 -12 1078.53 85.6813 4
 3 -5 -12 1081.95 71.3543 9
 3 -5 -13 286.53 54.2844 4
 -3 -5 13 287.677 45.6158 10
 -3 -5 14 898.25 75.5439 10
 3 -5 -14 1288.33 92.9182 4
 -3 -5 15 1981.3 115.024 10
 3 -5 -15 2036.75 121.248 4
 3 -5 -16 1538.73 99.2442 4
 -3 -5 16 1278.21 92.055 10
 -3 -5 17 417.299 54.1043 10
 -3 -5 17 389.279 62.9841 8
 3 -5 -17 436.712 54.3885 4
 -3 -5 18 976.827 82.4344 8
 -3 -5 18 789.658 70.4794 10
 3 -5 -18 918.567 68.7888 4
 -3 -5 19 318.768 52.6446 8
 -3 -5 19 254.501 42.0334 10
 -3 -5 20 22.5525 34.6538 8
 -3 -5 20 16.943 25.6536 10
 -3 -5 21 59.3105 31.5958 8
 -3 -5 22 35.8301 24.1647 8
 3 -6 22 60.9454 26.7643 10
 -3 6 22 106.173 25.7889 10
 3 -6 21 71.339 33.1041 10
 -3 6 21 96.8693 32.233 10
 -3 6 20 20.0176 31.7906 10
 3 -6 20 37.3131 38.4102 10
 3 -6 19 311.727 60.5369 10
 -3 6 19 381.952 56.8675 10
 3 -6 18 629 80.5759 10
 -3 6 18 807.564 79.5945 10
 3 -6 17 356.08 48.4208 8
 3 -6 17 452.527 77.0686 10
 -3 6 17 346.167 63.3046 10
 3 -6 16 79.3246 39.3122 8
 3 -6 16 95.4227 60.7292 10
 -3 6 16 105.027 51.0193 10
 3 -6 15 3505.71 165.853 8
 3 -6 15 3627.78 193.995 10
 3 -6 14 917.198 81.3175 8
 3 6 -14 1064.82 86.7508 4
 3 -6 14 897.611 102.28 10
 3 -6 14 927.837 67.7663 7
 3 -6 13 5048.52 213.97 8
 3 6 -13 5053.73 215.339 4
 3 -6 13 5166.98 198.458 7
 3 -6 12 1037.07 86.1422 8
 3 6 -12 949.562 84.3262 4
 3 -6 12 1104.82 75.2122 7
 3 -6 11 1880.36 115.298 8
 3 6 -11 2166.49 122.218 4
 3 -6 11 2186.86 110.884 7
 3 -6 10 299.906 49.9889 8
 3 -6 10 230.502 41.4984 7
 3 6 -10 266.749 47.9019 4
 3 6 -10 236.395 39.7959 6
 3 -6 9 193.093 42.4932 8
 3 -6 9 216.418 39.2741 7
 3 6 -9 176.166 42.1331 4
 3 -6 8 422.401 53.5961 8
 3 -6 8 419.858 47.5897 7
 3 6 -8 411.498 52.9657 4
 3 6 -8 460.893 45.4549 6
 3 -6 8 418.819 43.1588 9
 3 -6 7 20277.4 645.881 8
 3 -6 7 21308.4 636.916 7
 3 6 -7 21259.2 631.521 6
 3 -6 7 20352.7 628.388 9
 3 -6 6 1862.76 98.4388 8
 3 6 -6 1388.69 90.1554 4
 3 -6 6 1850.53 90.9794 7
 3 -6 6 1511.88 81.8044 9
 3 6 -6 1607.4 81.7436 6
 3 -6 5 7819.27 276.65 8
 3 6 -5 7864.03 275.987 4
 3 -6 5 7752.34 267.168 7
 -3 6 5 8324.78 355.377 2
 3 -6 5 7705.59 263.788 9
 3 6 -5 7983.29 261.206 6
 3 -6 4 255.569 39.1016 8
 3 -6 4 233.708 36.5003 7
 3 6 -4 206.001 36.6617 4
 -3 6 4 207.51 51.6761 2
 3 6 -4 197.407 27.9956 6
 3 -6 4 221.596 33.6417 9
 3 -6 3 1097.05 132.3 1
 3 6 -3 1115.73 71.7685 4
 3 6 -3 1248.7 114.177 2
 3 -6 3 1251.55 70.0802 9
 3 6 -3 1224.69 62.6077 6
 -3 6 3 1083.62 108.999 2
 -3 6 3 1196.56 134.972 1
 3 -6 3 1166.18 75.1917 8
 3 -6 2 1753.45 161.743 1
 3 6 -2 1817.54 90.6153 4
 -3 6 2 1520.33 152.233 1
 3 6 -2 1558.82 123.912 2
 3 -6 2 1837.64 87.2149 9
 3 6 -2 1672.1 75.5342 6
 -3 6 2 1589.67 133.751 2
 -3 6 1 4079.79 227.117 2
 -3 -6 -1 4113.93 203.102 1
 -3 -6 -1 3648.14 171.539 3
 3 6 -1 4085.26 202.503 2
 3 -6 1 3235.19 231.609 1
 3 -6 1 3515.35 145.928 7
 3 -6 1 3847.39 148.69 9
 3 6 -1 4162.32 137.598 6
 -3 -6 0 16575 578.256 1
 -3 -6 0 16089.5 532.702 3
 3 -6 0 15780.1 483.471 7
 3 6 0 15440.7 540.462 2
 3 -6 0 15433.8 484.449 9
 -3 -6 1 4029.24 226.835 1
 -3 -6 1 3835.31 190.97 3
 3 -6 -1 3920.32 149.802 7
 3 6 1 3983.21 183.361 2
 3 -6 -1 3670.64 244.036 1
 -3 -6 2 1857.04 150.656 1
 3 -6 -2 1813.55 84.3892 5
 -3 -6 2 1859.72 126.909 3
 3 -6 -2 1798.69 86.8779 7
 3 -6 -2 1708.61 161.577 1
 3 -6 -3 1111.93 62.6092 5
 -3 -6 3 1156.9 102.65 3
 3 -6 -3 1167.96 66.6382 7
 3 -6 -3 1160.98 135.538 1
 3 -6 -3 1200.33 69.6933 9
 -3 -6 3 1038.7 118.679 1
 3 -6 -4 239.079 29.695 5
 3 -6 -4 243.471 32.7094 7
 -3 -6 4 215.653 55.0138 3
 -3 -6 4 258.504 68.2386 1
 3 -6 -4 214.275 34.9189 9
 -3 -6 5 7766.87 347.67 3
 3 -6 -5 7880.72 258.804 7
 3 -6 -5 7870.92 265.375 9
 3 -6 -6 1508.54 84.8589 9
 3 -6 -6 1613.67 80.4706 7
 3 -6 -7 20651 620.983 7
 3 -6 -7 20661.1 632.252 9
 3 -6 -8 344.028 43.6602 9
 3 -6 -9 175.917 36.9414 9
 3 -6 -10 290.286 42.6332 9
 3 -6 -11 1950.58 102.232 9
 3 -6 -12 963.353 68.159 9
 3 -6 -13 4871.58 210.983 4
 3 -6 -14 976.38 84.782 4
 3 -6 -15 3334.98 161.368 4
 3 -6 -16 96.2588 38.8824 4
 3 -6 -17 415.926 55.3237 4
 -3 -6 17 390.939 64.8522 8
 -3 -6 18 738.785 74.5147 8
 3 -6 -18 788.546 62.5545 4
 -3 -6 19 319.585 50.139 8
 -3 -6 20 -3.55083 30.2482 8
 -3 -6 21 40.0719 26.5571 8
 -3 -6 22 95.9063 23.1146 8
 -3 7 21 155.218 29.3239 10
 -3 7 20 210.545 38.8591 10
 -3 7 19 148.426 40.5696 10
 3 -7 18 35.305 29.2745 8
 -3 7 18 50.0433 38.5153 10
 -3 7 17 1052.84 85.1674 10
 3 -7 17 751.869 65.2922 8
 -3 7 16 1069.65 92.375 10
 3 -7 16 1029.15 81.8749 8
 3 -7 15 2606.95 139.521 8
 3 -7 15 2680.45 122.513 7
 3 -7 14 1728.23 112.082 8
 3 -7 14 1696.75 96.6258 7
 3 -7 13 1146.36 92.9001 8
 3 -7 13 1082.4 77.9361 7
 3 -7 12 1033.02 88.5208 8
 3 -7 12 1124.36 81.3701 7
 3 -7 11 3313.37 161.412 8
 3 -7 11 3077.3 145.741 7
 3 -7 10 183.302 47.9418 8
 3 7 -10 211.021 38.4446 6
 3 7 -10 167.683 47.547 4
 3 -7 10 152.127 40.7758 7
 3 -7 9 7884.2 299.109 8
 3 7 -9 8212.59 298.485 4
 3 -7 9 8213.39 288.414 7
 3 7 -9 8159.54 279.305 6
 3 -7 9 7841.31 276.561 9
 3 -7 8 1293.35 91.5391 8
 3 7 -8 1265.59 89.6549 4
 3 -7 8 1255.91 82.5063 7
 3 -7 8 1199.64 99.9105 10
 3 -7 8 1221.08 76.19 9
 3 7 -8 1428.04 80.6647 6
 3 -7 7 2508.73 130.52 8
 3 -7 7 2538.2 117.915 9
 3 7 -7 2611.97 114.589 6
 3 -7 7 2457.08 120.689 7
 3 -7 7 2487.08 139.793 10
 3 -7 6 1995.7 108.75 8
 3 7 -6 1839.17 104.443 4
 3 -7 6 1701.33 96.0728 7
 3 -7 6 1883.44 114.779 10
 3 7 -6 1712.83 87.4123 6
 3 -7 6 1789.03 94.6619 9
 3 -7 5 1065.63 72.1811 7
 3 7 -5 1091.01 63.7276 6
 3 -7 5 1045.25 69.9345 9
 3 -7 5 1011.92 76.2097 8
 3 7 -4 3859.73 142.409 6
 3 -7 4 3480.62 149.779 9
 3 -7 4 3915.26 164.15 8
 3 7 -3 4718.29 253.327 2
 -3 7 3 5226.29 269.752 2
 3 -7 3 4802.98 181.643 9
 3 7 -3 4660.67 166.825 6
 -3 7 2 150.613 50.8001 2
 3 7 -2 217.318 25.4267 6
 3 -7 2 244.813 37.3637 7
 3 -7 2 259.285 38.1863 9
 3 -7 1 2831.76 124.843 7
 3 -7 1 3106.78 128.02 9
 -3 7 1 2567.75 185.481 2
 3 -7 1 2815.95 131.068 8
 3 -7 0 5.98883 24.8309 7
 3 -7 0 -27.8752 24.9599 9
 3 -7 -1 2894.08 124.472 7
 3 -7 -2 240.858 30.5694 5
 3 -7 -2 220.666 35.6553 7
 3 -7 -2 136.175 32.9367 9
 -3 -7 3 5014.43 295.138 1
 3 -7 -3 4791.73 175.147 5
 -3 -7 3 4396.5 241.911 3
 3 -7 -3 4993.6 182.275 7
 3 -7 -3 5028.54 187.025 9
 -3 -7 4 3958.08 153.546 8
 3 -7 -4 4008.35 153.426 7
 3 -7 -4 3675.98 156.259 9
 3 -7 -5 1079.04 65.7145 7
 3 -7 -5 1028.69 70.339 9
 3 -7 -6 1788.62 87.7627 7
 3 -7 -6 1575.26 92.2266 9
 3 -7 -7 2327.6 106.651 7
 3 -7 -7 2528.73 119.352 9
 3 -7 -8 1309.82 83.4255 9
 3 -7 -9 7899.41 279.766 9
 3 -7 -10 163.058 37.2085 9
 3 -7 -11 3394.75 148.506 9
 -3 -7 12 1195 95.3196 8
 3 -7 -12 1022.52 71.5003 9
 -3 -7 13 1209.59 97.1424 8
 3 -7 -13 1209.87 95.726 4
 -3 -7 14 1855.69 120.092 8
 3 -7 -14 1616.26 108.403 4
 -3 -7 15 2698.51 152.414 8
 3 -7 -15 2842.92 143.153 4
 3 -7 -16 992.792 78.5301 4
 3 -7 -17 843.552 68.167 4
 -3 -7 18 17.7131 40.8334 8
 -3 -7 18 40.9002 24.4932 7
 -3 -7 19 189.678 44.4677 8
 -3 -7 19 136.58 24.8909 7
 -3 -7 20 248.197 39.8207 8
 -3 -7 21 181.812 31.2942 8
 -3 8 20 162.638 27.89 10
 -3 8 19 32.4319 28.0032 10
 -3 8 18 153.6 38.6849 10
 3 -8 18 157.555 33.7702 8
 3 -8 18 141.63 47.1938 10
 -3 8 17 2098.17 116.745 10
 3 -8 17 2246.18 133.962 10
 3 -8 17 2017.32 109.142 8
 3 -8 16 582.327 79.8745 10
 3 -8 16 618.711 65.2194 8
 -3 8 16 657.735 70.7932 10
 3 -8 15 1097.07 73.8936 7
 3 -8 15 1069.09 103.593 10
 -3 8 15 1229.49 94.9148 10
 3 -8 15 1036.18 85.6102 8
 3 -8 14 1419.31 117.346 10
 3 -8 14 1326.38 87.0201 7
 3 -8 14 1481.01 102.118 8
 3 -8 13 897.288 84.659 8
 3 -8 13 975.188 75.5797 7
 3 -8 13 1022.06 102.972 10
 3 -8 12 6618.26 272.745 8
 3 -8 12 7060.17 259.589 7
 3 -8 12 6752.22 290.664 10
 3 -8 11 1264.08 99.811 8
 3 -8 11 1331.32 90.7979 7
 3 -8 11 1119.88 107.763 10
 3 -8 10 2253.16 131.875 8
 3 -8 10 2055.76 117.346 7
 3 -8 10 2031.45 140.598 10
 3 -8 10 2214.04 109.511 9
 3 -8 9 1391.29 102.7 8
 3 -8 9 1540.87 117.113 10
 3 -8 9 1566.68 91.037 9
 3 -8 9 1456.64 95.3582 7
 3 -8 8 141.808 48.9794 8
 3 -8 8 166.724 59.0089 10
 3 -8 8 217.532 44.6661 7
 3 -8 8 162.025 38.5536 9
 3 -8 7 1374.24 88.9013 7
 3 -8 7 1214.33 82.6684 9
 3 8 -7 1350.7 77.4244 6
 3 -8 7 1222.19 93.958 8
 3 -8 6 1203.25 83.1347 7
 3 8 -6 1311.12 74.9005 6
 3 -8 6 1336.63 85.1886 9
 3 -8 6 1340.65 93.3328 8
 3 8 -5 2714.73 112.134 6
 3 -8 5 2580.6 126.033 7
 3 -8 5 2586.9 123.928 9
 3 -8 5 2260.56 131.179 8
 3 8 -4 418.77 38.6086 6
 3 -8 4 473.427 51.7757 9
 3 -8 3 3753.25 156.795 7
 3 8 -3 3630 136.67 6
 3 -8 3 3591.21 154.804 9
 3 -8 2 477.857 56.8864 8
 3 -8 2 467.466 51.9447 7
 3 8 -2 449.172 34.9737 6
 3 -8 2 425.835 50.7982 9
 3 -8 1 2877.89 129.302 7
 3 -8 1 2762.04 130.219 9
 3 -8 0 5556.87 207.52 7
 3 -8 -1 2778.29 120.287 5
 3 -8 -1 2738.87 125.182 7
 3 -8 -2 392.032 40.0883 5
 3 -8 -2 410.246 45.7912 7
 3 -8 -2 382.011 48.1732 9
 3 -8 -3 3697.79 151.839 7
 3 -8 -3 3625.81 156.462 9
 -3 -8 4 550.879 49.8746 8
 3 -8 -4 508.406 49.5893 7
 3 -8 -4 437.225 50.9323 9
 -3 -8 5 2498.08 119.668 8
 3 -8 -5 2528.46 115.25 7
 3 -8 -5 2532.19 124.217 9
 -3 -8 6 1333.85 85.3436 8
 3 -8 -6 1325.41 86.9319 9
 3 -8 -6 1388.86 78.6491 7
 -3 -8 7 1336.69 88.0748 8
 3 -8 -7 1295.98 86.3779 9
 -3 -8 8 159.859 44.7351 8
 3 -8 -8 190.941 41.0654 9
 -3 -8 9 1591.67 102.474 8
 3 -8 -9 1464.13 91.7713 9
 -3 -8 10 2173.88 123.577 8
 3 -8 -10 1944.58 107.676 9
 -3 -8 11 1110.24 90.3681 8
 -3 -8 12 6874.41 272.921 8
 -3 -8 13 1175.64 95.9922 8
 3 -8 -13 1060.23 90.3839 4
 -3 -8 14 1151.16 96.7495 8
 3 -8 -14 1335.85 94.9589 4
 -3 -8 15 1009.02 90.1941 8
 3 -8 -15 1047.33 82.0208 4
 3 -8 -16 592.48 60.6588 4
 -3 -8 16 455.921 66.4644 8
 -3 -8 17 2115.47 119.931 8
 -3 -8 17 1776.91 93.1582 7
 3 -8 -17 1967.87 102.5 4
 -3 -8 18 108.168 27.8329 7
 -3 -8 19 12.1145 17.4142 7
 -3 -8 20 123.627 32.0628 8
 -3 -8 21 1.96517 17.0678 8
 -3 9 19 135.293 26.4587 10
 -3 9 18 754.468 56.9807 10
 3 -9 17 10.0824 29.1894 8
 -3 9 17 -17.5259 25.8594 10
 3 -9 16 579.16 59.5609 8
 -3 9 16 488.848 56.3019 10
 3 -9 16 468.803 43.9329 7
 3 -9 15 512.073 62.283 8
 3 -9 15 557.739 53.4108 7
 -3 9 15 441.855 58.9284 10
 3 -9 14 186.433 53.4535 8
 3 -9 14 150.969 39.6425 7
 3 -9 14 166.098 54.2944 10
 3 -9 13 3289.93 151.904 7
 3 -9 13 3526.89 169.16 8
 3 -9 12 2048.3 114.937 7
 3 -9 12 1826.93 130.732 10
 3 -9 12 1879.86 123.208 8
 3 -9 11 888.148 87.7639 8
 3 -9 11 808.42 74.1956 7
 3 -9 11 698.544 59.9696 9
 3 -9 10 1233.37 90.33 7
 3 -9 10 1143.76 80.0923 9
 3 -9 10 1166.58 98.833 8
 3 -9 9 2195.34 122.158 7
 3 -9 9 1984.04 111.115 9
 3 -9 9 2176.62 133.34 8
 3 -9 8 2728.17 140.201 7
 3 -9 8 2637.37 133.134 9
 3 -9 8 2906.05 152.332 8
 3 -9 7 2099.84 119.775 7
 3 -9 7 2232.85 119.385 9
 3 -9 7 2156.37 130.674 8
 3 -9 6 2431.64 131.615 7
 3 -9 6 2731.69 132.396 9
 3 -9 5 2773.64 136.71 9
 3 -9 4 3564.83 164.532 7
 3 -9 4 4131.11 170.305 9
 3 -9 4 3655.82 175.223 8
 3 -9 3 3431.32 156.042 7
 3 -9 3 3503 158.512 9
 3 -9 3 3584.7 168.774 8
 3 -9 2 3215.4 145.583 7
 3 -9 2 2927.06 143.483 9
 3 -9 1 2165.98 113.743 7
 3 -9 1 2226.58 117.903 9
 3 -9 0 137.365 38.3977 7
 3 -9 -1 2276.79 107.829 5
 3 -9 -1 2329.06 116.605 7
 3 -9 -2 3125.3 146.941 9
 3 -9 -3 3355.57 148.639 7
 3 -9 -3 3588.02 159.437 9
 3 -9 -4 3746.4 157.119 7
 3 -9 -4 3825.93 167.67 9
 -3 -9 5 2767.31 131.754 8
 3 -9 -5 2841.6 126.203 7
 3 -9 -5 2531.89 131.795 9
 -3 -9 6 2431.45 125.186 8
 3 -9 -6 2420.18 113.35 7
 3 -9 -6 2278.38 122.887 9
 -3 -9 7 2139.2 118.778 8
 3 -9 -7 2053.41 114.082 9
 -3 -9 8 2769.21 142.298 8
 3 -9 -8 2717.34 135.706 9
 -3 -9 9 2248.95 126.651 8
 3 -9 -9 2069.25 114.164 9
 -3 -9 10 1172.97 91.2911 8
 3 -9 -10 1109.08 79.4265 9
 -3 -9 11 728.147 76.7236 8
 3 -9 -11 647.277 60.3768 9
 -3 -9 12 1861.53 119.472 8
 -3 -9 13 3189.69 163.875 8
 3 -9 -14 167.544 46.1573 4
 -3 -9 14 159.797 52.0607 8
 3 -9 -15 469.596 57.521 4
 -3 -9 15 623.383 68.9358 8
 3 -9 -16 578.247 56.1318 4
 -3 -9 16 517.654 64.3333 8
 -3 -9 16 506.086 48.8442 7
 -3 -9 17 -20.3263 36.4089 8
 -3 -9 17 33.7258 25.8543 7
 3 -9 -17 5.98257 25.4836 4
 -3 -9 18 761.492 63.6008 8
 -3 -9 18 737.559 48.3178 7
 -3 -9 19 108.303 18.4698 7
 3 -10 19 72.2176 16.5031 5
 -3 10 18 65.2057 20.5144 10
 -3 10 17 66.3997 23.7467 10
 3 -10 16 412.393 49.184 8
 3 -10 16 291.656 33.9077 7
 -3 10 16 316.234 39.016 10
 -3 10 15 743.66 62.1595 10
 3 -10 15 710.534 68.0853 8
 3 -10 15 731.634 55.9434 7
 3 -10 14 1702.89 95.8839 7
 -3 10 14 1714.06 98.896 10
 3 -10 14 1587.31 106.886 8
 3 -10 13 516.351 66.1333 8
 3 -10 13 475.385 58.0193 7
 3 -10 12 619.511 73.3287 8
 3 -10 12 494.392 59.4133 7
 3 -10 11 961.71 80.8288 7
 3 -10 11 813.682 65.8075 9
 3 -10 10 275.729 52.7966 7
 3 -10 10 269.678 61.8306 8
 3 -10 10 259.323 46.3034 9
 3 -10 9 1686.68 109.889 7
 3 -10 9 1684.14 118.503 8
 3 -10 9 1769.85 103.537 9
 3 -10 8 2178.65 124.404 7
 3 -10 8 2150.62 135.962 8
 3 -10 8 1945.69 116.348 9
 3 -10 7 961.396 86.5576 7
 3 -10 7 1127.68 84.5089 9
 3 -10 6 1460.48 96.7381 9
 3 -10 5 607.134 74.3835 8
 3 -10 5 424.618 59.7281 9
 3 -10 4 769.739 80.377 8
 3 -10 4 713.83 71.2451 7
 3 -10 4 821.926 75.9815 9
 3 -10 3 322.612 53.4892 7
 3 -10 3 328.387 56.5094 9
 3 -10 2 476.014 60.313 7
 3 -10 2 504.758 64.064 9
 3 -10 1 500.253 60.4829 7
 3 -10 1 640.912 71.0464 9
 3 -10 0 -3.49218 23.1445 5
 3 -10 0 -12.4543 35.5967 7
 3 -10 -1 489.765 56.8776 7
 3 -10 -1 482.778 63.5087 9
 3 -10 -2 437.973 54.7633 7
 3 -10 -2 522.611 63.7974 9
 3 -10 -3 390.261 51.2264 7
 3 -10 -3 403.806 60.0102 9
 3 -10 -4 650.184 60.0657 7
 3 -10 -4 838.249 76.9929 9
 -3 -10 5 367.753 49.5333 8
 3 -10 -5 417.354 48.5982 7
 3 -10 -5 367.887 55.6339 9
 -3 -10 6 1376.59 92.3319 8
 3 -10 -6 1321.8 91.584 9
 -3 -10 7 1053.18 83.5636 8
 3 -10 -7 1090.13 83.1936 9
 -3 -10 8 2184.14 122.053 8
 3 -10 -8 1894.24 111.173 9
 -3 -10 9 1627.47 106.288 8
 3 -10 -9 1478.1 94.6048 9
 -3 -10 10 301.975 55.6747 8
 3 -10 -10 309.471 47.8313 9
 -3 -10 11 1078.93 88.9576 8
 3 -10 -11 1005.28 71.4288 9
 -3 -10 12 472.413 65.6742 8
 -3 -10 13 629.267 71.3304 8
 3 -10 -13 546.125 64.2997 4
 -3 -10 14 1852.49 110.502 8
 -3 -10 14 1905.06 99.6735 7
 -3 -10 15 754.118 70.6981 8
 3 -10 -15 734.098 62.6988 4
 -3 -10 15 768.631 60.3468 7
 3 -10 -16 401.501 45.0135 4
 -3 -10 16 392.233 42.3064 7
 -3 -10 17 109.779 34.7717 8
 -3 -10 17 59.7178 24.0624 7
 -3 -10 18 103.329 30.1014 8
 -3 -10 18 40.6243 17.1722 7
 -3 -10 19 110.362 23.2362 8
 -3 11 16 137.124 23.5477 10
 3 -11 16 98.5835 21.3144 7
 3 -11 15 74.1067 25.9159 7
 -3 11 15 25.6562 21.4572 10
 3 -11 14 537.177 51.8246 7
 -3 11 14 457.361 46.3404 10
 3 -11 14 516.743 58.4376 8
 3 -11 13 67.5724 43.8809 8
 3 -11 13 117.947 38.0335 7
 3 -11 12 565.623 67.578 8
 3 -11 12 574.005 61.9186 7
 3 -11 11 881.42 84.2797 8
 3 -11 11 934.524 79.7747 7
 3 -11 11 853.863 64.9077 9
 3 -11 10 851.338 84.3604 8
 3 -11 10 811.09 76.0622 7
 3 -11 10 751.318 65.4294 9
 3 -11 9 336.163 58.827 7
 3 -11 9 338.29 50.7838 9
 3 -11 8 847.619 82.1661 7
 3 -11 8 1062.93 81.4368 9
 3 -11 7 3366.06 158.862 9
 3 -11 6 3286.86 156.319 9
 3 -11 6 3236.93 169.867 8
 3 -11 5 1307.74 95.7599 7
 3 -11 5 1333.49 95.2514 9
 3 -11 4 2569.55 140.109 7
 3 -11 4 2926.21 147.123 9
 3 -11 3 1243.31 92.5014 7
 3 -11 3 1357.34 99.4216 9
 3 -11 2 222.202 51.5652 7
 3 -11 2 282.203 61.3278 9
 3 -11 1 2004.42 107.051 5
 3 -11 1 2369.2 123.529 7
 3 -11 0 4256.7 184.57 7
 -3 -11 0 4253.67 165.695 7
 3 -11 -1 2172.67 115.648 7
 -3 -11 1 1895.2 100.243 7
 3 -11 -1 2059.48 124.218 9
 3 -11 -2 166.14 50.7608 9
 3 -11 -2 264.755 46.1403 7
 3 -11 -3 1431.14 99.5794 9
 3 -11 -3 1286.06 85.2524 7
 3 -11 -4 2515.54 122.395 7
 3 -11 -4 2602.72 136.558 9
 3 -11 -5 1266.22 79.021 7
 3 -11 -5 1337.57 94.9482 9
 -3 -11 6 3007.7 144.045 8
 3 -11 -6 3070.84 150.691 9
 -3 -11 7 3225.5 152.482 8
 3 -11 -7 3115.56 150.054 9
 -3 -11 8 971.117 78.287 8
 3 -11 -8 922.383 75.8257 9
 -3 -11 9 342.435 55.8239 8
 3 -11 -9 409.608 51.6643 9
 -3 -11 10 806.857 75.4552 8
 3 -11 -10 745.718 62.0377 9
 -3 -11 11 806.771 75.5139 8
 -3 -11 12 613.025 65.6218 8
 -3 -11 13 129.873 43.5976 8
 3 -11 -13 101.733 39.0503 4
 -3 -11 13 65.8472 35.6163 7
 3 -11 -14 425.574 49.1416 4
 -3 -11 14 469.319 54.7422 8
 -3 -11 14 515.679 52.1232 7
 3 -11 -15 61.1067 28.9429 4
 -3 -11 15 109.643 35.1853 8
 -3 -11 15 78.8662 28.8304 7
 -3 -11 16 129.354 33.2037 8
 -3 -11 16 130.425 28.03 7
 -3 -11 17 449.257 40.9466 8
 -3 -11 17 405.864 32.9041 7
 3 -12 15 232.095 27.183 7
 3 -12 14 212.833 31.1307 7
 -3 12 14 103.741 21.4352 10
 3 -12 13 283.584 41.4768 7
 -3 12 13 247.26 31.1911 10
 3 -12 12 430.365 51.3261 7
 3 -12 11 7.6273 32.2733 7
 3 -12 11 8.42048 25.4357 9
 3 -12 10 24.6252 36.5489 7
 3 -12 10 40.0604 30.0898 9
 3 -12 9 827.816 74.0309 7
 3 -12 9 695.45 64.3179 9
 3 -12 8 513.766 58.8227 9
 3 -12 7 660.007 67.1938 9
 3 -12 6 605.606 69.8752 7
 3 -12 6 763.031 73.617 9
 3 -12 5 2049.12 120.798 7
 3 -12 5 2301.69 127.335 9
 3 -12 4 1081.21 87.837 7
 3 -12 4 1118.4 91.1045 9
 3 -12 3 2836.88 133.625 5
 3 -12 3 2726.05 143.706 7
 3 -12 3 2962.14 149.473 9
 3 -12 2 448.034 48.2921 5
 3 -12 2 516.039 62.0341 7
 3 -12 2 609.37 73.22 9
 3 -12 1 3946.27 174.146 7
 3 -12 0 283.369 50.8158 7
 3 -12 0 197.482 59.3763 9
 3 -12 -1 4191.62 184.227 9
 3 -12 -1 3865.46 168.982 7
 -3 -12 1 3678.38 154.619 7
 3 -12 -2 522.489 69.5907 9
 3 -12 -2 461.32 55.0736 7
 -3 -12 2 439.906 48.9898 7
 3 -12 -3 2687.33 127.882 7
 -3 -12 3 2905.44 130.63 7
 3 -12 -3 2614.51 141.848 9
 3 -12 -4 888.694 67.1366 7
 -3 -12 4 1001.5 74.4407 7
 3 -12 -4 1133.65 86.2525 9
 3 -12 -5 2119.75 118.941 9
 -3 -12 5 1981.55 108.749 7
 3 -12 -6 849.172 72.2966 9
 -3 -12 6 632.143 61.3517 7
 3 -12 -7 639.946 64.8943 9
 -3 -12 7 709.469 64.4555 7
 -3 -12 8 412.342 51.0304 8
 -3 -12 8 467.054 58.1807 7
 3 -12 -8 423.41 52.3236 9
 -3 -12 9 639.308 62.1985 8
 3 -12 -9 774.45 61.4851 9
 -3 -12 9 792.828 68.7843 7
 -3 -12 10 23.0577 34.2127 8
 -3 -12 10 3.6782 33.5258 7
 -3 -12 11 -3.69026 33.4427 8
 -3 -12 11 38.4071 33.4309 7
 -3 -12 12 522.878 53.3516 8
 -3 -12 13 296.341 41.3439 8
 3 -12 -13 292.541 42.4589 4
 3 -12 -14 143.233 31.6787 4
 -3 -12 14 227.966 36.0476 8
 -3 -12 14 153.516 32.5633 7
 -3 -12 15 214.745 31.0364 8
 -3 -12 15 222.444 30.612 7
 -3 -12 16 39.3541 17.143 7
 3 -13 14 47.0084 18.6001 5
 3 -13 14 44.5977 18.0905 7
 3 -13 13 645.951 46.5067 5
 3 -13 13 708.502 48.4587 7
 3 -13 12 399.587 43.1799 7
 3 -13 11 979.474 65.6856 7
 3 -13 11 874.847 52.3639 9
 3 -13 10 34.2124 33.6066 7
 3 -13 10 24.2889 27.2898 9
 3 -13 9 492.455 50.6731 9
 3 -13 8 661.348 61.4849 9
 3 -13 7 1522.52 96.3735 7
 3 -13 7 1474.88 90.9749 9
 3 -13 6 171.846 35.6335 5
 3 -13 6 172.098 47.3438 7
 3 -13 6 255.403 48.331 9
 3 -13 5 405.11 45.2604 5
 3 -13 5 461.347 58.254 7
 3 -13 5 443.265 60.2707 9
 3 -13 4 612.933 53.578 5
 3 -13 4 701.194 68.0798 7
 3 -13 4 794.902 74.2464 9
 3 -13 3 834.125 71.9247 7
 3 -13 3 802.049 75.6055 9
 3 -13 2 1233.29 87.2839 7
 3 -13 1 113.128 40.7694 7
 3 -13 0 1549.02 104.592 9
 3 -13 0 1602.32 95.7158 7
 3 -13 -1 81.8454 35.5079 7
 3 -13 -1 85.7049 50.1158 9
 3 -13 -2 1051.18 74.7389 7
 -3 -13 2 1261.18 73.4242 7
 3 -13 -2 1185.32 89.8274 9
 3 -13 -3 877.55 75.5406 9
 3 -13 -3 721.89 57.1833 7
 -3 -13 3 815.595 61.5119 7
 -3 -13 4 688.938 59.6924 7
 3 -13 -4 737.376 70.5041 9
 -3 -13 5 373.637 47.5494 7
 3 -13 -5 411.03 55.8803 9
 -3 -13 6 266.25 43.3552 7
 3 -13 -6 198.635 41.8971 9
 -3 -13 7 1719.07 92.6524 7
 3 -13 -7 1415.63 88.5457 9
 3 -13 -8 548.284 50.8845 9
 -3 -13 8 592.928 57.1291 7
 -3 -13 9 622.862 56.3728 7
 3 -13 -9 519.458 46.2358 9
 -3 -13 10 27.6108 29.8374 7
 -3 -13 11 992.433 65.1319 7
 3 -13 -12 297.182 39.7501 4
 -3 -13 12 380.463 41.1252 7
 3 -13 -13 577.507 44.036 4
 -3 -13 14 79.4728 23.0224 7
 3 -14 12 185.747 25.7578 7
 3 -14 11 328.219 29.7058 5
 3 -14 11 458.633 40.2625 7
 3 -14 10 389.053 34.2565 5
 3 -14 10 444.467 35.2307 9
 3 -14 9 138.794 25.0034 5
 3 -14 9 132.412 29.3809 9
 3 -14 8 238.904 30.2246 5
 3 -14 8 322.126 43.0955 7
 3 -14 8 295.899 39.4373 9
 3 -14 7 90.591 22.9263 5
 3 -14 7 104.903 33.1838 9
 3 -14 6 316.248 44.379 7
 3 -14 6 349.96 46.5293 9
 3 -14 5 665.504 59.0244 7
 3 -14 5 670.619 63.053 9
 3 -14 4 771.764 64.0751 7
 3 -14 4 842.467 70.0706 9
 3 -14 3 135.243 39.3663 7
 3 -14 3 102.307 40.5276 9
 3 -14 2 171.153 37.7005 7
 3 -14 1 346.025 46.5298 7
 3 -14 0 999.522 68.121 7
 3 -14 0 988.605 77.3465 9
 3 -14 -1 274.405 39.4709 7
 3 -14 -1 337.987 51.3325 9
 3 -14 -2 154.732 41.6316 9
 3 -14 -3 149.943 41.3287 9
 -3 -14 4 808.038 55.6355 7
 3 -14 -4 834.922 66.8791 9
 -3 -14 5 701.423 53.2752 7
 3 -14 -5 636.492 57.9071 9
 -3 -14 6 354.341 41.915 7
 3 -14 -6 350.794 42.741 9
 -3 -14 7 150.648 32.9254 7
 3 -14 -7 112.614 29.3882 9
 -3 -14 8 267.613 36.6734 7
 -3 -14 9 171.624 31.8734 7
 -3 -14 10 502.272 42.3083 7
 3 -14 -11 373.879 36.8874 4
 -3 -14 11 396.763 36.0161 7
 -3 -14 12 121.762 21.728 7
 3 -15 9 142.815 22.9026 7
 3 -15 8 236.681 29.4539 7
 3 -15 8 241.948 27.6665 9
 3 -15 7 330.994 35.799 7
 3 -15 7 346.16 34.9313 9
 3 -15 6 65.9306 26.7646 7
 3 -15 6 29.2972 24.711 9
 3 -15 5 14.6569 23.6333 7
 3 -15 5 13.3083 25.6183 9
 3 -15 4 490.396 44.4216 7
 3 -15 4 612.912 52.0679 9
 3 -15 3 442.69 42.322 7
 3 -15 3 576.144 51.6355 9
 3 -15 2 372.242 38.6924 7
 3 -15 1 482.448 41.2272 7
 3 -15 1 729.986 57.5701 9
 3 -15 0 3.10677 28.8015 9
 -3 -15 0 -18.4415 23.0834 9
 3 -15 -1 658.947 57.0394 9
 -3 -15 1 719.107 51.2356 9
 3 -15 -2 366.981 43.6139 9
 -3 -15 2 351.689 40.2076 9
 3 -15 -3 532.862 49.3714 9
 3 -15 -4 657.127 50.5554 9
 3 -15 -5 6.76614 21.7062 9
 -3 -15 6 11.4452 16.1453 7
 3 -15 -6 31.3583 18.6531 9
 -3 -15 7 326.648 28.7178 7
 3 -15 -9 122.955 22.858 4
 3 -16 4 62.4108 19.1667 9
 3 -16 1 342.148 33.9018 9
 3 -16 0 93.6811 23.8575 9
 3 -16 -1 347.188 33.56 9
 3 -16 -2 123.441 23.2484 9
 4 0 0 41735.5 1207.21 5
 -4 0 0 43088.4 1303.69 1
 4 0 0 42871.3 1308.28 1
 4 0 0 41057.6 1205.82 7
 -4 0 0 42822.9 1308.24 2
 -4 0 1 43966.4 1351.6 1
 4 0 1 43004.3 1241.68 5
 4 0 -1 44636.8 1356.76 1
 4 0 1 43740.6 1336.92 1
 4 0 -1 42661.2 1242.84 7
 -4 0 -1 42194.4 1323.64 1
 -4 0 -1 43063.5 1336.95 2
 4 0 -2 47033.3 1457.57 1
 4 0 2 45623.4 1331.71 5
 4 0 -2 45904.1 1333.49 7
 4 0 2 48097.8 1422.04 1
 4 0 -2 46568.8 1335.46 9
 -4 0 -2 47471.5 1413.62 1
 -4 0 -2 45838.6 1423.9 2
 -4 0 2 46365.5 1452.24 1
 4 0 -3 1558.84 139.632 1
 4 0 3 1217.61 65.6778 5
 -4 0 -3 1377.69 105.061 1
 4 0 -3 1367.17 71.9012 9
 4 0 -3 1250.53 71.1186 4
 -4 0 -3 1157.58 105.528 2
 -4 0 3 1194.56 123.082 1
 4 0 -4 10782.8 457.625 1
 4 0 4 10410.3 332.038 5
 4 0 -4 10564.1 339.055 9
 4 0 -4 10627.8 342.95 4
 -4 0 -4 10027.9 407.37 2
 -4 0 4 11228.6 466.877 1
 4 0 -5 9547.73 435.712 1
 4 0 5 9621.05 309.085 5
 4 0 -5 9485.56 312.04 7
 4 0 5 9948.51 362.76 1
 4 0 -5 9983.35 322.581 4
 -4 0 5 10449.3 454.113 1
 -4 0 -5 8991.53 382.9 2
 4 0 6 19515.9 578.11 5
 4 0 -6 18748.2 580.638 7
 -4 0 6 20387.5 753.35 1
 4 0 -6 20108.3 594.793 4
 4 0 -6 18347.9 582.934 9
 -4 0 -6 19256.9 670.755 2
 4 0 -6 18826.3 728.585 1
 4 0 7 2077.47 94.5099 5
 4 0 -7 2262.89 110.219 4
 4 0 -7 2002.59 99.8517 9
 -4 0 7 1970.46 185.103 1
 -4 0 -7 2190.68 152.904 2
 4 0 -7 1992.85 166.742 2
 4 0 -8 408.69 41.6007 6
 4 0 8 549.37 42.7839 5
 4 0 8 474.425 44.0308 10
 4 0 -8 442.764 47.5774 9
 4 0 9 1653.63 82.8006 5
 4 0 9 1631.29 89.0113 10
 4 0 -9 1729.58 92.404 9
 4 0 -9 1635.68 84.6968 6
 4 0 10 6258.33 234.077 10
 4 0 -10 6685.04 248.711 4
 4 0 -10 6262.19 224.804 6
 4 0 -10 6334.91 233.605 9
 4 0 11 1244.48 81.9101 10
 4 0 -11 1190.63 88.7412 4
 4 0 -11 1230.98 79.6098 9
 -4 0 11 1177.51 78.2405 10
 4 0 -11 1139.2 70.7768 6
 4 0 -12 3394.22 160.533 4
 4 0 12 2985.26 146.175 10
 4 0 -12 3401.04 146.261 9
 -4 0 12 3131.32 144.645 10
 4 0 -12 3051.27 133.399 6
 4 0 13 1565.71 101.605 10
 4 0 -13 1765.85 112.832 4
 -4 0 13 1591.8 98.3814 10
 4 0 -13 1809.32 100.309 9
 4 0 -13 1694.11 91.6468 6
 -4 0 14 5337.97 225.552 10
 4 0 -14 5575.05 237.736 4
 4 0 14 5620.22 232.679 10
 4 0 -14 6069.14 215.073 6
 4 0 -14 5964.3 221.023 9
 4 0 15 250.087 49.8675 10
 -4 0 15 356.681 54.2997 10
 4 0 -15 260.279 57.5254 4
 4 0 -15 363.633 44.2686 6
 4 0 -16 4655.28 206.864 4
 4 0 16 4514.23 205.556 10
 -4 0 16 4283.6 198.651 10
 4 0 17 5.24302 39.0176 10
 -4 0 17 -39.0187 37.527 10
 4 0 -17 -9.78598 40.57 4
 4 0 -17 6.40339 22.7767 6
 4 0 18 218.546 46.7426 10
 -4 0 18 255.3 48.4378 10
 4 0 -18 219.248 45.1932 4
 4 0 -19 496.092 52.9024 4
 4 0 19 479.16 56.4039 10
 -4 0 19 527.093 60.0311 10
 4 0 20 198.137 38.9223 10
 -4 0 20 135.843 36.2399 10
 4 0 -20 134.373 29.2039 4
 -4 0 21 96.1967 30.8853 10
 -4 0 22 27.5532 20.6151 8
 -4 0 22 13.8428 21.4807 10
 -4 0 23 -1.93843 15.5042 10
 -4 1 23 202.405 26.5036 10
 -4 1 22 16.7917 22.3891 10
 4 -1 21 13.3476 27.086 10
 -4 1 21 3.4454 26.2956 10
 4 1 -20 87.6717 27.8582 4
 4 -1 20 112.562 37.1772 10
 -4 1 20 39.8456 31.7061 10
 4 1 -19 145.287 37.1829 4
 4 -1 19 106.595 41.3897 10
 -4 1 19 79.5455 36.5166 10
 4 1 -18 1645.18 99.3662 4
 4 -1 18 1605.34 107.281 10
 -4 1 18 1463.55 99.9386 10
 4 1 -17 1646.29 107.718 4
 4 -1 17 1582.14 111.638 10
 -4 1 17 1439.94 103.199 10
 4 1 -16 3224.45 161.268 4
 4 -1 16 3211.68 165.094 10
 -4 1 16 2939.69 154.196 10
 4 1 -16 3415.43 140.54 6
 4 1 -15 1055.04 89.8687 4
 4 -1 15 1047.56 88.4338 10
 -4 1 15 1089.18 87.118 10
 4 1 -15 1145.01 73.6303 6
 4 -1 14 182.933 49.4332 10
 -4 1 14 203.573 48.0377 10
 4 1 -14 284.536 57.2111 4
 4 1 -14 233.483 39.0611 6
 4 1 -13 2110.32 114.408 9
 4 -1 13 2314.87 128.507 10
 4 1 -13 2371.47 132.512 4
 -4 1 13 2240.88 120.928 10
 4 1 -13 2369.96 112.359 6
 4 -1 12 893.384 76.3389 10
 4 1 -12 1003.11 85.466 4
 4 1 -12 1045.17 74.4306 9
 4 1 -12 1049.33 68.1578 6
 4 -1 11 1166.77 82.6301 10
 4 1 -11 1135.2 85.5925 4
 4 1 -11 1074.13 75.5932 9
 4 1 -11 1085.19 70.0641 6
 4 -1 10 4575.13 187.616 10
 4 1 -10 4602.47 193.006 4
 4 1 -10 4441.68 180.108 9
 4 1 -10 4503.49 172.948 6
 4 -1 9 3139.67 140.927 10
 4 1 -9 3086.42 137.846 9
 4 1 -9 3172.82 131.368 6
 4 -1 8 7517.06 261.955 10
 4 1 -8 7302.19 258.649 9
 4 1 -8 7320.7 251.587 6
 4 -1 7 3440.44 144.737 10
 4 1 -7 3561.74 152.928 4
 4 1 -7 3708.98 148.316 9
 -4 -1 -7 3698.52 195.518 2
 4 1 -7 3402.21 138.667 6
 -4 1 6 186.146 70.0866 1
 4 -1 6 134.818 42.8844 1
 4 -1 6 137.826 29.6653 10
 4 -1 6 158.865 25.4438 7
 -4 -1 -6 153.429 41.9506 2
 4 1 -6 157.753 34.5976 4
 -4 1 5 689.53 107.926 1
 4 -1 5 822.44 53.7985 5
 4 -1 5 763.519 85.2571 1
 4 -1 5 890.095 53.7294 7
 4 1 -5 980.97 64.5781 4
 -4 -1 -5 810.103 82.7251 2
 4 1 -5 819.962 99.6275 2
 4 -1 4 24667.8 733.076 5
 4 -1 4 24909.9 731.764 7
 4 1 -4 24960.8 743.565 4
 -4 -1 -4 24156.4 806.599 2
 4 -1 4 24636.8 821.149 1
 4 1 -4 24379.7 737.08 9
 4 1 -4 26031.5 875.911 1
 -4 1 4 25923.1 890.779 1
 -4 1 3 8608.26 385.378 1
 4 -1 3 7821.56 266.967 5
 4 1 -3 8412.08 270.284 7
 4 -1 3 8027.46 267.224 7
 4 -1 3 8409.28 348.866 1
 4 1 -3 8785.46 277.19 4
 -4 -1 -3 7771.48 328.811 2
 4 1 -3 7996.83 271.086 9
 -4 -1 -3 8883.98 320.972 1
 4 1 -3 8447.12 374.571 1
 -4 -1 -2 24666.7 775.339 1
 -4 1 2 25737.3 844.203 1
 4 -1 2 23770.8 711.924 5
 4 1 -2 23083.3 711.816 7
 4 -1 2 24234 712.271 7
 4 -1 2 26226 819.907 1
 -4 -1 -2 24723.4 796.168 2
 4 1 -2 23843.5 714.401 9
 4 1 -2 24722.9 827.108 1
 4 -1 1 961.966 57.8326 5
 -4 -1 -1 1122.33 95.484 1
 4 1 -1 989.115 58.1568 7
 4 -1 1 976.381 58.7506 7
 4 -1 1 1165.06 109.167 1
 -4 1 1 1022.15 108.758 1
 -4 1 1 988.708 101.616 2
 4 1 -1 994.228 104.98 1
 4 1 0 10916.1 414.435 1
 -4 -1 0 10167.1 399.642 1
 4 -1 0 10358.3 329.594 5
 -4 1 0 10619.1 419.073 2
 4 -1 0 10307.2 329.168 7
 4 -1 0 10730.8 428.009 1
 -4 1 0 10243.9 413.964 1
 -4 -1 1 975.942 98.0015 1
 -4 1 -1 914.464 96.2876 1
 4 -1 -1 958.503 58.7144 7
 4 -1 -1 1058.11 61.2046 9
 4 1 1 918.964 90.7788 1
 -4 1 -1 919.987 96.9085 2
 4 -1 -1 968.728 107.628 1
 4 -1 -2 24355 830.412 1
 -4 1 -2 23631.4 804.317 2
 4 -1 -2 23847.3 712.464 9
 -4 -1 2 24344.4 818.014 1
 -4 1 -2 24032.7 798.555 1
 4 1 3 8419.55 316.314 1
 4 -1 -3 8103.91 369.787 1
 4 -1 -3 7927.93 269.414 9
 -4 1 -3 7825.62 333.403 1
 4 -1 -3 8460.93 273.602 4
 -4 -1 3 8456.42 371.915 1
 -4 1 -3 7637.74 341.445 2
 4 1 4 25856.6 767.974 1
 4 -1 -4 24940.4 867.223 1
 4 -1 -4 24491.2 724.802 7
 4 -1 -4 25581.3 734.326 4
 -4 -1 4 25648.8 868.644 1
 4 -1 -4 22603.5 724.689 9
 -4 1 -4 23209.4 814.112 2
 4 1 5 863.49 63.8857 1
 4 1 5 814.723 50.4804 5
 4 -1 -5 723.929 53.5477 7
 4 -1 -5 835.361 61.3101 4
 4 -1 -5 1085.29 124.622 1
 -4 1 -5 850.07 92.5549 2
 -4 -1 5 871.475 111.852 1
 4 -1 -6 111.545 31.1875 4
 4 1 6 103.264 22.2219 5
 4 -1 -6 170.747 33.1627 7
 -4 -1 6 134.931 60.5246 1
 4 -1 -6 218.224 68.0493 1
 4 -1 -6 132.924 30.0678 9
 4 -1 -7 3645.68 141.591 7
 4 -1 -7 3479.61 152.02 4
 4 -1 -7 3346.56 142.752 9
 4 -1 -8 7619.2 255.89 7
 4 -1 -8 7225.57 258.705 9
 4 -1 -9 3114.07 140.856 9
 4 -1 -9 3347.33 134.968 6
 -4 -1 9 3377.64 136.292 10
 4 -1 -10 4797.61 195.673 4
 -4 -1 10 4449.5 174.844 10
 4 -1 -10 4372.69 179.37 9
 4 -1 -10 4551.2 173.193 6
 4 -1 -11 1053.97 85.8556 4
 4 -1 -11 1301.71 82.0356 9
 4 -1 -11 1238.91 73.5087 6
 -4 -1 11 1248.07 77.8548 10
 4 -1 -12 1103.75 90.9781 4
 4 -1 -12 1018.73 74.341 9
 -4 -1 12 1062.31 75.107 10
 4 1 12 977.978 72.7036 10
 4 -1 -12 1132.55 70.2911 6
 4 1 13 2123.21 115.386 10
 4 -1 -13 2459.34 133.489 4
 4 -1 -13 2114.11 112.339 9
 -4 -1 13 2208.24 116.923 10
 4 -1 -13 2214.5 107.213 6
 4 1 14 297.195 48.32 10
 -4 -1 14 187.918 42.175 10
 4 -1 -14 154.482 39.2935 9
 4 -1 -14 249.726 56.2691 4
 4 -1 -14 268.333 40.2296 6
 4 1 15 1123.57 84.4113 10
 4 -1 -15 1110.48 93.0955 4
 -4 -1 15 1146.94 84.8204 10
 4 1 16 3145.47 158.637 10
 4 -1 -16 3317.07 167.162 4
 -4 -1 16 2970.12 158.052 10
 4 -1 -17 1800.82 112.732 4
 4 1 17 1817.84 107.328 10
 -4 -1 17 1585.21 104.337 10
 4 -1 -18 1766.7 104.11 4
 4 1 18 1717.7 101.997 10
 -4 -1 18 1480.04 99.5292 10
 -4 -1 19 135.518 39.2614 10
 4 -1 -19 81.7594 35.3313 4
 -4 -1 20 109.611 35.2064 10
 4 -1 -20 119.187 28.864 4
 -4 -1 21 61.9747 28.7094 8
 -4 -1 21 13.3476 25.6928 10
 -4 -1 22 26.9586 21.9699 8
 -4 -1 22 36.6762 22.9132 10
 -4 2 23 4.07243 15.5404 10
 4 -2 22 -2.53372 19.962 10
 -4 2 22 22.1866 22.6743 10
 -4 2 21 504.459 51.4335 10
 4 -2 21 521.325 52.5731 10
 -4 2 20 204.99 42.1866 10
 4 2 -20 204.722 32.1233 4
 4 -2 20 157.31 42.1787 10
 4 -2 19 147.028 44.7505 10
 -4 2 19 131.697 41.5438 10
 4 2 -19 134.65 35.3478 4
 4 2 -18 29.3087 31.6939 4
 4 -2 18 5.5911 40.8862 10
 -4 2 18 4.6787 36.0009 10
 4 2 -17 173.681 44.6847 4
 4 -2 17 159.225 51.0797 10
 -4 2 17 136.095 45.5169 10
 4 2 -16 789.218 76.4749 4
 4 2 -16 938.358 66.7663 6
 -4 2 16 898.379 80.072 10
 4 -2 16 908.064 87.3062 10
 -4 2 15 3438 165.281 10
 4 2 -15 3651.31 171.852 4
 4 -2 15 3462.88 176.854 10
 4 2 -15 3449.92 147.718 6
 4 2 -14 1710.01 115.325 4
 4 -2 14 1753.97 117.367 10
 -4 2 14 2025.19 115.167 10
 4 2 -14 1880.38 99.4615 6
 4 -2 13 1286.16 98.4917 10
 4 2 -13 1251.86 99.8602 4
 4 2 -13 1515.55 86.4716 6
 4 -2 12 1013.71 83.8723 10
 4 2 -12 1207.7 90.8624 4
 4 2 -12 1128.83 73.5379 6
 4 2 -12 1115.47 79.9368 9
 4 -2 11 581.978 62.4413 10
 4 2 -11 564.68 57.0391 9
 4 2 -11 422.393 61.6108 4
 4 2 -11 508.396 47.9863 6
 4 -2 10 1154.5 82.495 10
 4 2 -10 1303.75 91.0683 4
 4 2 -10 1086.85 76.1196 9
 4 2 -10 1117.2 70.3052 6
 4 2 -9 350.499 39.6214 6
 4 -2 9 319.619 45.6797 10
 4 2 -9 385.889 47.4353 9
 4 -2 8 5319.34 188.413 7
 4 -2 8 5104.81 205.418 10
 4 2 -8 5480.39 201.715 9
 4 2 -8 5353.27 194.294 6
 4 -2 7 462.796 40.7741 7
 4 -2 7 509.135 51.6379 10
 4 2 -7 505.779 47.5526 9
 4 2 -7 498.028 52.7545 4
 4 -2 6 533.716 44.3337 7
 4 -2 6 520.401 49.771 10
 4 -2 6 574.412 82.475 1
 4 2 -6 499.708 51.8191 4
 4 2 -6 509.045 83.8951 2
 -4 2 5 19507.9 724.761 1
 4 -2 5 18648.8 549.448 7
 4 -2 5 17162.1 555.781 10
 4 2 -5 18919.3 562.626 4
 4 2 -5 17896.7 553.524 9
 4 -2 5 19314.5 655.181 1
 4 2 -5 16922.7 661.794 2
 4 2 -5 17702.1 548.063 6
 4 -2 4 489.744 46.3222 10
 4 -2 4 614.499 46.8471 7
 4 2 -4 551.174 49.3505 4
 -4 2 4 573.106 96.7892 1
 4 -2 4 702.677 88.0189 1
 4 2 -4 497.267 44.545 9
 4 2 -4 497.363 77.9369 2
 4 -2 3 167.078 28.692 5
 4 -2 3 178.336 29.3213 7
 -4 2 3 233.943 70.6551 1
 -4 -2 -3 183.808 37.2175 1
 4 2 -3 173.393 30.4869 9
 4 2 -3 226.045 33.3203 4
 4 2 -3 211.868 55.921 2
 4 -2 3 217.473 56.2471 1
 4 -2 2 3952.57 147.283 5
 4 -2 2 3790.98 147.198 7
 -4 -2 -2 4330.45 192.337 1
 -4 2 2 3868.08 233.881 1
 4 2 -2 4129.1 151.851 4
 4 -2 2 4430.88 231.944 1
 -4 2 2 3350.35 208.805 2
 4 2 -2 3857.38 147.838 9
 -4 -2 -1 8611.84 334.952 1
 4 -2 1 8360.71 277.297 5
 4 2 -1 8646.68 276.658 7
 4 -2 1 8362.47 277.417 7
 -4 2 1 7957.1 370.091 1
 4 2 -1 8515.52 276.341 9
 4 -2 1 8901.05 279.102 9
 4 -2 1 8407.97 368.043 1
 4 2 0 3303.07 126.73 7
 4 -2 0 3246.63 129.691 7
 4 -2 0 3589.36 212.721 1
 -4 2 0 3311.22 202.545 1
 4 -2 0 3369.57 131.377 9
 -4 2 0 3376.76 202.496 2
 -4 -2 0 3428.97 184.123 1
 4 -2 -1 8385.26 273.176 5
 4 -2 -1 7912.57 271.736 7
 4 -2 -1 8785.2 380.43 1
 4 -2 -1 8593.59 276.455 9
 -4 -2 1 8720.16 351.768 1
 -4 2 -1 8320.23 362.962 2
 -4 2 -1 8187.91 361.325 1
 4 -2 -2 3683.91 146.324 5
 -4 2 -2 4030.48 220.052 1
 4 -2 -2 4133.24 240.522 1
 -4 -2 2 3900.74 220.001 1
 4 -2 -2 4040.87 150.945 9
 -4 2 -2 4088.54 224.897 2
 -4 -2 3 101.262 48.7119 1
 4 -2 -3 138.956 28.125 7
 4 -2 -3 211.87 32.4536 9
 4 -2 -3 172.813 60.8141 1
 4 -2 -4 631.679 49.21 7
 -4 -2 4 546.98 88.2871 1
 4 -2 -4 653.633 96.9128 1
 4 -2 -5 18228.3 690.87 1
 4 -2 -5 17939.6 544.1 7
 -4 -2 5 17670 643.243 3
 -4 -2 5 18139.3 683.783 1
 4 -2 -5 18705.1 556.399 4
 4 -2 -5 16964.9 544.997 9
 -4 -2 6 421.311 89.4651 1
 4 -2 -6 493.587 46.042 7
 4 -2 -6 637.647 56.1953 4
 -4 -2 6 532.636 80.8821 3
 4 -2 -6 549.06 51.4816 9
 4 -2 -7 572.319 49.1296 7
 4 -2 -7 584.345 57.4401 4
 4 -2 -7 608.86 52.2866 9
 4 -2 -8 5379.49 197.372 7
 4 -2 -8 5487.01 203.43 9
 4 -2 -9 289.18 36.4594 6
 4 -2 -9 284.22 49.7259 4
 4 -2 -9 236.863 39.5616 9
 -4 -2 10 1154.82 70.6208 10
 4 -2 -10 1131.57 84.9117 4
 4 -2 -10 1158.73 76.9778 9
 4 -2 -10 1226.34 71.648 6
 4 -2 -11 614.371 67.8375 4
 -4 -2 11 517.508 49.9455 10
 4 -2 -11 538.481 55.8734 9
 4 -2 -11 621.899 51.4217 6
 -4 -2 12 996.573 72.8093 10
 4 -2 -12 1272.35 92.5896 4
 4 -2 -12 1161.43 79.5986 9
 4 -2 -12 1293.7 75.4434 6
 -4 -2 13 1351.73 88.9376 10
 4 -2 -13 1463.62 105.689 4
 4 -2 -13 1523.18 91.5966 9
 4 -2 -13 1557.56 85.4354 6
 -4 -2 14 1787.86 107.845 10
 4 -2 -14 1810.14 120.668 4
 4 -2 -14 2008.07 106.407 9
 -4 -2 15 3277.04 157.226 10
 4 -2 -15 3391.95 170.775 4
 4 -2 -15 3423.23 146.181 9
 -4 -2 16 796.516 71.615 10
 4 -2 -16 762.186 77.5758 4
 -4 -2 17 70.0615 36.0287 10
 4 -2 -17 132.288 48.8915 4
 -4 -2 18 4.51036 31.7824 10
 4 -2 -18 13.1159 32.8152 4
 -4 -2 19 150.876 39.9143 10
 4 -2 -19 142.515 36.1169 4
 4 -2 -20 140.935 29.5269 4
 -4 -2 20 178.647 37.867 10
 -4 -2 21 568.304 50.5327 8
 -4 -2 21 395.319 42.9537 10
 -4 -2 22 54.3496 22.5912 8
 -4 -2 22 27.0314 18.5773 10
 -4 3 23 187.863 24.6518 10
 -4 3 22 223.914 32.9745 10
 4 -3 22 257.149 34.0447 10
 -4 3 21 120.208 35.8139 10
 4 -3 21 166.49 37.8095 10
 4 -3 20 8.8364 33.9993 10
 -4 3 20 31.1686 29.4955 10
 4 -3 19 82.5943 41.0956 10
 -4 3 19 143.161 45.3663 10
 4 3 -19 111.743 32.5663 4
 4 3 -18 1487.03 94.0783 4
 4 -3 18 1681.49 113.398 10
 -4 3 18 1500.31 101.797 10
 4 3 -17 938.863 78.0904 4
 -4 3 17 1077.72 87.6837 10
 4 -3 17 964.931 91.7586 10
 4 -3 16 18.8459 49.1271 10
 -4 3 16 39.8161 42.4201 10
 4 3 -16 34.4166 38.7586 4
 4 3 -16 78.0315 31.3061 6
 4 -3 15 119.073 54.8053 10
 -4 3 15 34.7929 44.8176 10
 4 3 -15 41.0547 40.4729 4
 4 3 -15 83.1857 31.8277 6
 4 -3 14 543.206 74.6959 10
 -4 3 14 503.545 64.0856 10
 4 3 -14 520.215 65.3845 4
 4 3 -14 639.362 56.1951 6
 4 3 -13 1762.28 114.101 4
 4 -3 13 1762.34 118.972 10
 4 3 -13 1828.82 97.587 6
 4 3 -12 409.929 62.5413 4
 4 3 -12 518.559 52.4627 6
 4 3 -11 1150.32 90.1899 4
 4 -3 11 1442.23 97.6454 10
 4 3 -11 1389.62 80.4566 6
 4 3 -10 5259.45 208.44 4
 4 -3 10 5001.65 207.095 10
 4 3 -10 4539.03 182.283 6
 4 -3 9 3041.84 125.474 7
 4 -3 9 2879.86 144.311 10
 4 3 -9 2992.1 136.536 9
 4 3 -9 2996.8 129.099 6
 4 -3 9 2948.97 127.361 8
 4 -3 8 2827.27 122.954 8
 4 -3 8 2977.04 123.281 7
 4 -3 8 2827.81 137.933 10
 4 3 -8 2914.38 131.21 9
 4 3 -7 401.3 42.5759 6
 4 -3 7 413.994 49.1636 10
 4 -3 7 539.531 45.6293 7
 4 3 -7 389.183 46.8943 9
 4 3 -7 410.914 51.0514 4
 4 -3 7 379.035 74.3278 1
 4 -3 7 481.859 43.9232 8
 4 -3 6 1153.93 67.155 7
 4 -3 6 1041.85 73.9333 10
 4 3 -6 1052.59 73.8517 4
 4 -3 6 1039.11 115.064 1
 4 3 -6 1032.44 63.396 6
 4 -3 6 1079.75 65.1217 8
 4 -3 5 21057.4 616.869 7
 4 -3 5 19802.5 627.413 10
 4 3 -5 21020 629.237 4
 4 3 -5 19924.9 620.202 9
 4 3 -5 19706.8 737.485 2
 4 -3 5 21329.1 735.081 1
 4 3 -5 19998.4 612.942 6
 4 -3 4 8494.01 380.483 1
 4 -3 4 8731.62 285.805 7
 -4 3 4 9150.64 423.269 1
 4 -3 4 8441.74 294.649 10
 4 3 -4 8900.62 294.541 4
 4 3 -4 8620.23 287.908 9
 4 -3 4 9027.34 282.671 9
 4 3 -4 8160.14 377.778 2
 4 3 -4 8218.59 281.383 6
 4 3 -3 7562.51 258.303 6
 4 -3 3 7567.67 262.628 7
 4 3 -3 8054.9 270.4 4
 -4 3 3 8053.88 386.607 1
 -4 3 3 7670.74 353.064 2
 4 3 -3 8050.05 265.474 9
 -4 -3 -3 8861.12 285.507 1
 4 -3 3 7522.26 352.971 1
 4 -3 3 7960.83 261.156 9
 4 3 -3 7742.82 351.708 2
 -4 -3 -2 17542.5 539.53 1
 4 -3 2 15653 490.193 7
 4 3 -2 15741.4 494.004 4
 -4 3 2 15769 619.343 1
 4 -3 2 15217 595.85 1
 4 3 -2 15931.3 491.341 9
 -4 3 2 16010.4 599.234 2
 4 -3 2 16821.7 493.083 9
 4 3 -2 15267.1 581.597 2
 -4 3 1 4729.59 248.772 2
 4 -3 1 4103.34 156.561 7
 4 3 -1 4145.03 155.58 4
 4 -3 1 4298.92 242.39 1
 4 3 -1 4307.75 155.862 9
 -4 3 1 3514.76 232.501 1
 4 -3 1 4374.47 159.043 9
 -4 -3 -1 3995.83 197.18 1
 4 -3 0 970.344 59.758 5
 4 -3 0 1025.99 112.597 1
 4 -3 0 966.625 59.8926 7
 4 3 0 1032.38 58.5407 9
 -4 -3 0 1010.45 92.5111 1
 4 -3 0 985.212 61.9106 9
 -4 3 0 907.367 107.714 1
 4 -3 -1 4040.96 155.896 5
 -4 3 -1 4211.71 243.957 1
 4 -3 -1 4194.01 249.729 1
 -4 -3 1 4316.33 224.66 1
 4 -3 -1 4424.14 161.312 9
 4 -3 -2 15573.5 473.921 5
 4 -3 -2 15709.5 476.989 9
 4 -3 -2 15100 472.327 7
 4 -3 -2 16225.7 611.22 1
 -4 3 -2 15149.5 580.91 1
 -4 -3 2 15361.4 571.371 1
 -4 3 -2 14253.3 573.389 2
 4 -3 -3 7591.25 258.938 5
 4 -3 -3 7590.58 259.256 7
 4 -3 -3 7725.42 377.067 1
 -4 -3 3 7811.3 356.663 1
 -4 -3 3 7654.89 336.202 3
 4 -3 -3 8084.71 263.29 9
 4 -3 -4 8437.74 284.967 7
 4 -3 -4 9095.32 420.307 1
 -4 -3 4 9009.88 399.627 1
 -4 -3 4 8642.71 369.474 3
 4 -3 -5 20757.5 619.472 7
 -4 -3 5 19543.9 750.536 1
 -4 -3 5 20631.1 723.566 3
 4 -3 -5 20384.2 623.235 9
 -4 -3 6 1030.74 127.201 1
 4 -3 -6 1052.08 65.8192 7
 4 -3 -6 1024.82 68.9711 9
 4 -3 -7 446.757 44.1731 7
 4 -3 -7 461.317 47.7981 9
 4 -3 -8 2913.04 126.563 7
 4 -3 -8 3085.49 134.207 9
 4 -3 -9 2877.55 125.505 7
 4 -3 -9 2873.8 142.601 4
 4 -3 -9 2981.49 133.261 9
 4 -3 -10 5000.91 207.305 4
 4 -3 -10 4842.17 194.208 9
 4 -3 -10 5042.01 186.193 6
 4 -3 -11 1357.59 97.4881 4
 4 -3 -11 1471.25 90.0617 9
 4 -3 -11 1384.3 79.0894 6
 4 -3 -12 505.622 66.6455 4
 -4 -3 12 390.806 45.8781 10
 4 -3 -12 527.904 57.335 9
 4 -3 -12 613.526 51.7033 6
 -4 -3 13 1558.88 94.449 10
 4 -3 -13 1698.61 113.831 4
 4 -3 -13 1788.96 99.3331 9
 4 -3 -14 549.64 71.2194 4
 -4 -3 14 394.474 50.5229 10
 4 -3 -14 485.39 53.5275 9
 -4 -3 15 56.9398 33.7294 10
 4 -3 -15 58.4443 30.2669 9
 4 -3 -15 16.182 48.0395 4
 -4 -3 16 57.8979 32.893 10
 4 -3 -16 51.9277 42.1774 4
 4 -3 -17 1104.06 86.3728 4
 -4 -3 17 923.441 76.0482 10
 4 -3 -18 1898.61 107.447 4
 -4 -3 18 1637.4 100.106 10
 -4 -3 19 49.8938 30.7661 10
 4 -3 -19 98.6712 31.6265 4
 -4 -3 20 -10.4946 27.561 8
 -4 -3 20 -13.1601 23.6267 10
 -4 -3 21 57.6388 27.495 8
 -4 -3 22 263.811 31.2601 8
 -4 4 22 25.5074 21.8828 10
 4 -4 21 169.957 36.2555 10
 -4 4 21 96.5189 30.8477 10
 -4 4 20 384.339 49.9496 10
 4 -4 20 440.123 55.1921 10
 4 -4 19 204.017 47.7659 10
 -4 4 19 136.839 40.5585 10
 4 -4 18 275.983 57.4622 10
 -4 4 18 205.321 47.0427 10
 4 4 -18 286.007 44.1328 4
 -4 4 17 532.346 65.1436 10
 4 4 -17 538.617 62.3862 4
 4 -4 17 464.426 71.2504 10
 4 -4 16 825.266 88.8522 10
 -4 4 16 697.308 77.5461 10
 4 4 -16 821.62 75.184 4
 4 4 -15 1721.64 93.9497 6
 4 4 -15 1764.61 112.613 4
 4 -4 15 1685.51 124.372 10
 -4 4 15 1427.6 106.757 10
 4 4 -14 4607.75 207.677 4
 4 -4 14 4843.84 223.829 10
 4 4 -14 4829.37 189.829 6
 4 4 -13 3274.83 164.556 4
 4 -4 13 3159.79 171.175 10
 4 4 -13 3346.55 144.973 6
 4 4 -12 1654.24 110.252 4
 4 -4 12 1684.22 117.529 10
 4 4 -12 1734.28 94.2053 6
 4 -4 12 1539.32 92.5141 8
 4 -4 11 4544.35 174.624 7
 4 4 -11 4654.07 202.301 4
 4 -4 11 4844.57 211.11 10
 4 4 -11 4638.99 180.46 6
 4 -4 11 4289.97 181.388 8
 4 -4 10 1438.89 81.5673 7
 4 4 -10 1365.74 97.658 4
 4 -4 10 1487.13 104.044 10
 4 -4 10 1442.79 86.4303 8
 4 -4 9 4626.02 178.199 7
 4 -4 9 4692.25 201.173 10
 4 -4 9 4580.94 181.997 8
 4 -4 8 11197.8 364.158 7
 4 -4 8 11106.3 386.023 10
 4 4 -8 11447.5 363.621 6
 4 -4 8 10854.8 365.593 8
 4 -4 7 5843.79 207.394 7
 4 4 -7 5692.95 220.801 4
 4 -4 7 5628.98 223.562 10
 4 4 -7 5511.06 203.069 6
 4 -4 7 5357.02 205.678 8
 4 -4 6 2440.38 104.778 9
 4 -4 6 2501.38 112.836 7
 4 4 -6 2523.25 123.272 4
 4 -4 6 2469.08 125.496 10
 4 4 -6 2657.38 111.175 6
 4 -4 6 2145.76 178.716 1
 4 -4 6 2251.09 110.612 8
 4 4 -5 358.319 38.2199 6
 4 -4 5 348.851 41.3982 8
 4 -4 5 331.034 46.8131 10
 4 -4 5 426.597 43.4613 7
 4 4 -5 277.467 41.0177 4
 4 4 -5 397.741 43.4071 9
 4 -4 5 331.978 36.9662 9
 4 -4 5 321.426 72.371 1
 4 -4 4 1809.3 90.8549 7
 4 4 -4 1852.14 96.2598 4
 -4 4 4 1840.96 149.608 2
 4 4 -4 1847.5 92.5237 9
 4 -4 4 1852.76 88.4134 9
 4 4 -4 1612.57 143.339 2
 4 -4 4 1893.95 160.372 1
 4 4 -4 1813.78 86.3111 6
 -4 4 3 956.563 108.274 2
 4 -4 3 1179.48 69.4432 7
 -4 4 3 1123.28 132.971 1
 4 4 -3 1076.57 70.4494 4
 -4 -4 -3 1291.66 92.0619 3
 4 4 -3 1227.15 71.6383 9
 4 -4 3 1204.96 68.6764 9
 4 4 -3 1334.98 122.322 2
 4 -4 3 1051.46 118.616 1
 4 4 -3 1176.31 65.4117 6
 4 4 -2 7371.65 247.097 9
 4 4 -2 7176.84 240.325 6
 4 -4 2 7045.62 245.461 7
 4 4 -2 7111.39 248.506 4
 -4 -4 -2 7218.67 290.17 3
 4 -4 2 7389.37 354.377 1
 4 -4 2 7496.92 248.316 9
 -4 4 2 7362.26 345.481 2
 -4 4 2 7571.96 374.658 1
 4 4 -2 7017.4 327.182 2
 -4 4 1 8237.13 394.236 1
 4 -4 1 8128.07 268.846 5
 4 -4 1 7938.43 267.345 7
 4 4 -1 7877.04 264.885 4
 4 -4 1 8304.82 382.111 1
 4 -4 1 8158.54 269.5 9
 -4 -4 -1 7997.8 314.954 1
 -4 4 1 8379.48 375.764 2
 -4 -4 -1 8269.95 323.097 3
 4 4 -1 7675.38 258.496 6
 4 4 0 2.07608 16.2304 6
 4 4 0 6.95231 18.258 4
 4 -4 0 32.7154 21.9688 5
 4 -4 0 11.9859 45.361 1
 -4 4 0 12.2699 44.8611 1
 -4 -4 0 -22.535 33.6368 1
 -4 -4 0 7.07774 22.9387 3
 4 -4 0 8.28292 24.1315 9
 -4 4 0 11.2415 32.9545 2
 4 -4 -1 7873.71 264.035 5
 4 -4 -1 7790.04 263.854 7
 4 4 1 7619.51 253.219 4
 -4 -4 1 8666.32 338.328 3
 4 -4 -1 7438.2 377.805 1
 -4 -4 1 8428.26 350.858 1
 4 -4 -1 7911.45 266.178 9
 -4 4 -1 8051.08 377.778 1
 -4 4 -1 8422.78 378.32 2
 4 -4 -2 6909.74 238.538 5
 4 -4 -2 6936.19 239.324 7
 4 -4 -2 7084.96 360.621 1
 -4 -4 2 7539.62 315.526 3
 -4 -4 2 7336.87 334.223 1
 4 -4 -2 6823.88 240.812 9
 4 -4 -3 1229.56 69.6521 5
 4 -4 -3 1299.61 143.718 1
 4 -4 -3 1176.63 70.2146 7
 -4 -4 3 1384.87 131.277 1
 -4 -4 3 1232.4 111.665 3
 4 -4 -4 1872.26 88.8071 5
 4 -4 -4 1702.04 87.8075 7
 -4 -4 4 1627.31 150.951 1
 -4 -4 4 1795.05 140.38 3
 -4 -4 5 278.208 73.7588 1
 4 -4 -5 338.324 40.3108 7
 4 -4 -5 391.782 43.5655 9
 4 -4 -6 2554.65 112.76 7
 4 -4 -6 2385.8 114.522 9
 4 -4 -7 5324.37 201.202 7
 4 -4 -7 5859.63 211.544 9
 4 -4 -8 11545.7 370.783 7
 4 -4 -8 11383.5 378.957 9
 4 -4 -9 4301.25 169.5 7
 4 -4 -9 4315.98 190.128 4
 4 -4 -9 4683.39 182.702 9
 4 -4 -10 1419.42 81.4359 7
 4 -4 -10 1481.53 101.308 4
 4 -4 -10 1548.56 92.0337 9
 4 -4 -10 1616.75 83.9997 6
 4 -4 -11 4404.61 200.019 4
 4 -4 -11 4725.57 188.081 9
 4 -4 -12 1615.14 112.155 4
 4 -4 -12 1668.51 97.6509 9
 4 -4 -13 3565.14 173.253 4
 4 -4 -13 3326.75 149.958 9
 4 -4 -14 4749.15 214.148 4
 4 -4 -14 4913.86 191.197 9
 4 -4 -15 1731.33 116.786 4
 -4 -4 16 688.176 64.5218 10
 4 -4 -16 1055.26 86.199 4
 -4 -4 17 458.576 51.3843 10
 4 -4 -17 515.862 61.4136 4
 4 -4 -18 204.34 42.2701 4
 -4 -4 19 87.3227 37.7457 8
 4 -4 -19 142.685 35.3734 4
 -4 -4 20 397.006 48.2969 8
 -4 -4 21 91.3218 29.7314 8
 -4 -4 22 51.4393 22.3444 8
 -4 5 22 401.799 36.5391 10
 -4 5 21 15.0455 26.4665 10
 4 -5 20 72.6768 34.2226 10
 -4 5 20 65.4794 37.3315 10
 4 -5 19 444.869 59.0367 10
 -4 5 19 316.612 51.8956 10
 4 -5 18 660.694 75.554 10
 -4 5 18 678.76 70.6523 10
 4 -5 17 24.5152 45.2553 10
 4 5 -17 92.5313 37.0391 4
 -4 5 17 79.363 47.5284 10
 4 5 -16 5025.41 203.585 4
 4 -5 16 4724.23 223.455 10
 -4 5 16 4385.96 206.275 10
 4 -5 15 768.162 89.622 10
 -4 5 15 615.546 75.9622 10
 4 5 -15 705.468 75.4707 4
 4 5 -14 2840.8 146.497 4
 4 5 -14 2732.2 128.324 6
 4 -5 14 2856.24 164.42 10
 4 -5 14 2536.45 128.106 8
 4 5 -13 1337.77 100.683 4
 4 -5 13 1378.6 112.121 10
 4 5 -13 1244.53 81.6155 6
 4 -5 13 1276.57 85.4405 8
 4 -5 12 7548.51 268.41 7
 4 5 -12 7712.17 296.114 4
 4 -5 12 8046.22 312.958 10
 4 -5 12 7714.51 282.59 8
 4 -5 11 5551.34 210.934 7
 4 5 -11 5611.2 231.84 4
 4 -5 11 5497.76 244.181 10
 4 -5 11 5709.94 221.59 8
 4 -5 10 968.098 69.3587 7
 4 5 -10 1018.39 84.7369 4
 4 -5 10 855.556 84.9416 10
 4 5 -10 859.881 69.152 6
 4 -5 10 955.449 74.0519 8
 4 -5 9 359.794 47.6458 8
 4 -5 9 346.609 58.4233 10
 4 -5 9 451.959 49.8861 7
 4 5 -9 391.551 46.1638 6
 4 -5 8 677.569 61.246 8
 4 -5 8 686.877 58.9962 7
 4 -5 8 748.774 74.8921 10
 4 5 -8 677.848 55.9915 6
 4 -5 7 2057.46 106.385 7
 4 5 -7 2317.72 119.814 4
 4 -5 7 2424.69 128.63 10
 4 -5 7 2134.77 98.6254 9
 4 5 -7 1992.06 101.93 6
 4 -5 7 2410.73 115.64 8
 4 -5 6 14870 465.287 7
 4 5 -6 15424.2 478.738 4
 4 -5 6 14000.6 482.722 10
 4 -5 6 14363.8 468.442 8
 4 -5 6 14696.5 456.496 9
 4 5 -6 14623 459.494 6
 4 -5 5 2103.66 102.257 7
 4 5 -5 2072.74 109.199 4
 4 -5 5 2083.28 98.2084 9
 4 5 -5 2123.32 97.4999 6
 4 -5 5 1922.03 103.375 8
 4 -5 4 4091.6 163.251 7
 4 5 -4 4191.1 170.611 4
 4 -5 4 4225.78 162.103 9
 4 5 -4 4223.94 158.281 6
 4 -5 3 5846.84 213.473 7
 4 5 -3 6063.08 220.623 4
 4 -5 3 6053.76 213.776 9
 4 5 -3 5973.15 301.626 2
 4 5 -3 5903.26 206.783 6
 4 -5 2 2815.97 122.213 7
 4 5 -2 2894.09 124.738 4
 4 -5 2 2873.12 122.878 9
 4 5 -2 2681.54 180.839 2
 4 5 -2 2796.85 113.734 6
 4 -5 1 5157.14 191.843 5
 4 5 -1 5025.18 187.1 4
 4 -5 1 5365.93 191.204 9
 4 5 -1 5090.5 178.129 6
 4 5 -1 4977.65 254.802 2
 4 -5 0 1511.43 80.3542 5
 4 5 0 1434.11 75.3456 4
 4 -5 0 1377.78 78.9172 7
 -4 -5 0 1619.58 115.857 3
 4 -5 0 1658.96 84.4457 9
 4 5 0 1463.17 69.895 6
 4 -5 -1 5052.51 184.95 5
 4 -5 -1 4913.28 183.409 7
 -4 -5 1 5432.9 248.695 3
 -4 -5 1 4864.81 260.301 1
 4 -5 -1 4723.46 183.072 9
 4 -5 -2 2691.49 120.271 5
 4 -5 -2 2937.94 124.558 7
 -4 -5 2 2874.05 176.048 3
 -4 -5 2 2858.57 199.336 1
 4 -5 -2 2847.89 123.633 9
 4 -5 -3 6167.26 215.966 5
 4 -5 -3 5899.37 215.822 7
 -4 -5 3 6133.5 290.574 3
 -4 -5 3 5826.3 316.716 1
 4 -5 -4 4283.47 162.924 5
 4 -5 -4 4201.96 164.624 7
 -4 -5 4 4259.84 264.396 1
 4 -5 -4 4177.64 168.293 9
 4 -5 -5 2121.3 102.263 7
 4 -5 -5 1997.62 104.107 9
 4 -5 -6 14292 454.362 7
 4 -5 -6 14523 461.379 9
 4 -5 -7 2180.76 105.725 7
 4 -5 -7 2118.53 109.113 9
 4 -5 -8 736.447 57.6037 7
 4 -5 -8 774.094 65.0182 9
 4 -5 -9 309.987 41.0804 7
 4 -5 -9 471.408 53.6428 9
 4 -5 -10 866.675 62.6347 7
 4 -5 -10 1136.95 78.6716 9
 4 -5 -11 5316.84 229.833 4
 4 -5 -11 5504.82 214.3 9
 4 -5 -12 7923.37 284.395 9
 4 -5 -12 7949.57 304.095 4
 4 -5 -13 1377.26 104.712 4
 4 -5 -13 1326.02 85.8932 9
 4 -5 -14 2870.43 155.136 4
 4 -5 -14 2848.53 130.425 9
 4 -5 -15 546.903 71.7243 4
 4 -5 -16 4631.77 204.067 4
 4 -5 -17 94.1606 42.1069 4
 -4 -5 18 686.165 70.2046 8
 4 -5 -18 520.528 55.8392 4
 -4 -5 19 462.049 53.0537 8
 4 -5 -19 368.762 43.068 4
 -4 -5 20 -6.47398 29.6724 8
 -4 -5 21 46.2638 26.1321 8
 -4 -5 22 459.467 35.4467 8
 4 -6 19 87.5282 22.7559 5
 4 -6 19 94.0078 40.1679 10
 4 -6 18 325.55 59.2023 10
 4 -6 17 405.52 69.1255 10
 4 -6 16 816.683 90.831 10
 4 -6 15 326.377 47.9499 8
 4 6 -15 356.654 56.4697 4
 4 6 -14 7591.05 283.677 4
 4 -6 14 7398.61 307.548 10
 4 -6 14 6985.15 269.385 8
 4 -6 13 250.953 48.3582 8
 4 -6 13 140.575 60.5756 10
 4 -6 13 201.301 38.6961 7
 4 6 -13 202.807 55.4924 4
 4 -6 12 6838.83 253.256 7
 4 6 -12 7151.33 277.987 4
 4 -6 12 6962.06 294.105 10
 4 -6 12 7085.52 267.594 8
 4 -6 11 157.713 45.3684 8
 4 -6 11 15.5656 34.0667 7
 4 6 -11 113.817 49.5699 4
 4 -6 11 64.0415 53.8673 10
 4 6 -11 58.1064 32.9671 6
 4 -6 10 1930.28 107.632 7
 4 6 -10 1922.13 120.345 4
 4 -6 10 2054.63 135.003 10
 4 6 -10 2086.33 105.552 6
 4 -6 10 1899.18 114.752 8
 4 -6 9 4062.74 172.028 7
 4 -6 9 4266.64 198.916 10
 4 6 -9 3981.15 164.891 6
 4 -6 9 3977.99 176.925 8
 4 -6 8 7299.67 256.257 7
 4 -6 8 7532.77 282.814 10
 4 -6 8 6826.23 239.118 9
 4 6 -8 6934.36 246.129 6
 4 -6 8 6826.62 261.02 8
 4 -6 7 5315.76 205.077 7
 4 6 -7 5503.25 217.443 4
 4 -6 7 4863.55 221.934 10
 4 -6 7 5260.75 196.303 9
 4 6 -7 5375.46 197.782 6
 4 -6 7 5302.45 212.535 8
 4 -6 6 15158.3 489.807 7
 4 6 -6 15876.7 504.408 4
 4 -6 6 15162.1 483.504 9
 4 6 -6 15710.1 482.544 6
 4 -6 6 15200.5 497.023 8
 4 6 -5 1642.35 97.8581 4
 4 -6 5 1502.2 89.4046 7
 4 -6 5 1402.75 84.0391 9
 4 6 -5 1678.93 84.6359 6
 4 -6 5 1497.77 92.7004 8
 4 -6 4 3854.21 156.585 9
 4 6 -4 4150.47 167.199 4
 4 -6 4 3704.47 158.11 7
 4 6 -4 3764.77 148.437 6
 4 6 -3 10950.4 359.418 4
 4 -6 3 10687.4 352.387 7
 4 -6 3 10256.9 349.089 9
 4 6 -3 10719.3 339.72 6
 4 6 -2 2308.8 111.365 4
 4 -6 2 2437.08 111.892 9
 4 6 -2 2288.94 98.7896 6
 4 -6 1 659.264 54.0137 5
 4 6 -1 683.441 44.7594 6
 4 -6 1 536.346 52.6836 9
 4 -6 0 206.123 34.7456 5
 4 -6 0 210.347 34.6206 7
 4 -6 0 162.318 32.79 9
 4 -6 -1 636.829 52.704 5
 4 -6 -1 647.164 54.6165 7
 4 -6 -1 681.709 55.8509 9
 4 -6 -2 2421.23 109.467 5
 4 -6 -2 2171.79 108.152 7
 4 -6 -3 11210.2 357.018 5
 4 -6 -3 10602.7 357.161 7
 4 -6 -4 4210.91 160.623 5
 4 -6 -4 3969.75 162.503 7
 4 -6 -4 3874.82 164.162 9
 4 -6 -5 1645.08 88.6177 7
 4 -6 -5 1451.22 90.938 9
 4 -6 -6 15521.8 487.784 7
 4 -6 -6 15382.8 494.405 9
 4 -6 -7 5440.22 202.578 7
 4 -6 -7 5339.95 211.12 9
 4 -6 -8 6756.79 245.722 7
 4 -6 -8 7300.9 260.878 9
 4 -6 -9 4148.05 166.18 7
 4 -6 -9 4309.64 180.821 9
 4 -6 -10 2159.65 116.659 9
 4 -6 -11 85.877 49.2552 4
 4 -6 -11 82.8048 37.8079 9
 4 -6 -12 7076.74 280.264 4
 4 -6 -12 6857.33 255.915 9
 4 -6 -13 266.539 61.8061 4
 4 -6 -13 185.811 40.5046 9
 4 -6 -14 7404.46 284.629 4
 4 -6 -14 6935.7 251.949 9
 4 -6 -15 285.988 57.02 4
 4 -6 -16 786.562 76.1783 4
 -4 -6 16 985.753 85.6952 8
 4 -6 -17 369.408 53.3754 4
 4 -6 -18 369.348 45.955 4
 -4 -6 19 132.985 42.661 8
 4 -6 -19 78.8648 26.3255 4
 -4 -6 20 80.2348 31.8879 8
 -4 -6 21 161.934 28.2884 8
 -4 7 21 41.225 19.2482 10
 -4 7 20 246.22 34.5603 10
 4 -7 19 23.4569 18.0559 5
 -4 7 19 17.3942 30.2204 10
 -4 7 18 236.065 44.7746 10
 -4 7 17 91.85 42.7003 10
 4 -7 17 156.309 51.4403 10
 4 -7 16 1591.35 118.765 10
 -4 7 16 1983.98 118.793 10
 4 -7 15 207.943 42.7337 8
 4 -7 15 196.221 60.2367 10
 4 -7 14 256.989 48.9958 8
 4 -7 14 278.202 40.8375 7
 4 -7 14 210.221 64.2778 10
 4 -7 13 622.469 70.7053 8
 4 -7 13 747.915 93.1762 10
 4 -7 13 645.812 60.6055 7
 4 -7 12 1812.84 106.864 7
 4 -7 12 1850.34 135.84 10
 4 7 -12 2015.59 105.925 6
 4 -7 12 1842.19 114.418 8
 4 7 -11 2643.06 142.815 4
 4 -7 11 2498.33 127.882 7
 4 -7 11 2437.49 152.589 10
 4 7 -11 2511.84 124.853 6
 4 -7 11 2403.62 136.126 8
 4 7 -10 2698.12 149.178 4
 4 -7 10 2911.33 140.581 7
 4 -7 10 2772.11 163.401 10
 4 7 -10 2890.27 131.549 6
 4 -7 10 2718.22 145.475 8
 4 -7 9 1548.15 98.8136 7
 4 -7 9 1527.29 117.048 10
 4 7 -9 1688.97 92.7599 6
 4 -7 9 1514.74 104.837 8
 4 7 -8 2211.1 132.173 4
 4 -7 8 2280.76 121.769 7
 4 -7 8 2341.28 114.253 9
 4 7 -8 2457.12 116.614 6
 4 -7 8 2477.73 132.842 8
 4 7 -7 1457.56 96.4806 4
 4 -7 7 1433.87 91.4276 7
 4 -7 7 1413.36 84.8424 9
 4 7 -7 1261.1 77.3811 6
 4 -7 7 1243.63 94.1497 8
 4 7 -6 2465.32 128.24 4
 4 -7 6 2240.82 117.557 7
 4 -7 6 2141.92 111.779 9
 4 7 -6 2140.35 105.014 6
 4 -7 6 2206.28 123.562 8
 4 7 -5 2948.58 142.377 4
 4 -7 5 2930.64 136.153 7
 4 -7 5 2698.92 130.451 9
 4 7 -5 2819.05 121.519 6
 4 -7 5 2789.34 142.174 8
 4 -7 4 5413.04 209.139 7
 4 -7 4 5234.22 204.487 9
 4 7 -4 5417.82 193.096 6
 4 -7 3 1055.44 72.3509 9
 4 7 -3 955.182 58.7751 6
 4 -7 2 2977.09 134.853 9
 4 7 -2 2985.69 118.789 6
 4 -7 1 12371.4 392 5
 4 -7 1 11935.6 391.099 7
 4 -7 1 12061.3 391.122 9
 4 7 -1 11381.9 364.745 6
 4 -7 0 2783.8 124.939 5
 4 -7 0 2529.83 122.43 7
 4 -7 0 2559.43 124.638 9
 4 -7 -1 12222.2 392.1 5
 4 -7 -1 11929.6 393.746 7
 4 -7 -1 11793.6 393.973 9
 4 -7 -2 3090.31 135.324 5
 4 -7 -2 3139.38 139.686 7
 4 -7 -3 997.115 67.231 5
 4 -7 -3 1059.03 73.4998 7
 4 -7 -4 5469.26 201.154 5
 4 -7 -4 5376.97 206.163 7
 4 -7 -4 5348.74 211.337 9
 4 -7 -5 2697.35 128.557 7
 4 -7 -5 2961.37 137.871 9
 4 -7 -6 2081.65 107.398 7
 4 -7 -6 2175.59 117.005 9
 4 -7 -7 1411.91 83.3452 7
 4 -7 -7 1321 89.8911 9
 4 -7 -8 2236.2 123.972 9
 4 -7 -8 2502.36 115.335 7
 4 -7 -9 1422.62 93.8943 9
 4 -7 -10 2785.7 138.233 9
 4 -7 -11 2584.74 130.241 9
 4 -7 -12 1838.92 122.549 4
 4 -7 -12 1743.78 100.906 9
 4 -7 -13 610.839 74.5657 4
 -4 -7 13 718.828 77.3379 8
 4 -7 -13 549.992 55.7747 9
 4 -7 -14 264.963 57.8756 4
 -4 -7 14 368.477 61.6661 8
 4 -7 -15 267.677 54.311 4
 -4 -7 15 262.515 55.4675 8
 -4 -7 16 1785.68 109.667 8
 4 -7 -16 1440.03 96.683 4
 -4 -7 17 215.124 49.0613 8
 4 -7 -17 133.161 38.1873 4
 -4 -7 18 190.795 45.9654 8
 4 -7 -18 185.2 35.3653 4
 -4 -7 21 37.0685 17.402 8
 -4 8 20 71.2728 21.0836 10
 4 -8 19 7.24816 14.9222 5
 -4 8 19 16.8667 23.9484 10
 4 -8 18 54.0047 24.4059 5
 -4 8 18 48.1771 28.3702 10
 -4 8 17 96.5093 37.3742 10
 -4 8 16 122.694 42.0305 10
 -4 8 15 597.281 71.5669 10
 4 -8 14 581.232 61.8069 8
 4 -8 14 484.774 50.3832 7
 4 -8 13 1177.65 81.9481 7
 4 -8 13 1363.45 97.4768 8
 4 -8 12 2056.05 113.957 7
 4 -8 12 1883.75 119.337 8
 4 -8 11 1103.13 85.3418 7
 4 -8 11 1184.23 92.5993 8
 4 -8 10 1464.44 98.3235 7
 4 -8 10 1398.85 104.346 8
 4 8 -9 1121.46 75.6493 6
 4 -8 9 1124.31 86.0433 7
 4 -8 9 1056.52 74.1073 9
 4 -8 9 1188.99 93.6969 8
 4 -8 8 2883.21 142.965 7
 4 8 -8 2711.47 126.545 6
 4 -8 8 2796.53 133.024 9
 4 -8 8 2956.76 151.805 8
 4 -8 7 1782.04 108.06 7
 4 -8 7 1745.04 102.1 9
 4 8 -7 1912.54 97.2058 6
 4 -8 7 1656.13 112.591 8
 4 -8 6 1870.48 108.059 7
 4 8 -6 1800.18 93.0183 6
 4 -8 6 1879.91 104.591 9
 4 -8 6 1637.07 113.269 8
 4 -8 5 176.672 46.9731 7
 4 8 -5 83.3393 26.6431 6
 4 -8 5 91.6792 36.0217 9
 4 8 -4 266.908 33.8229 6
 4 -8 4 267.777 46.1507 9
 4 8 -3 386.634 36.6798 6
 4 -8 3 424.394 53.2229 9
 4 -8 2 2525.41 127.371 7
 4 8 -2 2434.51 101.982 6
 4 -8 2 2459.7 125.501 9
 4 -8 1 165.797 37.9885 5
 4 -8 1 170.205 43.6499 7
 4 -8 1 189.397 44.2916 9
 4 -8 0 2909.67 135.853 5
 4 -8 0 3060.83 140.849 7
 4 -8 0 3053.81 143.371 9
 4 -8 -1 134.007 35.2951 5
 4 -8 -1 158.354 40.613 7
 4 -8 -1 180.76 46.6656 9
 4 -8 -2 2388.51 115.426 5
 4 -8 -2 2458.62 123.716 7
 4 -8 -3 304.762 40.4895 5
 4 -8 -3 409.467 50.3368 7
 4 -8 -3 357.096 54.2361 9
 4 -8 -4 302.006 38.9325 5
 4 -8 -4 235.797 43.8516 7
 4 -8 -4 233.56 48.7446 9
 -4 -8 5 107.019 33.7839 8
 4 -8 -5 144.942 38.504 7
 4 -8 -5 83.5708 44.3639 9
 -4 -8 6 1681.42 98.0215 8
 4 -8 -6 1760.72 96.6548 7
 4 -8 -6 1556.23 103.24 9
 -4 -8 7 1773.73 103.555 8
 4 -8 -7 1717.86 106.374 9
 4 -8 -7 1698.98 95.928 7
 -4 -8 8 2779.2 140.861 8
 4 -8 -8 2864.21 128.946 7
 4 -8 -8 2944.04 144.554 9
 -4 -8 9 1131.56 86.8426 8
 4 -8 -9 1151.94 86.3131 9
 -4 -8 10 1344.1 95.9066 8
 4 -8 -10 1303.71 90.0352 9
 -4 -8 11 948.425 84.1138 8
 4 -8 -11 1154.02 82.6541 9
 -4 -8 12 2062.18 122.633 8
 4 -8 -12 2026 109.418 9
 4 -8 -12 2034.7 128.438 4
 -4 -8 13 1255.81 95.5384 8
 4 -8 -13 1358.05 103.891 4
 4 -8 -13 1241.55 78.9198 9
 4 -8 -14 463.211 63.7769 4
 -4 -8 14 541.85 66.5392 8
 4 -8 -15 503.385 60.5713 4
 -4 -8 15 502.115 62.546 8
 4 -8 -16 83.0886 37.5686 4
 -4 -8 16 99.0567 41.9487 8
 -4 -8 17 127.672 41.7151 8
 4 -8 -17 111.875 33.4217 4
 -4 -8 18 73.6851 33.2594 8
 4 -8 -18 73.4984 25.5059 4
 -4 -8 18 48.2641 20.9918 7
 -4 -8 19 85.2445 28.9129 8
 -4 9 19 109.141 21.7605 10
 4 -9 18 233.324 28.7427 5
 -4 9 18 274.333 34.8607 10
 4 -9 17 164.909 31.9776 5
 -4 9 17 118.702 31.1254 10
 -4 9 16 143.157 38.4646 10
 4 -9 15 10.4818 21.2706 7
 -4 9 15 -4.30295 35.9249 10
 4 -9 14 266.053 39.7869 7
 4 -9 13 570.248 64.8314 8
 4 -9 13 337.422 47.3534 7
 4 -9 12 60.0287 43.7378 8
 4 -9 12 33.1223 36.432 7
 4 -9 11 838.735 75.2176 7
 4 -9 11 889.258 83.0706 8
 4 -9 10 612.818 72.2169 8
 4 -9 10 679.439 69.021 7
 4 -9 10 539.048 53.7378 9
 4 -9 9 397.937 59.011 7
 4 -9 9 312.519 47.4536 9
 4 -9 8 789.735 83.7006 8
 4 -9 8 740.659 74.9784 7
 4 -9 8 772.466 67.5072 9
 4 -9 7 87.6558 50.2793 8
 4 -9 7 108.346 44.6965 7
 4 -9 7 74.8782 37.9949 9
 4 -9 6 986.906 82.4224 7
 4 -9 6 1009.36 78.7296 9
 4 -9 5 2884.22 151.439 7
 4 -9 5 3325.66 151.695 9
 4 -9 4 575.432 63.9276 9
 4 -9 3 1925.3 115.464 7
 4 -9 3 2269.12 120.52 9
 4 -9 2 616.546 62.0872 5
 4 -9 2 772.721 74.1766 7
 4 -9 2 733.471 69.9221 9
 4 -9 1 5322.53 212.093 5
 4 -9 1 5612.86 218.437 7
 4 -9 1 5232.16 217.049 9
 4 -9 0 323.507 46.2479 5
 4 -9 0 298.82 54.7546 7
 4 -9 0 331.608 55.7544 9
 4 -9 -1 5618.53 213.948 5
 4 -9 -1 5584.25 221.238 7
 4 -9 -2 675.322 58.1668 5
 4 -9 -2 624.691 64.4911 7
 4 -9 -3 2192.06 108.508 5
 4 -9 -3 2193.77 118.119 7
 4 -9 -3 2303.07 126.565 9
 4 -9 -4 608.115 61.3772 7
 4 -9 -4 634.03 69.2979 9
 4 -9 -5 3259.28 147.81 7
 4 -9 -5 3305.39 160.697 9
 -4 -9 6 964.512 74.3255 8
 4 -9 -6 984.574 72.3907 7
 4 -9 -6 1030.6 84.3009 9
 -4 -9 7 26.1676 33.3194 8
 4 -9 -7 78.4594 31.7853 7
 4 -9 -7 65.468 41.4062 9
 -4 -9 8 893.201 74.9895 8
 4 -9 -8 726.763 72.0716 9
 -4 -9 9 316.15 52.5381 8
 4 -9 -9 330.811 53.1911 9
 -4 -9 10 679.717 71.7246 8
 4 -9 -10 552.741 60.4216 9
 -4 -9 11 839.056 76.2279 8
 4 -9 -11 695.404 64.3167 9
 4 -9 -12 47.1305 49.1237 4
 -4 -9 12 100.942 46.542 8
 4 -9 -12 70.8175 34.138 9
 4 -9 -13 524.861 67.984 4
 -4 -9 13 462.731 62.1217 8
 4 -9 -14 269.483 51.344 4
 -4 -9 14 262.374 54.2608 8
 4 -9 -15 39.7489 34.5339 4
 -4 -9 15 24.8212 33.1001 8
 4 -9 -16 229.547 40.8726 4
 -4 -9 16 213.33 44.7721 8
 -4 -9 17 221.575 39.8893 8
 -4 -9 17 163.686 29.6484 7
 4 -9 -17 120.754 30.0245 4
 -4 -9 18 304.759 38.2825 8
 -4 -9 18 204.757 23.9465 7
 -4 -9 19 137.178 24.8004 8
 4 -10 17 35.5242 20.1388 5
 -4 10 17 27.2879 21.5616 10
 4 -10 16 248.854 36.1344 5
 -4 10 16 198.13 33.3031 10
 4 -10 15 744.487 49.7721 7
 -4 10 15 767.606 61.3828 10
 4 -10 14 539.188 48.5184 7
 4 -10 13 195.818 38.9535 7
 4 -10 12 536.39 58.291 7
 4 -10 11 143.89 46.5927 7
 4 -10 10 3052.96 147.079 7
 4 -10 10 2779.04 128.166 9
 4 -10 9 134.787 48.9788 7
 4 -10 9 67.7746 34.605 9
 4 -10 8 323.128 57.4441 7
 4 -10 8 421.121 55.9504 9
 4 -10 7 192.177 54.6521 7
 4 -10 7 217.633 45.2818 9
 4 -10 6 718.132 77.6388 7
 4 -10 6 777.533 72.8167 9
 4 -10 5 357.35 56.448 9
 4 -10 4 1769.82 113.228 7
 4 -10 4 1665.71 107.376 9
 4 -10 3 1051 80.1456 5
 4 -10 3 962.296 84.352 7
 4 -10 3 1081.26 87.595 9
 4 -10 2 2734.7 138.048 5
 4 -10 2 3219.35 152.437 7
 4 -10 2 2982.38 149.849 9
 4 -10 1 609.028 58.6881 5
 4 -10 1 604.417 67.0642 7
 4 -10 1 541.857 68.6551 9
 4 -10 0 5157.08 201.149 5
 4 -10 0 4765 205.392 7
 4 -10 0 5129.94 214.466 9
 4 -10 -1 469.863 58.9407 7
 4 -10 -2 2708.45 125.243 5
 4 -10 -2 2972.76 140.955 7
 4 -10 -2 2586.7 145.853 9
 4 -10 -3 992.015 79.07 7
 4 -10 -3 1134.85 89.941 9
 4 -10 -4 1806.49 104.689 7
 4 -10 -4 1720.28 113.074 9
 4 -10 -5 406.802 50.7989 7
 4 -10 -5 285.404 55.9966 9
 4 -10 -6 672.921 59.6974 7
 4 -10 -6 717.232 73.1328 9
 -4 -10 7 213.293 43.8397 8
 4 -10 -7 163.478 45.2612 9
 -4 -10 8 484.548 58.3351 8
 4 -10 -8 473.805 61.765 9
 -4 -10 9 166.067 45.3565 8
 4 -10 -9 141.534 43.562 9
 -4 -10 10 2882 144.061 8
 4 -10 -10 2981.26 139.004 9
 -4 -10 11 97.9412 44.2729 8
 4 -10 -11 132.207 36.4354 9
 4 -10 -12 560.847 68.1141 4
 -4 -10 12 448.883 58.202 8
 4 -10 -12 480.383 46.6951 9
 4 -10 -13 236.044 49.9768 4
 -4 -10 13 192.394 43.4819 8
 4 -10 -14 594.431 59.7472 4
 -4 -10 14 643.349 60.9651 8
 -4 -10 15 874.207 65.9402 8
 -4 -10 15 797.494 57.913 7
 4 -10 -15 911.891 65.5032 4
 -4 -10 16 179.386 35.8625 8
 -4 -10 16 218.268 31.0496 7
 4 -10 -16 195.181 32.8714 4
 -4 -10 17 38.6763 24.5536 8
 -4 -10 17 12.1578 16.5516 7
 4 -11 16 244.296 29.6007 5
 -4 11 16 153.213 23.3482 10
 4 -11 15 26.6885 24.7611 5
 4 -11 15 33.3102 17.5574 7
 -4 11 15 46.9841 20.6845 10
 4 -11 14 70.7823 25.6574 7
 -4 11 14 82.1212 27.0536 10
 4 -11 13 232.172 37.8911 7
 4 -11 12 168.207 39.1125 7
 4 -11 11 256.854 46.5874 7
 4 -11 10 957.19 75.1671 7
 4 -11 10 793.462 59.9434 9
 4 -11 9 473.186 60.3393 7
 4 -11 9 350.508 46.5652 9
 4 -11 8 481.519 63.6526 7
 4 -11 8 501.992 54.5929 9
 4 -11 7 483.856 65.9437 7
 4 -11 7 511.543 58.8589 9
 4 -11 6 87.1325 42.4272 9
 4 -11 5 962.924 77.385 5
 4 -11 5 1005.91 80.89 9
 4 -11 4 2490.48 132.809 5
 4 -11 4 2976 147.327 7
 4 -11 4 2836.56 143.999 9
 4 -11 3 943.671 74.4718 5
 4 -11 3 898.129 81.3785 7
 4 -11 3 888.398 80.0344 9
 4 -11 2 1895.81 104.896 5
 4 -11 2 1734.49 111.965 7
 4 -11 2 1969.54 119.514 9
 4 -11 1 3218.83 149.212 5
 4 -11 1 3744.06 164.798 7
 4 -11 1 3521.04 168.198 9
 4 -11 0 241.787 39.8596 5
 4 -11 0 189.613 49.1168 7
 4 -11 -1 3837.34 171.54 7
 4 -11 -2 1769.01 106.335 7
 4 -11 -2 1837.9 116.779 9
 4 -11 -3 837.763 71.4558 7
 4 -11 -3 938.846 84.983 9
 4 -11 -4 2767.38 131.838 7
 4 -11 -4 2713.68 145.518 9
 4 -11 -5 856.202 66.1788 7
 4 -11 -5 932.225 83.2954 9
 4 -11 -6 78.5993 43.6238 9
 4 -11 -7 527.841 62.744 9
 4 -11 -8 515.354 59.941 9
 -4 -11 9 405.104 49.2069 8
 4 -11 -9 426.017 51.6635 9
 -4 -11 10 973.543 71.6605 8
 4 -11 -10 850.178 66.685 9
 -4 -11 11 212.748 40.7294 8
 4 -11 -11 170.194 33.6011 9
 4 -11 -12 202.847 47.8658 4
 -4 -11 12 207.792 39.5926 8
 4 -11 -13 182.62 42.1802 4
 -4 -11 13 304.983 41.5172 8
 4 -11 -14 59.0541 31.3242 4
 -4 -11 14 64.8003 28.6709 8
 -4 -11 14 75.6509 29.5661 7
 4 -11 -15 29.5458 23.8389 4
 -4 -11 15 38.2897 25.0975 8
 -4 -11 15 41.9247 23.7395 7
 -4 -11 16 153.7 24.134 8
 -4 -11 16 241.165 26.5402 7
 4 -12 14 460.123 38.9049 5
 4 -12 14 410.266 32.4849 7
 -4 12 14 371.221 31.2634 10
 4 -12 13 97.5828 27.7285 5
 4 -12 13 54.9092 23.4295 7
 -4 12 13 74.0681 22.7783 10
 4 -12 12 -15.2691 26.5234 5
 4 -12 12 5.5919 26.3477 7
 4 -12 11 -9.99032 28.556 5
 4 -12 11 45.229 30.7709 7
 4 -12 10 173.748 37.3381 5
 4 -12 10 182.701 41.7289 7
 4 -12 10 91.4185 26.6328 9
 4 -12 9 148.198 35.8731 5
 4 -12 9 146.626 42.3386 7
 4 -12 9 132.13 33.2629 9
 4 -12 8 -3.81343 30.5052 5
 4 -12 8 48.8357 42.088 7
 4 -12 8 31.4146 31.2641 9
 4 -12 7 624.48 59.4624 5
 4 -12 7 851.189 68.5766 9
 4 -12 6 249.67 41.8663 5
 4 -12 6 365.854 53.1823 9
 4 -12 5 54.3792 31.8458 5
 4 -12 5 149.34 46.2885 7
 4 -12 5 89.5011 41.0865 9
 4 -12 4 497.306 54.0631 5
 4 -12 4 561.191 64.858 7
 4 -12 4 463.231 60.9139 9
 4 -12 3 382.619 47.5302 5
 4 -12 3 398.215 57.6288 7
 4 -12 3 429.765 59.5333 9
 4 -12 2 1114.02 74.2989 5
 4 -12 2 1228.14 88.8854 7
 4 -12 2 1241.4 92.3477 9
 4 -12 1 1497.03 86.1177 5
 4 -12 1 1760.91 104.887 7
 4 -12 1 1762.74 111.237 9
 4 -12 0 755.262 70.2228 7
 4 -12 -1 1614.04 99.0342 7
 4 -12 -2 1289.66 84.4012 7
 -4 -12 2 1178.52 72.1337 7
 4 -12 -2 1031.32 88.1205 9
 -4 -12 3 437.909 48.6592 7
 4 -12 -3 416.685 51.8159 7
 4 -12 -3 457.699 63.4431 9
 4 -12 -4 406.208 47.6982 7
 -4 -12 4 391.208 48.0724 7
 4 -12 -4 513.454 65.1111 9
 -4 -12 5 103.793 34.828 7
 4 -12 -5 180.397 49.7133 9
 -4 -12 6 335.928 46.6337 7
 4 -12 -6 360.996 54.0374 9
 -4 -12 7 777.952 63.6784 7
 4 -12 -7 724.003 66.3544 9
 -4 -12 8 41.1169 32.4717 7
 4 -12 -8 18.0306 32.4976 9
 -4 -12 9 145.851 38.2857 7
 4 -12 -9 157.087 36.104 9
 -4 -12 10 173.222 36.8944 7
 4 -12 -10 126.064 30.1545 9
 4 -12 -11 7.52529 31.4156 4
 -4 -12 11 17.5984 27.6416 7
 4 -12 -12 79.1395 34.1158 4
 -4 -12 12 10.6828 27.1406 7
 4 -12 -13 74.9435 30.1531 4
 -4 -12 14 540.246 41.756 7
 4 -12 -14 509.352 41.1214 4
 -4 -12 15 89.4686 19.8592 7
 4 -13 13 54.5309 16.386 5
 4 -13 12 309.453 30.8316 5
 4 -13 12 249.443 30.3052 7
 4 -13 11 287.194 31.8025 5
 4 -13 11 263.175 35.9138 7
 -4 13 11 244.104 27.5806 10
 4 -13 10 170.739 29.9665 5
 4 -13 10 169.384 33.3279 7
 4 -13 9 69.2084 24.8459 5
 4 -13 9 93.6532 34.2798 7
 4 -13 9 33.2103 23.2368 9
 4 -13 8 11.61 24.0702 5
 4 -13 8 22.7752 27.961 9
 4 -13 7 287.22 38.6842 5
 4 -13 7 353.767 44.3166 9
 4 -13 6 160.807 32.447 5
 4 -13 6 190.694 40.9982 7
 4 -13 6 189.225 40.5262 9
 4 -13 5 575.145 50.0482 5
 4 -13 5 593.429 59.2149 7
 4 -13 5 618.226 59.7611 9
 4 -13 4 327.645 50.1783 7
 4 -13 4 307.855 49.856 9
 4 -13 3 290.949 48.5053 7
 4 -13 3 317.972 51.8263 9
 4 -13 2 53.5032 36.6845 7
 4 -13 2 160.785 46.1842 9
 4 -13 1 71.7115 36.9088 7
 4 -13 1 25.1137 42.5288 9
 4 -13 0 279.294 46.643 7
 4 -13 -1 77.3819 35.4822 7
 4 -13 -1 117.8 43.1955 9
 4 -13 -2 59.0682 30.3047 7
 4 -13 -2 74.9624 40.7342 9
 -4 -13 3 248.475 35.593 7
 4 -13 -3 294.749 52.9708 9
 -4 -13 4 282.171 37.0941 7
 4 -13 -4 296.748 49.4066 9
 -4 -13 5 610.159 50.8099 7
 4 -13 -5 523.001 55.9807 9
 -4 -13 6 190.26 36.2616 7
 4 -13 -6 140.237 37.6585 9
 -4 -13 7 302.044 40.471 7
 4 -13 -7 305.483 43.5797 9
 -4 -13 8 -5.53076 26.617 7
 4 -13 -8 38.9373 27.9837 9
 -4 -13 9 68.3264 29.3426 7
 4 -13 -9 70.2096 24.521 9
 4 -13 -10 226.963 40.0612 4
 -4 -13 10 268.885 35.0715 7
 4 -13 -11 230.034 37.1867 4
 -4 -13 11 249.852 32.9591 7
 4 -13 -12 298.998 34.1674 4
 -4 -13 12 305.624 31.6828 7
 -4 -13 13 67.2946 19.3305 7
 4 -14 10 273.678 29.9621 7
 4 -14 8 12.0177 15.0112 5
 4 -14 8 21.6145 19.2056 9
 4 -14 7 16.0189 25.2936 7
 4 -14 7 -4.77069 22.9564 9
 4 -14 6 351.918 41.1377 7
 4 -14 6 267.858 37.3337 9
 4 -14 5 359.601 43.1607 7
 4 -14 5 356.835 43.707 9
 4 -14 4 361.315 43.4192 7
 4 -14 4 376.495 45.6029 9
 4 -14 3 93.522 31.2911 7
 4 -14 3 78.6294 33.0485 9
 4 -14 2 47.9449 29.0054 7
 4 -14 2 23.6086 32.9725 9
 4 -14 1 14.6246 26.3534 7
 4 -14 0 339.667 40.3659 7
 4 -14 -1 46.1241 25.0806 7
 4 -14 -1 62.2572 33.8279 9
 4 -14 -2 27.1854 32.3735 9
 4 -14 -3 92.0774 35.2941 9
 4 -14 -4 417.936 47.1805 9
 4 -14 -5 398.098 44.9735 9
 -4 -14 6 273.414 31.0701 7
 4 -14 -6 262.957 36.3217 9
 -4 -14 7 43.3409 20.7076 7
 4 -14 -7 78.5491 24.0822 9
 -4 -14 8 30.1193 19.6579 7
 4 -14 -9 71.7635 27.4733 4
 -4 -14 9 43.5016 18.5275 7
 4 -14 -10 208.602 28.7974 4
 -4 -14 10 254.744 24.6516 7
 4 -15 7 22.6874 16.5444 7
 4 -15 6 339.857 30.9586 7
 4 -15 6 299.606 28.4923 9
 4 -15 5 929.394 52.0627 7
 4 -15 5 892.792 52.5668 9
 4 -15 4 265.841 29.2891 7
 4 -15 4 271.362 32.1665 9
 4 -15 3 81.6344 22.4333 7
 4 -15 3 86.5688 26.568 9
 4 -15 2 65.9231 21.6466 7
 4 -15 2 92.8968 27.5271 9
 4 -15 1 64.4646 19.1192 7
 4 -15 0 279.891 36.4676 9
 4 -15 -1 129.638 28.5352 9
 4 -15 -2 77.2207 25.4879 9
 4 -15 -3 106.931 26.1882 9
 -4 -15 3 51.1006 18.784 9
 4 -15 -4 253.917 30.8143 9
 4 -15 -5 878.455 49.07 9
 5 0 0 48.1985 26.4969 7
 5 0 0 -23.1358 42.2971 1
 -5 0 0 42.3984 45.1497 1
 5 0 0 5.79794 23.5357 9
 5 0 -1 2487.87 191.525 1
 5 0 1 2267.48 170.412 1
 5 0 -1 2180.33 104.778 7
 5 0 1 2245.27 105.316 7
 -5 0 1 2025.6 168.128 1
 5 0 -1 2368.91 104.837 4
 -5 0 -1 2043.1 158.009 1
 5 0 1 2305.58 102.959 9
 5 0 -1 2111.2 104.375 9
 5 0 -2 6737.73 360.473 1
 5 0 2 6978.3 245.252 5
 5 0 2 7026.54 330.805 1
 -5 0 2 6927.5 354.609 1
 5 0 -2 7085.64 246.902 7
 5 0 2 7089.36 245.005 7
 5 0 -2 7011.67 248.049 4
 -5 0 -2 6950.47 336.016 2
 5 0 2 7140.67 239.497 9
 5 0 -2 7185.42 248.956 9
 -5 0 -2 7226.57 331.751 1
 5 0 3 -15.3493 20.7826 5
 -5 0 3 -27.3044 49.9146 1
 5 0 -3 50.9798 26.6012 7
 5 0 3 -11.4986 21.5761 7
 5 0 -3 14.0342 54.854 1
 5 0 -3 -6.70454 26.2054 9
 -5 0 -3 21.6181 31.6863 2
 5 0 -3 -6.90864 26.7913 4
 5 0 4 49.8413 23.5823 5
 5 0 4 5.61744 20.7258 7
 5 0 -4 6.99698 25.3567 9
 -5 0 -4 10.8046 29.8652 2
 5 0 -4 7.47453 27.0868 4
 5 0 5 7605.88 266.162 5
 5 0 5 7627.91 259.076 7
 5 0 -5 8181.77 281.985 4
 5 0 -5 7829.58 274.707 9
 -5 0 -5 6955.62 350.816 2
 5 0 6 4112.6 164.369 5
 5 0 -6 4193.26 168.517 7
 5 0 -6 4131.56 179.19 4
 5 0 7 747.039 58.4705 5
 5 0 -7 869.085 75.2046 4
 5 0 8 19539.6 581.455 5
 5 0 -8 18554.7 590.813 9
 5 0 -8 18089.9 579.329 6
 5 0 -9 191.43 36.875 6
 5 0 9 246.273 35.4402 5
 5 0 -9 219.201 44.9995 9
 5 0 -9 264.376 55.2351 4
 5 0 -10 1115.31 84.3377 9
 5 0 -10 1126.74 75.185 6
 5 0 -11 447.871 48.9798 6
 -5 0 11 363.483 47.5677 10
 5 0 -11 429.199 57.2005 9
 5 0 -12 3140.08 162.833 4
 5 0 -12 2859.26 141.824 9
 -5 0 12 2816.28 136.516 10
 5 0 -12 2788.01 130.471 6
 -5 0 13 420.597 52.3265 10
 5 0 -13 378.873 55.3551 9
 5 0 -13 308.73 62.2539 4
 5 0 -13 320.456 44.3096 6
 5 0 -14 1212.68 100.2 4
 -5 0 14 1089.06 81.0488 10
 5 0 -14 1122.72 83.0959 9
 5 0 -14 1195.6 75.1731 6
 -5 0 15 248.096 43.6865 10
 5 0 -15 260.591 60.2029 4
 5 0 -15 216.594 38.6434 6
 -5 0 16 66.8701 35.7333 10
 5 0 -16 110.094 47.0091 4
 5 0 -16 84.838 26.2526 6
 -5 0 17 12.8258 30.4176 10
 5 0 -17 62.0158 41.6965 4
 5 0 -17 10.8697 20.7455 6
 -5 0 18 126.271 36.6776 10
 5 0 -18 66.2328 36.2785 4
 -5 0 19 24.4618 27.3259 10
 5 0 -19 23.6974 30.1447 4
 -5 0 20 99.2148 28.2217 10
 5 0 -20 100.786 26.3209 4
 -5 0 21 -26.2638 19.0228 10
 -5 1 21 53.7379 21.3476 10
 -5 1 20 42.2731 24.9353 10
 5 1 -20 96.9674 25.8974 4
 -5 1 19 200.34 37.4983 10
 5 1 -19 162.742 34.4063 4
 5 -1 18 195.521 37.257 10
 -5 1 18 278.284 43.8191 10
 5 1 -18 227.152 45.9848 4
 -5 1 17 230.918 44.5587 10
 5 -1 17 145.317 39.0855 10
 5 1 -17 154.318 44.6167 4
 5 1 -17 215.895 32.2691 6
 5 -1 16 61.9552 36.1692 10
 -5 1 16 150.484 42.1205 10
 5 1 -16 67.0976 43.7575 4
 5 1 -16 102.059 28.9496 6
 5 -1 15 450.33 58.011 10
 -5 1 15 441.428 57.5605 10
 5 1 -15 356.256 63.1023 4
 5 1 -15 424.287 47.193 6
 5 -1 14 541.462 63.1098 10
 -5 1 14 422.314 57.0128 10
 5 1 -14 508.417 72.4872 4
 5 1 -14 422.842 48.0799 6
 5 -1 13 82.9688 38.0438 10
 -5 1 13 159.317 40.457 10
 5 1 -13 172.615 45.5194 9
 5 1 -13 159.516 55.7984 4
 5 1 -13 134.818 35.2726 6
 5 -1 12 711.584 58.24 5
 5 -1 12 741.602 69.4858 10
 -5 1 12 750.757 67.9726 10
 5 1 -12 811.212 72.2323 9
 5 1 -12 624.169 58.127 6
 5 1 -12 890.922 88.9774 4
 5 -1 11 4673.7 205.189 10
 5 1 -11 4937.36 209.247 9
 5 1 -11 5244.11 200.777 6
 5 -1 10 7678.09 260.256 5
 5 -1 10 6836.7 261.87 10
 5 1 -10 7010.19 265.934 9
 5 1 -10 6933.7 254.222 6
 5 -1 9 2324.88 114.749 5
 5 -1 9 2223.88 115.43 10
 5 1 -9 2564.52 136.3 4
 5 1 -9 2100.06 118.408 9
 5 1 -9 2357.53 113.639 6
 5 -1 8 1966.28 101.695 5
 5 1 -8 1822.73 105.689 9
 5 -1 8 1747.9 98.4655 10
 5 1 -8 1873.47 99.2517 6
 5 -1 7 1045.75 69.7473 5
 5 -1 7 1107.51 64.9219 7
 5 -1 7 873.587 64.9511 10
 5 1 -7 1062.86 82.2261 4
 5 1 -7 940.875 68.3769 6
 5 -1 6 238.925 36.4324 5
 5 -1 6 191.106 32.1817 7
 5 1 -6 261.112 45.9929 9
 5 1 -6 201.068 41.6177 4
 5 -1 5 16.5171 23.0659 5
 5 -1 5 30.1421 23.0176 7
 5 1 -5 47.1777 30.1005 9
 5 1 -5 27.9315 30.958 4
 5 -1 4 1824.8 95.3169 5
 5 1 -4 1993.66 100.497 7
 5 -1 4 2036.07 97.9383 7
 5 1 -4 1928.59 104.182 4
 5 1 -4 2073.61 104.697 9
 5 -1 3 3093.24 135.25 5
 5 1 -3 3226.73 136.936 7
 5 -1 3 3326.15 136.713 7
 5 1 -3 3140.32 138.945 4
 5 1 -3 3278.02 139.106 9
 5 -1 3 3181.17 128.491 9
 5 -1 2 1796.27 92.302 5
 5 1 -2 1787.81 93.5451 7
 5 -1 2 1904.23 95.2753 7
 5 -1 2 1905.1 159.08 1
 -5 1 2 2254.69 182.174 1
 5 1 -2 1889.77 95.3355 4
 5 1 -2 1909.49 95.7014 9
 5 -1 2 1744.74 88.5636 9
 5 1 -2 1868.2 166.195 1
 5 -1 1 1378.33 79.6444 5
 5 1 -1 1443.99 80.4786 7
 5 -1 1 1630.09 148.462 1
 5 -1 1 1492.62 81.9377 7
 5 1 -1 1456.12 78.4137 4
 -5 1 1 1599.29 148.636 1
 -5 -1 -1 1423.46 126.287 1
 5 1 -1 1368.92 136.938 1
 5 1 -1 1408.28 79.5054 9
 5 -1 1 1447.08 78.616 9
 -5 1 0 263.288 65.8598 1
 5 -1 0 368.228 37.1262 4
 5 -1 0 344.89 40.9768 5
 5 1 0 339.956 41.3177 7
 5 -1 0 312.182 40.9224 7
 5 1 0 258.828 68.9025 1
 -5 -1 0 303.032 67.5634 1
 5 1 0 298.775 38.1024 9
 5 -1 0 346.259 41.9516 9
 5 -1 0 344.099 79.2725 1
 -5 -1 1 1328.68 131.458 1
 5 -1 -1 1605.71 152.86 1
 5 1 1 1417.22 78.0239 7
 5 -1 -1 1478.83 82.4269 7
 5 -1 -1 1451.84 78.6764 4
 -5 1 -1 1277.56 129.697 2
 5 1 1 1440.61 77.1689 9
 5 -1 -1 1480.63 83.1031 9
 -5 1 -1 1512.12 139.029 1
 5 1 1 1408.12 127.844 1
 -5 -1 2 1611.61 154.551 1
 5 -1 -2 1820.25 168.868 1
 -5 1 -2 1556.4 142.269 1
 5 1 2 1966.63 91.6344 7
 5 -1 -2 1757.71 93.8421 7
 5 -1 -2 1768.73 94.4625 4
 5 1 2 1933.08 87.8974 9
 -5 1 -2 1867.36 154.224 2
 5 -1 -2 1859.12 97.1395 9
 5 1 3 3374.3 135.082 7
 -5 1 -3 3381.92 210.991 1
 5 -1 -3 3386.35 145.294 4
 5 -1 -3 3448.3 145.853 9
 -5 -1 3 3185.12 227.394 1
 5 1 4 1901.21 89.6259 7
 5 -1 -4 1873.57 103.935 4
 5 -1 -4 1967.47 103.043 9
 5 -1 -5 64.9623 35.9455 4
 5 1 5 9.00228 20.5594 5
 5 -1 -5 25.7231 30.4915 9
 5 -1 -6 242.061 44.5157 4
 5 1 6 186.608 30.3209 5
 5 -1 -6 255.755 39.801 7
 5 1 7 1077.78 65.5344 5
 5 -1 -7 988.479 71.3235 7
 5 -1 -7 1002.05 80.8213 4
 5 -1 -7 894.889 72.8773 9
 5 -1 -8 1804.02 113.139 4
 5 -1 -8 1826.47 106.024 9
 5 -1 -9 2499.71 137.286 4
 5 -1 -9 2314.09 123.866 9
 5 -1 -9 2395.08 115.5 6
 -5 -1 10 6852.33 244.85 10
 5 -1 -10 6882.24 260.153 9
 5 -1 -10 6920.73 248.345 6
 -5 -1 11 4490.88 184.615 10
 5 -1 -11 4815.25 199.576 9
 5 -1 -11 4958.18 189.591 6
 -5 -1 12 650.444 58.5868 10
 5 -1 -12 829.54 74.8638 9
 5 -1 -12 757.761 61.1031 6
 5 -1 -12 751.401 84.7675 4
 5 -1 -13 193.01 43.3401 9
 5 -1 -13 148.917 58.0885 4
 5 -1 -13 163.604 35.9911 6
 -5 -1 14 453.959 53.9429 10
 5 -1 -14 471.908 57.1145 9
 5 -1 -14 496.772 71.1658 4
 5 -1 -14 489.714 50.185 6
 -5 -1 15 470.157 55.1014 10
 5 -1 -15 496.635 55.0053 9
 5 -1 -15 468.123 68.9903 4
 5 -1 -15 535.023 49.9599 6
 -5 -1 16 130.512 36.9695 10
 5 -1 -16 94.8918 51.6375 4
 5 -1 -16 137.481 29.5071 6
 -5 -1 17 128.796 34.9736 10
 5 -1 -17 177.544 46.3599 4
 -5 -1 18 214.899 39.7557 10
 5 -1 -18 199.797 43.8142 4
 -5 -1 19 126.339 30.7653 10
 5 -1 -19 151.964 36.0487 4
 5 -1 -20 72.0763 25.5508 4
 -5 -1 21 85.3304 24.4918 8
 -5 2 21 14.0863 18.6412 10
 -5 2 20 60.0088 25.9263 10
 5 2 -20 35.5812 23.5598 4
 -5 2 19 543.81 53.1071 10
 5 2 -19 433.667 47.3539 4
 5 -2 19 570.233 51.784 10
 5 -2 18 62.767 32.5323 10
 -5 2 18 48.0885 33.303 10
 5 2 -18 156.845 40.4304 4
 5 -2 17 66.6081 35.7924 10
 -5 2 17 69.4865 35.3343 10
 5 2 -17 99.4892 43.589 4
 5 2 -17 105.577 27.9881 6
 5 -2 16 497.991 61.5213 10
 -5 2 16 443.926 57.1929 10
 5 2 -16 601.662 69.0782 4
 5 2 -16 551.817 49.8972 6
 5 -2 15 549.867 65.5294 10
 -5 2 15 438.207 57.6934 10
 5 2 -15 547.37 70.4929 4
 5 2 -15 559.541 52.8458 6
 5 -2 14 340.197 57.3882 10
 -5 2 14 318.148 51.6602 10
 5 2 -14 194.751 57.5816 4
 5 2 -14 283.347 42.375 6
 5 -2 13 1286.52 79.9081 5
 5 2 -13 1095.11 96.8313 4
 5 -2 13 1275.91 94.5228 10
 -5 2 13 1134.08 86.4683 10
 5 2 -13 1072.79 76.8419 6
 5 -2 12 713.24 61.9167 5
 5 -2 12 747.108 74.0222 10
 5 2 -12 883.668 76.0199 9
 5 2 -12 712.946 62.3169 6
 5 2 -12 753.231 83.5974 4
 5 -2 11 3789.4 157.794 5
 5 -2 11 3458.27 165.239 10
 5 2 -11 3229.85 158.038 9
 5 2 -11 3226.68 147.539 6
 5 2 -10 507.509 54.8104 6
 5 -2 10 510.08 54.9538 5
 5 -2 10 475.545 58.5842 10
 5 2 -10 635.509 65.3318 9
 5 -2 9 854.046 65.9 5
 5 2 -9 657.022 65.1492 9
 5 2 -9 775.871 62.1106 6
 5 2 -9 789.528 76.8723 4
 5 -2 9 683.381 65.7085 10
 5 -2 8 1401.66 85.4105 5
 5 -2 8 1373.72 78.2013 7
 5 -2 8 1248.01 85.6562 10
 5 2 -8 1432.85 98.5863 4
 5 2 -8 1361.67 90.3975 9
 5 -2 7 3822.82 160.261 5
 5 -2 7 4058.16 155.79 7
 5 -2 7 3654.49 162.065 10
 5 2 -7 3605.93 169.912 4
 5 -2 6 873.187 64.1658 5
 5 -2 6 888.051 63.0273 7
 5 2 -6 825.356 71.5155 4
 5 2 -6 754.292 63.936 9
 5 2 -6 790.374 61.8405 6
 5 -2 5 2770.08 128.817 5
 5 -2 5 3010.85 130.127 7
 5 2 -5 3092.16 140.09 4
 5 2 -5 3004.6 135.869 9
 5 2 -5 2743.28 125.923 6
 5 -2 4 2258.66 108.207 5
 5 -2 4 2239.14 108.721 7
 5 2 -4 2408.92 116.032 4
 5 2 -4 2355.9 113.1 9
 5 -2 4 2118.4 99.9975 9
 5 -2 3 1044.57 68.1212 5
 5 -2 3 998.564 67.8498 7
 5 2 -3 1004.19 69.8209 4
 5 2 -3 965.212 68.8681 9
 5 -2 3 988.731 63.275 9
 5 -2 2 5407.01 200.068 5
 5 -2 2 5643.99 199.722 9
 5 -2 2 5338.09 200.482 7
 5 -2 2 5702.82 309.736 1
 5 2 -2 5153.54 199.434 4
 5 2 -2 5411.72 201.305 9
 5 -2 1 2564.64 119.073 5
 5 -2 1 2838.31 123.104 7
 5 -2 1 2553.33 200.548 1
 5 2 -1 2552.36 115.764 4
 -5 2 1 2699.63 205.605 1
 5 2 -1 2640.52 117.954 9
 5 -2 1 2757.36 121.493 9
 5 -2 0 -13.5363 49.4923 1
 5 -2 0 31.2171 21.4834 4
 5 -2 0 16.0968 23.7531 5
 5 2 0 11.6202 24.422 7
 5 -2 0 25.8089 28.5486 7
 -5 2 0 12.6441 40.9793 1
 5 2 0 -5.70681 23.8253 9
 5 -2 0 16.3675 26.1851 9
 -5 -2 1 2671.78 188.246 1
 -5 2 -1 2656.41 198.879 1
 5 2 1 2788.68 118.266 7
 5 -2 -1 2673.78 121.988 7
 5 -2 -1 3007.64 220.106 1
 5 -2 -1 2726.34 121.568 4
 5 2 1 2623.3 114.164 9
 5 -2 -1 2732.7 124.501 9
 5 2 2 5519.64 195.494 7
 -5 2 -2 5023.34 286.559 1
 5 -2 -2 5828.54 207.962 4
 5 2 2 5188.34 190.94 9
 5 -2 -2 5551.82 207.439 9
 -5 -2 2 5309.23 293.18 1
 5 2 3 950.702 59.0245 7
 5 -2 -3 885.375 69.3355 4
 5 -2 -3 1020.9 71.5999 9
 -5 -2 3 1121.8 129.445 1
 5 2 4 2293.34 98.7893 7
 5 -2 -4 2214.71 109.218 7
 5 -2 -4 2355.3 118.638 4
 5 -2 -4 2139.92 111.761 9
 5 -2 -5 2870.07 132.177 7
 5 -2 -5 3071.99 142.854 4
 5 -2 -6 894.589 67.5391 7
 5 -2 -6 842.555 72.1518 4
 5 -2 -7 3763.57 157.854 7
 5 -2 -7 3915.19 172.79 4
 5 -2 -7 3539.98 160.445 9
 5 -2 -8 1342.11 85.4722 7
 5 -2 -8 1346.05 96.2256 4
 5 -2 -8 1305.59 87.9074 9
 5 -2 -9 581.458 71.3095 4
 5 -2 -9 755.484 68.9543 9
 5 -2 -9 720.983 58.9573 6
 5 -2 -10 572.859 54.1305 6
 5 -2 -10 590.222 63.4247 9
 5 -2 -11 3318.52 157.494 9
 5 -2 -11 3439.49 146.589 6
 5 -2 -12 809.325 74.2867 9
 5 -2 -12 831.252 62.8995 6
 5 -2 -12 723.104 84.3916 4
 5 -2 -13 1247.23 103.427 4
 5 -2 -13 1150.78 84.0508 9
 5 -2 -13 1086.27 72.9415 6
 -5 -2 14 317.208 43.8523 10
 5 -2 -14 324.472 49.0645 9
 5 -2 -14 411.421 68.161 4
 5 -2 -14 370.056 43.0779 6
 -5 -2 15 425.823 50.0315 10
 5 -2 -15 549.609 55.8661 9
 5 -2 -15 477.398 67.3852 4
 5 -2 -15 507.472 47.1689 6
 -5 -2 16 497.794 51.4183 10
 5 -2 -16 552.777 52.4492 9
 5 -2 -16 566.203 68.4338 4
 -5 -2 17 68.7819 30.0728 10
 5 -2 -17 61.8354 40.0255 4
 5 -2 -18 205.296 45.9277 4
 5 -2 -19 493.355 49.927 4
 5 -2 -20 52.4408 23.454 4
 -5 -2 21 4.56913 21.5285 8
 -5 3 21 11.3143 18.7649 10
 -5 3 20 287.57 37.0079 10
 -5 3 19 27.7293 29.1364 10
 5 3 -19 -6.05202 27.4216 4
 5 -3 18 499.202 57.8955 10
 -5 3 18 489.757 54.5305 10
 5 3 -18 543.948 56.3281 4
 5 -3 17 133.448 42.9522 10
 -5 3 17 206.275 44.1314 10
 5 3 -17 208.309 45.5587 4
 5 -3 16 617.693 69.8946 10
 -5 3 16 570.491 64.4633 10
 5 3 -16 628.49 69.0318 4
 5 3 -16 529.088 50.0773 6
 5 -3 15 383.952 45.0715 5
 5 -3 15 433.243 63.22 10
 -5 3 15 540.608 63.426 10
 5 3 -15 550.312 67.5172 4
 5 3 -15 437.119 49.4023 6
 5 -3 14 754.749 63.1112 5
 -5 3 14 844.631 76.8054 10
 5 -3 14 785.8 80.5622 10
 5 3 -14 859.844 84.492 4
 5 3 -14 870.585 67.4268 6
 5 -3 13 1699.4 97.6339 5
 5 3 -13 1709.12 115.307 4
 5 -3 13 1620.01 112.626 10
 5 -3 12 3298.15 153.139 5
 5 3 -12 3482.84 173.858 4
 5 -3 12 3346.17 169.905 10
 5 3 -12 3443.48 150.051 6
 5 -3 11 1070.41 79.4518 5
 5 -3 11 954.762 83.508 10
 5 3 -11 950.092 72.1404 6
 5 -3 10 115.094 35.6982 5
 5 -3 10 171.901 47.5595 10
 5 3 -10 52.4813 32.8818 6
 5 -3 9 2435.48 124.642 5
 5 -3 9 2369.78 112.94 7
 5 -3 9 2280.47 129.18 10
 5 3 -9 2488.56 137.253 4
 5 3 -9 2504.41 128.707 9
 5 -3 8 447.305 51.7523 5
 5 -3 8 381.651 52.6269 10
 5 -3 8 336.142 43.7865 7
 5 3 -8 443.859 61.1781 4
 5 -3 7 2511.71 125.577 5
 5 -3 7 2734.22 124.959 7
 5 3 -7 2689.45 139.879 4
 5 3 -7 2683.99 124.193 6
 5 -3 6 1258.09 82.9629 5
 5 -3 6 1382 84.5291 7
 5 3 -6 1379.02 87.6935 9
 5 3 -6 1445.42 83.6038 6
 5 3 -5 9.76565 24.2394 6
 5 -3 5 21.4358 25.1882 5
 5 -3 5 63.5722 30.2951 7
 5 3 -5 48.6683 30.178 9
 5 3 -5 24.8292 30.5407 4
 5 3 -4 392.08 43.3702 6
 5 -3 4 360.106 43.7888 5
 5 -3 4 520.352 51.3335 7
 5 3 -4 484.905 51.8298 4
 5 3 -4 421.701 48.4799 9
 5 -3 4 433.292 42.4238 9
 5 3 -3 252.821 35.7858 6
 5 -3 3 294.711 40.0452 5
 5 -3 3 350.733 43.9599 7
 5 3 -3 371.722 44.9685 4
 5 3 -3 283.097 41.1275 9
 5 -3 3 278.906 38.4217 9
 5 -3 2 676.175 56.5779 5
 5 -3 2 797.02 61.035 7
 5 3 -2 659.539 55.7702 4
 5 3 -2 762.538 58.354 9
 5 -3 2 794.942 60.1473 9
 5 -3 1 4231.47 170.045 7
 5 3 -1 4318.77 165.998 4
 5 3 -1 4360.24 168.677 9
 5 -3 1 4250.84 170.999 9
 5 -3 0 1019.59 68.4882 7
 5 3 0 1030.35 61.3682 4
 5 -3 0 1027.27 67.1683 4
 5 3 0 901.798 62.1077 9
 5 -3 0 1157.69 73.6533 9
 5 -3 -1 4197.93 169.889 5
 5 -3 -1 4480.5 173.47 4
 5 3 1 4544.22 163.785 9
 5 -3 -1 4457.98 175.304 9
 5 -3 -2 778.609 58.0633 5
 5 -3 -2 662.879 59.0658 4
 5 3 2 587.199 46.7403 9
 5 -3 -2 657.256 56.7487 9
 5 -3 -3 334.445 46.1331 4
 5 -3 -3 216.677 37.5148 7
 -5 -3 3 286.884 76.8662 1
 5 -3 -3 337.746 45.506 9
 5 -3 -4 400.871 51.9614 4
 5 -3 -4 403.843 48.4752 7
 5 -3 -5 -4.28378 31.6037 4
 5 -3 -5 21.529 31.7506 7
 5 -3 -6 1424.45 87.1038 7
 5 -3 -6 1363.78 89.1817 9
 5 -3 -7 2559.99 124.629 7
 5 -3 -7 2741.06 139.14 4
 5 -3 -7 2532.06 128.969 9
 5 -3 -8 399.416 61.2547 4
 5 -3 -8 499.671 54.0109 7
 5 -3 -8 322.261 51.1545 9
 5 -3 -9 2543.81 124.114 7
 5 -3 -9 2488.65 137.838 4
 5 -3 -9 2502.34 129.457 9
 5 -3 -10 103.422 32.6011 6
 5 -3 -10 89.4308 41.3115 9
 5 -3 -11 921.305 78.7668 9
 5 -3 -11 980.962 68.679 6
 5 -3 -12 3563.44 180.897 4
 5 -3 -12 3486.76 163.55 9
 5 -3 -12 3835.5 154.046 6
 5 -3 -13 1786.72 106.216 9
 5 -3 -13 1807.5 124.071 4
 5 -3 -13 1724.98 93.1483 6
 5 -3 -14 845.429 70.8697 9
 5 -3 -14 986.025 90.5257 4
 5 -3 -15 501.868 53.0184 9
 5 -3 -15 506.014 70.0408 4
 5 -3 -16 553.415 51.4724 9
 5 -3 -16 756.385 78.1359 4
 5 -3 -17 259.514 52.5282 4
 5 -3 -18 546.854 56.9809 4
 5 -3 -19 59.7551 29.5238 4
 -5 -3 20 323.18 39.7554 8
 5 -3 -20 270.029 31.1753 4
 -5 -3 21 -4.40987 20.6661 8
 -5 4 21 61.0284 20.2199 10
 -5 4 20 22.0823 22.895 10
 -5 4 19 273.005 41.085 10
 5 -4 18 69.232 36.9221 10
 -5 4 18 64.7838 33.1664 10
 5 4 -18 94.5106 33.2311 4
 5 4 -17 1096.84 80.7206 4
 5 -4 17 974.168 82.2278 10
 -5 4 17 1001.96 76.774 10
 5 -4 16 491.059 48.919 5
 5 -4 16 638.429 71.4689 10
 -5 4 16 612.564 64.6378 10
 5 4 -16 612.192 67.6736 4
 5 4 -16 546.566 52.194 6
 5 -4 15 827.574 63.8124 5
 5 -4 15 820.955 83.5022 10
 -5 4 15 654.162 69.1674 10
 5 4 -15 772.018 76.0346 4
 5 4 -15 679.643 59.0068 6
 5 -4 14 143.687 38.698 5
 5 -4 14 166.756 53.1785 10
 5 4 -14 132.146 51.0372 4
 5 4 -14 150.663 36.8279 6
 5 -4 13 392.791 53.1935 5
 5 4 -13 419.686 66.4308 4
 5 -4 13 359.893 62.016 10
 5 4 -13 309.823 46.0843 6
 5 -4 12 1056.77 91.3244 10
 5 4 -12 877.21 88.7385 4
 5 4 -12 878.365 70.9904 6
 5 -4 11 806.494 81.7226 10
 5 -4 10 3201.12 139.233 7
 5 -4 10 3037.53 161.36 10
 5 -4 9 430.823 49.6151 7
 5 4 -9 447.461 67.7579 4
 5 -4 9 393.847 57.8044 10
 5 4 -9 456.935 55.4121 6
 5 -4 8 3447.59 145.914 7
 5 4 -8 3166.33 157.613 4
 5 -4 8 3089.27 157.061 10
 5 4 -8 3003.1 138.782 6
 5 4 -7 142.877 33.771 6
 5 -4 7 121.064 35.2948 7
 5 4 -7 181.041 48.5425 4
 5 -4 6 6195.16 234.507 5
 5 -4 6 6110.21 232.951 7
 5 4 -6 6491.07 245.931 4
 5 4 -6 6299.06 228.018 6
 5 4 -5 13.0942 23.9705 6
 5 -4 5 49.285 28.4831 5
 5 -4 5 89.4557 33.6028 7
 5 4 -5 46.8038 35.7879 4
 5 4 -5 73.5932 31.9165 9
 5 -4 5 37.3808 25.1323 9
 5 4 -4 308.988 39.1001 6
 5 -4 4 220.754 40.0216 5
 5 -4 4 328.876 44.4553 7
 5 4 -4 331.404 47.3089 4
 5 4 -4 322.211 44.0034 9
 5 -4 4 391.5 44.2431 9
 5 -4 3 2083.28 107.465 7
 5 4 -3 2014 107.92 4
 5 4 -3 2163.37 107.88 9
 5 -4 3 2164.18 106.504 9
 5 4 -3 2021.77 99.7004 6
 5 -4 2 717.218 58.9746 7
 5 4 -2 687.586 56.5226 4
 5 4 -2 757.567 59.5872 9
 5 -4 2 717.497 60.6177 9
 5 4 -2 635.761 50.9115 6
 5 -4 1 2212.94 108.755 5
 5 -4 1 2102.92 106.739 7
 5 4 -1 2046.31 101.489 4
 5 -4 1 2064.83 107.285 9
 5 4 -1 2224.06 100.342 6
 5 4 0 83.6276 24.7068 6
 5 -4 0 99.0036 30.2181 5
 5 -4 0 122.193 32.8116 7
 5 4 0 88.4379 24.4258 4
 5 -4 0 47.1086 30.5569 9
 5 -4 -1 2049.43 106.59 5
 5 -4 -1 2136.31 109.066 9
 5 4 1 2127.51 95.8599 6
 5 -4 -2 743.861 60.0659 5
 5 -4 -2 762.45 61.1149 7
 5 -4 -2 728.777 62.0633 9
 5 -4 -3 2159.14 110.681 7
 5 -4 -3 2311.92 115.378 9
 5 -4 -4 296.484 44.2923 7
 5 -4 -5 18.6455 29.3827 7
 5 -4 -6 6252.5 230.343 7
 5 -4 -6 6173.3 242.454 4
 5 -4 -6 5897.98 232.746 9
 5 -4 -7 276.234 51.4588 4
 5 -4 -7 151.91 39.9664 7
 5 -4 -7 166.363 43.8313 9
 5 -4 -8 3219.23 146.947 7
 5 -4 -8 3448.58 164.168 4
 5 -4 -8 3308.01 154.332 9
 5 -4 -9 391.33 65.1539 4
 5 -4 -9 466.038 53.2033 7
 5 -4 -9 416.048 57.5855 9
 5 -4 -10 3260.69 157.615 9
 5 -4 -10 3503.86 147.032 6
 5 -4 -11 729.172 85.9281 4
 5 -4 -11 706.463 70.6502 9
 5 -4 -11 811.652 61.8352 6
 5 -4 -12 1060.81 96.9439 4
 5 -4 -12 1029.92 81.8707 9
 5 -4 -12 1014.55 67.8998 6
 5 -4 -13 506.049 72.7476 4
 5 -4 -13 441.037 54.9677 9
 5 -4 -14 182.664 41.6557 9
 5 -4 -14 112.913 51.3425 4
 5 -4 -15 804.249 64.3311 9
 5 -4 -15 793.528 83.5602 4
 5 -4 -16 489.022 66.1125 4
 5 -4 -17 1222.56 88.8302 4
 5 -4 -18 78.3742 36.5339 4
 -5 -4 19 290.461 42.7931 8
 5 -4 -19 243.362 36.6635 4
 -5 -4 20 43.5822 26.9092 8
 5 -4 -20 43.9437 18.8948 4
 -5 -4 21 92.7946 23.12 8
 -5 5 21 170.306 22.5135 10
 -5 5 20 81.6428 24.6592 10
 -5 5 19 -3.14526 25.714 10
 -5 5 18 157.628 37.313 10
 5 -5 17 1266.67 74.7062 5
 5 5 -17 1499.06 90.3428 4
 -5 5 17 1562.71 95.8721 10
 5 -5 16 213.686 36.3594 5
 5 -5 16 220.791 50.8706 10
 5 5 -16 279.932 49.8812 4
 -5 5 16 211.426 45.9105 10
 5 -5 15 346.33 45.6097 5
 5 -5 15 439.55 66.0387 10
 -5 5 15 293.613 55.6751 10
 5 5 -15 375.372 45.6812 6
 5 -5 14 2117.52 119.507 5
 5 5 -14 2089.63 124.956 4
 5 -5 14 2305.31 139.178 10
 5 5 -14 2117.33 108.746 6
 5 -5 13 473.76 71.4659 10
 5 5 -13 443.351 66.1674 4
 5 5 -13 433.871 52.8086 6
 5 5 -12 1109.53 96.5703 4
 5 -5 12 985.654 94.1292 10
 5 -5 11 249.419 58.7753 10
 5 -5 11 301.055 44.4041 7
 5 -5 10 1365.24 86.9326 7
 5 -5 10 1457.1 107.351 10
 5 5 -10 1443.05 89.8187 6
 5 -5 9 79.451 34.8167 7
 5 5 -9 173.504 53.9456 4
 5 5 -9 74.7495 33.5724 6
 5 -5 8 11769.1 389.435 7
 5 5 -8 11476.3 404.66 4
 5 5 -8 11445.3 383.12 6
 5 -5 7 3533.37 158.635 7
 5 5 -7 3663.88 170.35 4
 5 5 -7 3652.31 153.156 6
 5 -5 6 1767.87 100.423 7
 5 5 -6 1804.71 107.854 4
 5 -5 6 1611.97 90.1493 9
 5 5 -6 1646.38 92.0232 6
 5 5 -5 22.8805 24.1202 6
 5 -5 5 28.5035 28.6975 5
 5 -5 5 31.4377 32.5875 7
 5 5 -5 -17.6343 31.6608 4
 5 -5 5 34.5781 30.0365 9
 5 -5 4 4114.63 171.505 7
 5 5 -4 4207.09 176.593 4
 5 -5 4 3921.93 167.026 9
 5 5 -4 4178.46 162.652 6
 5 -5 3 1868.34 101.929 7
 5 5 -3 1882.17 102.872 4
 5 -5 3 2084.87 105.77 9
 5 5 -3 1722.73 91.0851 6
 5 -5 2 682.492 61.0062 5
 5 -5 2 659.842 60.8915 7
 5 5 -2 844.219 63.4964 4
 5 -5 2 687.29 61.5425 9
 5 5 -2 684.476 52.4194 6
 5 5 -1 159.73 28.1818 6
 5 -5 1 158.463 36.7609 5
 5 -5 1 159.229 37.8598 7
 5 5 -1 186.961 32.9802 4
 5 -5 1 116.865 35.6056 9
 5 5 0 83.8239 24.0979 6
 5 -5 0 63.8232 29.4188 5
 5 5 0 70.5686 24.1249 4
 5 -5 0 68.3684 32.6315 9
 5 5 1 106.711 23.7952 6
 5 -5 -1 112.588 31.9698 5
 5 -5 -1 182.357 37.0888 7
 5 -5 -1 168.66 37.0717 9
 5 -5 -2 809.972 64.3754 5
 5 -5 -2 799.541 65.8792 7
 5 -5 -2 741.765 64.8741 9
 5 -5 -3 1883.14 101.889 5
 5 -5 -3 1785.09 101.835 7
 5 -5 -3 1851.36 103.978 9
 5 -5 -4 4037.88 169.779 7
 5 -5 -5 27.2755 33.6353 7
 5 -5 -6 1689.51 99.1236 7
 5 -5 -6 1794.23 106.084 9
 5 -5 -7 3565.01 159.6 7
 5 -5 -7 3800.5 168.807 9
 5 -5 -8 11824.9 389.381 7
 5 -5 -8 12025.8 410.251 4
 5 -5 -8 11109.3 396.895 9
 5 -5 -9 132.02 57.0285 4
 5 -5 -9 49.4291 35.3001 7
 5 -5 -9 64.5148 40.3217 9
 5 -5 -10 1502.17 89.5948 7
 5 -5 -10 1431.36 99.085 9
 5 -5 -10 1502.63 84.9277 6
 5 -5 -11 284.584 67.3551 4
 5 -5 -11 333.364 53.8945 9
 5 -5 -12 1107.61 97.0413 4
 5 -5 -12 1061.55 82.7248 9
 5 -5 -13 517.31 74.9609 4
 5 -5 -13 530.716 60.14 9
 5 -5 -14 2326.93 136.192 4
 5 -5 -14 1944.84 107.651 9
 5 -5 -15 386.692 45.1364 9
 5 -5 -15 403.218 63.2054 4
 5 -5 -16 265.992 53.2358 4
 5 -5 -17 1475.42 93.7108 4
 5 -5 -18 204.737 38.5888 4
 5 -5 -19 17.8564 22.4392 4
 -5 -5 20 145.802 29.2451 8
 -5 -5 21 161.634 24.1026 8
 -5 6 20 102.729 22.5441 10
 -5 6 19 132.342 31.3966 10
 -5 6 18 247.995 40.8388 10
 5 -6 17 428.756 43.4643 5
 -5 6 17 422.367 53.7962 10
 5 -6 16 13.8265 25.725 5
 -5 6 16 4.3904 38.3728 10
 5 -6 15 573.019 58.0908 5
 5 6 -15 511.352 62.0594 4
 -5 6 15 479.69 63.5412 10
 5 -6 14 2078.24 116.71 5
 5 6 -14 2300.61 128.834 4
 5 6 -13 636.802 75.2664 4
 5 -6 12 619.226 57.5487 7
 5 6 -12 685.602 78.8916 4
 5 6 -12 603.598 60.8975 6
 5 -6 11 668.85 62.4328 7
 5 6 -11 695.461 61.8067 6
 5 -6 10 4760.59 191.066 7
 5 6 -10 4378.71 181.785 6
 5 -6 9 51.1471 37.7707 7
 5 6 -9 90.787 55.9988 4
 5 6 -9 89.0253 37.8983 6
 5 -6 8 5912.09 237.188 7
 5 6 -8 6177.03 252.261 4
 5 6 -8 6436.46 230.359 6
 5 -6 7 2636.17 131.84 7
 5 6 -7 2818.59 143.974 4
 5 -6 7 2512.38 118.516 9
 5 6 -7 2316.43 117.813 6
 5 -6 6 876.729 74.081 7
 5 6 -6 917.091 81.397 4
 5 -6 6 999.202 71.6805 9
 5 6 -6 857.219 65.3059 6
 5 -6 5 9769.41 341.096 7
 5 -6 5 9582.29 335.15 9
 5 6 -5 9465.59 326.267 6
 5 -6 4 1676.1 103.473 5
 5 -6 4 1745.52 102.779 7
 5 6 -4 2014.26 110.778 4
 5 -6 4 1670.52 98.7453 9
 5 6 -4 1726.24 91.3352 6
 5 -6 3 179.656 40.5238 5
 5 -6 3 177.783 41.5277 7
 5 6 -3 165.016 40.8251 4
 5 -6 3 180.447 39.9697 9
 5 6 -3 193.543 33.3019 6
 5 -6 2 151.702 39.9843 5
 5 -6 2 255.588 43.0478 7
 5 6 -2 133.935 36.4156 4
 5 -6 2 182.201 43.3966 9
 5 6 -2 197.163 31.9072 6
 5 -6 1 1622.68 95.1399 5
 5 -6 1 1572.65 94.9148 9
 5 6 -1 1514.68 78.4106 6
 5 -6 0 977.712 73.7558 5
 5 -6 0 977.784 76.2399 9
 5 6 0 931.369 57.7733 6
 5 -6 -1 1524.82 92.7949 5
 5 -6 -1 1568.76 94.6691 7
 5 -6 -1 1442.9 93.474 9
 5 -6 -2 239.639 39.0396 5
 5 -6 -2 164.689 41.9667 7
 5 -6 -2 239.199 47.031 9
 5 -6 -3 136.663 36.2308 5
 5 -6 -3 202.294 42.4125 7
 5 -6 -3 109.159 42.2403 9
 5 -6 -4 1967.14 109.672 7
 5 -6 -5 9881.79 337.602 7
 5 -6 -5 9493.07 340.277 9
 5 -6 -6 1014.58 77.9816 7
 5 -6 -6 951.053 80.3611 9
 5 -6 -7 2496.8 126.808 7
 5 -6 -7 2450.98 132.636 9
 5 -6 -8 6284.1 233.857 7
 5 -6 -8 6048.57 244.6 9
 5 -6 -9 83.0878 35.5652 7
 5 -6 -9 212.98 52.2325 9
 5 -6 -10 4465.7 179.184 7
 5 -6 -10 4566.87 196.356 9
 5 -6 -11 722.734 86.8821 4
 5 -6 -11 691.104 69.7579 9
 5 -6 -12 611.664 77.9598 4
 5 -6 -12 582.008 63.8382 9
 5 -6 -13 753.51 84.6447 4
 5 -6 -13 665.419 62.7408 9
 5 -6 -14 2075.24 128.814 4
 5 -6 -14 2189.77 109.829 9
 5 -6 -15 547.361 67.469 4
 -5 -6 16 17.0767 38.4645 8
 5 -6 -16 22.0984 38.1457 4
 -5 -6 17 413.199 53.276 8
 5 -6 -17 455.523 53.0383 4
 -5 -6 18 209.415 39.1845 8
 5 -6 -18 320.969 40.9608 4
 -5 -6 19 124.104 32.9735 8
 5 -6 -19 96.076 23.186 4
 -5 7 19 -2.47078 20.6281 10
 5 -7 18 7.69501 16.9182 5
 -5 7 18 -18.5053 28.4316 10
 5 -7 17 154.438 30.0404 5
 -5 7 17 120.16 37.8608 10
 5 -7 16 217.746 38.7189 5
 -5 7 16 195.046 44.7997 10
 5 -7 15 480.964 53.577 5
 -5 7 15 542.357 65.7478 10
 5 -7 14 571.079 60.2842 5
 5 -7 13 56.6259 29.695 7
 5 -7 12 41.4031 29.6942 7
 5 7 -12 78.0245 35.0357 6
 5 -7 11 1429.26 90.8442 7
 5 7 -11 1239.83 82.5746 6
 5 -7 10 177.741 45.4158 7
 5 7 -10 118.429 57.5283 4
 5 7 -10 137.47 39.8926 6
 5 7 -9 1493.75 108.289 4
 5 -7 9 1634.64 101.326 7
 5 7 -9 1456.47 87.9188 6
 5 -7 8 63.637 39.7377 7
 5 7 -8 -5.30217 46.0589 4
 5 7 -8 35.4226 28.1347 6
 5 -7 7 541.398 63.8906 7
 5 7 -7 643.221 70.9406 4
 5 -7 7 504.744 54.3233 9
 5 7 -7 522.015 51.8939 6
 5 -7 6 623.064 66.3246 7
 5 7 -6 704.719 74.0236 4
 5 7 -6 679.985 55.904 6
 5 -7 6 676.599 64.0572 9
 5 -7 5 3700.42 170.018 5
 5 -7 5 3680.44 167.492 7
 5 -7 5 3580.36 160.942 9
 5 7 -5 3649.49 150.558 6
 5 -7 4 770.89 70.4979 5
 5 -7 4 633.708 66.1323 7
 5 7 -4 714.416 54.6472 6
 5 -7 4 601.178 64.3104 9
 5 -7 3 2433.95 128.46 5
 5 -7 3 2623.43 132.411 7
 5 -7 3 2450.85 127.825 9
 5 7 -3 2392.85 109.068 6
 5 -7 2 1207.95 84.0306 5
 5 -7 2 1048.14 80.1391 9
 5 7 -2 1184.78 67.67 6
 5 -7 1 260.712 47.5965 5
 5 -7 1 327.633 51.4138 9
 5 7 -1 227.163 30.6342 6
 5 -7 0 709.892 64.6294 5
 5 -7 0 694.793 65.199 7
 5 -7 0 657.377 68.0814 9
 5 -7 -1 289.844 45.8609 5
 5 -7 -1 244.651 48.5926 7
 5 -7 -1 274.083 50.8628 9
 5 -7 -2 1104.32 78.993 5
 5 -7 -2 1235.82 86.4328 7
 5 -7 -2 1193.9 87.1016 9
 5 -7 -3 2729.17 131.511 5
 5 -7 -3 2721.7 135.591 7
 5 -7 -4 710.104 69.0009 7
 5 -7 -5 3936.78 172.556 7
 5 -7 -5 3990.86 179.662 9
 5 -7 -6 738.851 69.3704 7
 5 -7 -6 728.16 75.0238 9
 5 -7 -7 699.839 63.9264 7
 5 -7 -7 579.126 69.3417 9
 5 -7 -8 38.9098 35.099 7
 5 -7 -8 115.568 49.8285 9
 5 -7 -9 1487.22 89.8922 7
 5 -7 -9 1676.17 106.175 9
 5 -7 -10 186.265 36.2388 7
 5 -7 -10 130.469 44.1475 9
 5 -7 -11 1500.26 114.239 4
 5 -7 -11 1275.3 91.1083 9
 5 -7 -12 16.4081 50.9901 4
 5 -7 -12 41.411 39.2423 9
 5 -7 -13 31.606 48.5729 4
 -5 -7 13 50.9696 37.0786 8
 5 -7 -13 37.3285 31.8191 9
 5 -7 -14 500.13 66.8774 4
 -5 -7 14 490.624 59.7427 8
 5 -7 -14 487.244 48.8495 9
 5 -7 -15 394.435 59.2924 4
 -5 -7 15 508.253 58.2586 8
 -5 -7 16 201.093 45.5952 8
 5 -7 -16 322.105 49.6698 4
 -5 -7 17 124.197 35.474 8
 5 -7 -17 88.5827 30.2122 4
 -5 -7 18 11.7934 26.4051 8
 5 -7 -18 2.47384 21.3498 4
 -5 -7 19 -9.49161 21.9986 8
 5 -8 17 163.386 27.0824 5
 5 -8 16 47.6651 24.7365 5
 5 -8 15 7.08509 28.3351 5
 5 -8 14 84.4297 36.0833 5
 5 -8 13 17.588 36.4733 5
 5 -8 13 52.3774 29.684 7
 5 -8 12 731.557 63.7101 7
 5 -8 11 37.094 33.4699 7
 5 -8 10 1898.79 110.774 7
 5 8 -10 1796.97 99.8146 6
 5 -8 9 1618.42 104.208 7
 5 8 -9 1616.13 90.5242 6
 5 -8 8 565.581 66.1204 7
 5 -8 8 507.309 53.0482 9
 5 8 -8 535.756 51.7656 6
 5 -8 7 792.307 76.4675 7
 5 -8 7 809.043 69.0423 9
 5 8 -7 831.718 61.5038 6
 5 -8 6 1388.69 96.998 5
 5 -8 6 1175.26 91.4281 7
 5 -8 6 1187.98 85.1515 9
 5 8 -6 1259.09 76.517 6
 5 -8 5 440.951 62.7985 5
 5 -8 5 470.214 63.721 7
 5 -8 5 572.765 61.0887 9
 5 8 -5 380.024 42.1739 6
 5 -8 4 1865.83 114.558 5
 5 -8 4 2050.96 118.698 7
 5 -8 4 1907.81 111.477 9
 5 8 -4 1839.31 92.4455 6
 5 -8 3 2989.48 148.344 5
 5 -8 3 3110.34 149.478 9
 5 8 -3 3042.8 125.968 6
 5 -8 2 1220.06 85.6436 5
 5 -8 2 1062.6 82.9137 9
 5 8 -2 1094.77 62.9983 6
 5 -8 1 1165.9 86.119 5
 5 -8 1 1232.27 90.7534 7
 5 -8 1 1219.36 89.3824 9
 5 -8 0 386.135 52.1183 5
 5 -8 0 242.722 51.726 7
 5 -8 0 418.369 57.6309 9
 5 -8 -1 1218.5 84.1833 5
 5 -8 -1 1265.77 91.0189 7
 5 -8 -1 1274.18 93.9712 9
 5 -8 -2 1076.49 79.0127 5
 5 -8 -2 1107.82 84.7194 7
 5 -8 -2 1220.52 91.9044 9
 5 -8 -3 3040.91 143.731 5
 5 -8 -3 3251.74 153.78 7
 5 -8 -4 1941.39 109.998 7
 5 -8 -4 1636.55 112.464 9
 5 -8 -5 453.178 57.3768 7
 5 -8 -5 517.363 67.0913 9
 5 -8 -6 1273.17 87.0919 7
 5 -8 -6 1243.82 95.3479 9
 -5 -8 7 717.931 64.9696 8
 5 -8 -7 793.869 68.7999 7
 5 -8 -7 781.756 77.8354 9
 -5 -8 8 484.628 56.1377 8
 5 -8 -8 639.856 58.6837 7
 5 -8 -8 523.631 66.7455 9
 -5 -8 9 1641.94 100.271 8
 5 -8 -9 1506.13 88.0603 7
 5 -8 -9 1769.81 109.029 9
 -5 -8 10 2012.88 112.938 8
 5 -8 -10 1826.35 110.329 9
 5 -8 -11 43.31 51.8337 4
 -5 -8 11 17.8814 36.024 8
 5 -8 -11 4.21168 34.4353 9
 -5 -8 12 628.855 64.1699 8
 5 -8 -12 557.976 57.4316 9
 5 -8 -13 -9.81834 41.5518 4
 -5 -8 13 38.2146 33.7176 8
 5 -8 -13 46.5496 30.3164 9
 5 -8 -14 63.149 40.9376 4
 -5 -8 14 96.5306 36.9389 8
 5 -8 -15 52.3272 38.5587 4
 -5 -8 15 40.8455 34.8259 8
 -5 -8 16 79.9365 33.5684 8
 5 -8 -16 64.9475 32.1011 4
 -5 -8 17 210.482 35.8845 8
 5 -8 -17 158.174 31.9475 4
 -5 -8 18 61.3176 24.453 8
 -5 -8 18 64.5998 15.8807 7
 5 -9 17 104.507 21.1337 5
 -5 9 17 145.303 28.362 10
 5 -9 16 37.7649 23.6348 5
 -5 9 16 63.9885 29.3551 10
 5 -9 15 24.7054 24.8949 5
 -5 9 15 28.7832 27.9148 10
 5 -9 14 311.632 44.7144 5
 5 -9 14 231.146 31.7134 7
 5 -9 13 39.9617 34.5012 5
 5 -9 13 33.3286 26.6645 7
 5 -9 12 12.9701 37.3236 5
 5 -9 12 53.232 33.2759 7
 5 -9 11 36.5492 41.6536 5
 5 -9 11 39.5941 34.6214 7
 5 -9 10 401.426 54.6018 7
 5 -9 9 94.4259 40.831 7
 5 -9 8 618.386 70.8434 5
 5 -9 8 604.471 66.8535 7
 5 -9 8 532.403 54.9931 9
 5 -9 7 4.92201 41.9287 5
 5 -9 7 -4.74721 41.4902 7
 5 -9 7 4.0421 31.3502 9
 5 -9 6 171.484 49.939 5
 5 -9 6 187.257 51.146 7
 5 -9 6 119.578 41.7429 9
 5 -9 5 930.062 79.8882 5
 5 -9 5 1042.29 85.7986 7
 5 9 -5 988.766 63.4623 6
 5 -9 5 927.122 77.6825 9
 5 -9 4 295.514 54.3108 5
 5 9 -4 364.434 37.8175 6
 5 -9 4 300.584 54.9312 9
 5 -9 3 46.7211 37.9493 5
 5 -9 3 55.7224 40.6089 9
 5 -9 2 310.581 52.8455 5
 5 -9 2 284.088 55.8262 7
 5 -9 2 400.872 60.0759 9
 5 -9 1 912.787 74.198 5
 5 -9 1 944.817 83.4054 7
 5 -9 1 990.232 83.8669 9
 5 -9 0 1051.18 78.7991 5
 5 -9 0 823.395 78.7708 7
 5 -9 0 1045.94 85.5269 9
 5 -9 -1 934.537 72.9941 5
 5 -9 -1 841.576 77.5823 7
 5 -9 -1 994.923 86.8263 9
 5 -9 -2 320.51 45.4694 5
 5 -9 -2 356.603 56.3874 7
 5 -9 -3 86.1591 44.8163 7
 5 -9 -4 300.219 52.2291 7
 5 -9 -4 375.018 63.058 9
 5 -9 -5 875.969 73.8658 7
 5 -9 -5 916.704 84.2141 9
 5 -9 -6 121.635 40.7947 7
 5 -9 -6 182.397 53.5735 9
 5 -9 -7 3.78065 29.3243 7
 5 -9 -7 33.8877 43.87 9
 -5 -9 8 658.238 61.2953 8
 5 -9 -8 547.034 52.9417 7
 5 -9 -8 481.331 63.3272 9
 -5 -9 9 98.0477 35.6371 8
 5 -9 -9 153.482 44.8904 9
 -5 -9 10 308.206 47.9366 8
 5 -9 -10 450.893 56.4876 9
 5 -9 -11 45.5852 45.3639 4
 -5 -9 11 20.2919 35.9141 8
 5 -9 -11 3.82031 31.4591 9
 5 -9 -12 61.8274 46.2399 4
 -5 -9 12 -7.84372 31.1333 8
 5 -9 -12 -13.3868 27.3607 9
 5 -9 -13 61.4511 44.1974 4
 -5 -9 13 74.051 34.1818 8
 5 -9 -13 63.2582 26.8043 9
 5 -9 -14 267.037 46.8033 4
 -5 -9 14 266.474 43.137 8
 5 -9 -15 44.1836 31.1816 4
 -5 -9 15 48.8924 30.9143 8
 -5 -9 16 99.8571 29.0741 8
 5 -9 -16 5.46533 22.8438 4
 -5 -9 17 55.1935 21.5585 8
 -5 -9 17 117.19 21.1495 7
 5 -9 -17 55.7902 19.2844 4
 5 -10 16 -5.77501 15.5115 5
 -5 10 16 17.62 18.8854 10
 5 -10 15 95.0948 26.4668 5
 -5 10 15 171.453 30.0609 10
 5 -10 14 42.0623 26.1012 5
 5 -10 14 19.2512 18.7271 7
 -5 10 14 6.62423 26.8909 10
 5 -10 13 364.207 45.8823 5
 5 -10 13 315.06 38.6292 7
 5 -10 12 290.218 41.5744 7
 5 -10 11 18.0086 34.1257 7
 5 -10 10 292.479 50.8814 5
 5 -10 10 277.18 46.6244 7
 5 -10 9 138.246 44.7329 5
 5 -10 9 67.7226 36.6258 7
 5 -10 8 976.573 81.07 5
 5 -10 8 1020.39 80.0123 7
 5 -10 8 918.8 69.5093 9
 5 -10 7 314.105 54.3862 5
 5 -10 7 357.692 57.428 7
 5 -10 7 324.921 48.6616 9
 5 -10 6 236.422 49.6995 5
 5 -10 6 300.123 55.8025 7
 5 -10 6 368.615 53.8576 9
 5 -10 5 1412.27 92.1001 5
 5 -10 5 1103.19 84.3927 9
 5 -10 4 22.8303 34.5616 5
 5 -10 4 -4.5479 36.6471 9
 5 -10 3 71.8796 37.026 5
 5 -10 3 43.3568 45.6692 7
 5 -10 3 56.1021 39.5975 9
 5 -10 2 30.7591 32.1372 5
 5 -10 2 24.0545 43.345 7
 5 -10 2 4.77398 40.6721 9
 5 -10 1 2043.47 115.377 5
 5 -10 1 2364.67 129.247 7
 5 -10 1 2359.79 129.202 9
 5 -10 0 4.1392 29.4454 5
 5 -10 0 -28.3903 42.1232 7
 5 -10 0 14.7779 47.6503 9
 5 -10 -1 2259.74 115.91 5
 5 -10 -1 2323.48 128.376 7
 5 -10 -1 2299.08 133.161 9
 5 -10 -2 18.1495 38.4003 7
 5 -10 -3 123.135 43.9576 7
 5 -10 -4 -46.4028 38.4491 7
 5 -10 -4 69.3411 51.4483 9
 5 -10 -5 1347.54 86.8214 7
 5 -10 -5 1222.81 94.1774 9
 5 -10 -6 370.084 47.3359 7
 5 -10 -6 380.395 58.5971 9
 5 -10 -7 315.341 41.5592 7
 5 -10 -7 303.169 55.6548 9
 5 -10 -8 1042.98 81.9492 9
 5 -10 -9 110.736 40.1952 9
 -5 -10 10 171.53 36.9271 8
 5 -10 -10 200.63 42.3383 9
 5 -10 -11 81.3018 40.4619 4
 -5 -10 11 10.028 29.5926 8
 5 -10 -11 32.4437 31.5575 9
 5 -10 -12 261.382 51.3499 4
 -5 -10 12 294.105 40.0415 8
 5 -10 -12 252.569 35.728 9
 5 -10 -13 398.396 51.1142 4
 -5 -10 13 399.525 43.044 8
 5 -10 -14 -12.8655 29.6523 4
 -5 -10 14 33.1183 23.4875 8
 -5 -10 15 125.815 25.003 8
 5 -10 -15 79.4324 26.503 4
 -5 -10 16 30.7685 17.7097 7
 5 -10 -16 26.4394 17.6218 4
 5 -11 15 87.2182 18.6686 5
 -5 11 15 51.7039 17.6983 10
 5 -11 14 231.784 30.8926 5
 -5 11 14 244.541 31.4949 10
 5 -11 13 205.872 28.4057 7
 -5 11 13 233.883 34.217 10
 5 -11 12 136.524 35.0624 5
 5 -11 12 148.181 31.057 7
 5 -11 11 228.292 40.689 5
 5 -11 11 209.373 38.3058 7
 5 -11 10 434.626 51.2446 5
 5 -11 10 457.38 51.184 7
 5 -11 9 518.509 57.3593 5
 5 -11 9 577.761 58.7098 7
 5 -11 8 497.257 55.8171 5
 5 -11 8 349.479 53.1041 7
 5 -11 8 371.195 44.6973 9
 5 -11 7 32.5711 33.0628 5
 5 -11 7 29.4489 38.1363 7
 5 -11 7 46.5162 33.1858 9
 5 -11 6 160.745 39.5685 5
 5 -11 6 304.323 53.4434 7
 5 -11 6 264.531 44.6276 9
 5 -11 5 74.4134 34.1017 5
 5 -11 5 74.3212 40.1976 9
 5 -11 4 382.777 49.087 5
 5 -11 4 451.524 61.4193 7
 5 -11 4 319.759 55.2657 9
 5 -11 3 1299.86 85.8779 5
 5 -11 3 1301.03 93.1011 7
 5 -11 3 1238.6 90.8074 9
 5 -11 2 699.614 61.4212 5
 5 -11 2 586.684 67.8121 7
 5 -11 2 662.057 69.8129 9
 5 -11 1 648.074 58.7529 5
 5 -11 1 564.65 64.2719 7
 5 -11 1 618.281 70.9011 9
 5 -11 0 40.059 28.2776 5
 5 -11 0 48.933 39.6248 7
 5 -11 0 76.0081 49.5813 9
 5 -11 -1 621.398 65.2378 7
 5 -11 -1 636.959 74.735 9
 5 -11 -2 764.973 69.8257 7
 5 -11 -3 1314.35 85.9744 7
 5 -11 -3 1154.73 94.4764 9
 5 -11 -4 369.966 49.9039 7
 5 -11 -4 441.07 63.3454 9
 5 -11 -5 48.6564 29.048 7
 5 -11 -5 49.6651 41.1736 9
 5 -11 -6 246.538 37.4535 7
 5 -11 -6 277.513 49.932 9
 5 -11 -7 41.2344 33.9703 9
 5 -11 -8 388.397 51.5671 9
 5 -11 -9 678.996 59.5229 9
 5 -11 -10 383.869 44.4176 9
 5 -11 -11 238.905 46.083 4
 5 -11 -11 205.647 33.04 9
 5 -11 -12 186.873 39.0681 4
 5 -11 -13 260.54 39.9928 4
 5 -11 -14 231.249 31.9053 4
 -5 -11 14 228.342 30.3321 7
 -5 -11 15 63.4084 17.6683 7
 5 -12 13 241.708 26.6337 5
 -5 12 13 224.939 25.4761 10
 5 -12 12 51.9223 20.7086 5
 5 -12 12 33.9001 18.8744 7
 -5 12 12 4.48676 18.6178 10
 5 -12 11 -20.5648 20.868 5
 5 -12 11 -2.3938 22.8014 7
 5 -12 10 14.132 24.7139 5
 5 -12 10 44.913 29.1674 7
 5 -12 9 315.07 39.8694 5
 5 -12 9 379.928 47.2008 7
 5 -12 8 -9.55553 25.6688 5
 5 -12 8 20.4346 33.2821 7
 5 -12 8 35.8106 24.493 9
 5 -12 7 389.094 44.8964 5
 5 -12 7 405.196 50.7721 7
 5 -12 7 368.007 43.752 9
 5 -12 6 64.0923 28.4015 5
 5 -12 6 50.5917 32.3322 9
 5 -12 5 85.205 29.2951 5
 5 -12 5 81.7576 41.7239 7
 5 -12 5 51.0773 34.4407 9
 5 -12 4 88.4299 30.5483 5
 5 -12 4 67.5489 40.4168 7
 5 -12 4 88.8978 38.0275 9
 5 -12 3 30.0609 26.3154 5
 5 -12 3 16.052 36.7865 7
 5 -12 3 -24.19 36.3222 9
 5 -12 2 103.037 29.1131 5
 5 -12 2 48.1622 38.3052 7
 5 -12 2 108.042 43.6146 9
 5 -12 1 54.5548 24.9944 5
 5 -12 1 55.7102 38.5187 7
 5 -12 1 33.9554 40.0213 9
 5 -12 0 35.1127 37.3624 7
 5 -12 0 25.7638 41.1199 9
 5 -12 -1 49.171 35.86 7
 5 -12 -2 72.193 34.2565 7
 5 -12 -3 20.2243 31.0727 7
 -5 -12 3 -10.5942 24.4154 7
 5 -12 -3 8.38936 38.885 9
 5 -12 -4 107.324 31.9019 7
 -5 -12 4 130.157 30.455 7
 5 -12 -4 150.778 45.8823 9
 5 -12 -5 26.6445 23.7341 7
 -5 -12 5 62.3662 27.9884 7
 5 -12 -5 -15.6575 35.8906 9
 -5 -12 6 25.6436 29.0801 7
 5 -12 -6 37.0573 34.553 9
 -5 -12 7 410.393 44.4948 7
 5 -12 -7 465.083 51.2669 9
 5 -12 -8 -3.89841 32.7696 4
 -5 -12 8 2.7213 25.6442 7
 5 -12 -8 18.6313 28.1391 9
 -5 -12 9 325.728 38.9855 7
 5 -12 -9 356.973 40.6083 9
 -5 -12 10 69.6621 26.5071 7
 5 -12 -10 55.4151 21.8102 9
 5 -12 -11 20.6086 26.8368 4
 -5 -12 11 13.0697 21.919 7
 5 -12 -12 47.7012 24.8074 4
 -5 -12 12 42.0764 21.5075 7
 5 -12 -13 268.544 29.8446 4
 -5 -12 13 266.417 26.8164 7
 5 -13 10 141.182 22.6991 5
 5 -13 10 132.587 26.0827 7
 5 -13 9 50.7135 19.7139 5
 5 -13 9 100.499 26.992 7
 5 -13 8 24.1173 19.7614 5
 5 -13 8 18.3277 26.2232 7
 5 -13 7 78.4377 22.5256 5
 5 -13 7 69.3153 24.9978 9
 5 -13 6 57.0326 22.465 5
 5 -13 6 76.2904 28.6812 9
 5 -13 5 368.597 36.8931 5
 5 -13 5 387.505 45.7672 7
 5 -13 5 366.72 43.3056 9
 5 -13 4 2.3522 18.389 5
 5 -13 4 25.6565 29.5649 7
 5 -13 4 6.32756 30.1329 9
 5 -13 3 162.447 38.1092 7
 5 -13 3 166.833 37.5994 9
 5 -13 2 58.4532 33.1674 7
 5 -13 2 55.3601 35.4954 9
 5 -13 1 76.9597 33.1185 7
 5 -13 1 116.836 36.3813 9
 5 -13 0 28.0523 28.2703 7
 5 -13 0 67.9856 36.0181 9
 5 -13 -1 109.756 32.2928 7
 5 -13 -2 38.4423 25.7488 7
 5 -13 -2 14.1285 34.351 9
 5 -13 -3 146.588 28.5 7
 5 -13 -3 117.019 36.7287 9
 5 -13 -4 56.2957 32.7182 9
 -5 -13 5 376.613 34.6456 7
 5 -13 -5 403.178 46.3594 9
 -5 -13 6 78.0332 23.0219 7
 5 -13 -6 118.641 31.5908 9
 5 -13 -7 73.3482 34.061 4
 -5 -13 7 85.1224 23.6134 7
 5 -13 -7 66.9054 28.0819 9
 5 -13 -8 71.1826 32.1845 4
 -5 -13 8 48.5069 21.7624 7
 5 -13 -8 64.5357 22.8933 9
 -5 -13 9 45.0047 19.5493 7
 5 -13 -10 146.102 29.1488 4
 -5 -13 10 112.748 20.5697 7
 5 -13 -11 33.0068 17.72 4
 5 -14 6 30.9504 21.2614 7
 5 -14 6 33.3702 17.7336 9
 5 -14 5 146.576 28.0545 7
 5 -14 5 167.622 27.2703 9
 5 -14 4 43.0444 23.6517 7
 5 -14 4 20.4572 21.5512 9
 5 -14 3 71.3139 25.1664 7
 5 -14 3 24.5676 24.1617 9
 5 -14 2 89.1685 25.8414 7
 5 -14 2 51.6566 26.5441 9
 5 -14 1 68.7376 23.8889 7
 5 -14 1 45.2128 26.4251 9
 5 -14 0 83.3611 23.1512 7
 5 -14 0 78.1415 29.759 9
 5 -14 -1 48.6095 19.8072 7
 5 -14 -2 97.507 29.374 9
 5 -14 -3 25.3761 25.5392 9
 5 -14 -4 35.9012 22.5761 9
 5 -14 -5 158.297 28.821 4
 5 -14 -5 212.853 30.0808 9
 5 -14 -6 55.4182 24.0414 4
 5 -14 -6 61.364 20.6229 9
 5 -14 -7 131.681 24.3921 4
 5 -14 -8 54.626 18.7423 4
 6 0 0 206.673 43.2862 7
 6 0 0 270.06 43.4378 9
 6 0 -1 2943.59 138.925 7
 6 0 1 3091.97 138.98 7
 6 0 -1 3130.83 135.828 4
 6 0 1 2881.57 131.763 9
 6 0 -1 2818.95 136.104 9
 6 0 -2 860.767 71.7222 7
 6 0 2 793.014 65.9125 7
 6 0 -2 846.414 66.6377 4
 6 0 2 855.148 62.4444 9
 6 0 -2 933.663 74.4826 9
 6 0 -3 9178.16 324.967 7
 6 0 3 9526.17 320.387 7
 6 0 -3 9062.46 325.675 4
 6 0 -3 9523.33 329.424 9
 6 0 -4 4730.16 193.257 7
 6 0 4 4738.13 184.657 7
 6 0 -4 4583.45 197.768 4
 6 0 -4 4679.08 196.592 9
 6 0 5 853.384 63.3449 7
 6 0 -5 937.696 79.4116 4
 6 0 -5 712.532 70.9925 9
 6 0 6 228.229 41.9329 5
 6 0 6 217.466 36.1794 7
 6 0 -6 139.562 47.1176 9
 6 0 -6 165.539 50.0823 4
 6 0 7 6234.9 233.312 5
 6 0 -7 6533.74 256.627 4
 6 0 -7 5687.41 229.146 6
 6 0 -8 511.597 59.1532 6
 6 0 8 573.605 57.2923 5
 6 0 -8 419.193 69.0628 4
 6 0 -9 493.419 57.8337 6
 6 0 9 714.882 60.5219 5
 6 0 -9 567.01 70.5685 9
 6 0 -9 640.876 80.0372 4
 6 0 -10 11276.9 410.534 4
 6 0 -10 11533.4 396.722 9
 6 0 -10 11168.8 379.508 6
 6 0 -11 9561.37 365.063 4
 6 0 -11 9709.81 345.32 9
 6 0 -11 9536.42 330.008 6
 -6 0 12 33.521 28.2359 10
 6 0 -12 80.7186 46.1914 9
 6 0 -12 78.9913 33.9241 6
 -6 0 13 67.46 29.3133 10
 6 0 -13 4.54826 39.2633 9
 6 0 -13 21.3802 26.763 6
 -6 0 14 18.4329 23.6366 10
 6 0 -14 21.2895 37.4546 9
 6 0 -14 -33.1278 52.8679 4
 6 0 -14 82.3028 30.8664 6
 -6 0 15 -21.2048 27.4117 10
 6 0 -15 51.5593 45.3439 4
 6 0 -15 38.2693 23.3706 6
 6 0 -16 32.7011 40.5782 4
 6 0 -16 20.1955 21.2294 6
 6 0 -17 4.06597 35.3135 4
 6 0 -17 2.08165 16.6498 6
 6 0 -18 64.1222 33.6781 4
 6 0 -19 273.768 35.7592 4
 6 0 -20 10.5177 15.5137 4
 6 1 -20 51.3442 17.8352 4
 6 1 -19 531.044 45.2602 4
 -6 1 18 136.507 29.1012 10
 6 1 -18 194.678 38.9377 4
 -6 1 17 175.838 32.7612 10
 6 1 -17 234.528 46.5412 4
 6 1 -17 262.298 31.5679 6
 -6 1 16 150.913 34.4467 10
 6 1 -16 215.03 51.4387 4
 6 1 -16 211.142 31.4989 6
 -6 1 15 127.826 33.9846 10
 6 1 -15 233.432 55.2044 4
 6 1 -15 194.03 33.2059 6
 -6 1 14 109.518 34.2074 10
 6 1 -14 125.335 52.5162 4
 6 1 -14 81.0075 31.0629 6
 -6 1 13 1863.75 105.566 10
 6 1 -13 1819.03 99.7988 6
 -6 1 12 887.587 70.6294 10
 6 1 -12 886.138 81.0075 9
 6 1 -12 950.21 71.8778 6
 6 -1 11 793.257 64.069 5
 -6 1 11 800.043 66.7947 10
 6 1 -11 732.007 77.134 9
 6 1 -11 765.015 67.6027 6
 6 1 -11 808.475 88.6803 4
 6 1 -10 844.843 81.5634 9
 6 1 -10 701.761 66.9818 6
 6 1 -10 869.911 90.9034 4
 6 -1 9 3610.67 156.429 5
 6 1 -9 3314.49 174.567 4
 6 1 -9 3190.82 164.063 9
 6 1 -9 3282.24 152.992 6
 6 -1 8 1280.02 85.5463 5
 6 1 -8 1253.95 101.918 4
 6 1 -8 1051.09 81.1007 6
 6 -1 7 176.275 38.9452 5
 6 -1 7 127.086 32.7684 7
 6 1 -7 175.086 51.0251 9
 6 1 -7 113 48.0745 4
 6 -1 6 3136.68 141.832 5
 6 -1 6 2858.35 130.232 7
 6 1 -6 2667.27 146.787 4
 6 1 -6 2762.36 142.415 9
 6 -1 5 88.1172 34.5925 5
 6 -1 5 81.7119 33.8966 7
 6 1 -5 35.96 41.7053 9
 6 1 -5 33.4083 34.9422 4
 6 -1 4 1043.81 76.282 5
 6 -1 4 1065.05 75.1045 7
 6 1 -4 1004.63 79.7511 4
 6 1 -4 964.286 78.7373 9
 6 -1 3 476.025 52.0244 5
 6 -1 3 409.27 51.5831 7
 6 1 -3 463.059 55.4057 9
 6 -1 3 434.844 44.8815 9
 6 1 -3 516.409 57.3649 4
 6 1 -2 126.834 37.8614 7
 6 -1 2 51.7843 34.4998 7
 6 1 -2 179.176 40.351 9
 6 -1 2 89.4643 30.2142 9
 6 1 -2 103.444 34.0256 4
 6 1 -1 11856.2 395.423 7
 6 -1 1 12482.7 398.872 7
 6 1 -1 11785.2 389.452 4
 6 1 -1 11568.8 391.824 9
 6 -1 1 11686.2 390.438 9
 6 1 0 83.4168 37.6885 7
 6 -1 0 108.472 41.6236 7
 6 1 0 82.3104 33.2729 9
 6 -1 0 96.8208 36.7791 9
 6 1 1 12180.8 391.37 7
 6 -1 -1 11686.1 394.013 7
 6 -1 -1 11779.5 387.728 4
 6 1 1 11384.4 383.282 9
 6 -1 -1 11990.1 396.206 9
 6 1 2 64.2803 33.0239 7
 6 -1 -2 121.466 41.5769 7
 6 1 2 101.302 30.8896 9
 6 -1 -2 101.564 37.9895 9
 6 -1 -2 90.9573 34.4462 4
 6 1 3 415.937 47.8246 7
 6 -1 -3 442.526 52.3496 7
 6 -1 -3 428.676 55.3773 9
 6 -1 -3 432.526 54.9491 4
 6 1 4 1050.45 69.6674 7
 6 -1 -4 1039.18 84.7947 4
 6 -1 -4 1087.87 85.1961 9
 6 1 5 90.2879 30.3246 7
 6 -1 -5 22.9969 38.7042 9
 6 -1 -5 65.1252 42.9935 4
 6 -1 -6 2756.47 139.19 7
 6 -1 -6 2773.92 149.329 4
 6 -1 -6 2918.65 146.337 9
 6 -1 -7 149.032 52.7345 4
 6 -1 -8 1133.84 97.5239 4
 6 -1 -8 1080.18 90.8138 9
 6 -1 -8 945.77 75.4518 6
 6 -1 -9 3279.65 174.26 4
 6 -1 -9 3446.6 164.677 9
 6 -1 -9 3340.1 151.59 6
 6 -1 -10 801.727 80.695 9
 6 -1 -10 809.611 68.0697 6
 6 -1 -10 732.565 85.7189 4
 6 -1 -11 843.373 80.0989 9
 6 -1 -11 775.151 66.0942 6
 6 -1 -11 854.076 92.9751 4
 6 -1 -12 939.21 81.6092 9
 6 -1 -12 963.862 69.9738 6
 6 -1 -13 1831.22 109.095 9
 6 -1 -13 1777.65 95.5581 6
 6 -1 -14 62.9973 37.6649 9
 6 -1 -14 132.526 55.0618 4
 6 -1 -14 59.9893 28.1776 6
 6 -1 -15 253.342 54.2201 4
 6 -1 -15 178.008 31.5871 6
 6 -1 -16 140.784 46.3289 4
 6 -1 -16 180.049 27.3543 6
 6 -1 -17 253.605 47.4843 4
 6 -1 -18 145.495 37.6264 4
 6 -1 -19 500.196 44.976 4
 6 -1 -20 30.8001 16.4899 4
 -6 2 19 35.0717 18.6052 10
 6 2 -19 83.0197 25.2917 4
 -6 2 18 377.764 40.1646 10
 6 2 -18 375.669 43.6009 4
 6 2 -17 707.783 65.2264 4
 -6 2 17 808.037 60.7386 10
 -6 2 16 658.282 59.2609 10
 6 2 -16 731.767 71.033 4
 6 2 -16 616.391 48.8314 6
 -6 2 15 4.0585 30.4861 10
 6 2 -15 46.096 26.5485 6
 -6 2 14 658.681 62.9287 10
 6 2 -14 711.007 77.5651 4
 6 2 -14 646.082 56.4062 6
 6 -2 13 497.595 47.8918 5
 -6 2 13 353.689 49.3395 10
 6 2 -13 408.942 48.2599 6
 6 -2 12 1027.19 73.6912 5
 -6 2 12 1191.18 83.9145 10
 6 2 -12 987.393 74.0877 6
 6 -2 11 3849.56 169.299 5
 6 2 -11 4049.67 194.566 4
 6 2 -11 3921.14 180.444 9
 6 2 -11 3880.68 168.062 6
 6 -2 10 626.192 62.5959 5
 6 2 -10 604.137 72.2548 9
 6 2 -10 655.727 82.6937 4
 6 2 -10 692.39 63.4001 6
 6 -2 9 3427.86 157.502 5
 6 2 -9 3544.07 176.113 4
 6 2 -9 3184.24 151.673 6
 6 -2 8 184.527 42.0411 5
 6 -2 8 173.312 36.5322 7
 6 2 -8 222.537 61.2415 4
 6 -2 7 3513.94 160.167 5
 6 -2 7 3645.84 152.824 7
 6 2 -7 3356.8 171.941 4
 6 2 -7 3290.11 163.869 9
 6 -2 6 2271.59 121.994 5
 6 -2 6 2231.05 116.336 7
 6 2 -6 2336.25 131.055 4
 6 2 -6 2398.66 127.623 9
 6 2 -6 2266.8 119.403 6
 6 2 -5 421.524 52.8215 6
 6 -2 5 480.308 55.5603 5
 6 -2 5 583.192 58.5751 7
 6 2 -5 370.213 57.9945 9
 6 2 -5 506.146 60.098 4
 6 -2 4 1583.91 97.6799 5
 6 -2 4 1754.57 101.485 7
 6 2 -4 1626.34 100.378 4
 6 2 -4 1671.4 101.772 9
 6 2 -4 1631.57 94.886 6
 6 -2 3 1078.84 80.3625 5
 6 -2 3 1273.43 85.2568 7
 6 2 -3 1071.37 79.3905 4
 6 2 -3 1073.01 80.8966 9
 6 -2 3 1120.6 73.5561 9
 6 -2 2 2453.05 120.515 5
 6 -2 2 2256.15 119.733 7
 6 2 -2 2162.14 113.524 4
 6 2 -2 2283.23 117.193 9
 6 -2 2 2313.23 114.794 9
 6 -2 1 1198.94 83.3432 5
 6 -2 1 1254.22 84.4352 7
 6 2 -1 1153.24 75.3087 4
 6 2 -1 1249.18 80.7614 9
 6 -2 1 1353.48 84.8271 9
 6 -2 0 598.253 63.5407 7
 6 2 0 720.168 59.7055 9
 6 -2 0 677.37 65.2542 9
 6 -2 -1 1224.54 86.2872 7
 6 -2 -1 1195.43 79.1393 4
 6 2 1 1229.12 76.9309 9
 6 -2 -1 1324.11 87.5764 9
 6 -2 -2 2184.28 118.227 7
 6 -2 -2 2264.92 117.925 4
 6 2 2 2261.84 106.177 9
 6 -2 -2 2162.49 119.504 9
 6 -2 -3 1123.46 82.9178 4
 6 -2 -3 1100.02 82.7271 9
 6 -2 -4 1745.51 108.619 4
 6 -2 -4 1806.9 107.509 9
 6 -2 -5 440.486 61.8676 4
 6 -2 -5 482.028 57.9053 7
 6 -2 -5 416.617 60.4552 9
 6 -2 -6 2204.05 121.56 7
 6 -2 -6 2350.37 135.452 4
 6 -2 -7 3449.58 162.461 7
 6 -2 -7 3586.55 178.069 4
 6 -2 -8 141.25 50.7188 9
 6 -2 -8 113.399 52.3896 4
 6 -2 -9 3489.04 174.889 4
 6 -2 -9 3143.61 159.608 9
 6 -2 -9 3324.11 149.905 6
 6 -2 -10 713.242 75.2812 9
 6 -2 -10 708.171 63.173 6
 6 -2 -10 651.649 81.2184 4
 6 -2 -11 3802.12 188.897 4
 6 -2 -11 3715.3 174.954 9
 6 -2 -11 3664.32 157.993 6
 6 -2 -12 908.048 80.7387 9
 6 -2 -12 961.702 69.0647 6
 6 -2 -13 407.34 56.4024 9
 6 -2 -13 383.887 44.157 6
 6 -2 -14 757.495 68.9568 9
 6 -2 -14 758.485 56.4124 6
 6 -2 -14 836.286 83.6615 4
 6 -2 -15 58.2249 35.0603 9
 6 -2 -15 61.3406 47.9379 4
 6 -2 -15 58.7352 22.7933 6
 6 -2 -16 667.087 68.6399 4
 6 -2 -17 865.315 72.2746 4
 6 -2 -18 387.315 46.3342 4
 6 -2 -19 92.1724 25.311 4
 -6 -2 20 230.142 29.8284 8
 -6 3 19 102.627 22.7616 10
 -6 3 18 313.741 36.3794 10
 6 3 -18 259.179 38.3586 4
 -6 3 17 238.267 37.6619 10
 6 3 -17 265.46 43.6426 4
 -6 3 16 631.783 58.9543 10
 6 3 -16 672.385 66.992 4
 6 3 -16 674.78 51.7186 6
 -6 3 15 461.471 55.1696 10
 6 3 -15 561.411 50.4309 6
 6 -3 14 712.857 57.6388 5
 -6 3 14 632.126 62.6335 10
 6 3 -14 741.223 79.4011 4
 6 3 -14 674.674 56.8747 6
 6 -3 13 441.284 49.4007 5
 -6 3 13 421.65 58.3751 10
 6 3 -13 488.135 54.0434 6
 6 -3 12 343.368 47.8034 5
 6 3 -12 292.468 48.5349 6
 6 -3 11 2081.04 115.907 5
 6 3 -11 2118.73 135.25 4
 6 3 -11 2115.54 115.09 6
 6 -3 10 279.199 49.4125 5
 6 3 -10 282.166 61.3657 4
 6 -3 9 55.7946 37.2398 5
 6 -3 9 63.4848 29.5102 7
 6 3 -9 124.662 55.404 4
 6 -3 8 1790.39 108.928 5
 6 -3 8 1904.12 102.738 7
 6 3 -8 1662.88 117.369 4
 6 3 -8 1845.67 105.168 6
 6 -3 7 1006.63 79.91 5
 6 -3 7 980.18 75.7752 7
 6 3 -7 1224.97 94.6787 4
 6 3 -7 1074.81 86.1227 9
 6 3 -7 1115.69 79.9455 6
 6 -3 6 1089.44 83.809 5
 6 -3 6 1129.38 81.9067 7
 6 3 -6 1184.02 91.0748 4
 6 3 -6 1079.2 87.523 9
 6 3 -6 1125.97 81.4362 6
 6 3 -5 371.885 48.9996 6
 6 -3 5 276.278 48.923 5
 6 -3 5 363.782 53.8099 7
 6 3 -5 288.093 50.0767 4
 6 3 -5 303.609 52.5699 9
 6 -3 4 1346.78 94.5062 5
 6 -3 4 1815.66 104.908 7
 6 3 -4 1683.01 100.577 4
 6 3 -4 1647.65 100.44 9
 6 -3 4 1650.06 90.3845 9
 6 3 -4 1572.41 92.4566 6
 6 -3 3 1343.73 88.0214 5
 6 -3 3 1157.4 85.3057 7
 6 3 -3 1186.48 82.6241 4
 6 3 -3 1099.98 82.2803 9
 6 -3 3 1170.79 79.3197 9
 6 3 -3 1215.15 78.1095 6
 6 -3 2 2514.05 127.2 5
 6 -3 2 2513.27 127.995 7
 6 3 -2 2456.84 121.58 4
 6 3 -2 2503.24 123.33 9
 6 -3 2 2610.82 127.388 9
 6 3 -2 2380.53 118.872 6
 6 -3 1 3134.47 151.492 5
 6 -3 1 3318.97 154.318 7
 6 3 -1 3444.01 146.535 4
 6 3 -1 3369.04 148.508 9
 6 -3 1 3565.98 157.26 9
 6 -3 0 10622.2 366.599 7
 6 3 0 10507.6 355.906 9
 6 -3 0 11128.7 371.521 9
 6 -3 -1 3151.5 152.69 7
 6 -3 -1 3367.17 150.748 4
 6 3 1 3393.78 143.097 9
 6 -3 -1 3743.67 162.539 9
 6 -3 -2 2519.27 129.85 4
 6 -3 -2 2602.93 133.32 9
 6 -3 -3 1206.42 87.8872 4
 6 -3 -3 1086.67 86.3279 9
 6 -3 -4 1520.49 96.9268 7
 6 -3 -4 1653.4 106.069 4
 6 -3 -4 1542.11 102.395 9
 6 -3 -5 275.644 55.7719 4
 6 -3 -5 402.115 54.3716 7
 6 -3 -5 401.849 60.021 9
 6 -3 -6 1033.47 82.8132 7
 6 -3 -6 1242.81 95.3878 4
 6 -3 -7 1052.27 81.401 7
 6 -3 -7 1141.83 94.4139 4
 6 -3 -8 1914.28 112.158 7
 6 -3 -8 2050.57 127.605 4
 6 -3 -8 1804.08 115.748 9
 6 -3 -9 141.875 53.2133 4
 6 -3 -9 35.0778 31.9046 6
 6 -3 -9 44.4312 42.0853 9
 6 -3 -10 242.102 60.5047 4
 6 -3 -10 328.71 47.0713 6
 6 -3 -10 354.538 62.0441 9
 6 -3 -11 1815.71 115.663 9
 6 -3 -11 1952.8 132.608 4
 6 -3 -11 1914.67 101.137 6
 6 -3 -12 280.1 41.084 6
 6 -3 -12 294.629 52.7098 9
 6 -3 -13 495.972 61.7183 9
 6 -3 -13 483.46 46.4887 6
 6 -3 -14 796.577 68.5574 9
 6 -3 -14 870.332 56.5792 6
 6 -3 -14 669.771 79.3007 4
 6 -3 -15 598.66 56.1619 9
 6 -3 -15 548.745 68.4185 4
 6 -3 -16 732.307 71.6919 4
 6 -3 -17 306.043 49.0788 4
 6 -3 -18 292.214 41.6544 4
 6 -3 -19 166.096 28.623 4
 -6 -3 20 403.741 35.0702 8
 -6 4 19 6.14078 17.8908 10
 -6 4 18 140.922 28.0182 10
 -6 4 17 50.7039 28.42 10
 6 4 -17 57.2557 32.1118 4
 -6 4 16 148.19 35.1406 10
 6 4 -16 98.8687 39.1874 4
 6 -4 15 45.3685 24.5575 5
 -6 4 15 -8.01387 31.0834 10
 6 4 -15 58.1799 42.852 4
 6 4 -15 8.98126 24.657 6
 6 -4 14 1928.15 102.216 5
 6 4 -14 1939.77 118.752 4
 -6 4 14 1912.4 110.732 10
 6 4 -14 2166.73 104.711 6
 6 -4 13 403.521 49.7608 5
 6 4 -13 316.497 44.7925 6
 6 -4 12 134.767 40.9185 5
 6 -4 11 2206.72 121.685 5
 6 4 -11 2345.51 141.039 4
 6 -4 10 104.301 42.244 5
 6 -4 10 31.6411 29.4073 7
 6 4 -10 117.863 55.4179 4
 6 -4 9 579.365 64.6374 5
 6 -4 9 490.908 54.3969 7
 6 4 -9 299.802 63.9834 4
 6 4 -9 388.706 53.2295 6
 6 -4 8 9596.46 339.185 5
 6 -4 8 9372.9 326.995 7
 6 4 -8 9510.96 347.42 4
 6 4 -8 9085.9 324.205 6
 6 4 -7 172.299 43.0112 6
 6 -4 7 126.679 40.991 5
 6 -4 7 201.808 46.3663 7
 6 4 -7 140.558 49.78 4
 6 -4 6 856.298 75.828 5
 6 -4 6 909.547 75.7884 7
 6 4 -6 821.414 77.6882 4
 6 4 -6 833.887 68.7356 6
 6 4 -5 109.868 37.1224 6
 6 -4 5 94.9141 41.2862 5
 6 -4 5 129.481 43.2778 7
 6 4 -5 80.3099 42.6483 4
 6 -4 5 86.6761 32.4354 9
 6 -4 4 3479.2 163.588 5
 6 -4 4 3932.7 168.103 7
 6 4 -4 3444.11 160.956 4
 6 -4 4 3424.03 152.86 9
 6 4 -4 3592.5 154.98 6
 6 4 -3 251.148 41.9061 6
 6 -4 3 272.801 46.2304 5
 6 -4 3 225.524 49.9429 7
 6 4 -3 268.569 43.9497 4
 6 -4 3 224.716 43.865 9
 6 -4 2 3910.45 172.629 7
 6 4 -2 3849.74 165.531 4
 6 -4 2 4138.55 172.964 9
 6 4 -2 3616.58 157.459 6
 6 -4 1 3733.23 165.596 7
 6 4 -1 3819.67 156.998 4
 6 -4 1 3669.03 166.591 9
 6 4 -1 3517.66 152.561 6
 6 4 0 103.313 32.5837 6
 6 -4 0 135.308 35.5842 4
 6 -4 0 161.583 44.0688 5
 6 -4 0 129.075 44.0271 7
 6 -4 0 98.3624 42.0451 9
 6 -4 -1 3866.42 166.584 4
 6 -4 -1 3926.77 173.436 9
 6 4 1 3564.08 150.801 6
 6 -4 -2 3608.82 165.008 4
 6 -4 -2 3802.87 170.608 9
 6 4 2 3599.98 147.258 6
 6 4 3 212.426 32.5101 6
 6 -4 -3 264.273 50.7613 4
 6 -4 -3 261.436 49.5711 7
 6 -4 -3 287.539 52.5082 9
 6 -4 -4 3279.78 161.008 7
 6 -4 -4 3724.81 172.492 4
 6 -4 -4 3835.07 171.531 9
 6 -4 -5 153.263 51.0457 4
 6 -4 -5 177.006 48.6806 7
 6 -4 -5 80.6375 45.3304 9
 6 -4 -6 886.646 77.7186 7
 6 -4 -6 893.321 85.3665 4
 6 -4 -7 70.0743 45.3984 4
 6 -4 -7 119.952 44.1492 7
 6 -4 -7 116.648 51.0092 9
 6 -4 -8 9361.96 330.865 7
 6 -4 -8 9341.73 347.21 4
 6 -4 -8 9300.67 339.419 9
 6 -4 -9 463.819 72.5526 4
 6 -4 -9 438.175 50.4912 6
 6 -4 -9 499.179 67.9702 9
 6 -4 -10 118.687 53.5897 4
 6 -4 -10 79.742 31.359 6
 6 -4 -10 49.1377 46.605 9
 6 -4 -11 2077.48 135.445 4
 6 -4 -11 2104.21 122.99 9
 6 -4 -11 2224.66 107.952 6
 6 -4 -12 77.1062 27.5275 6
 6 -4 -12 54.8538 42.4207 9
 6 -4 -13 433.185 56.5195 9
 6 -4 -14 2061.51 127.335 4
 6 -4 -14 2211.66 113.323 9
 6 -4 -15 19.3274 29.3633 9
 6 -4 -15 14.3711 42.3903 4
 6 -4 -16 127.284 28.6023 9
 6 -4 -16 145.197 43.5239 4
 6 -4 -17 32.6934 33.8733 4
 -6 -4 18 124.035 32.1222 8
 6 -4 -18 98.189 29.351 4
 6 -4 -19 2.03111 18.4054 4
 -6 5 19 244.347 25.9257 10
 -6 5 18 -24.2923 20.8404 10
 -6 5 17 14.8074 23.6905 10
 6 -5 16 350.219 36.3645 5
 -6 5 16 339.655 43.4128 10
 6 -5 15 1278.69 77.0227 5
 6 5 -15 1471.24 94.8206 4
 -6 5 15 1304.1 85.6962 10
 6 5 -15 1413.92 77.5891 6
 6 -5 14 252.258 39.2354 5
 6 5 -14 272.484 55.4361 4
 -6 5 14 288.007 47.6295 10
 6 5 -14 292.844 41.0783 6
 6 -5 13 861.836 70.7208 5
 6 -5 12 2070.98 116.329 5
 6 -5 11 1600.14 101.903 5
 6 -5 11 1459.79 85.6921 7
 6 5 -11 1521.03 111.71 4
 6 5 -11 1609.56 95.0387 6
 6 -5 10 -4.83046 34.373 5
 6 -5 10 52.7629 32.743 7
 6 5 -10 49.2114 51.8091 4
 6 5 -10 30.7241 31.1841 6
 6 -5 9 307.566 55.2181 5
 6 -5 9 372.341 52.6017 7
 6 5 -9 435.326 69.9394 4
 6 5 -9 428.088 52.9448 6
 6 -5 8 1807.19 113.906 5
 6 -5 8 1868.89 109.21 7
 6 5 -8 1974.92 123.076 4
 6 5 -8 1969.97 107.52 6
 6 -5 7 2603.91 139.097 5
 6 -5 7 2592.4 135.145 7
 6 5 -7 2586.08 142.957 4
 6 5 -7 2709.73 128.912 6
 6 -5 6 5159.64 215.947 5
 6 -5 6 5273.3 214.449 7
 6 5 -6 5517.97 222.646 4
 6 5 -6 5002.16 201.435 6
 6 -5 5 1436.4 99.5038 5
 6 -5 5 1496.52 98.4671 7
 6 5 -5 1573.7 102.878 4
 6 -5 5 1515.66 90.547 9
 6 5 -5 1531.85 91.5188 6
 6 -5 4 1841.34 110.292 7
 6 5 -4 1793.66 109.35 4
 6 -5 4 1962.81 108.702 9
 6 5 -4 1857.8 100.101 6
 6 5 -3 251.787 42.6502 6
 6 -5 3 240.438 49.9251 7
 6 5 -3 301.536 48.2048 4
 6 -5 3 279.774 49.5769 9
 6 -5 2 1227.16 87.1797 7
 6 5 -2 1332.79 84.9769 4
 6 -5 2 1192.06 88.5637 9
 6 5 -2 1115.78 73.8904 6
 6 -5 1 4416.46 188.579 5
 6 -5 1 4040.42 183.533 7
 6 5 -1 4530.03 178.328 4
 6 -5 1 4298.11 188.38 9
 6 5 -1 4196.88 168.988 6
 6 -5 0 2917.42 145.04 5
 6 -5 0 2682.19 143.081 7
 6 -5 0 2954.38 138.171 4
 6 -5 0 3111.61 147.107 9
 6 5 0 2842.36 126.006 6
 6 -5 -1 4537.83 189.094 5
 6 -5 -1 4276.91 182.951 4
 6 -5 -1 4158.22 185.174 9
 6 5 1 4067.22 162.144 6
 6 -5 -2 1160.54 86.657 7
 6 -5 -2 1148.57 87.8862 4
 6 -5 -2 1191.83 90.0968 9
 6 -5 -3 375.882 58.5232 4
 6 -5 -3 301.072 54.5132 7
 6 -5 -3 399.826 58.2637 9
 6 -5 -4 1971.73 115.013 7
 6 -5 -4 2066.85 120.987 4
 6 -5 -4 1697.07 112.661 9
 6 -5 -5 1694.76 106.259 7
 6 -5 -5 1493.27 105.558 4
 6 -5 -6 5202.22 211.046 7
 6 -5 -6 4921.09 217.466 4
 6 -5 -7 2654.22 137.102 7
 6 -5 -7 2453.94 142.928 4
 6 -5 -7 2650.94 141.319 9
 6 -5 -8 1909.75 110.176 7
 6 -5 -8 1746.32 121.121 4
 6 -5 -8 1898.76 118.663 9
 6 -5 -9 309.083 64.1569 4
 6 -5 -9 417.26 47.8875 6
 6 -5 -9 461.07 57.4607 7
 6 -5 -9 433.329 63.5919 9
 6 -5 -10 33.3852 51.8664 4
 6 -5 -10 10.139 25.151 6
 6 -5 -10 -29.165 44.303 9
 6 -5 -11 1569.18 123.327 4
 6 -5 -11 1642.07 104.993 9
 6 -5 -11 1731.17 88.5095 6
 6 -5 -12 2200.65 121.679 9
 6 -5 -13 1114.31 95.704 4
 6 -5 -13 954.731 74.3246 9
 6 -5 -14 235.865 40.7299 9
 6 -5 -14 386.532 61.3695 4
 6 -5 -15 1340.24 94.5231 4
 6 -5 -15 1304.03 74.8951 9
 6 -5 -16 399.378 53.1657 4
 -6 -5 17 -9.65085 28.8106 8
 6 -5 -17 19.7823 27.1471 4
 -6 -5 18 -10.8594 24.4594 8
 6 -5 -18 -10.136 21.4457 4
 -6 -5 19 287.431 32.6504 8
 -6 6 18 72.3017 21.0829 10
 -6 6 17 161.024 30.2362 10
 6 -6 16 223.465 30.9822 5
 -6 6 16 285.723 39.8375 10
 6 -6 15 746.077 56.7009 5
 -6 6 15 693.891 61.2069 10
 6 -6 14 162.574 36.5901 5
 -6 6 14 252.012 45.7916 10
 6 -6 13 687.655 64.0003 5
 6 6 -13 654.607 58.4419 6
 6 -6 12 508.55 56.7213 5
 6 6 -12 377.616 65.2427 4
 6 6 -12 437.041 49.9682 6
 6 -6 11 168.312 47.0029 5
 6 -6 11 187.196 37.7273 7
 6 6 -11 160.647 54.2304 4
 6 6 -11 105.328 35.24 6
 6 -6 10 995.977 84.3482 5
 6 -6 10 1122.41 79.2354 7
 6 6 -10 1155.69 95.3401 4
 6 6 -10 1106.78 76.556 6
 6 -6 9 2119.55 123.484 5
 6 -6 9 1927.24 111.461 7
 6 6 -9 2262.86 129.355 4
 6 6 -9 1879.5 106.677 6
 6 -6 8 9.88912 39.5586 5
 6 -6 8 44.981 40.2941 7
 6 6 -8 31.7055 43.5179 4
 6 6 -8 40.8892 34.0858 6
 6 -6 7 1796.5 114.884 5
 6 -6 7 1962.34 114.059 7
 6 6 -7 1882.23 119.35 4
 6 6 -7 1878.38 103.152 6
 6 -6 6 740.717 73.1443 5
 6 -6 6 598.078 67.6225 7
 6 6 -6 653.664 72.2497 4
 6 6 -6 639.036 60.5752 6
 6 -6 6 521.343 55.107 9
 6 -6 5 1781.01 111.448 7
 6 6 -5 1930.04 112.95 4
 6 -6 5 1706.56 100.628 9
 6 6 -5 1649.14 94.7748 6
 6 -6 4 2605.28 134.053 7
 6 6 -4 2664.45 133.741 4
 6 -6 4 2423.08 125.958 9
 6 -6 3 4240.03 192.254 5
 6 -6 3 4651.95 196.075 7
 6 6 -3 4784.94 193.123 4
 6 -6 3 4550.92 192.323 9
 6 6 -3 4240.2 173.523 6
 6 -6 2 1390.45 99.9198 5
 6 -6 2 1659.84 107.482 7
 6 -6 2 1680.95 103.477 9
 6 6 -2 1687.54 89.161 6
 6 -6 1 1142.39 87.8286 5
 6 -6 1 1296.91 93.3729 7
 6 -6 1 1201.66 89.5129 9
 6 6 -1 1207.24 72.8237 6
 6 -6 0 424.066 54.4069 4
 6 -6 0 416.98 58.2799 5
 6 -6 0 513.347 63.2044 9
 6 6 0 348.215 39.3751 6
 6 -6 -1 1167.63 87.2277 5
 6 -6 -1 1050.33 85.8775 7
 6 -6 -1 1127.97 84.7362 4
 6 -6 -1 1294 92.657 9
 6 -6 -2 1527.76 103.08 7
 6 -6 -2 1671.53 107.137 4
 6 -6 -2 1784.13 110.23 9
 6 -6 -3 4771.68 198.768 7
 6 -6 -3 4250.42 195.487 4
 6 -6 -3 4626.39 198.597 9
 6 -6 -4 2473.12 129.766 7
 6 -6 -4 2219.68 130.593 4
 6 -6 -4 2306.1 129.828 9
 6 -6 -5 1587.49 104.845 7
 6 -6 -5 1701.28 111.304 4
 6 -6 -6 744.539 77.9846 4
 6 -6 -6 682.742 68.5031 7
 6 -6 -6 611.678 75.9387 9
 6 -6 -7 1821.13 108.95 7
 6 -6 -7 1870.46 122.404 4
 6 -6 -7 2069.02 125.01 9
 6 -6 -8 37.794 50.3487 4
 6 -6 -8 55.1663 37.3476 7
 6 -6 -8 59.4571 47.7058 9
 6 -6 -9 1889.05 105.914 7
 6 -6 -9 1988.44 125.632 4
 6 -6 -9 2144.53 122.598 9
 6 -6 -9 1935.87 99.6611 6
 6 -6 -10 976.111 92.9821 4
 6 -6 -10 1055.47 86.8731 9
 6 -6 -11 126.241 45.9198 9
 6 -6 -12 474.902 57.511 9
 6 -6 -13 839.497 66.5004 9
 6 -6 -13 684.909 78.2667 4
 6 -6 -14 205.195 37.0516 9
 6 -6 -14 190.086 49.5272 4
 -6 -6 15 627.372 59.2085 8
 6 -6 -15 646.132 48.6182 9
 6 -6 -15 678.398 66.1756 4
 -6 -6 16 276.789 41.7009 8
 6 -6 -16 315.665 46.189 4
 -6 -6 17 195.369 34.0752 8
 6 -6 -17 151.913 32.1727 4
 -6 -6 18 70.9651 23.7914 8
 6 -6 -18 97.3051 22.5612 4
 -6 7 17 238.06 30.6069 10
 6 -7 16 22.1894 18.9106 5
 -6 7 16 17.0288 23.5388 10
 6 -7 15 166.146 30.5141 5
 -6 7 15 172.789 35.8797 10
 6 -7 14 75.0292 30.5739 5
 -6 7 14 22.7616 31.0449 10
 6 -7 13 23.2422 29.8117 5
 6 -7 12 258.788 46.9031 5
 6 -7 12 188.126 33.4047 7
 6 7 -12 209.519 36.4806 6
 6 -7 11 266.841 47.7595 5
 6 -7 11 238.353 42.0758 7
 6 7 -11 288.707 42.1017 6
 6 -7 10 406.026 60.6272 5
 6 -7 10 453.88 53.8838 7
 6 7 -10 498.257 50.3417 6
 6 -7 9 1028.57 88.5473 5
 6 -7 9 1124.1 84.1318 7
 6 7 -9 1189.25 74.9946 6
 6 -7 8 872.568 82.284 5
 6 -7 8 926.557 78.2559 7
 6 7 -8 960.13 68.8025 6
 6 -7 7 918.591 77.5051 7
 6 7 -7 821.44 63.2355 6
 6 -7 6 1282.86 95.6234 7
 6 -7 6 1406.89 87.5345 9
 6 7 -6 1363.67 81.7296 6
 6 -7 5 527.517 70.1033 5
 6 -7 5 634.182 71.1149 7
 6 7 -5 530.486 49.9377 6
 6 -7 5 428.321 55.0645 9
 6 -7 4 94.0519 43.1521 5
 6 -7 4 168.595 48.6027 7
 6 -7 4 127.294 43.6882 9
 6 7 -4 141.906 32.1984 6
 6 -7 3 4.92085 37.562 5
 6 -7 3 38.5282 45.144 7
 6 -7 3 36.3578 41.4281 9
 6 7 -3 27.8329 23.2229 6
 6 -7 2 1994.36 117.65 5
 6 -7 2 1720.63 113.326 7
 6 -7 2 1850.35 113.568 9
 6 7 -2 1957.32 93.8466 6
 6 -7 1 2166.37 122.145 5
 6 -7 1 1949.99 116.322 9
 6 7 -1 1913.4 92.3433 6
 6 -7 0 2137.57 123.295 5
 6 -7 0 2273.08 126.484 9
 6 -7 -1 2065.05 118.364 5
 6 -7 -1 2106.05 121.534 7
 6 -7 -1 2092.02 123.19 9
 6 -7 -2 1853.36 114.858 7
 6 -7 -2 1901.49 117.326 9
 6 -7 -3 9.45675 41.8402 7
 6 -7 -3 14.7181 43.9385 9
 6 -7 -4 146.755 48.1373 4
 6 -7 -4 163.834 49.6644 7
 6 -7 -5 604.011 73.8985 4
 6 -7 -5 624.836 67.5871 7
 6 -7 -6 1408.64 96.3554 7
 6 -7 -6 1606.85 109.636 4
 6 -7 -6 1515.26 108.956 9
 6 -7 -7 834.048 84.901 4
 6 -7 -7 937.463 76.4968 7
 6 -7 -7 922.676 84.9244 9
 6 -7 -8 1160.49 82.5335 7
 6 -7 -8 1094.72 92.7287 4
 6 -7 -8 1188.14 92.7772 9
 6 -7 -9 1173.16 80.5206 7
 6 -7 -9 1247.76 101.591 4
 6 -7 -9 1386.58 96.7025 9
 6 -7 -10 484.671 69.8226 4
 -6 -7 10 460.4 53.8007 8
 6 -7 -10 527.748 64.2528 9
 -6 -7 11 183.406 42.5229 8
 6 -7 -11 227.637 46.2199 9
 -6 -7 12 208.364 42.3815 8
 6 -7 -12 205.627 42.6547 9
 6 -7 -13 18.4134 38.6973 4
 -6 -7 13 3.65622 29.6804 8
 6 -7 -13 26.3698 27.711 9
 -6 -7 14 67.8825 32.3352 8
 6 -7 -14 2.67883 24.0034 9
 6 -7 -14 37.8484 41.1002 4
 -6 -7 15 187.781 36.5714 8
 6 -7 -15 171.899 40.7473 4
 -6 -7 16 37.7163 26.481 8
 6 -7 -16 45.5816 29.1163 4
 -6 -7 17 241.66 31.849 8
 6 -7 -17 232.895 31.8988 4
 -6 8 17 -10.8709 14.6025 10
 6 -8 16 55.602 17.4653 5
 -6 8 16 80.9102 22.6177 10
 6 -8 15 37.6055 23.6583 5
 -6 8 15 55.0127 26.5708 10
 6 -8 14 168.142 31.8354 5
 -6 8 14 98.263 32.6562 10
 6 -8 13 123.369 36.4509 5
 6 -8 12 -3.91343 29.8694 5
 6 -8 12 28.6911 26.153 7
 6 -8 11 709.302 69.3192 5
 6 -8 11 903.718 65.4251 7
 6 -8 10 714.031 70.2126 5
 6 -8 10 762.869 64.4992 7
 6 8 -10 694.361 53.9865 6
 6 -8 9 264.608 53.4339 5
 6 -8 9 297.621 48.531 7
 6 8 -9 256.457 36.6339 6
 6 -8 8 1212 87.1556 7
 6 8 -8 1225.39 75.152 6
 6 -8 7 678.321 71.5256 7
 6 8 -7 522.672 48.9049 6
 6 -8 7 581.379 55.0683 9
 6 -8 6 230.797 54.6205 5
 6 -8 6 241.197 54.0314 7
 6 -8 6 222.335 41.6654 9
 6 8 -6 195.779 34.2204 6
 6 -8 5 128.173 49.2445 5
 6 -8 5 134.444 47.9706 7
 6 -8 5 113.408 39.5165 9
 6 8 -5 121.991 30.6856 6
 6 -8 4 664.839 73.4595 5
 6 -8 4 881.809 80.2978 7
 6 -8 4 778.7 70.7199 9
 6 8 -4 727.2 54.4127 6
 6 -8 3 161.528 47.0685 5
 6 -8 3 180.366 51.2701 7
 6 -8 3 201.509 47.9825 9
 6 8 -3 135.292 27.7004 6
 6 -8 2 551.893 64.843 5
 6 -8 2 413.036 59.3384 9
 6 -8 1 1461.55 100.175 5
 6 -8 1 1594.46 104.645 9
 6 -8 0 74.7781 36.8992 5
 6 -8 0 107.36 47.2683 7
 6 -8 0 87.1081 44.1739 9
 6 -8 -1 1428.25 94.9267 5
 6 -8 -1 1546.87 105.618 7
 6 -8 -1 1536.65 103.719 9
 6 -8 -2 340.124 56.7235 7
 6 -8 -2 404.814 63.1842 9
 6 -8 -3 155.31 50.3947 7
 6 -8 -3 189.023 53.016 9
 6 -8 -4 809.972 75.1526 7
 6 -8 -5 51.3348 45.7277 4
 6 -8 -5 62.3374 41.3076 7
 6 -8 -6 300.996 59.2261 4
 6 -8 -6 275.512 47.6952 7
 6 -8 -6 272.474 59.0191 9
 6 -8 -7 719.193 77.5675 4
 6 -8 -7 541.061 59.9235 7
 6 -8 -7 695.497 72.5105 9
 6 -8 -8 1223.37 80.8004 7
 6 -8 -8 1305.84 100.197 4
 6 -8 -8 1332.16 95.541 9
 6 -8 -9 387.517 63.4525 4
 6 -8 -9 344.387 43.8411 7
 6 -8 -9 383.272 55.5103 9
 -6 -8 10 698.432 60.0402 8
 6 -8 -10 765.433 79.2079 4
 6 -8 -10 706.69 67.7598 9
 -6 -8 11 662.139 58.6123 8
 6 -8 -11 922.263 70.6676 9
 -6 -8 12 6.66025 28.1821 8
 6 -8 -12 13.3048 30.4908 9
 6 -8 -13 102.346 43.1264 4
 -6 -8 13 129.902 31.7541 8
 6 -8 -13 16.5307 25.4685 9
 -6 -8 14 106.138 29.7382 8
 6 -8 -14 171.42 40.9476 4
 -6 -8 15 46.222 23.6875 8
 6 -8 -15 46.054 29.8785 4
 -6 -8 16 63.8102 19.9804 8
 6 -8 -16 94.4939 26.4466 4
 -6 9 16 24.7548 15.0784 10
 6 -9 15 102.399 22.1774 5
 -6 9 15 27.8748 20.2485 10
 6 -9 14 33.3816 22.7434 5
 -6 9 14 39.588 27.5108 10
 6 -9 13 -27.3734 27.2495 5
 6 -9 12 261.496 42.8823 5
 6 -9 12 214.99 31.7285 7
 6 -9 11 98.1748 36.6448 5
 6 -9 11 111.172 31.7856 7
 6 -9 10 81.4487 34.8502 7
 6 -9 9 273.264 45.7749 7
 6 -9 8 855.196 77.0578 5
 6 -9 8 890.086 73.35 7
 6 -9 7 50.0753 39.0885 5
 6 -9 7 87.6713 44.5627 7
 6 -9 7 83.6637 32.7664 9
 6 -9 6 4.6312 40.9866 5
 6 -9 6 -13.6133 41.1274 7
 6 -9 6 79.0236 34.8924 9
 6 -9 5 126.274 42.49 5
 6 -9 5 79.0444 45.5369 7
 6 -9 5 118.103 40.5027 9
 6 -9 4 103.099 42.5656 5
 6 -9 4 85.2063 48.3794 7
 6 -9 4 116.332 37.5336 9
 6 -9 3 470.691 59.4727 5
 6 -9 3 483.899 59.7525 9
 6 -9 2 64.3813 36.8484 5
 6 -9 2 101.444 44.4317 9
 6 -9 1 85.785 37.5109 5
 6 -9 1 96.2786 47.7988 7
 6 -9 1 75.4089 42.2756 9
 6 -9 0 679.152 65.3079 5
 6 -9 0 670.677 73.0493 7
 6 -9 0 766.748 75.5799 9
 6 -9 -1 175.081 52.8912 7
 6 -9 -1 130.97 51.6645 9
 6 -9 -2 37.0582 43.217 7
 6 -9 -2 102.586 50.7743 9
 6 -9 -3 400.746 57.1806 7
 6 -9 -3 431.105 65.255 9
 6 -9 -4 139.014 44.6899 7
 6 -9 -5 104.209 45.8848 4
 6 -9 -5 115.682 37.8256 7
 6 -9 -5 188.315 54.1218 9
 6 -9 -6 9.95575 43.5138 4
 6 -9 -6 11.5504 33.2366 7
 6 -9 -6 89.7242 46.6105 9
 6 -9 -7 54.4085 42.4732 4
 6 -9 -7 134.009 36.3779 7
 6 -9 -7 41.0529 40.9153 9
 6 -9 -8 844.98 61.6501 7
 6 -9 -8 917.181 82.0243 4
 6 -9 -8 928.494 76.6998 9
 6 -9 -9 230.291 53.0308 4
 6 -9 -9 164.728 43.1569 9
 6 -9 -10 53.9877 43.1051 4
 6 -9 -10 62.2104 34.5233 9
 6 -9 -11 155.435 35.9221 9
 6 -9 -12 270.76 36.9612 9
 6 -9 -13 -20.7466 33.2774 4
 6 -9 -13 16.4897 18.4605 9
 6 -9 -14 50.4861 29.7691 4
 6 -9 -15 54.5835 23.8112 4
 6 -10 14 167.127 23.7205 5
 6 -10 13 294.475 33.9617 5
 6 -10 12 5.68775 25.3274 5
 6 -10 12 40.3927 21.6307 7
 6 -10 11 304.189 37.6967 7
 6 -10 10 371.148 43.9434 7
 6 -10 9 48.2023 34.566 5
 6 -10 9 -3.44362 28.5566 7
 6 -10 8 58.4028 34.0963 5
 6 -10 8 97.4092 36.3043 7
 6 -10 7 36.333 34.8504 5
 6 -10 7 23.9126 37.3639 7
 6 -10 7 32.8367 27.3776 9
 6 -10 6 169.562 41.4669 5
 6 -10 6 233.585 49.4622 7
 6 -10 6 126.535 35.3479 9
 6 -10 5 121.641 38.8022 5
 6 -10 5 146.628 46.0838 7
 6 -10 5 93.8273 35.1336 9
 6 -10 4 193.777 42.2062 5
 6 -10 4 240.407 45.5511 9
 6 -10 3 1307.07 87.6753 5
 6 -10 3 1294.62 88.301 9
 6 -10 2 714.753 62.7779 5
 6 -10 2 550.602 66.5076 7
 6 -10 2 709.695 69.354 9
 6 -10 1 934.564 73.1869 5
 6 -10 1 1141.71 86.855 7
 6 -10 1 956.97 81.8307 9
 6 -10 0 352.929 55.6683 7
 6 -10 0 391.537 60.2488 9
 6 -10 -1 967.78 82.6714 7
 6 -10 -1 1128.43 87.8279 9
 6 -10 -2 752.321 69.4738 7
 6 -10 -2 726.539 77.2606 9
 6 -10 -3 1266.14 85.9175 7
 6 -10 -4 244.163 44.5264 7
 6 -10 -5 50.3202 40.0871 4
 6 -10 -5 129.731 36.0282 7
 6 -10 -5 133.178 45.5887 9
 6 -10 -6 204.559 48.935 4
 6 -10 -6 179.59 36.47 7
 6 -10 -6 179.918 47.2727 9
 6 -10 -7 17.8438 39.2374 4
 6 -10 -7 28.7009 26.0175 7
 6 -10 -7 24.3484 38.4518 9
 6 -10 -8 112.093 45.4245 4
 6 -10 -8 56.4805 35.5482 9
 6 -10 -9 57.5667 40.0045 4
 6 -10 -9 47.8804 34.5992 9
 6 -10 -10 343.306 50.7773 4
 6 -10 -10 344.02 42.486 9
 6 -10 -11 327.229 38.6855 9
 6 -10 -12 26.9402 19.1904 9
 6 -10 -13 209.733 33.8595 4
 -6 -10 14 174.783 23.7472 7
 6 -10 -14 222.139 29.2899 4
 -6 11 12 53.4279 21.3656 10
 6 -11 11 142.443 27.9313 5
 6 -11 11 129.279 24.7994 7
 6 -11 10 68.7466 25.6462 5
 6 -11 10 139.634 28.3618 7
 6 -11 9 206.162 35.1912 5
 6 -11 9 227.372 36.0757 7
 6 -11 8 117.581 31.2083 5
 6 -11 8 104.236 34.2332 7
 6 -11 7 339.041 43.4027 5
 6 -11 7 409.142 50.0956 7
 6 -11 7 349.247 36.8651 9
 6 -11 6 85.6361 32.3092 5
 6 -11 6 133.573 38.1661 7
 6 -11 6 176.067 34.2714 9
 6 -11 5 195.373 37.9694 5
 6 -11 5 155.718 36.7461 9
 6 -11 4 653.032 56.6368 5
 6 -11 4 587.49 57.873 9
 6 -11 3 94.3474 30.2576 5
 6 -11 3 110.525 41.9722 7
 6 -11 3 63.4313 36.9059 9
 6 -11 2 -13.7566 27.3026 5
 6 -11 2 11.9296 35.6137 7
 6 -11 2 -19.4667 34.4512 9
 6 -11 1 1783.67 102.191 7
 6 -11 1 1672.76 101.798 9
 6 -11 0 89.7408 40.3813 7
 6 -11 0 28.6485 38.6001 9
 6 -11 -1 1666.71 97.6049 7
 6 -11 -1 1710.63 103.103 9
 6 -11 -2 3.64833 34.0084 7
 6 -11 -2 16.5104 41.1324 9
 6 -11 -3 31.1125 30.6011 7
 6 -11 -4 553.914 60.777 4
 6 -11 -4 592.247 53.6093 7
 6 -11 -4 627.018 64.8089 9
 6 -11 -5 161.908 43.3297 4
 6 -11 -5 157.778 33.1749 7
 6 -11 -5 107.744 40.6971 9
 6 -11 -6 120.456 41.2907 4
 6 -11 -6 178.045 30.766 7
 6 -11 -6 138.475 40.3544 9
 6 -11 -7 451.271 54.0736 4
 6 -11 -7 371.773 47.9504 9
 6 -11 -8 100.253 36.5077 4
 6 -11 -8 134.565 35.5124 9
 6 -11 -9 225.009 40.9174 4
 6 -11 -9 214.563 34.8115 9
 6 -11 -10 147.501 35.0337 4
 6 -11 -10 163.1 29.0475 9
 6 -11 -11 153.046 22.6308 9
 -6 -11 12 62.3583 19.143 7
 6 -12 10 9.23323 15.2059 5
 6 -12 10 5.02364 16.1996 7
 6 -12 9 85.8331 21.3912 5
 6 -12 9 83.9243 24.5456 7
 6 -12 8 189.61 28.1421 5
 6 -12 8 162.851 31.0908 7
 6 -12 7 223.448 31.8014 5
 6 -12 7 209.874 36.2735 7
 6 -12 6 101.158 25.5884 5
 6 -12 6 78.126 31.8553 7
 6 -12 6 106.474 25.0021 9
 6 -12 5 150.081 27.8289 5
 6 -12 5 112.634 29.4041 9
 6 -12 4 122.959 35.6055 7
 6 -12 4 57.0483 29.458 9
 6 -12 3 221.966 40.1364 7
 6 -12 3 230.343 40.1994 9
 6 -12 2 113.271 35.7042 7
 6 -12 2 161.784 35.976 9
 6 -12 1 80.2481 32.2472 7
 6 -12 1 110.52 35.4951 9
 6 -12 0 73.9479 27.0793 4
 6 -12 0 -3.14058 30.2362 7
 6 -12 0 10.2614 30.4617 9
 6 -12 -1 117.814 30.6895 4
 6 -12 -1 160.394 33.8874 7
 6 -12 -1 82.6967 36.1094 9
 6 -12 -2 172.627 35.0334 4
 6 -12 -2 140.099 32.5099 7
 6 -12 -3 196.544 36.0086 4
 6 -12 -3 267.925 36.0602 7
 6 -12 -4 69.2918 30.9854 4
 6 -12 -4 80.7479 25.7703 7
 6 -12 -4 42.2328 30.6691 9
 6 -12 -5 40.5558 28.1775 4
 6 -12 -5 123.341 35.4532 9
 6 -12 -6 103.178 31.8333 4
 -6 -12 6 46.7189 20.9517 7
 6 -12 -6 22.8063 28.7176 9
 6 -12 -7 179.786 35.7126 4
 -6 -12 7 216.824 27.4289 7
 6 -12 -7 189.789 32.1842 9
 6 -12 -8 159.985 32.2398 4
 -6 -12 8 125.786 22.6472 7
 6 -12 -9 93.7846 25.2774 4
 -6 -12 9 80.1635 20.4072 7
 6 -12 -9 71.4816 20.4867 9
 6 -12 -10 6.48897 19.8272 4
 -6 -12 10 1.44441 13.165 7
 6 -13 7 150.658 24.0348 7
 6 -13 5 95.791 24.8954 7
 6 -13 5 62.1787 19.1218 9
 6 -13 4 45.5616 23.5865 7
 6 -13 4 38.3383 20.8986 9
 6 -13 3 25.6578 24.5572 7
 6 -13 3 22.5547 22.9137 9
 6 -13 2 67.9328 26.0199 7
 6 -13 2 14.5549 23.3702 9
 6 -13 1 106.255 26.8928 7
 6 -13 1 121.75 29.7035 9
 6 -13 0 95.5291 26.6206 7
 6 -13 0 85.8742 29.3252 9
 6 -13 -1 138.853 25.5541 7
 6 -13 -1 167.605 33.429 9
 6 -13 -2 36.543 20.168 4
 6 -13 -2 47.9361 19.356 7
 6 -13 -3 44.6904 20.566 4
 6 -13 -3 115.14 29.7135 9
 6 -13 -4 21.5804 20.1522 4
 6 -13 -4 80.5062 26.2046 9
 6 -13 -5 115.09 24.7411 4
 6 -13 -5 102.227 25.5966 9
 6 -13 -6 12.2379 19.1351 4
 6 -13 -6 51.9088 21.1042 9
 6 -13 -7 98.4374 21.903 4
 7 0 0 32.6609 43.5008 7
 7 0 0 29.7366 35.9593 9
 7 0 -1 13531.5 442.828 7
 7 0 1 13128 439.038 7
 7 0 1 13076.4 428.897 9
 7 0 -1 12408.4 434.915 9
 7 0 2 811.831 73.7919 7
 7 0 2 601.625 57.6206 9
 7 0 -2 861.948 75.6122 9
 7 0 -2 663.638 62.9876 4
 7 0 3 -29.7512 35.4869 7
 7 0 -3 9.90649 43.5631 9
 7 0 -3 -17.8345 33.4682 4
 7 0 4 1842.28 103.159 7
 7 0 -4 1629.63 107.528 4
 7 0 -4 1844.24 115.531 9
 7 0 5 1441.57 88.2118 7
 7 0 -5 1299.9 97.6432 4
 7 0 -5 1635.76 109.478 9
 7 0 6 719.14 59.6088 7
 7 0 -6 547.042 73.5604 9
 7 0 -6 647.516 75.3872 4
 7 0 -7 7043.12 282.162 4
 7 0 -7 6953.12 273.227 9
 7 0 -7 6632.18 258.278 6
 7 0 -8 420.601 57.5193 6
 7 0 -8 394.382 68.5303 4
 7 0 -9 134.048 42.5956 6
 7 0 -9 5.89845 48.9558 4
 7 0 -10 7.96711 32.8016 6
 7 0 -10 14.6662 47.5325 9
 7 0 -10 29.0234 48.7945 4
 7 0 -11 90.0112 34.6857 6
 7 0 -11 126.478 47.209 9
 7 0 -11 89.8435 52.4161 4
 7 0 -12 647.982 67.1073 9
 7 0 -12 746.722 76.8597 4
 7 0 -12 678.647 60.2276 6
 7 0 -13 74.636 48.1804 4
 7 0 -13 78.5634 29.5328 6
 7 0 -14 262.453 35.5935 6
 7 0 -15 98.2942 23.4812 6
 7 0 -16 111.408 35.8962 4
 7 0 -16 59.7401 18.9074 6
 7 0 -17 14.3366 26.7304 4
 7 0 -18 178.624 27.7094 4
 7 1 -18 206.767 28.2774 4
 7 1 -17 319.572 39.9408 4
 7 1 -16 224.69 41.029 4
 7 1 -16 155.206 24.8999 6
 7 1 -15 192.295 29.0995 6
 7 1 -14 126.119 30.2059 6
 7 1 -13 24.6086 44.9689 4
 7 1 -13 166.256 34.9326 6
 7 1 -12 73.9713 49.2835 4
 7 1 -12 60.0546 30.3428 6
 7 1 -11 1021.73 83.2413 9
 7 1 -11 925.163 88.151 4
 7 1 -11 834.628 70.8713 6
 7 1 -10 1525.8 110.105 4
 7 1 -10 1342.65 88.1559 6
 7 1 -9 328.659 51.0882 6
 7 1 -9 402.533 68.6477 4
 7 1 -8 537.168 73.3551 9
 7 1 -8 556.284 73.0117 4
 7 1 -7 242.212 57.3288 9
 7 1 -7 214.664 58.2449 4
 7 1 -6 22.0189 43.0346 6
 7 -1 6 30.0526 31.3671 7
 7 1 -6 -5.14762 43.5642 9
 7 1 -6 16.1986 43.8302 4
 7 -1 5 2409.19 122.56 7
 7 1 -5 2324.47 132.992 4
 7 1 -5 2481.36 136.111 9
 7 1 -5 2430.18 128.437 6
 7 -1 4 332.071 52.3711 7
 7 1 -4 302.653 50.3442 4
 7 1 -4 322.493 59.051 9
 7 -1 3 862.027 76.5143 7
 7 1 -3 846.639 72.1215 4
 7 1 -3 1002.55 81.414 9
 7 -1 3 763.975 63.0296 9
 7 -1 2 200.042 50.4075 7
 7 1 -2 124.151 36.9794 4
 7 1 -2 201.551 50.0415 9
 7 -1 2 149.582 40.0874 9
 7 -1 1 2845.47 143.794 7
 7 1 -1 2627.08 135.279 9
 7 -1 1 2848.04 137.448 9
 7 -1 0 319.494 57.8547 7
 7 1 0 305.049 51.7773 9
 7 -1 0 404.848 57.308 9
 7 -1 -1 2685.94 143.36 7
 7 1 1 2867.06 132.435 9
 7 -1 -1 2685.8 140.65 9
 7 -1 -2 300.911 58.5642 7
 7 1 2 182.907 37.9132 9
 7 -1 -2 172.322 49.3838 9
 7 -1 -2 195.218 42.3581 4
 7 -1 -3 888.424 81.1161 7
 7 -1 -3 850.239 74.4002 4
 7 -1 -3 822.262 80.5961 9
 7 -1 -4 286.871 57.5355 7
 7 -1 -4 237.678 54.9096 9
 7 -1 -4 293.812 52.7367 4
 7 -1 -5 2333.74 136.676 4
 7 -1 -5 2350.11 135.666 9
 7 -1 -6 67.8063 49.6912 9
 7 -1 -6 22.4895 46.3084 4
 7 -1 -7 224.56 46.5841 6
 7 -1 -7 254.508 60.8199 9
 7 -1 -7 214.806 61.1733 4
 7 -1 -8 465.947 57.1706 6
 7 -1 -8 705.867 82.0837 4
 7 -1 -9 321.212 51.0437 6
 7 -1 -9 410.557 70.1763 4
 7 -1 -10 1455.28 107.529 4
 7 -1 -10 1262.09 97.2493 9
 7 -1 -10 1212.46 85.1609 6
 7 -1 -11 876.82 80.8163 9
 7 -1 -11 885.423 68.8859 6
 7 -1 -11 839.573 86.7634 4
 7 -1 -12 56.9617 40.187 9
 7 -1 -12 31.7576 44.8109 4
 7 -1 -12 50.4987 29.6374 6
 7 -1 -13 60.3294 37.9734 9
 7 -1 -13 44.5582 45.4437 4
 7 -1 -13 117.274 30.3435 6
 7 -1 -14 116.099 27.2287 6
 7 -1 -15 186.972 27.1147 6
 7 -1 -16 229.996 42.384 4
 7 -1 -16 155.284 21.1914 6
 7 -1 -17 309.046 40.7627 4
 7 -1 -18 202.335 28.4479 4
 7 2 -18 233.219 29.1778 4
 7 2 -17 504.239 46.8722 4
 7 2 -16 55.598 30.3927 4
 7 2 -16 87.3802 22.0584 6
 7 2 -15 4.79119 20.0007 6
 7 2 -14 535.96 47.3955 6
 7 2 -13 100.215 45.2557 4
 7 2 -13 60.3708 29.6867 6
 7 2 -12 386.383 60.9283 4
 7 2 -12 238.014 41.5229 6
 -7 2 11 38.2387 26.1069 10
 7 2 -11 -27.168 46.5989 4
 7 2 -11 64.0553 35.5179 6
 -7 2 10 246.3 38.7754 10
 7 2 -10 205.473 44.4252 6
 7 2 -9 960.473 90.2861 4
 7 2 -8 653.624 75.98 4
 7 2 -8 622.014 71.7703 9
 7 2 -7 192.528 48.4051 6
 7 -2 7 278.011 44.6675 7
 7 2 -7 257.122 58.2828 4
 7 2 -7 355.869 64.0362 9
 7 -2 6 1800.87 101.837 7
 7 2 -6 1772.54 116.012 4
 7 2 -6 1738.92 113.383 9
 7 2 -6 1654.7 104.749 6
 7 2 -5 17.2813 34.3205 6
 7 -2 5 56.4563 40.5013 7
 7 2 -5 54.1971 44.1437 4
 7 2 -5 79.548 49.7978 9
 7 -2 4 1164.05 88.8717 7
 7 2 -4 1233.28 88.9878 4
 7 2 -4 1073.65 89.3133 9
 7 2 -4 1176.45 84.7862 6
 7 -2 3 3746.99 166.518 7
 7 2 -3 3229.8 153.641 4
 7 2 -3 3457.85 161.335 9
 7 -2 3 3299.66 146.341 9
 7 2 -3 3147.23 153.172 6
 7 -2 2 5530.05 222.202 7
 7 2 -2 5200.72 207.079 4
 7 2 -2 5255.9 214.237 9
 7 -2 2 5299.15 210.141 9
 7 -2 1 2589.68 136.556 7
 7 2 -1 2597.02 130.118 9
 7 -2 1 2543.3 132.22 9
 7 -2 0 4162.85 183.164 7
 7 2 0 4007.47 170.699 9
 7 -2 0 3847.02 179.099 9
 7 -2 -1 2466.63 133.679 7
 7 2 1 2366.98 118.962 9
 7 -2 -1 2540.98 136.103 9
 7 -2 -2 5373.57 218.043 7
 7 -2 -2 4895.27 204.328 4
 7 -2 -2 5098.77 217.309 9
 7 -2 -3 3313.33 161.812 7
 7 -2 -3 3328.88 158.272 4
 7 -2 -3 3258.66 163.99 9
 7 -2 -4 1235.13 92.9076 4
 7 -2 -4 1241.57 96.8969 9
 7 -2 -5 52.0519 48.5502 9
 7 -2 -5 70.5003 47.4285 4
 7 -2 -6 1942.54 124.79 4
 7 -2 -6 1881.54 119.956 9
 7 -2 -7 344.647 62.9526 9
 7 -2 -7 363.445 66.2375 4
 7 -2 -8 681.711 65.0316 6
 7 -2 -8 643.684 79.2877 4
 7 -2 -9 1109.01 96.3771 4
 7 -2 -9 926.917 87.5255 9
 7 -2 -9 1030.56 76.092 6
 7 -2 -10 221.999 43.0944 6
 7 -2 -10 343.169 60.5491 9
 7 -2 -10 252.875 59.5835 4
 7 -2 -11 73.9769 31.1911 6
 7 -2 -11 9.22663 39.3152 9
 7 -2 -11 10.867 46.6031 4
 7 -2 -12 397.207 55.2496 9
 7 -2 -12 243.353 54.9903 4
 7 -2 -12 321.502 40.1102 6
 7 -2 -13 94.427 39.0848 9
 7 -2 -13 53.3712 42.9929 4
 7 -2 -13 86.8693 26.9259 6
 7 -2 -14 497.685 40.4417 6
 7 -2 -14 492.428 51.6892 9
 7 -2 -15 21.7984 16.3762 6
 7 -2 -16 20.4877 27.5203 4
 7 -2 -17 431.313 43.3873 4
 7 -2 -18 238.987 28.9179 4
 7 3 -17 49.62 24.1613 4
 7 3 -16 86.1423 31.1894 4
 -7 3 15 166.927 28.4248 10
 7 3 -15 257.106 31.1192 6
 -7 3 14 62.8085 26.2366 10
 7 3 -14 100.943 27.6674 6
 -7 3 13 573.855 52.5939 10
 7 3 -13 638.646 69.3492 4
 7 3 -13 601.383 52.6059 6
 -7 3 12 1007.25 70.8554 10
 7 3 -12 917.973 68.983 6
 7 -3 11 925.096 70.0584 5
 7 3 -11 1055.28 90.3786 4
 -7 3 11 981.986 73.0076 10
 7 -3 10 1302.24 87.9777 5
 7 3 -10 1334.24 101.998 4
 7 -3 9 336.182 50.2966 5
 7 3 -9 306.174 59.918 4
 7 3 -9 311.392 50.8961 6
 7 -3 8 1021.17 82.0107 5
 7 -3 8 979.391 70.2212 7
 7 3 -8 957.487 87.2234 4
 7 3 -8 925.2 77.2574 6
 7 3 -7 409.86 53.4284 6
 7 -3 7 445.231 58.4203 5
 7 -3 7 443.351 52.5054 7
 7 3 -7 268.308 57.842 4
 7 3 -6 225.192 44.4248 6
 7 -3 6 260.925 51.1482 5
 7 -3 6 220.662 46.439 7
 7 3 -6 297.803 54.242 4
 7 3 -5 398.759 53.8141 6
 7 -3 5 417.692 62.2271 5
 7 -3 5 490.141 61.8347 7
 7 3 -5 358.756 56.3365 4
 7 3 -5 453.25 63.9003 9
 7 -3 4 1624.5 105.922 5
 7 -3 4 1582.43 104.628 7
 7 3 -4 1433.05 95.8107 4
 7 3 -4 1676.22 104.991 9
 7 3 -4 1477.36 95.8016 6
 7 3 -3 62.3797 36.3848 6
 7 -3 3 33.914 44.6934 7
 7 3 -3 76.1272 39.2417 4
 7 3 -3 77.0557 42.5158 9
 7 -3 3 50.5748 33.6157 9
 7 -3 2 10359.8 361.903 7
 7 3 -2 10239.7 346.175 4
 7 3 -2 10271.4 352.797 9
 7 -3 2 10308.1 352.168 9
 7 3 -2 9457.36 347.224 6
 7 -3 1 4367.28 197.034 7
 7 -3 1 4671.21 194.354 9
 7 3 -1 4383.88 183.986 6
 7 -3 0 7379.91 276.19 7
 7 -3 0 7459.32 275.128 9
 7 3 0 6576.21 257.03 6
 7 -3 -1 4441.13 198.206 7
 7 -3 -1 4566.71 202.112 9
 7 3 1 4669.87 186.713 6
 7 -3 -2 10546.8 368.386 7
 7 -3 -2 10118.1 360.742 4
 7 -3 -2 10797.1 375.843 9
 7 -3 -3 117.961 49.8909 9
 7 -3 -3 24.2521 37.9515 4
 7 -3 -4 1564.29 108.121 4
 7 -3 -4 1658.08 110.555 9
 7 -3 -5 356.188 60.507 7
 7 -3 -5 313.922 60.6383 9
 7 -3 -5 327.015 62.1167 4
 7 -3 -6 217.483 53.2718 7
 7 -3 -6 194.742 54.0905 9
 7 -3 -6 297.148 60.6101 4
 7 -3 -7 407.649 68.9297 4
 7 -3 -8 1039.27 93.1618 4
 7 -3 -8 1017.33 75.8401 6
 7 -3 -9 251.868 43.8885 6
 7 -3 -9 284.11 58.3771 9
 7 -3 -9 351.023 62.5813 4
 7 -3 -10 1464.54 108.678 4
 7 -3 -10 1367.58 98.4388 9
 7 -3 -10 1367.3 85.1254 6
 7 -3 -11 1088.42 89.4355 4
 7 -3 -11 948.344 80.8392 9
 7 -3 -11 896.97 65.4994 6
 7 -3 -12 1151.34 93.2854 4
 7 -3 -12 1085.36 81.053 9
 7 -3 -12 1036.27 66.6434 6
 7 -3 -13 644.143 60.9032 9
 7 -3 -13 584.912 45.9931 6
 7 -3 -13 661.799 72.5257 4
 7 -3 -14 85.3886 32.4863 9
 7 -3 -14 77.1217 20.2029 6
 7 -3 -16 166.139 36.7274 4
 7 -3 -17 73.3273 26.795 4
 -7 -3 18 105.014 23.678 8
 7 -3 -18 94.5273 21.5634 4
 7 4 -16 98.2685 28.5326 4
 -7 4 16 16.624 18.0811 10
 -7 4 15 28.5349 21.9625 10
 7 4 -15 20.1831 20.6839 6
 -7 4 14 81.9088 29.1881 10
 7 4 -14 124.458 28.3611 6
 7 -4 13 410.866 43.4632 5
 -7 4 13 361.86 44.4609 10
 7 4 -13 393.081 56.0401 4
 7 4 -13 468.666 47.5987 6
 7 -4 12 39.5156 30.8129 5
 -7 4 12 22.5892 28.5077 10
 7 4 -12 23.484 40.5413 4
 7 -4 11 258.635 42.2691 5
 7 4 -11 283.477 55.4859 4
 7 -4 10 839.926 71.6227 5
 7 4 -10 891.248 81.7796 4
 7 4 -10 915.721 70.6203 6
 7 -4 9 669.746 68.4063 5
 7 -4 9 605.162 54.9014 7
 7 4 -9 787.614 80 4
 7 4 -9 588.096 60.1779 6
 7 -4 8 187.607 47.6358 5
 7 -4 8 256.471 42.1007 7
 7 4 -8 285.358 57.907 4
 7 4 -8 176.382 40.2721 6
 7 -4 7 1708.06 109.685 5
 7 -4 7 1797.37 104.483 7
 7 4 -7 1906.7 115.775 4
 7 4 -7 1625.18 98.9785 6
 7 -4 6 5676.56 229.878 5
 7 -4 6 5544.72 221.05 7
 7 4 -6 5676.41 226.893 4
 7 4 -6 5159.07 211.514 6
 7 4 -5 712.473 65.0237 6
 7 -4 5 640.095 70.2779 5
 7 -4 5 625.67 69.6876 7
 7 4 -5 715.616 69.0142 4
 7 4 -4 536.147 57.7045 6
 7 -4 4 427.717 60.6805 5
 7 -4 4 496.649 65.7761 7
 7 4 -4 472.196 56.6571 4
 7 -4 4 573.332 57.6161 9
 7 -4 3 3388.73 161.429 5
 7 -4 3 3358.07 161.716 7
 7 4 -3 3325.21 151.72 4
 7 -4 3 3192.87 148.855 9
 7 4 -3 3063.47 144.693 6
 7 -4 2 4871.52 204.299 7
 7 4 -2 4794.77 188.953 4
 7 -4 2 4467.1 193.587 9
 7 4 -2 4339.69 184.785 6
 7 -4 1 1986.82 119.244 7
 7 -4 1 1890.95 114.596 9
 7 4 -1 1869.08 104.059 6
 7 -4 0 4622.87 200.43 7
 7 -4 0 4710.17 204.645 9
 7 4 0 4572.74 185.158 6
 7 -4 -1 1712.11 113.755 7
 7 -4 -1 1701.42 111.383 9
 7 4 1 1819.18 97.4472 6
 7 -4 -2 4372.99 188.131 4
 7 -4 -2 4435.91 197.442 9
 7 4 2 4295.8 171.614 6
 7 -4 -3 3295.6 159.072 4
 7 -4 -3 3105.78 159.938 9
 7 4 3 3208.22 135.414 6
 7 -4 -4 466.449 63.8668 4
 7 -4 -4 474.789 65.8867 7
 7 -4 -4 440.561 65.4129 9
 7 -4 -5 721.507 77.9014 4
 7 -4 -5 709.495 73.7169 7
 7 -4 -5 641.049 75.1698 9
 7 -4 -6 5165.08 215.024 7
 7 -4 -6 5254.37 224.625 4
 7 -4 -6 5067.27 220.369 9
 7 -4 -7 1808.99 110.564 7
 7 -4 -7 1916.54 123.441 4
 7 -4 -8 193.474 42.0987 6
 7 -4 -8 207.034 56.3621 4
 7 -4 -9 738.326 73.7576 9
 7 -4 -9 662.765 60.2827 6
 7 -4 -9 607.358 74.2066 4
 7 -4 -10 723.674 72.9914 9
 7 -4 -10 836.474 61.6975 6
 7 -4 -10 831.995 83.095 4
 7 -4 -11 363.219 41.6722 6
 7 -4 -11 392.293 57.0193 9
 7 -4 -11 282.579 54.4385 4
 7 -4 -12 -8.02333 33.9553 9
 7 -4 -12 57.5486 45.9199 4
 7 -4 -12 33.2292 21.9282 6
 7 -4 -13 467.149 53.0738 9
 7 -4 -13 388.911 58.5441 4
 7 -4 -14 121.351 34.8631 9
 7 -4 -15 4.84319 22.4512 9
 7 -4 -15 32.2846 34.7017 4
 7 -4 -16 99.5108 33.1917 4
 -7 -4 17 105.684 27.4882 8
 7 -4 -17 144.113 27.7286 4
 -7 5 16 102.089 20.2974 10
 -7 5 15 105.294 25.9379 10
 7 5 -14 74.0942 37.8256 4
 -7 5 14 75.5718 25.8044 10
 7 -5 13 256.951 38.4302 5
 7 5 -13 334.288 49.1679 4
 -7 5 13 254.911 38.6278 10
 7 -5 12 158.648 35.9531 5
 7 5 -12 205.353 46.724 4
 7 5 -12 88.8951 29.7651 6
 7 -5 11 270.143 44.8247 5
 7 5 -11 294.142 54.6645 4
 7 5 -11 237.395 40.5627 6
 7 -5 10 122.114 40.4807 5
 7 -5 10 15.2121 25.1337 7
 7 5 -10 131.501 48.577 4
 7 5 -10 126.248 35.9682 6
 7 -5 9 -4.60188 33.6532 5
 7 -5 9 28.2846 28.7009 7
 7 5 -9 4.97013 40.0506 4
 7 5 -9 24.8985 30.5017 6
 7 -5 8 2951.03 147.968 5
 7 -5 8 2838.95 135.769 7
 7 5 -8 3169.97 152.661 4
 7 5 -8 2655.93 131.015 6
 7 -5 7 509.542 63.6802 5
 7 -5 7 524.622 60.5867 7
 7 5 -7 542.101 64.4207 4
 7 5 -7 505.655 54.6172 6
 7 -5 6 220.818 52.172 5
 7 -5 6 250.527 50.3118 7
 7 5 -6 266.226 51.2143 4
 7 5 -6 314.071 47.2092 6
 7 -5 5 1559.14 106.634 5
 7 -5 5 1737.88 107.575 7
 7 5 -5 1608.33 102.255 4
 7 5 -5 1654.65 94.9198 6
 7 -5 4 7760.25 282.974 5
 7 -5 4 6955.96 275.391 7
 7 5 -4 7536.34 272.955 4
 7 -5 4 6933.87 261.046 9
 7 5 -4 7188.61 260.798 6
 7 -5 3 1629.89 107.389 7
 7 5 -3 1752 102.041 4
 7 -5 3 1739.51 102.528 9
 7 5 -3 1410.03 89.9629 6
 7 5 -2 358.565 45.3827 6
 7 -5 2 339.748 57.7664 7
 7 -5 2 362.404 56.5147 9
 7 -5 1 1909.22 118.271 7
 7 -5 1 2007.6 117.431 9
 7 5 -1 1802.23 97.6405 6
 7 -5 0 9254.56 327.763 7
 7 -5 0 9163 326.993 9
 7 5 0 8475.98 299.211 6
 7 -5 -1 1981.81 109.914 4
 7 -5 -1 1904.17 118.111 9
 7 5 1 1883.48 94.9787 6
 7 -5 -2 319.76 51.8943 4
 7 -5 -2 314.259 59.1586 9
 7 -5 -3 1650.97 107.17 7
 7 -5 -3 1453.38 99.8702 4
 7 -5 -3 1501.9 104.994 9
 7 -5 -4 7403.61 275.562 7
 7 -5 -4 6888.75 276.894 4
 7 -5 -4 7150.59 278.04 9
 7 -5 -5 1679.89 106.433 7
 7 -5 -5 1746.4 113.77 4
 7 -5 -5 1562.49 108.868 9
 7 -5 -6 352.844 59.9628 4
 7 -5 -6 270.903 53.3994 7
 7 -5 -7 478.962 66.8383 4
 7 -5 -7 588.331 65.1488 7
 7 -5 -8 2939.65 153.24 4
 7 -5 -8 2679.59 145.128 9
 7 -5 -8 2964.34 134.265 6
 7 -5 -9 60.7674 28.9917 6
 7 -5 -9 51.0925 43.7986 9
 7 -5 -9 56.3257 47.7576 4
 7 -5 -10 86.8058 27.5261 6
 7 -5 -10 70.7454 42.169 9
 7 -5 -10 65.1939 46.5406 4
 7 -5 -11 176.993 30.0215 6
 7 -5 -11 259.956 48.4042 9
 7 -5 -11 263.74 54.7587 4
 7 -5 -12 104.75 37.8971 9
 7 -5 -12 72.485 41.3669 4
 7 -5 -13 270.636 42.5506 9
 7 -5 -13 314.126 52.706 4
 7 -5 -14 97.0546 29.5774 9
 -7 -5 15 179.553 33.1855 8
 7 -5 -15 126.271 25.0544 9
 7 -5 -15 173.192 38.0163 4
 -7 -5 16 163.911 29.0836 8
 7 -5 -16 192.962 32.0261 4
 -7 -5 17 266.708 28.2565 8
 7 -5 -17 325.629 31.6868 4
 -7 6 15 24.0113 18.6069 10
 7 -6 14 96.0766 24.6882 5
 -7 6 14 42.3427 23.2064 10
 7 -6 13 128.09 31.0825 5
 -7 6 13 79.9297 29.2738 10
 7 6 -13 110.793 26.8933 6
 7 -6 12 347.271 43.4362 5
 7 6 -12 373.799 40.2468 6
 7 -6 11 77.6093 34.3615 5
 7 6 -11 28.7937 26.7245 6
 7 -6 10 428.841 55.0282 5
 7 -6 10 307.201 40.72 7
 7 6 -10 418.607 44.9106 6
 7 -6 9 120.083 41.3327 5
 7 -6 9 81.9032 33.3225 7
 7 6 -9 97.3847 42.3674 4
 7 6 -9 122.682 33.066 6
 7 -6 8 4.6246 36.4359 5
 7 -6 8 -3.96641 32.8906 7
 7 6 -8 18.7086 38.5129 4
 7 6 -8 43.4206 29.1956 6
 7 -6 7 1201.81 91.2895 5
 7 -6 7 1195.78 85.7127 7
 7 6 -7 1222.29 78.0425 6
 7 -6 6 1706.86 112.39 5
 7 -6 6 2005.4 113.583 7
 7 6 -6 1723.41 96.037 6
 7 -6 5 1233.36 93.5054 5
 7 -6 5 1259.79 92.6686 7
 7 -6 5 1030.26 73.408 9
 7 6 -5 1312.24 79.6763 6
 7 -6 4 109.292 46.9869 7
 7 -6 4 95.0003 36.8119 9
 7 6 -4 111.901 32.9334 6
 7 -6 3 963.35 83.9537 7
 7 -6 3 919.798 76.959 9
 7 6 -3 778.904 60.6003 6
 7 -6 2 1586.62 106.476 7
 7 -6 2 1620.37 102.983 9
 7 6 -2 1447.76 85.0116 6
 7 -6 1 2002.05 117.392 7
 7 -6 1 1870.8 113.614 9
 7 6 -1 1770.81 91.4809 6
 7 -6 0 4.81418 48.8888 7
 7 -6 0 9.65863 40.0437 9
 7 6 0 16.8085 19.9325 6
 7 -6 -1 1875.94 106.763 4
 7 -6 -1 1821.09 115.231 9
 7 -6 -2 1453.41 104.081 7
 7 -6 -2 1497.5 99.1532 4
 7 -6 -2 1741 108.759 9
 7 -6 -3 871.288 79.9909 7
 7 -6 -3 843.956 75.6484 4
 7 -6 -3 813.874 79.0304 9
 7 -6 -4 57.8844 40.1252 4
 7 -6 -4 144.273 48.6627 7
 7 -6 -4 185.676 53.6913 9
 7 -6 -5 1385.66 95.3853 7
 7 -6 -5 1306.16 96.9562 4
 7 -6 -5 1451.53 101.83 9
 7 -6 -6 1977.62 111.938 7
 7 -6 -6 1663.75 109.131 4
 7 -6 -7 1391.58 92.512 7
 7 -6 -7 1350.94 99.1958 4
 7 -6 -8 39.3274 44.2874 4
 7 -6 -8 6.55688 25.2254 6
 7 -6 -8 -18.4094 42.6645 9
 7 -6 -9 106.502 47.6155 4
 7 -6 -9 90.2325 27.4122 6
 7 -6 -9 101.681 41.0699 9
 7 -6 -10 332.038 35.1505 6
 7 -6 -10 361.429 55.2973 9
 7 -6 -10 353.365 56.6334 4
 7 -6 -11 76.1087 36.6612 9
 7 -6 -11 40.4576 40.5323 4
 -7 -6 12 399.706 44.0124 8
 7 -6 -12 331.454 45.6253 9
 7 -6 -12 364.753 53.6096 4
 -7 -6 13 107.192 30.4302 8
 7 -6 -13 146.21 31.7951 9
 7 -6 -13 172.027 42.4307 4
 -7 -6 14 57.8179 24.7723 8
 7 -6 -14 90.3416 25.1506 9
 -7 -6 15 4.30351 19.5006 8
 7 -6 -15 19.958 26.4317 4
 7 -6 -16 197.261 29.4133 4
 -7 7 15 41.5039 16.7681 10
 -7 7 14 48.1331 20.9335 10
 7 -7 13 73.2082 25.6713 5
 -7 7 13 108.979 28.6575 10
 7 -7 12 229.844 38.106 5
 7 -7 11 294.587 42.9537 5
 7 7 -11 393.225 38.6853 6
 7 -7 10 1132.85 80.6641 5
 7 -7 10 1206.14 71.6137 7
 7 7 -10 1177.72 68.564 6
 7 -7 9 355.26 51.4863 5
 7 -7 9 451.113 50.3258 7
 7 7 -9 421.861 42.6163 6
 7 -7 8 223.575 47.8373 5
 7 -7 8 164.975 42.7831 7
 7 7 -8 210.707 32.3326 6
 7 -7 7 63.5989 39.7458 5
 7 -7 7 53.8327 36.4634 7
 7 7 -7 74.9355 30.0686 6
 7 -7 6 117.809 42.7139 7
 7 7 -6 81.6801 28.0067 6
 7 -7 5 708.999 71.9483 7
 7 7 -5 656.679 52.5122 6
 7 -7 5 603.184 57.3254 9
 7 -7 4 1361.73 94.8381 7
 7 -7 4 1213.81 84.588 9
 7 7 -4 1263.54 74.664 6
 7 -7 3 1510.02 105.671 5
 7 -7 3 1758.93 105.432 7
 7 -7 3 1421.08 93.3688 9
 7 7 -3 1493.02 80.1189 6
 7 -7 2 189.107 47.5809 5
 7 -7 2 315.864 57.5283 7
 7 -7 2 204.486 48.7966 9
 7 7 -2 233.954 31.1888 6
 7 -7 1 780.907 79.7494 7
 7 -7 1 785.653 73.5973 9
 7 -7 0 473.434 61.1658 9
 7 -7 -1 907.172 84.774 7
 7 -7 -1 704.579 63.6318 4
 7 -7 -1 849.538 77.5939 9
 7 -7 -2 187.38 42.0487 4
 7 -7 -2 234.325 54.5195 7
 7 -7 -2 248.362 54.9589 9
 7 -7 -3 1762.65 107.696 7
 7 -7 -3 1460 97.0667 4
 7 -7 -3 1513.36 103.561 9
 7 -7 -4 1439.85 96.8257 7
 7 -7 -4 1253.36 92.9172 4
 7 -7 -4 1401.13 99.6381 9
 7 -7 -5 613.615 64.5646 4
 7 -7 -5 658.032 66.6626 7
 7 -7 -5 620.051 73.6871 9
 7 -7 -6 9.35132 41.6482 4
 7 -7 -6 103.566 41.5039 7
 7 -7 -7 93.1163 41.2486 4
 7 -7 -7 69.8983 37.0419 7
 7 -7 -7 53.9256 49.1377 9
 7 -7 -8 183.957 46.9613 4
 7 -7 -8 255.598 33.3249 6
 7 -7 -8 264.094 51.551 9
 7 -7 -9 382.181 56.6999 4
 7 -7 -9 360.262 54.0702 9
 7 -7 -10 1291.23 89.7791 4
 7 -7 -10 1276.67 85.07 9
 7 -7 -11 429.964 48.5994 9
 7 -7 -11 340.651 53.259 4
 -7 -7 12 185.685 29.9865 8
 7 -7 -12 233.609 37.6423 9
 7 -7 -12 210.472 43.6763 4
 -7 -7 13 72.0132 22.5212 8
 7 -7 -13 92.1387 26.9538 9
 -7 -7 14 14.724 17.1596 8
 7 -7 -14 10.1684 16.6463 9
 7 -7 -15 88.5671 24.2289 4
 -7 8 14 60.3543 17.6817 10
 7 -8 13 43.7906 21.6234 5
 -7 8 13 27.3889 19.8469 10
 7 -8 12 11.1144 22.88 5
 7 -8 11 73.0539 30.3051 5
 7 -8 11 60.9184 21.5066 7
 7 -8 10 350.91 46.182 5
 7 -8 10 247.891 35.6321 7
 7 -8 9 858.889 70.466 5
 7 -8 9 1089.95 70.3543 7
 7 -8 8 589.401 62.9713 5
 7 -8 8 618.363 58.3775 7
 7 8 -8 630.466 47.2086 6
 7 -8 7 38.5456 33.9067 7
 7 8 -7 22.6939 20.4807 6
 7 -8 6 796.036 68.3394 7
 7 8 -6 785.355 53.6207 6
 7 -8 5 670.48 67.8153 5
 7 -8 5 680.143 67.0778 7
 7 -8 5 640.415 55.9457 9
 7 8 -5 579.026 45.9298 6
 7 -8 4 266.031 50.5906 5
 7 -8 4 231.791 51.8171 7
 7 -8 4 283.631 44.5362 9
 7 8 -4 269.62 31.7156 6
 7 -8 3 2030.12 117.102 5
 7 -8 3 1868.32 112.419 7
 7 -8 3 1867.29 107.448 9
 7 -8 2 1349.87 95.7926 7
 7 -8 2 1307.54 89.5217 9
 7 -8 1 497.324 61.7164 9
 7 -8 0 2437.89 128.42 9
 7 -8 -1 362.872 47.1795 4
 7 -8 -1 510.349 63.0967 7
 7 -8 -1 479.407 63.3366 9
 7 -8 -2 1063.14 83.3085 7
 7 -8 -2 1103.41 79.3382 4
 7 -8 -2 1284.37 93.6583 9
 7 -8 -3 1898.33 112.467 7
 7 -8 -3 2009.99 110.714 4
 7 -8 -3 1926.49 116.489 9
 7 -8 -4 364.267 52.338 4
 7 -8 -4 324.5 51.7553 7
 7 -8 -4 293.481 54.2717 9
 7 -8 -5 614.554 64.498 4
 7 -8 -5 731.285 66.4 7
 7 -8 -6 598.93 62.4243 4
 7 -8 -6 826.56 66.733 7
 7 -8 -7 -4.27709 35.4741 4
 7 -8 -7 54.3797 32.8889 7
 7 -8 -7 45.6081 42.5012 9
 7 -8 -8 656.919 64.8347 4
 7 -8 -8 604.207 61.6981 9
 7 -8 -9 970.56 76.5307 4
 7 -8 -9 932.865 71.7931 9
 7 -8 -10 285.194 47.2836 4
 7 -8 -10 295.502 44.2703 9
 7 -8 -11 114.082 32.7507 9
 7 -8 -11 93.2176 36.6933 4
 7 -8 -12 51.6611 24.202 9
 7 -8 -12 25.6671 28.9267 4
 7 -8 -13 13.847 16.5761 9
 7 -8 -13 13.8876 27.1434 4
 -7 9 13 32.7368 15.2732 10
 7 -9 12 80.7817 22.9335 5
 -7 9 12 28.1535 18.8593 10
 7 -9 11 21.1464 22.8192 5
 7 -9 10 476.592 46.1477 5
 7 -9 10 349.066 35.9072 7
 7 -9 9 30.1715 27.8661 7
 7 -9 8 187.442 37.5041 7
 7 -9 7 471.592 52.6279 5
 7 -9 7 414.775 49.0584 7
 7 -9 6 134.163 38.3784 5
 7 -9 6 131.971 37.922 7
 7 -9 5 552.08 59.1612 5
 7 -9 5 477.466 56.4876 7
 7 -9 5 509.185 47.5351 9
 7 -9 4 232.753 43.2846 5
 7 -9 4 243.46 48.0624 7
 7 -9 4 235.95 41.5363 9
 7 -9 3 28.6538 38.7803 7
 7 -9 3 -21.9058 32.3057 9
 7 -9 2 759.341 65.9593 9
 7 -9 1 1489.71 94.0742 9
 7 -9 0 37.6328 40.0334 7
 7 -9 0 -20.5677 36.8399 9
 7 -9 -1 1472.19 95.498 7
 7 -9 -1 1494.86 95.0824 9
 7 -9 -2 788.618 69.3324 7
 7 -9 -2 711.62 60.7154 4
 7 -9 -2 795.827 73.1942 9
 7 -9 -3 29.3694 31.0764 4
 7 -9 -3 34.7305 37.3367 7
 7 -9 -3 16.7691 39.0857 9
 7 -9 -4 169.732 38.9943 4
 7 -9 -4 234.158 43.3548 7
 7 -9 -4 148.707 44.6956 9
 7 -9 -5 504.49 57.4743 4
 7 -9 -5 591.108 55.8756 7
 7 -9 -6 80.1375 36.6627 4
 7 -9 -6 124.964 33.3011 7
 7 -9 -6 123.59 43.1378 9
 7 -9 -7 391.055 52.4522 4
 7 -9 -7 409.272 42.905 7
 7 -9 -7 437.842 53.2897 9
 7 -9 -8 98.4398 37.1909 4
 7 -9 -8 155.937 38.506 9
 7 -9 -9 41.6935 31.4945 4
 7 -9 -9 18.4041 27.6447 9
 7 -9 -10 440.886 42.9412 9
 7 -9 -10 333.457 45.8332 4
 7 -9 -11 86.1377 23.6733 9
 7 -9 -11 -2.9287 26.5671 4
 7 -9 -12 29.4791 16.7441 9
 7 -9 -12 63.3725 25.4055 4
 -7 10 11 103.488 20.4609 10
 7 -10 10 69.0419 19.9076 7
 7 -10 9 28.7057 26.0373 5
 7 -10 9 61.0954 23.6821 7
 7 -10 8 707.117 53.2291 5
 7 -10 8 606.168 48.7646 7
 7 -10 7 299.565 39.6034 5
 7 -10 7 275.986 40.9216 7
 7 -10 6 225.104 38.1183 5
 7 -10 6 240.204 38.9811 7
 7 -10 5 96.0245 34.5673 7
 7 -10 5 22.1153 22.4289 9
 7 -10 4 404.532 49.7096 7
 7 -10 4 319.146 40.5883 9
 7 -10 3 404.584 46.5367 9
 7 -10 2 160.685 38.688 9
 7 -10 1 222.475 44.4849 7
 7 -10 1 206.701 41.6536 9
 7 -10 0 1865.93 102.824 7
 7 -10 0 1886.38 101.737 9
 7 -10 -1 127.425 36.6473 7
 7 -10 -1 279.197 45.7044 9
 7 -10 -2 205.041 34.9253 4
 7 -10 -2 214.656 40.2292 7
 7 -10 -2 199.441 43.6898 9
 7 -10 -3 424.81 46.4632 4
 7 -10 -3 464.605 48.5883 7
 7 -10 -3 354.767 48.5463 9
 7 -10 -4 299.987 43.1506 4
 7 -10 -4 314.455 50.9898 9
 7 -10 -5 19.1776 28.9998 4
 7 -10 -5 81.8282 27.8639 7
 7 -10 -6 234.778 39.1686 4
 7 -10 -6 212.428 32.3317 7
 7 -10 -6 295.788 44.285 9
 7 -10 -7 373.704 44.7658 4
 7 -10 -7 219.739 39.2868 9
 7 -10 -8 563.577 51.5483 4
 7 -10 -8 728.368 53.725 9
 7 -10 -9 74.3034 27.9263 4
 7 -10 -9 101.995 26.8444 9
 7 -10 -10 124.101 24.2548 9
 7 -10 -10 102.356 27.8916 4
 7 -10 -11 132.63 24.6566 4
 7 -11 8 105.739 23.6685 7
 7 -11 7 97.1599 25.7648 7
 7 -11 6 90.9262 27.3916 7
 7 -11 5 336.266 40.0121 7
 7 -11 4 38.9735 21.4998 9
 7 -11 3 158.398 31.0974 9
 7 -11 2 23.4591 29.5086 7
 7 -11 2 24.2932 24.8918 9
 7 -11 1 76.3141 30.4228 7
 7 -11 1 71.4777 28.9724 9
 7 -11 0 182.152 35.4451 7
 7 -11 0 133.232 34.144 9
 7 -11 -1 61.4307 30.9141 7
 7 -11 -1 57.2366 32.8208 9
 7 -11 -2 60.6812 29.0663 7
 7 -11 -2 3.01318 29.309 9
 7 -11 -3 85.7766 24.3414 4
 7 -11 -3 100.223 28.8145 7
 7 -11 -3 157.035 35.2263 9
 7 -11 -4 9.43765 21.7562 4
 7 -11 -4 28.5335 22.6021 7
 7 -11 -5 229.578 32.0309 4
 7 -11 -5 292.283 30.0743 7
 7 -11 -6 106.041 25.9545 4
 -7 -11 6 76.8417 17.6368 7
 7 -11 -6 80.2876 26.3969 9
 7 -11 -7 54.3335 22.2062 4
 -7 -11 7 61.8707 17.0984 7
 7 -11 -7 108.484 26.1089 9
 7 -11 -8 100.853 23.2205 9
 7 -11 -8 96.8407 24.3232 4
 7 -11 -9 116.175 21.9058 4
 7 -12 6 41.2515 17.8463 7
 7 -12 5 46.2356 19.5901 7
 7 -12 3 43.4875 22.2918 7
 7 -12 2 250.398 31.5157 7
 7 -12 2 199.183 26.7337 9
 7 -12 1 402.302 36.7427 7
 7 -12 1 338.732 34.0048 9
 7 -12 0 661.85 45.1548 7
 7 -12 0 643.799 45.3824 9
 7 -12 -1 388.357 33.6623 7
 7 -12 -1 369.351 36.1017 9
 7 -12 -2 223.663 25.9952 7
 7 -12 -2 220.41 31.0099 9
 7 -12 -3 87.9217 24.5597 9
 7 -12 -5 46.8191 18.4374 9
 7 -12 -6 28.0107 17.3583 9
 8 0 0 4040.71 172.982 9
 8 0 1 495.707 51.7551 9
 8 0 -1 537.591 61.1595 9
 8 0 -2 1162.4 86.9152 9
 8 0 -3 226.401 47.9565 9
 8 0 -4 17.2355 36.7138 6
 8 0 -4 36.5449 30.9988 4
 8 0 -4 24.6656 40.9097 9
 8 0 -5 357.426 54.6249 6
 8 0 -5 481.087 57.2148 4
 8 0 -5 490.379 64.2752 9
 8 0 -6 580.236 64.1825 4
 8 0 -6 503.546 67.2382 9
 8 0 -7 106.335 42.3465 4
 8 0 -7 104.598 48.3707 9
 8 0 -8 228.835 43.5369 6
 8 0 -8 262.28 51.5864 4
 8 0 -8 264.781 53.7947 9
 8 0 -9 28.4635 32.6295 6
 8 0 -9 28.5058 42.051 4
 8 0 -9 56.2009 41.4025 9
 8 0 -10 1349.36 94.0961 4
 8 0 -10 1261.01 78.801 6
 8 0 -11 96.4965 41.5422 4
 8 0 -11 134.869 31.0397 6
 8 0 -12 163.765 40.5594 4
 8 0 -12 186.545 31.5219 6
 8 0 -13 84.6419 34.1055 4
 8 0 -13 53.5459 21.4312 6
 8 0 -14 26.3961 27.7978 4
 8 0 -14 30.3524 17.2022 6
 8 0 -15 191.017 30.8482 4
 8 0 -15 169.496 19.3357 6
 8 1 -15 96.2637 25.1743 4
 8 1 -15 111.667 17.9979 6
 8 1 -14 5.75997 25.6448 4
 8 1 -14 27.8328 18.0495 6
 8 1 -13 26.6803 29.8763 4
 8 1 -13 24.9605 20.4548 6
 8 1 -12 90.3181 36.2623 4
 8 1 -12 52.9414 25.01 6
 8 1 -11 659.923 65.595 4
 8 1 -11 658.744 53.8366 6
 8 1 -10 766.455 70.0634 4
 8 1 -10 759.706 60.9649 6
 8 1 -9 296.122 46.1393 6
 8 1 -9 275.242 51.7923 4
 8 1 -8 1055.38 83.6342 9
 8 1 -8 756.174 74.6963 4
 8 1 -7 1236.81 90.5047 4
 8 1 -7 1246.86 93.4953 9
 8 1 -6 142.755 39.9433 6
 8 1 -6 63.2251 35.6766 4
 8 1 -6 86.9571 42.5678 9
 8 1 -5 296.565 52.4396 6
 8 1 -5 212.489 42.7479 4
 8 1 -5 286.789 55.2421 9
 8 1 -4 319.499 50.1 6
 8 1 -4 386.274 48.4025 4
 8 1 -3 1392.47 97.0119 9
 8 1 -3 1597.01 97.7677 6
 8 1 -2 1438.99 95.2533 9
 8 -1 2 1323 80.7646 9
 8 1 -2 1345.38 92.506 6
 8 1 -1 888.472 72.9324 9
 8 -1 1 832.087 68.8006 9
 8 1 0 460.364 52.8604 9
 8 -1 0 469.31 57.3275 9
 8 1 1 856.279 65.1703 9
 8 -1 -1 926.4 77.2772 9
 8 -1 -2 1383.28 95.0251 9
 8 -1 -3 1602.62 105.702 9
 8 -1 -4 350.616 49.4905 4
 8 -1 -4 469.817 65.1673 9
 8 -1 -5 313.173 59.8655 9
 8 -1 -5 284.908 48.7089 4
 8 -1 -6 91.745 36.7453 6
 8 -1 -6 87.7214 48.3834 9
 8 -1 -6 66.6745 39.0019 4
 8 -1 -7 1063.31 87.3059 4
 8 -1 -7 1131.34 88.5746 9
 8 -1 -7 1254.77 84.6919 6
 8 -1 -8 999.477 80.8412 4
 8 -1 -8 839.95 78.9985 9
 8 -1 -8 981.471 73.6942 6
 8 -1 -9 314.34 44.3778 6
 8 -1 -9 306.548 56.3576 4
 8 -1 -10 858.16 75.4308 4
 8 -1 -10 815.513 61.6403 6
 8 -1 -11 560.072 57.8919 9
 8 -1 -11 540.378 60.1563 4
 8 -1 -11 597.672 50.7543 6
 8 -1 -12 56.7784 35.5254 4
 8 -1 -12 70.8493 24.1703 6
 8 -1 -13 26.97 29.6611 4
 8 -1 -13 33.5822 19.3686 6
 8 -1 -14 46.7004 28.5254 4
 8 -1 -14 11.3875 14.138 6
 8 -1 -15 141.331 28.448 4
 8 2 -15 271.664 33.0282 4
 8 2 -15 247.362 23.8815 6
 8 2 -14 38.8479 27.5719 4
 8 2 -14 73.7291 20.1301 6
 8 2 -13 332.786 44.5001 4
 8 2 -13 393.463 36.5123 6
 8 2 -12 -10.9463 30.6714 4
 8 2 -12 20.7531 24.3144 6
 8 2 -11 224.849 44.5753 4
 8 2 -11 189.1 35.0435 6
 8 2 -10 120.94 41.4909 4
 8 2 -9 400.268 56.187 4
 8 2 -8 57.9526 34.5546 6
 8 2 -8 91.2787 41.4056 4
 8 2 -7 -34.0065 34.6387 6
 8 2 -7 8.99624 34.3318 4
 8 2 -6 251.51 46.5199 6
 8 -2 6 291.41 41.8757 7
 8 2 -6 371.284 51.138 4
 8 2 -5 645.362 63.942 6
 8 -2 5 720.191 63.6925 7
 8 2 -5 673.579 62.9325 4
 8 2 -4 246.721 46.2441 6
 8 -2 4 244.424 48.0829 7
 8 2 -4 198.786 39.295 4
 8 -2 3 1218.22 87.8017 7
 8 2 -3 1133.89 81.6795 6
 8 2 -2 335.937 50.7316 6
 8 -2 2 435.826 59.8297 7
 8 -2 2 328.405 44.411 9
 8 2 -1 336.251 50.7446 6
 8 -2 1 483.703 64.3176 7
 8 -2 1 433.433 53.496 9
 8 2 0 87.4473 38.2434 6
 8 -2 0 139.965 50.4092 7
 8 -2 0 52.0672 37.0368 9
 8 2 1 486.312 54.8179 6
 8 -2 -1 504.673 64.6142 7
 8 -2 -1 462.968 60.5117 9
 8 2 2 410.864 52.4451 6
 8 -2 -2 343.068 57.6451 9
 8 -2 -3 1111.2 89.2254 9
 8 2 3 1033.4 73.3816 6
 8 -2 -4 212.954 54.8013 9
 8 -2 -4 181.925 41.6914 4
 8 -2 -5 739.52 76.1737 9
 8 -2 -5 713.139 67.1696 4
 8 2 5 660.075 54.1525 6
 8 -2 -6 230.445 47.8881 6
 8 -2 -6 186.274 50.1276 9
 8 -2 -6 170.449 45.4208 4
 8 -2 -7 -3.94584 31.5603 6
 8 -2 -7 13.862 41.6271 9
 8 -2 -7 -14.3991 37.5203 4
 8 -2 -8 7.44646 31.2989 6
 8 -2 -8 4.42051 42.7626 9
 8 -2 -8 33.1841 39.3079 4
 8 -2 -9 308.593 44.1654 6
 8 -2 -9 375.456 55.4054 4
 8 -2 -10 77.1837 29.3367 6
 8 -2 -10 78.2791 41.076 9
 8 -2 -10 91.0813 39.3678 4
 8 -2 -11 276.563 44.7517 9
 8 -2 -11 209.587 44.9146 4
 8 -2 -11 163.692 31.1445 6
 8 -2 -12 25.8135 30.0783 9
 8 -2 -12 22.0642 33.7094 4
 8 -2 -12 -2.33526 19.7632 6
 8 -2 -13 377.494 45.5563 4
 8 -2 -13 375.548 32.0456 6
 8 -2 -14 34.097 27.7967 4
 8 -2 -14 51.2395 14.6732 6
 8 -2 -15 294.853 34.401 4
 8 3 -14 36.129 23.4271 4
 8 3 -14 58.3161 17.7497 6
 8 3 -13 124.735 33.5418 4
 8 3 -13 120.045 23.1661 6
 8 3 -12 197.658 38.9153 4
 8 3 -12 151.529 28.0363 6
 8 3 -11 122.586 37.402 4
 8 3 -10 -20.5612 36.3917 4
 8 3 -9 124.066 40.2596 4
 8 3 -9 133.862 35.8517 6
 8 3 -8 51.9303 36.909 4
 8 3 -8 76.0624 34.0007 6
 8 -3 7 782.354 58.5408 7
 8 3 -7 771.986 69.2939 4
 8 3 -7 790.026 63.8756 6
 8 -3 6 978.38 71.7876 7
 8 3 -6 1068.73 77.2182 4
 8 3 -6 940.409 72.4789 6
 8 3 -5 45.8791 30.8133 6
 8 -3 5 19.9671 36.4023 7
 8 3 -5 3.88982 28.9538 4
 8 -3 4 1695.24 102.857 7
 8 3 -4 1554.6 90.5388 4
 8 3 -4 1578.69 93.8999 6
 8 3 -3 138.07 38.9041 6
 8 -3 3 113.412 47.0488 7
 8 -3 2 965.273 81.7722 7
 8 -3 2 868.322 67.0953 9
 8 3 -2 875.222 69.3475 6
 8 -3 1 888.121 80.8259 7
 8 -3 1 1039.52 76.842 9
 8 3 -1 1054.5 74.0912 6
 8 -3 0 1517.12 102.671 7
 8 -3 0 1708.42 103.052 9
 8 3 0 1466.4 91.4799 6
 8 -3 -1 1056.51 86.4437 7
 8 -3 -1 1030.73 82.5173 9
 8 3 1 971.123 71.5169 6
 8 -3 -2 799.635 77.5285 7
 8 -3 -2 794.591 74.9573 9
 8 3 2 844.607 63.3712 6
 8 3 3 97.3511 30.7798 6
 8 -3 -3 201.861 53.3475 7
 8 -3 -3 135.527 47.6619 9
 8 -3 -4 1439.95 93.076 4
 8 -3 -4 1618.49 104.28 9
 8 -3 -5 -9.4748 43.1864 9
 8 -3 -5 62.5345 37.8091 4
 8 -3 -6 994.109 80.2694 4
 8 -3 -6 1039.85 85.3546 9
 8 -3 -6 1080.57 78.4485 6
 8 -3 -7 632.966 67.5022 4
 8 -3 -7 681.435 62.9985 6
 8 -3 -8 67.4226 32.2023 6
 8 -3 -8 54.3939 36.8326 4
 8 -3 -9 93.6475 31.0401 6
 8 -3 -9 109.07 42.7204 4
 8 -3 -10 -11.4462 24.0536 6
 8 -3 -10 18.8667 33.7929 9
 8 -3 -10 12.3907 35.1838 4
 8 -3 -11 144.966 37.564 9
 8 -3 -11 126.777 38.9842 4
 8 -3 -11 110.984 27.3773 6
 8 -3 -12 171.881 35.7244 9
 8 -3 -12 161.367 38.661 4
 8 -3 -12 198.603 27.4828 6
 8 -3 -13 139.391 31.5228 9
 8 -3 -13 99.9056 33.8386 4
 8 -3 -13 104.761 18.7288 6
 8 -3 -14 64.55 25.9467 4
 8 -3 -15 50.6053 22.6952 4
 8 4 -12 44.705 29.6276 4
 8 4 -11 74.5078 33.6897 4
 8 4 -11 85.9399 27.4864 6
 8 4 -10 103.121 36.1197 4
 8 4 -10 114.254 32.1333 6
 8 4 -9 131.642 39.9756 4
 8 4 -9 165.873 34.374 6
 8 -4 8 176.147 32.2358 7
 8 4 -8 202.152 43.4034 4
 8 4 -8 183.266 34.7992 6
 8 -4 7 126.67 31.8769 7
 8 4 -7 91.8991 36.1191 4
 8 4 -7 97.5426 32.8376 6
 8 -4 6 238.689 43.2925 7
 8 4 -6 243.132 44.0149 4
 8 4 -6 246.613 43.7278 6
 8 -4 5 405.962 53.0351 7
 8 4 -5 267.379 42.4124 4
 8 4 -5 333.34 44.4912 6
 8 -4 4 971.774 77.7812 7
 8 4 -4 758.411 61.0843 4
 8 4 -4 860.267 64.988 6
 8 4 -3 229.722 40.5324 6
 8 -4 3 204.819 46.9216 7
 8 -4 3 264.942 39.6561 9
 8 -4 2 841.027 75.9921 7
 8 -4 2 785.765 65.2874 9
 8 4 -2 801.305 63.0474 6
 8 4 -1 398.47 47.3812 6
 8 -4 1 375.867 57.642 7
 8 -4 1 361.246 52.9135 9
 8 4 0 430.162 46.7619 6
 8 -4 0 508.834 63.2593 7
 8 -4 0 490.813 60.7458 9
 8 4 1 368.364 42.8728 6
 8 -4 -1 350.766 58.3495 7
 8 -4 -1 456.462 60.6352 9
 8 -4 -2 880.204 80.2825 7
 8 -4 -2 847.356 77.9533 9
 8 4 2 819.09 57.4636 6
 8 -4 -3 210.249 50.9723 9
 8 -4 -4 858.479 70.7942 4
 8 -4 -4 888.477 79.6065 9
 8 -4 -5 354.187 58.9495 9
 8 -4 -5 325.94 49.4168 4
 8 -4 -6 185.597 48.0365 9
 8 -4 -6 222.92 46.1592 4
 8 -4 -7 121.09 36.8352 6
 8 -4 -7 106.751 44.8844 9
 8 -4 -7 148.066 39.3917 4
 8 -4 -8 215.874 37.1314 6
 8 -4 -8 174.419 41.3101 4
 8 -4 -9 143.153 31.1683 6
 8 -4 -9 167.706 41.9438 4
 8 -4 -10 110.469 26.5023 6
 8 -4 -10 121.649 37.7905 9
 8 -4 -10 116.004 39.3968 4
 8 -4 -11 16.1961 30.2366 9
 8 -4 -11 46.7107 32.788 4
 8 -4 -11 87.7064 23.0515 6
 8 -4 -12 56.7484 28.6325 9
 8 -4 -12 94.8646 33.1394 4
 8 -4 -12 84.1201 17.4824 6
 8 -4 -13 16.6055 22.9644 9
 8 -4 -13 54.9751 28.1455 4
 -8 -4 14 -1.72773 15.6563 8
 8 -4 -14 7.37612 21.3542 4
 8 -4 -15 52.648 19.0151 4
 8 5 -12 452.997 36.5503 6
 8 5 -11 69.2585 23.592 6
 8 5 -10 235.104 31.3782 6
 8 5 -9 61.8865 26.997 6
 8 -5 8 194.22 32.6155 7
 8 5 -8 180.61 31.8767 6
 8 -5 7 278.594 40.4207 7
 8 5 -7 235.784 36.2737 6
 8 -5 6 540.685 54.7087 7
 8 5 -6 566.452 51.5005 6
 8 -5 5 47.2431 37.5256 7
 8 5 -5 57.568 29.0202 6
 8 -5 4 1495.43 93.8941 7
 8 5 -4 1376.5 81.3399 6
 8 -5 3 1039.19 80.7087 7
 8 -5 3 894.108 66.3092 9
 8 5 -3 1084.84 70.037 6
 8 -5 2 458.462 59.7016 7
 8 -5 2 449.179 52.5883 9
 8 5 -2 453.76 46.0032 6
 8 -5 1 1081.67 82.6417 7
 8 -5 1 1107.25 79.0237 9
 8 5 -1 937.759 63.3114 6
 8 -5 0 228.867 50.5792 7
 8 -5 0 250.733 47.0694 9
 8 5 0 228.461 33.3681 6
 8 -5 -1 1061.62 82.8259 7
 8 -5 -1 964.506 79.7311 9
 8 -5 -2 466.388 59.0345 9
 8 -5 -3 1101.18 85.0453 9
 8 -5 -4 1438.85 95.6233 7
 8 -5 -4 1396.41 88.2447 4
 8 -5 -4 1431.71 95.7068 9
 8 -5 -5 4.09015 35.093 7
 8 -5 -5 94.7774 43.5626 9
 8 -5 -5 52.2352 34.2513 4
 8 -5 -6 531.874 62.5372 9
 8 -5 -6 508.482 56.673 4
 8 -5 -7 334.523 42.3621 6
 8 -5 -7 286.565 50.2328 9
 8 -5 -7 245.939 43.9119 4
 8 -5 -8 135.889 30.7459 6
 8 -5 -8 200.278 42.4396 4
 8 -5 -9 94.7913 26.5843 6
 8 -5 -9 75.8341 37.0847 9
 8 -5 -9 75.2876 36.3054 4
 8 -5 -10 252.5 30.0666 6
 8 -5 -10 228.955 40.0356 9
 8 -5 -10 248.68 41.2052 4
 8 -5 -11 88.5679 30.861 9
 8 -5 -11 49.3079 30.5328 4
 8 -5 -12 465.011 42.3788 9
 8 -5 -12 338.067 41.6799 4
 8 -5 -13 207.052 28.368 9
 8 -5 -13 126.613 28.5009 4
 8 -5 -14 36.2535 20.1212 4
 -8 6 11 142.298 23.0713 10
 8 6 -11 118.45 22.9255 6
 -8 6 10 191.156 27.7357 10
 8 6 -10 235.986 29.7506 6
 8 6 -9 133.464 25.1137 6
 8 -6 8 317.978 38.0968 7
 8 6 -8 326.71 36.8018 6
 8 -6 7 143.064 34.6937 7
 8 6 -7 183.98 30.6318 6
 8 -6 6 729.238 61.1496 7
 8 6 -6 674.067 50.3917 6
 8 -6 5 149.633 40.3903 7
 8 6 -5 213.822 31.8472 6
 8 -6 4 267.459 49.3539 7
 8 6 -4 220.546 32.6358 6
 8 -6 3 337.143 52.115 7
 8 -6 3 348.833 43.1839 9
 8 6 -3 314.195 36.2715 6
 8 -6 2 331.314 53.1459 7
 8 -6 2 302.821 43.8535 9
 8 6 -2 232.233 32.0521 6
 8 -6 1 -8.35161 38.0598 7
 8 -6 1 19.1399 33.8723 9
 8 -6 0 464.483 60.3222 7
 8 -6 0 621.594 62.1882 9
 8 -6 -1 4.11498 35.7392 9
 8 -6 -2 290.959 52.4872 9
 8 -6 -3 320.926 51.6982 7
 8 -6 -3 353.189 51.8963 9
 8 -6 -4 189.907 44.7543 7
 8 -6 -4 201.45 47.5101 9
 8 -6 -4 198.093 38.8795 4
 8 -6 -5 175.25 40.6307 7
 8 -6 -5 229.71 46.7427 9
 8 -6 -5 186.497 40.7885 4
 8 -6 -6 700.659 61.4846 4
 8 -6 -6 551.723 60.7497 9
 8 -6 -6 646.656 53.8391 6
 8 -6 -7 198.087 32.3868 6
 8 -6 -7 255.274 43.6318 4
 8 -6 -8 317.894 35.2783 6
 8 -6 -8 258.672 43.336 4
 8 -6 -9 158.192 24.1116 6
 8 -6 -9 157.891 36.2121 9
 8 -6 -9 165.861 37.3945 4
 8 -6 -10 246.288 38.607 9
 8 -6 -10 231.501 38.2834 4
 8 -6 -11 167.691 31.0438 9
 8 -6 -11 124.949 31.883 4
 8 -6 -12 114.583 25.0052 9
 8 -6 -12 64.3444 24.6389 4
 8 -6 -13 14.2136 14.9718 9
 8 -6 -13 30.415 21.2356 4
 -8 7 11 181.219 22.357 10
 -8 7 10 40.9395 18.3678 10
 8 -7 9 47.8641 19.8485 7
 8 7 -9 52.5058 19.1818 6
 8 -7 8 36.517 23.343 7
 8 7 -8 52.2233 19.1728 6
 8 -7 7 661.803 52.8804 7
 8 7 -7 586.04 42.6265 6
 8 -7 6 588.961 53.7588 7
 8 7 -6 449.253 38.301 6
 8 -7 5 715.492 59.8722 7
 8 7 -5 605.6 43.0371 6
 8 -7 4 90.5892 36.639 7
 8 7 -4 22.6285 17.4354 6
 8 -7 3 855.869 67.705 7
 8 -7 3 738.895 56.7844 9
 8 -7 2 183.968 43.8244 7
 8 -7 2 268.975 41.0474 9
 8 -7 1 314.028 50.1342 7
 8 -7 1 249.933 41.99 9
 8 -7 0 167.341 48.3622 7
 8 -7 0 91.987 34.6411 9
 8 -7 -1 237.628 44.2651 9
 8 -7 -2 168.539 44.1956 7
 8 -7 -2 152.408 42.0302 9
 8 -7 -3 774.16 66.6996 7
 8 -7 -3 777.287 66.3766 9
 8 -7 -4 50.3729 34.9961 7
 8 -7 -4 26.3918 37.7637 9
 8 -7 -4 30.9399 26.7191 4
 8 -7 -5 700.012 61.3679 7
 8 -7 -5 785.816 65.8762 9
 8 -7 -6 594.041 53.9262 4
 8 -7 -6 612.635 59.3417 9
 8 -7 -6 524.945 45.1081 6
 8 -7 -7 527.039 40.7561 6
 8 -7 -7 564.077 51.3115 4
 8 -7 -8 31.5599 32.4977 9
 8 -7 -8 18.5112 28.7663 4
 8 -7 -9 77.5969 31.7361 9
 8 -7 -9 90.6181 29.0853 4
 8 -7 -10 -7.56675 24.6495 9
 8 -7 -10 37.8297 25.4661 4
 8 -7 -11 300.606 33.8216 9
 8 -7 -11 326.876 35.462 4
 8 -7 -12 40.0588 17.1977 9
 8 -7 -12 51.5917 19.7976 4
 8 -8 8 16.4814 19.1035 7
 8 -8 7 157.799 30.0284 7
 8 -8 6 69.5563 31.1772 7
 8 -8 5 112.089 33.8962 7
 8 -8 4 109.211 33.7966 7
 8 -8 3 16.7333 31.3747 7
 8 -8 3 30.8447 23.9705 9
 8 -8 2 78.944 34.8942 7
 8 -8 2 46.1001 28.7593 9
 8 -8 1 264.537 45.4613 7
 8 -8 1 210.963 38.2981 9
 8 -8 0 65.0728 32.4735 9
 8 -8 -1 270.413 45.1643 7
 8 -8 -1 207.346 40.0268 9
 8 -8 -2 40.8143 33.1551 7
 8 -8 -2 142.365 37.1092 9
 8 -8 -3 39.3576 33.4643 7
 8 -8 -3 3.39013 30.9035 9
 8 -8 -4 143.145 36.2058 7
 8 -8 -4 147.248 38.2101 9
 8 -8 -5 85.3024 22.6737 6
 8 -8 -5 98.3031 32.5521 7
 8 -8 -5 55.3494 34.5004 9
 8 -8 -5 105.396 27.8391 4
 8 -8 -6 53.1325 17.2919 6
 8 -8 -6 59.1349 36.2752 9
 8 -8 -6 63.9532 26.7282 4
 8 -8 -7 104.946 27.5293 4
 8 -8 -8 47.8473 28.7116 9
 8 -8 -8 35.2355 23.2282 4
 8 -8 -9 482.968 41.5057 4
 8 -8 -9 594.302 44.9253 9
 8 -8 -10 49.1611 21.2546 9
 8 -8 -10 33.7146 20.1014 4
 8 -9 7 60.6182 20.9124 7
 8 -9 6 159.016 28.5994 7
 8 -9 5 57.852 26.7477 7
 8 -9 4 291.307 38.0596 7
 8 -9 3 67.9571 31.9239 7
 8 -9 3 22.4323 20.2475 9
 8 -9 2 434.606 45.9711 7
 8 -9 2 373.017 38.1954 9
 8 -9 1 211.893 33.2583 9
 8 -9 0 352.815 41.7145 7
 8 -9 0 227.151 36.4319 9
 8 -9 -1 333.333 41.7135 7
 8 -9 -1 288.591 39.3684 9
 8 -9 -2 464.395 45.1741 7
 8 -9 -2 390.933 44.233 9
 8 -9 -3 40.291 28.9947 7
 8 -9 -3 -2.87057 27.1996 9
 8 -9 -4 396.105 40.0206 7
 8 -9 -4 326.602 41.133 9
 8 -9 -5 21.6634 27.1207 9
 8 -9 -6 181.244 24.8338 4
 8 -9 -7 48.8166 25.418 9
 8 -9 -7 32.4155 18.2864 4
 8 -9 -8 333.719 32.8539 9
 8 -9 -9 47.6189 18.1769 9
 8 -10 6 163.008 22.2358 7
 8 -10 5 45.4902 19.642 7
 8 -10 4 68.5588 22.6868 7
 8 -10 3 61.7848 24.2645 7
 8 -10 2 91.7128 20.3514 9
 8 -10 1 85.9473 27.3763 7
 8 -10 1 107.093 22.9968 9
 8 -10 0 281.95 33.958 7
 8 -10 0 215.243 30.1601 9
 8 -10 -1 83.1688 25.4045 7
 8 -10 -1 127.959 26.3009 9
 8 -10 -2 93.7034 24.5764 7
 8 -10 -2 87.5982 24.3739 9
 8 -10 -3 5.88767 18.6971 7
 8 -10 -3 33.4641 23.2801 9
 8 -10 -4 95.0961 24.4086 9
 8 -10 -5 36.6323 20.2083 9
 8 -10 -7 35.2977 15.7088 9
 8 -11 1 126.919 20.0925 7
 9 0 0 39.2911 30.0447 6
 9 0 -1 -28.4174 29.2474 6
 9 0 1 35.4533 30.5962 6
 9 0 -2 94.72 32.098 6
 9 0 2 107.469 33.1375 6
 9 0 -3 932.467 67.7457 9
 9 0 -3 819.695 63.926 6
 9 0 -4 36.4154 31.3645 6
 9 0 -4 -10.869 31.0668 9
 9 0 -5 181.282 37.2475 6
 9 0 -6 496.609 51.4387 6
 9 0 6 508.814 41.5183 6
 9 0 -7 7.94546 23.5786 4
 9 0 -8 127.539 28.3515 4
 9 0 -8 232.125 35.4389 6
 9 0 -9 132.656 28.309 4
 9 0 -9 118.512 26.6379 6
 9 0 -10 96.6756 25.8246 4
 9 0 -10 112.557 23.7596 6
 9 0 -11 184.78 27.2639 4
 9 0 -11 216.433 24.6647 6
 9 0 -12 -10.7019 16.8133 4
 9 0 -12 41.8699 14.7577 6
 9 1 -12 -6.92505 15.9614 4
 9 1 -12 -9.91241 12.8343 6
 9 1 -11 18.5022 18.7527 4
 9 1 -11 35.1103 17.2566 6
 9 1 -10 169.29 27.747 4
 9 1 -10 117.376 23.2682 6
 9 1 -9 268.383 34.2559 4
 9 1 -8 23.377 22.5685 4
 9 1 -7 198.445 31.8267 4
 9 1 -7 237.567 34.9847 6
 9 1 -6 35.1339 28.9106 6
 9 1 -5 448.633 47.531 6
 9 1 -4 148.339 35.1918 6
 9 1 -3 256.742 40.1477 6
 9 1 -2 222.055 39.1363 6
 9 1 -1 580.122 54.7246 6
 9 1 0 228.312 36.8482 6
 9 -1 0 185.028 32.7945 9
 9 1 1 452.208 49.2704 6
 9 -1 -1 454.347 52.2038 6
 9 -1 -1 563.528 51.4522 9
 9 1 2 231.678 38.4613 6
 9 -1 -2 200.033 40.5786 6
 9 -1 -2 207.863 38.7183 9
 9 1 3 247.446 36.6962 6
 9 -1 -3 261.653 40.9015 6
 9 -1 -3 293.508 44.4426 9
 9 -1 -4 140.184 36.6285 6
 9 1 4 186.989 31.2362 6
 9 -1 -4 178.509 39.7659 9
 9 1 5 341.929 35.969 6
 9 -1 -5 443.285 50.2762 9
 9 -1 -6 66.2283 32.5443 9
 9 -1 -7 132.952 31.2119 6
 9 -1 -7 145.925 29.4283 4
 9 -1 -7 211.842 38.3832 9
 9 -1 -8 12.9157 24.0833 6
 9 -1 -8 21.1176 23.3623 4
 9 -1 -9 232.411 32.4194 4
 9 -1 -9 251.477 32.3226 6
 9 -1 -10 137.302 26.8835 4
 9 -1 -10 133.909 24.3329 6
 9 -1 -11 30.9128 19.2339 4
 9 -1 -11 36.8347 16.7119 6
 9 -1 -12 5.25096 15.393 4
 9 -1 -12 -1.28009 11.2576 6
 9 2 -12 83.9737 15.555 6
 9 2 -11 13.4735 16.9492 4
 9 2 -11 50.1032 17.5977 6
 9 2 -10 37.1454 21.3762 4
 9 2 -9 196.279 28.8885 4
 9 2 -9 221.015 30.9367 6
 9 2 -8 58.624 23.3264 4
 9 2 -8 63.4521 23.4272 6
 9 2 -7 335.118 37.6457 6
 9 2 -6 50.5063 26.901 6
 9 2 -5 58.8315 27.9164 6
 9 2 -4 708.926 56.1744 6
 9 2 -3 101.024 32.9137 6
 9 2 -2 275.683 38.496 6
 9 2 -1 77.4823 30.662 6
 9 -2 0 769.104 56.4962 9
 9 2 0 814.078 60.8366 6
 9 2 1 42.7143 27.1906 6
 9 -2 -1 48.1286 27.3619 9
 9 2 2 300.222 37.3135 6
 9 -2 -2 276.007 40.8822 6
 9 -2 -2 233.253 40.3774 9
 9 2 3 74.7225 24.7795 6
 9 -2 -3 103.02 35.8152 9
 9 -2 -4 858.531 67.4202 9
 9 -2 -5 66.4457 31.5766 6
 9 -2 -5 56.1756 32.0458 9
 9 -2 -6 44.7217 26.0908 6
 9 -2 -6 50.6791 31.3476 9
 9 -2 -7 343.154 39.6977 6
 9 -2 -7 211.349 31.2623 4
 9 -2 -7 310.178 43.3975 9
 9 -2 -8 64.5873 24.8459 6
 9 -2 -8 84.093 25.4828 4
 9 -2 -8 83.3459 32.3285 9
 9 -2 -9 249.355 32.0051 4
 9 -2 -9 232.166 35.1587 9
 9 -2 -9 200.078 28.7873 6
 9 -2 -10 19.9959 20.7204 4
 9 -2 -10 26.274 17.9799 6
 9 -2 -11 43.107 18.5945 4
 9 -2 -11 35.7294 15.016 6
 9 -2 -12 54.2342 17.1381 4
 9 3 -10 28.518 17.4347 6
 9 3 -9 18.2128 18.9734 6
 9 3 -8 17.9454 21.4822 6
 9 3 -7 190.446 29.4112 6
 9 3 -6 122.301 27.831 6
 9 3 -5 90.1298 28.2299 6
 9 3 -4 200.631 32.6846 6
 9 3 -3 72.0678 27.093 6
 9 3 -2 69.3061 26.6908 6
 9 3 -1 215.736 34.1653 6
 9 3 0 253.473 34.2204 6
 9 -3 0 179.321 33.5032 9
 9 3 1 179.822 29.1391 6
 9 -3 -1 209.286 37.5619 9
 9 3 2 52.1531 19.8665 6
 9 -3 -2 43.5997 30.9481 9
 9 -3 -3 30.9194 30.5959 9
 9 -3 -4 171.947 36.9796 6
 9 -3 -4 236.361 40.8324 9
 9 -3 -5 115.255 31.6625 6
 9 -3 -5 110.393 34.4283 9
 9 -3 -6 79.3632 28.0207 6
 9 -3 -6 35.3514 30.4915 9
 9 -3 -7 232.032 33.1542 6
 9 -3 -7 153.595 28.2234 4
 9 -3 -7 182.402 36.3843 9
 9 -3 -8 -4.58959 20.058 6
 9 -3 -8 14.168 19.4441 4
 9 -3 -8 25.4347 28.0274 9
 9 -3 -9 11.1607 19.1402 4
 9 -3 -9 2.57656 24.2803 9
 9 -3 -9 3.94388 17.1274 6
 9 -3 -10 28.509 19.1908 4
 9 -3 -10 -1.61461 14.0253 6
 9 -3 -11 430.443 33.5586 4
 9 4 -11 51.0089 13.235 6
 9 4 -10 10.8117 14.4004 6
 9 4 -9 92.003 20.0285 6
 9 4 -8 128.292 23.3395 6
 9 4 -7 58.2792 20.7295 6
 9 4 -6 435.314 38.7316 6
 9 4 -5 169.152 29.2069 6
 9 4 -4 79.346 25.0435 6
 9 4 -3 70.1126 23.9287 6
 9 4 -2 440.22 40.935 6
 9 4 -1 128.889 25.5474 6
 9 -4 0 378.483 42.54 9
 9 4 0 578.406 41.3409 6
 9 -4 -1 182.523 35.5388 9
 9 -4 -2 445.267 47.1322 9
 9 -4 -3 25.8581 28.9562 9
 9 -4 -4 116.397 31.9651 6
 9 -4 -4 105.969 33.3528 9
 9 -4 -5 177.344 32.7839 6
 9 -4 -5 228.258 39.0424 9
 9 -4 -6 403.976 44.7751 9
 9 -4 -6 467.508 42.1167 6
 9 -4 -7 71.737 24.2326 6
 9 -4 -7 79.1304 31.4336 9
 9 -4 -8 130.87 24.8607 6
 9 -4 -8 154.503 25.8206 4
 9 -4 -8 173.066 32.4764 9
 9 -4 -9 94.2161 20.8416 4
 9 -4 -9 55.6336 17.1873 6
 9 -4 -10 24.6828 16.08 4
 9 -4 -10 19.6634 11.6583 6
 9 5 -10 7.53286 11.3787 6
 9 5 -9 97.9984 18.2286 6
 9 5 -8 406.483 31.4863 6
 9 5 -7 221.759 26.0698 6
 9 5 -6 93.3694 21.6308 6
 9 5 -5 108.54 21.8569 6
 9 5 -4 472.625 37.5125 6
 9 -5 3 390.404 42.6504 7
 9 5 -3 277.272 30.1213 6
 9 -5 2 153.143 35.7499 7
 9 5 -2 133.67 22.7004 6
 9 -5 1 145.23 26.9593 9
 9 -5 0 75.6734 26.5824 9
 9 -5 -1 168.722 32.9663 9
 9 -5 -2 102.308 31.4192 9
 9 -5 -3 372.792 43.6503 9
 9 -5 -4 445.119 42.6022 6
 9 -5 -4 442.336 45.7758 9
 9 -5 -5 118.873 27.7833 6
 9 -5 -5 113.947 31.4151 9
 9 -5 -6 53.4232 22.3349 6
 9 -5 -6 49.0599 27.1985 9
 9 -5 -7 255.264 28.3544 6
 9 -5 -7 258.468 34.6678 9
 9 -5 -8 386.143 38.8579 9
 9 -5 -8 376.452 29.9601 6
 9 -5 -10 19.6881 18.0148 9
 9 6 -7 74.532 15.528 6
 9 6 -6 343.658 26.7889 6
 9 6 -5 160.268 20.1515 6
 9 -6 4 270.786 34.2552 7
 9 -6 3 209.352 34.0417 7
 9 -6 2 41.2887 27.8462 7
 9 -6 1 224.042 36.5643 7
 9 -6 0 80.8088 24.5072 9
 9 -6 -1 218.999 33.1935 9
 9 -6 -2 36.2101 24.2625 9
 9 -6 -3 112.049 26.0043 6
 9 -6 -3 159.651 31.8445 9
 9 -6 -4 230.583 30.8456 6
 9 -6 -4 310.735 37.7323 9
 9 -6 -5 141.71 24.3947 6
 9 -6 -5 193.618 33.1741 9
 9 -6 -6 409.421 39.3912 9
 9 -6 -6 375.933 31.353 6
 9 -6 -7 74.3684 16.1367 6
 9 -6 -7 95.5324 24.854 9
 9 -6 -8 421.454 36.2134 9
 9 -7 4 61.451 21.0626 7
 9 -7 3 58.1897 23.9118 7
 9 -7 2 16.5812 23.0348 7
 9 -7 1 66.1622 25.8552 7
 9 -7 0 62.528 20.2727 9
 9 -7 -1 87.1314 23.0633 9
 9 -7 -2 47.7728 22.2943 9
 9 -7 -3 46.0266 19.0815 6
 9 -7 -3 70.4419 24.0026 9
 9 -7 -4 76.4046 18.531 6
 9 -7 -4 82.7034 23.8784 9
 9 -7 -5 86.2752 16.4988 6
 9 -7 -5 107.188 23.9143 9
 9 -7 -6 370.894 34.423 9
 9 -7 -7 80.6197 19.9334 9
 9 -8 -2 -4.30847 13.4621 6
 9 -8 -2 31.339 16.1188 9
 9 -8 -3 -1.68674 15.6362 9
 9 -8 -4 53.1671 17.6236 9
 9 -8 -5 26.8177 15.1218 9
 10 0 0 627.54 42.7439 6
 10 0 -1 150.578 24.5054 6
 10 0 1 198.798 25.3281 6
 10 0 -2 3.84778 17.2303 6
 10 0 2 5.04682 14.6113 6
 10 0 -3 419.327 34.4582 6
 10 0 3 418.413 29.9661 6
 10 0 -4 16.0746 16.746 6
 10 0 -5 260.582 26.2107 6
 10 0 -6 277.869 25.7986 6
 10 1 -7 434.229 28.4268 6
 10 1 -6 327.697 26.3053 6
 10 1 -5 219.805 24.3886 6
 10 -1 4 -4.21445 11.8881 6
 10 1 -4 8.49391 16.0081 6
 10 1 -3 475.044 35.6789 6
 10 -1 3 495.524 34.2839 6
 10 -1 2 70.2844 20.6185 6
 10 1 -2 68.6167 18.7733 6
 10 1 -1 -8.96785 16.7189 6
 10 -1 1 23.5463 19.0777 6
 10 1 0 257.035 27.0496 6
 10 -1 0 279.461 30.7103 6
 10 1 1 17.4093 14.8467 6
 10 -1 -1 32.2119 20.5481 6
 10 -1 -2 84.7225 21.569 6
 10 -1 -3 474.297 36.6114 6
 10 -1 -4 9.00089 15.8334 6
 10 -1 -5 215.245 24.3376 6
 10 -1 -7 436.885 28.9506 6
 10 2 -6 24.6377 12.878 6
 10 2 -5 336.811 26.7784 6
 10 2 -4 507.455 33.5911 6
 10 -2 4 455.582 32.2865 6
 10 -2 3 33.242 16.6065 6
 10 2 -3 39.2883 15.39 6
 10 -2 2 49.0243 18.7957 6
 10 2 -2 1.57327 14.2646 6
 10 -2 1 78.802 20.5895 6
 10 2 -1 83.3521 17.3559 6
 10 -2 0 26.0195 18.9759 6
 10 2 0 26.2393 13.379 6
 10 -2 -1 117.243 23.61 6
 10 -2 -2 13.6411 18.2684 6
 10 -2 -3 18.7113 17.8285 6
 10 -2 -6 39.2025 14.9204 6
 10 -2 -7 9.93359 10.2992 6
 10 -3 4 29.0031 14.4843 6
 10 -3 3 20.4343 14.6122 6
 10 -3 2 16.3399 17.4784 6
 10 -3 1 16.9651 18.4255 6
 10 -3 0 22.8505 18.8948 6
 10 -3 -1 5.67882 17.054 6
 10 -3 -2 51.5695 20.1726 6
 10 -3 -4 21.2129 15.5523 6
 10 -3 -5 72.1453 16.8372 6
 10 -3 -6 161.068 18.6933 6
 10 -4 3 21.7743 15.436 6
 10 -4 2 261.69 26.3648 6
 10 -4 1 41.2199 17.7982 6
 10 -4 0 36.3638 16.9509 6
 10 -4 -3 15.4911 14.1256 6
 10 -4 -4 225.998 21.9531 6
 10 -5 2 120.643 17.8746 6
 10 -5 1 58.1282 14.9138 6
 10 -5 -1 71.3012 15.1393 6

_iucr_refine_fcf_details
;
data_ZHANGHAO_1
_computing_structure_refinement   'olex2.refine (Bourhis et al., 2015)'
_shelx_refln_list_code            4
loop_
  _space_group_symop_id
  _space_group_symop_operation_xyz
  1  x,y,z
  2  x+1/2,-y+1/2,-z
  3  -x,y+1/2,-z+1/2
  4  -x+1/2,-y,z+1/2

_space_group_crystal_system       orthorhombic
_space_group_IT_number            19
_space_group_name_H-M_alt         'P 21 21 21'
_space_group_name_Hall            ' P 2ac 2ab'
_symmetry_space_group_name_H-M    'P 21 21 21'
_symmetry_space_group_name_Hall   ' P 2ac 2ab'
_symmetry_Int_Tables_number       19
_cell_length_a                    8.41923(11)
_cell_length_b                    13.67529(19)
_cell_length_c                    20.4353(3)
_cell_angle_alpha                 90
_cell_angle_beta                  90
_cell_angle_gamma                 90
_cell_volume                      2352.83(5)
loop_
  _refln_index_h
  _refln_index_k
  _refln_index_l
  _refln_F_squared_calc
  _refln_F_squared_meas
  _refln_F_squared_sigma
  _refln_F_squared_weight
  _refln_observed_status
-10 -5 -2 6.417 6.048 0.896 205.191 o
-10 -5 -1 3.650 2.914 0.748 348.827 o
-10 -4 -3 1.801 1.092 0.774 454.326 o
-10 -4 -2 11.330 13.119 1.322 94.899 o
-10 -4 -1 3.458 2.066 0.892 301.035 o
-10 -3 -4 2.137 1.454 0.726 465.305 o
-10 -3 -3 2.178 1.024 0.733 470.154 o
-10 -3 -2 1.014 0.819 0.876 414.971 o
-10 -3 -1 0.196 0.850 0.924 410.843 o
-10 -2 -6 1.820 1.235 0.646 575.058 o
-10 -2 -5 17.555 16.884 1.342 69.818 o
-10 -2 -4 23.012 24.157 1.300 53.106 o
-10 -2 -3 1.786 1.824 0.566 644.789 o
-10 -2 -2 0.870 1.105 1.189 241.649 o
-10 -2 -1 5.386 4.087 0.665 306.767 o
-10 -1 -7 21.990 21.768 1.425 54.062 o
-10 -1 -6 16.289 16.427 1.319 74.415 o
-10 -1 -5 11.150 11.019 1.223 106.772 o
-10 -1 -4 0.006 0.060 0.478 1611.310 o
-10 -1 -3 24.111 24.359 1.239 52.335 o
-10 -1 -2 4.160 3.478 0.696 344.629 o
-10 -1 -1 1.176 0.312 0.815 474.033 o
-9 -7 -4 2.930 3.081 1.056 239.935 o
-9 -7 -3 2.629 2.917 1.199 203.280 o
-9 -7 -2 0.786 0.831 1.155 258.770 o
-9 -7 -1 4.054 3.317 1.296 165.535 o
-9 -6 -7 3.163 3.736 0.778 336.694 o
-9 -6 -6 20.279 17.228 1.343 63.397 o
-9 -6 -5 8.687 8.034 1.010 151.748 o
-9 -6 -4 9.675 13.575 1.717 75.916 o
-9 -6 -3 5.947 10.495 1.707 90.028 o
-9 -6 -2 2.071 2.070 1.396 166.298 o
-9 -6 -1 8.550 11.231 1.833 74.730 o
-9 -5 -10 0.559 0.378 0.570 947.494 o
-9 -5 -9 5.000 4.913 0.914 231.630 o
-9 -5 -8 15.888 20.377 1.578 61.714 o
-9 -5 -7 10.590 11.117 1.307 102.752 o
-9 -5 -6 2.483 4.681 1.084 225.610 o
-9 -5 -5 6.431 5.441 1.096 171.231 o
-9 -5 -4 22.802 23.693 1.881 42.533 o
-9 -5 -3 14.027 16.239 2.836 34.257 o
-9 -5 -2 6.478 7.009 0.961 186.027 o
-9 -5 -1 8.540 7.280 1.351 116.894 o
-9 -4 -11 1.832 2.557 0.663 504.086 o
-9 -4 -10 1.098 0.542 0.722 575.730 o
-9 -4 -9 4.556 4.612 1.004 217.655 o
-9 -4 -8 6.237 6.431 1.170 156.499 o
-9 -4 -7 3.143 2.922 1.039 243.147 o
-9 -4 -6 21.092 21.822 1.942 44.113 o
-9 -4 -5 8.234 8.480 1.464 105.175 o
-9 -4 -4 6.623 3.978 1.255 149.997 o
-9 -4 -3 2.589 3.515 1.200 200.065 o
-9 -4 -2 19.862 22.068 2.052 43.004 o
-9 -4 -1 7.011 6.461 1.281 135.499 o
-9 -3 -10 1.000 1.430 0.874 404.001 o
-9 -3 -9 0.113 0.913 0.951 390.826 o
-9 -3 -8 0.348 0.900 1.077 303.239 o
-9 -3 -7 8.088 9.547 1.474 102.782 o
-9 -3 -6 6.180 6.131 1.395 127.154 o
-9 -3 -5 3.795 4.518 1.415 142.740 o
-9 -3 -4 13.427 10.058 1.638 75.312 o
-9 -3 -3 2.437 3.613 1.358 165.203 o
-9 -3 -2 3.832 3.474 1.338 158.898 o
-9 -3 -1 9.800 10.815 1.713 79.119 o
-9 -2 -12 5.220 4.210 0.780 272.528 o
-9 -2 -11 1.530 1.576 0.918 351.389 o
-9 -2 -10 1.042 1.862 1.072 280.077 o
-9 -2 -9 10.300 10.454 1.058 126.287 o
-9 -2 -8 3.118 3.060 0.829 325.268 o
-9 -2 -7 15.480 16.800 1.887 55.508 o
-9 -2 -6 1.111 2.532 1.349 182.862 o
-9 -2 -5 3.366 2.949 1.399 153.162 o
-9 -2 -4 36.833 35.539 2.816 20.660 o
-9 -2 -3 3.839 5.064 1.650 110.804 o
-9 -2 -2 14.658 13.820 1.930 57.482 o
-9 -2 -1 2.886 3.884 1.537 131.486 o
-9 -1 -12 0.483 -0.430 0.501 1263.840 o
-9 -1 -11 1.909 1.361 0.637 571.870 o
-9 -1 -10 6.002 7.195 1.301 136.887 o
-9 -1 -9 14.578 13.454 1.717 65.754 o
-9 -1 -8 1.931 1.172 1.131 245.889 o
-9 -1 -7 9.456 10.924 1.180 118.890 o
-9 -1 -6 4.816 1.761 1.449 139.664 o
-9 -1 -5 19.672 22.490 2.383 36.787 o
-9 -1 -4 8.521 7.436 1.764 83.250 o
-9 -1 -3 13.398 12.870 2.013 57.109 o
-9 -1 -2 10.005 11.132 1.962 65.672 o
-9 -1 -1 25.735 29.082 2.743 26.662 o
-8 -11 -1 7.897 6.362 1.007 166.772 o
-8 -10 -6 8.849 8.172 1.115 137.602 o
-8 -10 -5 2.162 2.280 0.985 289.770 o
-8 -10 -4 3.588 3.437 1.137 204.585 o
-8 -10 -3 2.680 3.097 1.216 197.106 o
-8 -10 -2 7.798 4.598 1.020 174.536 o
-8 -10 -1 5.691 4.985 0.883 227.331 o
-8 -9 -7 3.146 3.039 1.048 239.153 o
-8 -9 -6 9.885 7.972 1.434 102.193 o
-8 -9 -5 2.171 2.900 1.341 173.818 o
-8 -9 -4 16.342 14.603 1.908 55.199 o
-8 -9 -3 1.434 2.010 1.141 243.599 o
-8 -9 -2 15.765 20.076 1.544 63.366 o
-8 -9 -1 14.213 10.622 1.667 71.519 o
-8 -8 -8 1.018 0.826 0.958 355.747 o
-8 -8 -7 7.641 7.911 1.505 105.021 o
-8 -8 -6 2.869 3.487 1.563 128.915 o
-8 -8 -5 5.681 5.619 1.699 98.701 o
-8 -8 -4 5.300 5.475 1.694 100.601 o
-8 -8 -3 1.289 1.240 0.955 342.314 o
-8 -8 -2 2.846 3.055 1.113 223.785 o
-8 -8 -1 13.658 11.840 1.468 81.050 o
-8 -7 -11 18.032 9.085 1.121 88.858 o
-8 -7 -10 2.408 2.052 0.921 316.219 o
-8 -7 -9 3.847 2.518 0.691 377.315 o
-8 -7 -8 2.509 2.263 0.743 411.851 o
-8 -7 -7 25.625 30.986 1.899 36.289 o
-8 -7 -6 27.512 25.320 3.502 19.960 o
-8 -7 -5 38.257 32.447 2.754 21.099 o
-8 -7 -4 3.836 2.233 1.703 110.109 o
-8 -7 -3 31.614 39.674 2.932 20.894 o
-8 -7 -2 9.005 11.886 2.131 59.409 o
-8 -7 -1 10.642 14.034 1.614 78.528 o
-8 -6 -11 6.762 6.587 0.815 212.313 o
-8 -6 -10 11.470 10.746 1.124 113.398 o
-8 -6 -9 6.817 6.691 1.259 138.780 o
-8 -6 -8 12.711 16.170 1.327 84.684 o
-8 -6 -7 8.170 8.449 1.151 137.140 o
-8 -6 -6 30.744 34.962 1.949 30.522 o
-8 -6 -5 10.477 9.743 1.609 84.942 o
-8 -6 -4 9.438 11.871 1.365 101.610 o
-8 -6 -3 15.541 16.601 1.229 79.903 o
-8 -6 -2 13.617 13.918 1.468 78.315 o
-8 -6 -1 0.296 0.311 1.268 226.700 o
-8 -5 -12 20.609 22.709 1.832 46.415 o
-8 -5 -11 4.637 3.472 1.183 182.198 o
-8 -5 -10 13.337 11.786 1.573 76.680 o
-8 -5 -9 3.544 3.102 1.353 159.643 o
-8 -5 -8 10.190 9.400 1.143 122.424 o
-8 -5 -7 16.099 12.866 1.353 78.294 o
-8 -5 -6 27.332 27.805 1.880 36.447 o
-8 -5 -5 1.336 2.660 1.151 236.648 o
-8 -5 -4 75.223 71.682 3.082 9.107 o
-8 -5 -3 56.839 50.429 2.646 14.275 o
-8 -5 -2 24.703 22.733 1.502 47.846 o
-8 -5 -1 50.240 51.661 2.607 15.713 o
-8 -4 -12 4.652 2.241 1.485 133.970 o
-8 -4 -11 3.165 4.057 1.068 225.011 o
-8 -4 -10 6.541 5.488 1.204 152.751 o
-8 -4 -9 7.121 7.681 1.307 128.104 o
-8 -4 -8 7.686 9.283 1.041 150.993 o
-8 -4 -7 5.828 5.420 0.969 202.473 o
-8 -4 -6 10.700 12.173 1.264 103.178 o
-8 -4 -5 18.609 16.784 1.655 57.743 o
-8 -4 -4 44.745 42.879 2.579 18.411 o
-8 -4 -3 10.683 11.968 1.216 107.213 o
-8 -4 -2 45.726 40.445 1.952 21.496 o
-8 -4 -1 19.171 19.096 1.509 58.995 o
-8 -3 -14 3.488 2.469 0.709 383.845 o
-8 -3 -13 6.593 6.096 0.956 191.037 o
-8 -3 -12 10.360 8.530 1.156 122.705 o
-8 -3 -11 8.010 6.145 1.875 78.859 o
-8 -3 -10 0.093 -1.031 1.824 112.152 o
-8 -3 -9 4.940 6.503 1.342 140.188 o
-8 -3 -8 3.260 3.233 1.254 181.644 o
-8 -3 -7 35.315 39.204 1.836 27.427 o
-8 -3 -6 51.092 49.906 2.133 17.355 o
-8 -3 -5 2.154 1.153 0.915 339.916 o
-8 -3 -4 83.874 80.477 2.760 8.183 o
-8 -3 -3 5.479 6.413 1.503 117.433 o
-8 -3 -2 44.262 45.002 2.082 20.567 o
-8 -3 -1 49.716 50.351 2.381 16.802 o
-8 -2 -15 11.719 12.845 0.970 117.804 o
-8 -2 -14 3.480 3.042 0.874 295.465 o
-8 -2 -13 18.750 18.621 1.521 59.839 o
-8 -2 -12 0.123 0.338 0.955 398.414 o
-8 -2 -11 9.190 10.239 1.381 104.665 o
-8 -2 -10 5.665 6.063 2.080 71.209 o
-8 -2 -9 16.730 20.066 2.817 32.172 o
-8 -2 -8 2.030 3.665 1.330 174.138 o
-8 -2 -7 0.033 -0.622 1.222 249.936 o
-8 -2 -6 11.104 15.400 1.602 76.297 o
-8 -2 -5 32.476 34.146 1.838 30.709 o
-8 -2 -4 7.071 11.449 1.274 121.433 o
-8 -2 -3 50.828 58.879 2.998 13.592 o
-8 -2 -2 18.328 18.146 1.577 59.365 o
-8 -2 -1 23.563 20.872 1.944 42.027 o
-8 -1 -15 5.539 5.362 0.734 265.384 o
-8 -1 -14 0.408 0.938 0.740 594.622 o
-8 -1 -13 1.349 1.286 0.846 413.249 o
-8 -1 -12 2.353 3.419 1.032 255.176 o
-8 -1 -11 30.890 33.047 2.086 29.693 o
-8 -1 -10 41.097 38.231 2.306 21.844 o
-8 -1 -9 10.285 14.400 1.727 73.128 o
-8 -1 -8 50.340 45.809 7.500 5.178 o
-8 -1 -7 58.585 62.246 3.260 11.402 o
-8 -1 -6 3.943 4.975 1.131 192.792 o
-8 -1 -5 12.114 13.181 1.424 85.986 o
-8 -1 -4 19.592 17.906 1.745 52.871 o
-8 -1 -3 72.407 75.243 5.127 6.521 o
-8 -1 -2 65.564 68.441 2.570 11.326 o
-8 -1 -1 48.427 43.090 2.509 17.643 o
-7 -12 -6 3.163 2.068 0.895 307.743 o
-7 -12 -5 3.050 2.318 0.982 270.921 o
-7 -12 -3 3.786 2.180 1.117 215.391 o
-7 -12 -2 13.539 11.204 1.284 92.633 o
-7 -12 -1 21.564 18.588 1.593 53.290 o
-7 -11 -8 4.534 5.301 1.187 173.535 o
-7 -11 -7 3.535 4.871 1.292 164.293 o
-7 -11 -6 4.191 4.558 1.373 146.650 o
-7 -11 -5 14.897 16.857 2.006 52.652 o
-7 -11 -4 0.423 1.954 1.078 289.309 o
-7 -11 -3 5.129 7.941 1.559 109.784 o
-7 -11 -2 1.529 1.199 0.954 336.252 o
-7 -11 -1 2.240 3.701 1.052 247.733 o
-7 -10 -11 8.791 5.188 1.026 161.201 o
-7 -10 -10 4.018 3.461 0.998 236.742 o
-7 -10 -9 2.313 2.289 0.878 337.343 o
-7 -10 -8 30.730 32.891 2.530 25.645 o
-7 -10 -7 14.013 14.470 1.427 78.485 o
-7 -10 -6 12.729 11.667 1.366 89.795 o
-7 -10 -5 1.442 2.567 1.853 101.280 o
-7 -10 -4 15.021 17.959 2.140 48.088 o
-7 -10 -3 18.107 20.282 2.333 39.732 o
-7 -10 -2 7.106 8.055 1.939 74.874 o
-7 -10 -1 8.000 10.746 1.524 96.935 o
-7 -9 -13 3.873 1.641 0.766 354.677 o
-7 -9 -12 1.651 2.707 1.319 184.216 o
-7 -9 -11 0.766 1.060 1.144 261.621 o
-7 -9 -10 19.865 20.392 3.196 25.731 o
-7 -9 -9 1.615 1.513 1.397 171.757 o
-7 -9 -8 7.972 9.397 1.880 75.210 o
-7 -9 -7 16.316 22.208 1.799 53.032 o
-7 -9 -6 3.777 6.670 1.352 145.676 o
-7 -9 -5 27.314 25.716 1.553 42.055 o
-7 -9 -4 12.616 11.882 1.275 95.335 o
-7 -9 -3 0.131 0.054 1.267 230.923 o
-7 -9 -2 39.448 38.066 3.307 16.831 o
-7 -9 -1 71.272 74.680 4.716 7.104 o
-7 -8 -14 4.156 3.026 0.886 274.865 o
-7 -8 -13 1.929 1.767 0.733 462.560 o
-7 -8 -12 1.046 0.557 1.147 259.852 o
-7 -8 -11 4.146 3.306 0.879 274.467 o
-7 -8 -10 14.726 14.789 2.582 39.201 o
-7 -8 -9 48.420 49.544 5.792 7.552 o
-7 -8 -8 32.178 30.927 1.590 34.532 o
-7 -8 -7 1.074 1.437 0.879 397.110 o
-7 -8 -6 38.790 39.576 2.115 23.683 o
-7 -8 -5 32.150 31.687 1.428 35.853 o
-7 -8 -4 17.095 13.380 1.054 87.536 o
-7 -8 -3 97.143 96.265 3.245 6.187 o
-7 -8 -2 62.389 66.553 3.279 10.569 o
-7 -8 -1 25.750 24.931 3.094 23.970 o
-7 -7 -15 3.016 2.081 0.841 337.973 o
-7 -7 -14 1.884 2.413 1.049 267.040 o
-7 -7 -13 5.066 4.623 0.959 221.412 o
-7 -7 -12 11.815 11.522 1.910 64.547 o
-7 -7 -11 17.030 17.843 2.472 38.730 o
-7 -7 -10 59.111 58.954 2.116 14.271 o
-7 -7 -9 18.245 20.806 1.378 62.870 o
-7 -7 -8 11.000 10.194 1.138 116.150 o
-7 -7 -7 2.396 3.252 1.004 266.185 o
-7 -7 -6 3.981 4.812 1.174 183.870 o
-7 -7 -5 38.210 32.681 1.709 28.588 o
-7 -7 -4 65.030 63.930 2.417 12.047 o
-7 -7 -3 68.817 77.221 3.007 9.614 o
-7 -7 -2 10.171 11.881 1.175 113.123 o
-7 -7 -1 34.273 39.276 2.711 21.580 o
-7 -6 -15 1.275 1.204 0.933 356.972 o
-7 -6 -14 3.234 3.603 1.347 161.305 o
-7 -6 -13 7.215 5.442 0.837 209.778 o
-7 -6 -12 17.777 18.149 1.480 63.375 o
-7 -6 -11 1.504 2.514 1.224 212.182 o
-7 -6 -10 19.768 19.185 1.862 48.886 o
-7 -6 -9 7.254 5.330 0.922 193.860 o
-7 -6 -8 0.464 0.840 0.844 470.492 o
-7 -6 -7 63.861 60.556 2.445 12.476 o
-7 -6 -6 91.707 90.763 4.557 5.674 o
-7 -6 -5 66.136 60.465 2.625 11.750 o
-7 -6 -4 7.434 5.298 1.091 163.354 o
-7 -6 -3 41.931 43.730 2.740 18.322 o
-7 -6 -2 69.363 77.234 2.799 9.855 o
-7 -6 -1 96.763 93.575 3.054 6.424 o
-7 -5 -16 6.229 5.118 1.018 189.420 o
-7 -5 -15 7.029 5.278 1.300 136.579 o
-7 -5 -14 5.412 3.758 1.069 196.635 o
-7 -5 -13 11.719 13.955 1.195 99.820 o
-7 -5 -12 3.974 7.537 1.474 125.261 o
-7 -5 -11 11.570 13.228 1.321 93.857 o
-7 -5 -10 4.586 4.450 1.354 147.431 o
-7 -5 -9 1.880 0.733 0.814 426.689 o
-7 -5 -8 150.572 145.069 4.530 2.938 o
-7 -5 -7 26.809 26.050 1.515 43.001 o
-7 -5 -6 11.765 13.524 1.256 96.609 o
-7 -5 -5 73.603 82.329 2.568 9.360 o
-7 -5 -4 381.886 364.734 7.489 0.567 o
-7 -5 -3 86.212 81.736 3.268 7.431 o
-7 -5 -2 12.317 17.784 1.513 74.627 o
-7 -5 -1 104.150 95.082 3.178 5.852 o
-7 -4 -16 3.443 2.557 2.046 80.308 o
-7 -4 -15 1.934 1.215 0.755 459.648 o
-7 -4 -14 4.241 5.388 1.067 201.502 o
-7 -4 -13 22.985 20.649 1.183 58.643 o
-7 -4 -12 2.828 1.443 0.932 307.644 o
-7 -4 -11 14.834 13.450 1.686 66.521 o
-7 -4 -10 43.898 44.271 2.147 20.521 o
-7 -4 -9 33.493 32.641 1.911 29.871 o
-7 -4 -8 11.879 11.435 1.287 98.286 o
-7 -4 -7 79.025 88.008 2.683 8.362 o
-7 -4 -6 265.521 276.186 5.564 1.067 o
-7 -4 -5 39.364 33.971 1.715 27.477 o
-7 -4 -4 21.027 25.461 1.332 54.636 o
-7 -4 -3 165.851 163.448 3.435 2.656 o
-7 -4 -2 219.499 231.499 6.219 1.415 o
-7 -4 -1 90.535 95.851 3.244 6.624 o
-7 -3 -17 1.610 2.487 1.211 214.702 o
-7 -3 -16 6.112 4.318 1.564 112.645 o
-7 -3 -15 11.505 10.910 2.260 52.234 o
-7 -3 -14 3.643 4.172 0.956 250.117 o
-7 -3 -13 30.722 30.079 1.643 35.531 o
-7 -3 -12 52.756 48.300 2.478 15.952 o
-7 -3 -11 45.358 49.102 2.212 18.913 o
-7 -3 -10 73.671 65.975 3.340 9.199 o
-7 -3 -9 15.456 16.032 1.540 68.282 o
-7 -3 -8 54.801 48.715 1.966 17.011 o
-7 -3 -7 18.250 20.415 1.560 58.010 o
-7 -3 -6 12.033 12.544 1.219 99.908 o
-7 -3 -5 16.640 21.272 1.328 67.345 o
-7 -3 -4 76.138 78.014 2.267 9.667 o
-7 -3 -3 3.805 3.013 0.867 290.573 o
-7 -3 -2 501.224 507.974 7.890 0.334 o
-7 -3 -1 208.122 224.380 5.544 1.571 o
-7 -2 -18 11.790 11.691 1.463 87.085 o
-7 -2 -17 20.256 25.278 2.350 35.925 o
-7 -2 -16 2.603 3.815 0.895 299.372 o
-7 -2 -15 1.166 0.240 1.003 332.287 o
-7 -2 -14 22.946 26.868 2.376 33.177 o
-7 -2 -13 4.639 3.818 1.244 168.294 o
-7 -2 -12 18.538 15.129 3.719 21.498 o
-7 -2 -11 2.586 1.531 1.169 221.022 o
-7 -2 -10 16.518 11.552 1.464 74.068 o
-7 -2 -9 52.471 48.149 4.526 9.933 o
-7 -2 -8 38.602 31.948 2.615 21.991 o
-7 -2 -7 14.389 13.695 1.333 83.014 o
-7 -2 -6 94.211 87.383 2.720 7.054 o
-7 -2 -5 2.106 2.452 1.029 270.572 o
-7 -2 -4 60.521 58.408 2.204 13.830 o
-7 -2 -3 159.286 169.135 4.522 2.563 o
-7 -2 -2 257.709 266.609 5.344 1.135 o
-7 -2 -1 119.618 129.178 3.846 4.132 o
-7 -1 -18 11.349 10.365 1.418 93.547 o
-7 -1 -17 14.301 16.020 2.002 54.081 o
-7 -1 -16 10.785 8.992 1.742 77.312 o
-7 -1 -15 9.989 9.640 1.459 96.767 o
-7 -1 -14 7.416 6.322 1.514 108.237 o
-7 -1 -13 5.781 6.000 3.550 27.628 o
-7 -1 -12 2.552 3.276 1.295 178.826 o
-7 -1 -11 50.105 46.285 2.307 17.525 o
-7 -1 -10 69.445 71.177 4.591 7.506 o
-7 -1 -9 23.685 17.973 2.055 41.255 o
-7 -1 -8 33.793 27.418 2.594 24.943 o
-7 -1 -7 9.000 11.504 2.048 63.147 o
-7 -1 -6 1.632 0.855 0.982 322.197 o
-7 -1 -5 114.284 120.915 3.251 4.702 o
-7 -1 -4 14.363 15.985 1.550 70.332 o
-7 -1 -3 44.412 43.206 1.838 22.019 o
-7 -1 -2 9.337 8.353 1.082 137.203 o
-7 -1 -1 142.251 139.051 4.014 3.301 o
-6 -13 -7 5.721 7.553 1.205 150.924 o
-6 -13 -5 4.759 3.919 0.842 266.434 o
-6 -13 -4 1.631 2.092 0.784 428.718 o
-6 -13 -3 2.511 1.206 0.840 371.299 o
-6 -13 -2 1.201 1.996 1.338 187.092 o
-6 -13 -1 5.601 5.703 0.999 197.139 o
-6 -12 -10 0.196 0.361 0.556 1088.820 o
-6 -12 -9 4.875 4.262 0.808 270.873 o
-6 -12 -8 7.742 8.951 1.046 151.266 o
-6 -12 -7 8.140 10.916 1.199 124.513 o
-6 -12 -6 4.837 4.920 0.782 272.568 o
-6 -12 -5 7.724 6.769 1.013 165.596 o
-6 -12 -4 3.231 4.472 1.652 113.996 o
-6 -12 -3 11.970 11.341 1.424 89.403 o
-6 -12 -2 7.043 7.100 1.270 134.586 o
-6 -12 -1 4.575 4.759 1.197 173.761 o
-6 -11 -12 3.095 2.678 1.071 235.639 o
-6 -11 -11 8.021 6.788 0.930 175.068 o
-6 -11 -10 4.491 5.569 1.777 95.552 o
-6 -11 -9 12.278 10.879 1.263 99.396 o
-6 -11 -8 5.189 5.611 1.156 171.579 o
-6 -11 -7 17.452 18.170 1.228 72.442 o
-6 -11 -6 7.353 6.984 1.136 150.273 o
-6 -11 -5 8.758 8.880 1.324 114.603 o
-6 -11 -4 31.277 31.216 2.029 30.590 o
-6 -11 -3 3.387 4.464 1.025 231.000 o
-6 -11 -2 0.126 -0.393 0.919 436.636 o
-6 -11 -1 85.334 86.714 3.615 6.979 o
-6 -10 -14 9.682 8.378 1.189 123.894 o
-6 -10 -13 10.538 14.762 1.703 73.381 o
-6 -10 -12 2.454 1.223 0.870 354.967 o
-6 -10 -11 15.908 15.249 1.890 55.929 o
-6 -10 -10 17.410 18.606 2.203 43.811 o
-6 -10 -9 1.314 0.999 1.295 202.519 o
-6 -10 -8 4.376 3.875 1.246 170.043 o
-6 -10 -7 1.707 1.571 0.935 335.963 o
-6 -10 -6 10.772 8.798 1.335 104.714 o
-6 -10 -5 5.195 5.959 1.137 173.417 o
-6 -10 -4 11.441 10.920 1.552 84.002 o
-6 -10 -3 64.381 65.215 3.119 10.707 o
-6 -10 -2 31.183 33.489 2.432 26.175 o
-6 -10 -1 49.072 50.545 3.054 14.540 o
-6 -9 -16 0.773 1.241 0.756 532.647 o
-6 -9 -15 3.946 3.580 1.868 91.886 o
-6 -9 -14 1.399 1.814 0.879 376.856 o
-6 -9 -13 0.634 -1.372 1.366 194.413 o
-6 -9 -12 13.431 11.709 1.279 92.407 o
-6 -9 -11 6.123 5.295 1.204 156.773 o
-6 -9 -10 2.045 4.083 1.747 108.277 o
-6 -9 -9 11.657 13.699 2.295 49.514 o
-6 -9 -8 39.319 43.806 2.663 19.476 o
-6 -9 -7 2.716 3.703 1.097 225.711 o
-6 -9 -6 0.962 1.326 1.352 188.738 o
-6 -9 -5 8.429 5.445 1.236 135.299 o
-6 -9 -4 6.511 5.164 1.220 151.776 o
-6 -9 -3 24.869 23.930 2.113 36.693 o
-6 -9 -2 2.609 4.070 1.422 150.577 o
-6 -9 -1 7.330 4.282 1.213 149.925 o
-6 -8 -17 0.530 -0.545 0.732 639.691 o
-6 -8 -16 3.023 3.377 0.693 393.529 o
-6 -8 -15 1.680 2.296 0.886 353.736 o
-6 -8 -14 6.293 7.178 1.752 90.305 o
-6 -8 -13 4.016 6.185 1.827 91.746 o
-6 -8 -12 1.186 0.675 0.986 335.101 o
-6 -8 -11 41.255 41.293 4.873 10.373 o
-6 -8 -10 34.705 36.172 1.788 29.065 o
-6 -8 -9 12.784 13.584 1.286 90.955 o
-6 -8 -8 66.613 61.145 2.853 11.188 o
-6 -8 -7 36.385 29.147 1.840 29.782 o
-6 -8 -6 7.647 10.900 1.092 139.036 o
-6 -8 -5 3.763 6.192 0.993 220.564 o
-6 -8 -4 35.958 38.083 1.943 26.600 o
-6 -8 -3 10.661 8.118 0.989 138.369 o
-6 -8 -2 19.762 24.381 3.480 22.253 o
-6 -8 -1 73.918 76.599 3.628 8.260 o
-6 -7 -17 12.617 11.934 1.534 80.332 o
-6 -7 -16 1.129 0.997 0.739 534.548 o
-6 -7 -15 8.904 8.472 1.165 130.713 o
-6 -7 -14 1.752 2.461 1.310 186.603 o
-6 -7 -13 0.341 1.165 1.494 161.325 o
-6 -7 -12 9.649 10.751 1.093 126.191 o
-6 -7 -11 10.580 13.344 1.266 101.072 o
-6 -7 -10 21.426 23.125 1.577 50.568 o
-6 -7 -9 63.142 56.476 2.372 13.130 o
-6 -7 -8 45.176 46.433 2.194 19.487 o
-6 -7 -7 45.416 43.257 2.456 18.726 o
-6 -7 -6 71.951 68.038 2.540 10.494 o
-6 -7 -5 33.631 26.444 1.511 36.012 o
-6 -7 -4 7.795 6.763 1.013 164.973 o
-6 -7 -3 0.619 1.323 0.831 461.171 o
-6 -7 -2 92.983 94.872 2.755 6.843 o
-6 -7 -1 100.539 100.018 3.523 5.709 o
-6 -6 -18 2.860 3.624 1.057 236.322 o
-6 -6 -17 7.738 8.072 1.516 103.425 o
-6 -6 -16 11.222 12.563 1.561 81.838 o
-6 -6 -15 34.165 36.240 2.085 26.944 o
-6 -6 -14 9.388 10.380 2.242 55.590 o
-6 -6 -13 40.688 33.589 2.163 23.854 o
-6 -6 -12 28.022 22.626 1.716 40.507 o
-6 -6 -11 5.940 7.962 1.045 172.186 o
-6 -6 -10 52.633 54.970 2.081 16.400 o
-6 -6 -9 96.559 102.029 4.165 5.449 o
-6 -6 -8 1.841 1.613 0.975 310.396 o
-6 -6 -7 87.858 94.334 2.816 7.202 o
-6 -6 -6 27.098 31.381 1.448 40.682 o
-6 -6 -5 85.661 88.181 2.610 7.808 o
-6 -6 -4 135.519 128.470 3.794 3.670 o
-6 -6 -3 235.644 225.171 5.093 1.395 o
-6 -6 -2 80.112 81.031 2.931 8.333 o
-6 -6 -1 69.762 60.735 2.123 12.037 o
-6 -5 -19 17.186 12.249 1.300 78.443 o
-6 -5 -18 0.008 -1.218 1.045 342.623 o
-6 -5 -17 2.134 0.742 1.188 226.642 o
-6 -5 -16 21.520 17.342 1.397 59.357 o
-6 -5 -15 65.635 68.393 2.188 11.979 o
-6 -5 -14 12.169 13.858 1.119 102.914 o
-6 -5 -13 52.145 43.204 3.545 13.006 o
-6 -5 -12 107.368 103.819 5.832 4.039 o
-6 -5 -11 83.647 77.462 2.436 8.672 o
-6 -5 -10 0.615 1.538 0.889 406.501 o
-6 -5 -9 22.660 19.462 1.418 55.017 o
-6 -5 -8 98.571 95.574 2.832 6.384 o
-6 -5 -7 137.667 131.718 3.415 3.661 o
-6 -5 -6 277.981 262.306 5.344 1.050 o
-6 -5 -5 72.806 75.805 2.157 10.372 o
-6 -5 -4 99.843 93.541 2.679 6.460 o
-6 -5 -3 15.337 13.518 1.185 87.439 o
-6 -5 -2 63.435 60.904 2.080 13.253 o
-6 -5 -1 215.808 215.615 4.060 1.642 o
-6 -4 -19 0.066 0.308 0.897 453.785 o
-6 -4 -18 5.226 7.064 1.405 128.625 o
-6 -4 -17 2.251 2.696 1.067 251.006 o
-6 -4 -16 5.095 6.466 1.312 143.683 o
-6 -4 -15 0.041 1.214 0.742 612.409 o
-6 -4 -14 108.204 100.093 2.748 5.711 o
-6 -4 -13 17.216 18.083 2.181 44.746 o
-6 -4 -12 6.418 6.756 2.051 70.970 o
-6 -4 -11 100.463 113.697 4.619 4.755 o
-6 -4 -10 3.021 3.755 1.366 158.742 o
-6 -4 -9 24.951 23.076 2.762 28.161 o
-6 -4 -8 460.404 470.569 8.373 0.384 o
-6 -4 -7 4.864 8.236 1.120 168.735 o
-6 -4 -6 45.410 42.904 1.861 21.561 o
-6 -4 -5 6.242 4.994 0.867 222.069 o
-6 -4 -4 182.643 179.246 3.777 2.229 o
-6 -4 -3 13.861 12.572 1.008 104.888 o
-6 -4 -2 189.194 194.243 4.216 2.009 o
-6 -4 -1 166.104 184.733 4.013 2.403 o
-6 -3 -19 5.716 5.145 1.141 171.538 o
-6 -3 -18 15.337 14.562 1.368 77.428 o
-6 -3 -17 14.562 12.562 1.429 79.467 o
-6 -3 -16 33.448 33.125 1.686 31.795 o
-6 -3 -15 27.017 26.104 2.505 29.380 o
-6 -3 -14 35.922 34.476 1.567 30.584 o
-6 -3 -13 23.729 22.696 1.550 48.245 o
-6 -3 -12 15.611 16.059 1.707 61.817 o
-6 -3 -11 96.689 105.473 3.505 5.781 o
-6 -3 -10 17.126 14.055 1.929 53.839 o
-6 -3 -9 3.069 3.754 1.070 228.037 o
-6 -3 -8 100.411 90.915 2.711 6.491 o
-6 -3 -7 52.802 53.929 1.851 17.178 o
-6 -3 -6 54.874 56.226 1.904 16.138 o
-6 -3 -5 18.035 16.286 1.138 76.589 o
-6 -3 -4 79.123 81.376 2.356 9.027 o
-6 -3 -3 57.594 60.020 1.687 15.464 o
-6 -3 -2 138.488 125.082 2.543 3.938 o
-6 -3 -1 162.982 168.987 3.396 2.663 o
-6 -2 -19 3.695 2.830 1.202 191.069 o
-6 -2 -18 20.040 18.889 1.481 58.411 o
-6 -2 -17 46.975 38.338 2.513 18.735 o
-6 -2 -16 39.692 32.985 1.669 27.890 o
-6 -2 -15 2.504 1.330 1.054 263.841 o
-6 -2 -14 38.382 33.393 1.852 27.225 o
-6 -2 -13 20.618 21.545 1.947 44.662 o
-6 -2 -12 44.064 53.410 2.860 16.018 o
-6 -2 -11 193.367 196.425 4.441 1.929 o
-6 -2 -10 42.462 32.468 1.728 26.080 o
-6 -2 -9 160.486 169.218 4.870 2.487 o
-6 -2 -8 7.459 9.387 1.260 126.427 o
-6 -2 -7 181.304 173.817 4.055 2.256 o
-6 -2 -6 111.422 115.199 2.756 5.149 o
-6 -2 -5 17.612 24.085 1.493 57.798 o
-6 -2 -4 86.906 82.902 2.222 8.260 o
-6 -2 -3 56.654 56.382 1.785 15.950 o
-6 -2 -2 112.837 115.021 2.624 5.135 o
-6 -2 -1 58.550 62.209 1.827 14.669 o
-6 -1 -20 1.532 2.574 0.894 349.145 o
-6 -1 -19 21.858 26.621 2.269 35.570 o
-6 -1 -18 7.954 8.136 1.458 107.542 o
-6 -1 -17 12.386 11.541 1.072 110.451 o
-6 -1 -16 8.699 9.711 1.062 139.119 o
-6 -1 -15 6.532 9.132 1.388 118.482 o
-6 -1 -14 6.151 5.115 1.056 182.931 o
-6 -1 -13 89.734 92.260 3.636 6.484 o
-6 -1 -12 47.316 45.637 2.145 19.123 o
-6 -1 -11 33.011 39.145 1.600 30.719 o
-6 -1 -10 39.358 39.806 2.587 20.535 o
-6 -1 -9 175.789 168.543 4.045 2.375 o
-6 -1 -8 61.327 59.794 3.428 10.828 o
-6 -1 -7 7.510 7.481 1.022 163.008 o
-6 -1 -6 130.666 143.862 4.256 3.467 o
-6 -1 -5 4.451 3.060 0.900 263.270 o
-6 -1 -4 51.395 51.257 1.940 17.714 o
-6 -1 -3 20.813 22.995 1.159 61.160 o
-6 -1 -2 1.727 5.664 0.874 307.277 o
-6 -1 -1 548.797 595.523 8.814 0.267 o
-5 -14 -6 2.714 1.618 0.683 461.544 o
-5 -14 -5 6.319 7.926 0.980 179.256 o
-5 -14 -4 0.956 1.565 0.799 466.343 o
-5 -14 -3 2.087 2.379 1.172 221.146 o
-5 -14 -2 3.364 3.608 0.940 266.440 o
-5 -14 -1 2.509 2.886 0.888 317.443 o
-5 -13 -10 6.341 6.898 0.858 207.752 o
-5 -13 -9 2.761 3.729 1.248 185.375 o
-5 -13 -8 1.497 1.084 0.791 456.234 o
-5 -13 -7 2.467 3.732 0.839 330.051 o
-5 -13 -6 3.406 3.283 0.887 289.359 o
-5 -13 -5 17.298 18.719 1.200 73.109 o
-5 -13 -4 1.813 0.498 0.695 550.683 o
-5 -13 -3 7.162 8.256 1.342 122.402 o
-5 -13 -2 1.698 2.855 1.215 210.287 o
-5 -13 -1 4.069 4.845 1.228 171.977 o
-5 -12 -13 11.558 11.693 0.923 125.827 o
-5 -12 -12 1.451 1.470 0.615 637.982 o
-5 -12 -11 0.308 -0.596 0.772 599.758 o
-5 -12 -10 1.043 1.416 0.945 353.235 o
-5 -12 -9 15.454 17.298 1.626 63.835 o
-5 -12 -8 1.351 0.778 0.784 479.968 o
-5 -12 -7 15.498 19.365 1.337 72.005 o
-5 -12 -6 1.757 2.896 1.070 256.998 o
-5 -12 -5 2.931 3.654 0.986 258.300 o
-5 -12 -4 4.351 4.131 1.029 217.801 o
-5 -12 -3 0.019 0.493 0.924 425.745 o
-5 -12 -2 5.358 4.428 1.026 202.612 o
-5 -12 -1 2.610 2.468 0.931 300.539 o
-5 -11 -15 3.835 3.653 0.890 273.665 o
-5 -11 -14 12.758 11.941 1.106 105.438 o
-5 -11 -13 8.951 10.937 1.096 129.751 o
-5 -11 -12 6.700 7.183 1.165 150.513 o
-5 -11 -11 10.009 10.962 1.398 98.678 o
-5 -11 -10 16.157 22.373 1.815 52.693 o
-5 -11 -9 23.826 27.524 2.057 36.940 o
-5 -11 -8 22.874 20.470 2.185 38.525 o
-5 -11 -7 0.949 1.829 1.001 317.656 o
-5 -11 -6 15.453 12.321 1.918 57.815 o
-5 -11 -5 3.686 3.728 1.304 165.437 o
-5 -11 -4 15.691 19.402 1.607 62.044 o
-5 -11 -3 66.496 64.213 2.598 11.455 o
-5 -11 -2 35.244 32.893 1.912 28.713 o
-5 -11 -1 32.077 30.800 1.855 31.967 o
-5 -10 -16 0.897 0.239 0.601 820.395 o
-5 -10 -15 5.593 6.998 1.914 80.639 o
-5 -10 -14 0.357 1.122 0.664 710.941 o
-5 -10 -13 18.768 16.904 1.481 62.605 o
-5 -10 -12 15.701 14.549 2.084 50.793 o
-5 -10 -11 0.956 0.903 1.711 122.328 o
-5 -10 -10 8.184 14.255 1.723 78.270 o
-5 -10 -9 5.181 5.013 1.768 95.161 o
-5 -10 -8 40.585 48.553 2.208 20.643 o
-5 -10 -7 13.950 16.631 1.537 71.066 o
-5 -10 -6 20.541 15.455 1.658 55.599 o
-5 -10 -5 69.146 63.330 7.747 4.306 o
-5 -10 -4 2.039 0.478 1.260 207.121 o
-5 -10 -3 4.773 2.912 1.167 187.139 o
-5 -10 -2 0.630 1.037 1.093 287.534 o
-5 -10 -1 112.055 112.799 5.091 4.130 o
-5 -9 -17 7.530 6.130 1.023 169.145 o
-5 -9 -16 2.174 2.480 0.923 315.763 o
-5 -9 -15 3.326 1.335 0.931 296.640 o
-5 -9 -14 14.355 13.218 2.017 55.392 o
-5 -9 -13 3.652 1.816 1.058 237.893 o
-5 -9 -12 0.264 1.717 1.245 226.038 o
-5 -9 -11 1.317 1.916 1.335 187.189 o
-5 -9 -10 21.150 20.124 2.737 31.065 o
-5 -9 -9 6.301 4.734 2.047 73.157 o
-5 -9 -8 19.775 29.036 1.826 43.916 o
-5 -9 -7 0.174 0.083 1.077 317.289 o
-5 -9 -6 8.078 7.982 1.361 116.515 o
-5 -9 -5 52.327 48.804 1.886 17.980 o
-5 -9 -4 17.201 16.806 1.355 70.324 o
-5 -9 -3 4.751 2.560 1.390 146.842 o
-5 -9 -2 17.917 16.787 1.667 58.529 o
-5 -9 -1 47.823 47.487 2.318 17.967 o
-5 -8 -17 9.608 8.191 1.358 109.220 o
-5 -8 -16 5.281 2.389 1.240 169.744 o
-5 -8 -15 2.492 0.355 1.420 164.498 o
-5 -8 -14 5.513 4.232 1.809 91.881 o
-5 -8 -13 0.915 1.843 1.154 248.427 o
-5 -8 -12 32.794 36.673 3.194 19.262 o
-5 -8 -11 2.438 1.860 1.678 119.033 o
-5 -8 -10 90.900 92.440 3.717 6.340 o
-5 -8 -9 78.007 81.067 3.426 7.963 o
-5 -8 -8 28.444 26.733 1.620 39.414 o
-5 -8 -7 30.555 40.817 1.974 28.614 o
-5 -8 -6 65.016 62.795 2.168 12.610 o
-5 -8 -5 24.163 22.999 1.606 46.434 o
-5 -8 -4 111.808 95.649 2.700 5.657 o
-5 -8 -3 161.657 152.768 4.050 2.740 o
-5 -8 -2 62.136 56.214 2.175 13.788 o
-5 -8 -1 62.410 60.421 2.567 12.485 o
-5 -7 -19 0.252 -0.124 1.034 342.503 o
-5 -7 -18 0.106 -0.104 0.729 691.807 o
-5 -7 -17 7.280 7.177 1.180 144.278 o
-5 -7 -16 9.574 10.460 1.469 96.078 o
-5 -7 -15 26.463 25.429 2.082 35.328 o
-5 -7 -14 25.029 28.628 3.022 24.255 o
-5 -7 -13 1.365 2.839 1.489 150.601 o
-5 -7 -12 2.932 2.918 1.136 216.834 o
-5 -7 -11 68.524 66.785 4.748 7.496 o
-5 -7 -10 7.747 7.444 1.333 122.454 o
-5 -7 -9 72.529 76.508 2.838 9.471 o
-5 -7 -8 3.054 1.670 1.030 259.104 o
-5 -7 -7 21.507 27.380 1.476 49.522 o
-5 -7 -6 34.460 33.670 1.607 31.571 o
-5 -7 -5 177.869 183.042 4.053 2.240 o
-5 -7 -4 44.450 34.394 1.812 24.091 o
-5 -7 -3 127.532 123.764 3.092 4.196 o
-5 -7 -2 49.594 57.843 2.254 16.285 o
-5 -7 -1 14.325 13.088 1.191 91.501 o
-5 -6 -20 6.325 5.150 1.130 167.726 o
-5 -6 -19 5.660 6.634 1.574 108.763 o
-5 -6 -18 10.570 12.432 2.047 60.162 o
-5 -6 -17 22.486 21.368 1.695 47.825 o
-5 -6 -16 0.963 0.503 1.071 296.679 o
-5 -6 -15 26.598 26.432 1.768 39.266 o
-5 -6 -14 110.669 109.489 5.574 3.993 o
-5 -6 -13 33.079 31.923 3.773 16.335 o
-5 -6 -12 32.130 31.562 1.853 31.685 o
-5 -6 -11 36.229 34.216 2.202 25.495 o
-5 -6 -10 239.438 229.001 9.572 1.096 o
-5 -6 -9 6.468 3.774 1.210 159.101 o
-5 -6 -8 315.401 310.218 6.930 0.787 o
-5 -6 -7 145.033 128.139 4.529 3.238 o
-5 -6 -6 45.128 45.792 1.816 21.302 o
-5 -6 -5 494.600 481.399 9.667 0.340 o
-5 -6 -4 98.032 88.455 2.453 6.906 o
-5 -6 -3 10.296 9.079 0.870 149.640 o
-5 -6 -2 9.236 9.555 0.880 155.879 o
-5 -6 -1 73.952 78.394 2.558 9.561 o
-5 -5 -21 10.815 8.537 1.129 122.596 o
-5 -5 -20 5.175 4.093 1.236 164.047 o
-5 -5 -19 1.711 -0.158 1.289 205.202 o
-5 -5 -18 8.498 7.902 1.871 76.218 o
-5 -5 -17 88.155 71.529 4.351 6.571 o
-5 -5 -16 8.865 11.566 1.116 126.390 o
-5 -5 -15 16.891 18.252 1.289 71.638 o
-5 -5 -14 107.586 107.758 3.049 5.396 o
-5 -5 -13 25.857 22.418 1.792 41.603 o
-5 -5 -12 46.861 52.620 3.379 13.647 o
-5 -5 -11 14.050 14.261 1.776 63.684 o
-5 -5 -10 78.646 71.074 2.707 9.257 o
-5 -5 -9 5.190 5.089 1.428 131.251 o
-5 -5 -8 563.116 579.821 11.348 0.255 o
-5 -5 -7 182.494 181.283 4.638 2.126 o
-5 -5 -6 78.576 85.239 2.428 8.805 o
-5 -5 -5 0.542 1.021 0.648 721.552 o
-5 -5 -4 197.080 205.871 4.241 1.855 o
-5 -5 -3 92.334 94.499 2.762 6.898 o
-5 -5 -2 39.225 35.776 1.359 29.358 o
-5 -5 -1 9.021 8.045 0.755 181.444 o
-5 -4 -21 6.028 3.059 1.014 205.623 o
-5 -4 -20 0.351 1.107 1.148 266.972 o
-5 -4 -19 12.359 13.686 2.060 56.329 o
-5 -4 -18 3.792 3.830 0.993 238.921 o
-5 -4 -17 53.157 51.472 2.310 16.010 o
-5 -4 -16 31.979 28.545 1.322 38.569 o
-5 -4 -15 39.655 37.612 1.687 26.467 o
-5 -4 -14 7.565 7.428 1.083 154.098 o
-5 -4 -13 16.617 18.354 1.385 68.815 o
-5 -4 -12 55.064 46.765 2.766 14.661 o
-5 -4 -11 39.040 40.430 4.097 13.217 o
-5 -4 -10 158.175 157.078 5.284 2.548 o
-5 -4 -9 22.951 21.704 1.418 52.737 o
-5 -4 -8 148.641 159.647 4.039 2.927 o
-5 -4 -7 7.994 7.299 1.093 149.819 o
-5 -4 -6 294.058 314.408 5.892 0.871 o
-5 -4 -5 3.515 2.447 0.591 454.988 o
-5 -4 -4 15.817 16.137 0.878 94.680 o
-5 -4 -3 105.943 104.749 2.371 5.880 o
-5 -4 -2 38.928 35.130 1.277 30.294 o
-5 -4 -1 100.962 106.931 2.349 6.128 o
-5 -3 -21 0.930 0.567 0.941 374.679 o
-5 -3 -20 14.994 14.416 1.855 59.081 o
-5 -3 -19 0.457 0.518 1.001 350.173 o
-5 -3 -18 22.444 25.657 1.627 46.539 o
-5 -3 -17 12.334 9.430 1.279 101.054 o
-5 -3 -16 30.102 29.002 1.544 37.690 o
-5 -3 -15 25.620 23.085 1.489 46.637 o
-5 -3 -14 45.800 41.206 1.640 22.773 o
-5 -3 -13 79.599 84.166 3.115 8.037 o
-5 -3 -12 169.758 170.026 4.029 2.458 o
-5 -3 -11 44.249 49.785 2.256 18.970 o
-5 -3 -10 4.059 5.498 1.475 129.899 o
-5 -3 -9 121.152 121.042 2.819 4.570 o
-5 -3 -8 21.923 20.000 1.284 58.961 o
-5 -3 -7 127.373 133.160 3.213 4.007 o
-5 -3 -6 79.284 68.618 2.122 10.029 o
-5 -3 -5 1.284 1.611 0.620 641.165 o
-5 -3 -4 23.445 21.809 1.002 60.331 o
-5 -3 -3 14.522 15.280 0.831 104.625 o
-5 -3 -2 45.599 37.040 1.403 24.972 o
-5 -3 -1 226.946 215.144 4.233 1.541 o
-5 -2 -21 0.859 0.706 0.934 379.135 o
-5 -2 -20 2.150 2.367 0.874 343.594 o
-5 -2 -19 27.230 25.949 1.923 36.719 o
-5 -2 -18 5.548 4.535 1.612 109.349 o
-5 -2 -17 2.132 4.384 0.862 319.378 o
-5 -2 -16 27.402 26.404 1.531 41.909 o
-5 -2 -15 20.137 26.419 1.517 51.340 o
-5 -2 -14 19.828 14.754 1.304 68.274 o
-5 -2 -13 59.053 59.078 2.200 14.074 o
-5 -2 -12 37.594 38.039 1.572 28.292 o
-5 -2 -11 172.599 172.150 5.724 2.168 o
-5 -2 -10 25.007 26.649 1.487 45.201 o
-5 -2 -9 34.653 37.954 1.614 29.900 o
-5 -2 -8 73.143 68.347 1.948 11.129 o
-5 -2 -7 192.469 190.675 4.490 1.966 o
-5 -2 -6 39.427 41.569 1.449 26.892 o
-5 -2 -5 134.228 146.467 3.371 3.561 o
-5 -2 -4 113.579 113.823 2.439 5.195 o
-5 -2 -3 48.089 50.163 1.513 20.459 o
-5 -2 -2 248.648 271.723 4.312 1.205 o
-5 -2 -1 122.437 133.625 2.509 4.361 o
-5 -1 -21 7.735 2.694 1.070 176.392 o
-5 -1 -20 2.522 3.616 1.371 162.055 o
-5 -1 -19 10.550 9.118 1.271 110.150 o
-5 -1 -18 7.768 11.764 1.211 123.028 o
-5 -1 -17 10.349 9.839 1.065 127.314 o
-5 -1 -16 6.358 4.890 0.909 211.692 o
-5 -1 -15 24.333 21.241 1.391 51.537 o
-5 -1 -14 22.694 23.434 1.481 50.530 o
-5 -1 -13 6.822 7.088 0.929 186.991 o
-5 -1 -12 32.297 37.234 1.403 33.598 o
-5 -1 -11 255.003 249.018 7.095 1.117 o
-5 -1 -10 346.798 357.423 8.374 0.626 o
-5 -1 -9 129.913 115.839 3.069 4.258 o
-5 -1 -8 89.420 92.998 2.536 7.344 o
-5 -1 -7 45.624 50.605 1.966 19.591 o
-5 -1 -6 11.393 11.108 0.953 126.400 o
-5 -1 -5 1.471 1.479 0.652 588.150 o
-5 -1 -4 88.200 98.848 2.249 7.403 o
-5 -1 -3 156.373 160.843 2.778 2.953 o
-5 -1 -2 97.460 93.335 1.779 7.137 o
-5 -1 -1 75.027 72.685 1.478 11.031 o
-4 -15 -7 1.597 1.137 0.829 418.285 o
-4 -15 -6 17.663 16.008 1.051 81.307 o
-4 -15 -5 46.643 45.701 1.854 20.568 o
-4 -15 -4 14.896 13.454 1.086 94.176 o
-4 -15 -3 5.689 4.199 0.859 240.179 o
-4 -15 -2 5.040 3.934 0.853 257.076 o
-4 -15 -1 3.035 3.232 0.958 270.610 o
-4 -14 -10 13.164 13.720 1.502 78.144 o
-4 -14 -8 1.589 0.814 0.593 691.023 o
-4 -14 -7 1.533 0.257 0.852 423.630 o
-4 -14 -6 14.524 15.618 2.107 50.888 o
-4 -14 -5 18.515 17.959 1.540 60.316 o
-4 -14 -4 16.129 18.483 1.576 63.113 o
-4 -14 -3 3.476 4.325 1.139 200.121 o
-4 -14 -2 0.454 1.833 1.092 283.320 o
-4 -14 -1 3.138 0.733 1.321 179.215 o
-4 -13 -13 2.376 2.734 0.821 358.983 o
-4 -13 -12 16.488 14.145 1.504 69.464 o
-4 -13 -11 14.718 13.236 0.903 105.007 o
-4 -13 -10 8.104 8.529 1.117 141.320 o
-4 -13 -9 3.350 3.097 0.802 329.922 o
-4 -13 -8 1.937 0.841 0.914 352.315 o
-4 -13 -7 16.772 16.014 1.668 61.138 o
-4 -13 -6 7.263 8.937 1.080 150.777 o
-4 -13 -5 24.215 29.757 1.614 42.311 o
-4 -13 -4 13.922 15.941 1.773 62.542 o
-4 -13 -3 12.784 15.248 1.775 65.118 o
-4 -13 -2 3.494 5.262 2.689 47.623 o
-4 -13 -1 3.743 2.510 1.397 152.462 o
-4 -12 -14 25.680 20.582 1.054 56.219 o
-4 -12 -13 5.336 3.780 0.705 299.093 o
-4 -12 -12 0.449 -0.241 0.937 406.935 o
-4 -12 -11 0.098 0.832 1.384 190.607 o
-4 -12 -10 7.489 7.357 1.397 117.176 o
-4 -12 -9 9.514 7.105 1.059 142.969 o
-4 -12 -8 0.674 1.155 0.972 352.519 o
-4 -12 -7 39.941 37.057 5.682 8.585 o
-4 -12 -6 15.304 15.288 2.912 32.541 o
-4 -12 -5 5.004 4.669 1.165 176.184 o
-4 -12 -4 19.090 25.430 1.720 49.033 o
-4 -12 -3 16.748 20.107 1.565 60.800 o
-4 -12 -2 59.787 59.463 2.432 13.350 o
-4 -12 -1 87.862 83.007 4.381 6.226 o
-4 -11 -16 12.099 9.954 2.283 51.370 o
-4 -11 -15 1.349 1.805 0.590 663.752 o
-4 -11 -14 2.419 3.827 0.933 287.639 o
-4 -11 -13 11.188 11.639 1.899 65.996 o
-4 -11 -12 9.168 8.432 1.961 69.516 o
-4 -11 -11 8.538 12.876 2.335 51.849 o
-4 -11 -10 46.225 43.340 4.104 12.044 o
-4 -11 -9 15.545 20.312 3.075 28.876 o
-4 -11 -8 22.016 24.740 2.077 39.301 o
-4 -11 -7 17.574 25.047 2.201 40.769 o
-4 -11 -6 6.936 4.368 2.127 67.982 o
-4 -11 -5 49.516 49.325 2.803 15.456 o
-4 -11 -4 150.065 138.605 6.584 2.546 o
-4 -11 -3 48.518 45.745 2.271 18.210 o
-4 -11 -2 93.604 93.679 3.231 6.502 o
-4 -11 -1 188.076 174.916 6.582 1.868 o
-4 -10 -17 1.869 1.581 0.738 467.428 o
-4 -10 -16 12.296 11.245 1.271 98.028 o
-4 -10 -15 39.396 37.790 1.938 24.948 o
-4 -10 -14 28.141 27.030 2.432 29.354 o
-4 -10 -13 9.731 9.816 1.953 67.694 o
-4 -10 -12 25.520 26.889 2.922 25.374 o
-4 -10 -11 4.332 7.213 2.336 59.464 o
-4 -10 -10 149.212 145.559 6.866 2.446 o
-4 -10 -9 4.892 4.788 1.680 104.475 o
-4 -10 -8 15.584 19.041 2.456 39.685 o
-4 -10 -7 9.376 10.428 1.748 78.564 o
-4 -10 -6 37.256 37.643 2.663 21.153 o
-4 -10 -5 23.953 17.914 2.830 28.995 o
-4 -10 -4 82.950 86.053 3.906 6.885 o
-4 -10 -3 56.242 51.806 2.427 14.887 o
-4 -10 -2 150.028 149.180 5.804 2.638 o
-4 -10 -1 25.494 29.549 1.862 37.514 o
-4 -9 -19 7.258 5.471 1.091 164.123 o
-4 -9 -18 14.834 12.610 1.112 94.723 o
-4 -9 -17 9.209 7.267 1.158 133.372 o
-4 -9 -16 8.909 7.176 1.928 72.867 o
-4 -9 -15 1.239 0.250 0.918 385.698 o
-4 -9 -14 16.722 13.337 1.995 52.904 o
-4 -9 -13 21.210 22.449 5.836 9.630 o
-4 -9 -12 1.614 2.273 1.403 167.453 o
-4 -9 -11 37.041 43.224 2.795 19.528 o
-4 -9 -10 32.628 30.242 1.833 31.993 o
-4 -9 -9 14.816 17.600 2.141 48.484 o
-4 -9 -8 29.730 38.452 2.157 28.129 o
-4 -9 -7 5.702 4.487 1.258 154.628 o
-4 -9 -6 53.880 50.069 2.854 14.288 o
-4 -9 -5 157.317 156.419 11.065 1.557 o
-4 -9 -4 37.377 28.847 3.205 19.016 o
-4 -9 -3 110.320 105.472 8.618 2.765 o
-4 -9 -2 37.716 35.301 2.191 24.618 o
-4 -9 -1 281.130 270.304 6.246 0.990 o
-4 -8 -20 4.915 3.573 1.057 206.764 o
-4 -8 -19 1.702 0.548 0.635 633.057 o
-4 -8 -18 3.853 2.572 0.927 271.644 o
-4 -8 -17 3.347 4.838 1.874 91.339 o
-4 -8 -16 4.555 6.151 2.107 71.409 o
-4 -8 -15 26.118 29.942 3.588 19.121 o
-4 -8 -14 22.821 26.446 2.418 32.807 o
-4 -8 -13 60.498 63.228 4.657 8.341 o
-4 -8 -12 100.938 99.139 4.319 5.214 o
-4 -8 -11 56.705 57.239 3.146 12.327 o
-4 -8 -10 63.447 71.904 3.587 9.563 o
-4 -8 -9 44.778 56.003 2.037 18.695 o
-4 -8 -8 130.988 141.735 3.449 3.701 o
-4 -8 -7 83.727 89.624 2.619 7.908 o
-4 -8 -6 91.517 90.555 2.604 7.224 o
-4 -8 -5 3.530 5.636 1.348 151.543 o
-4 -8 -4 14.767 13.395 1.368 80.666 o
-4 -8 -3 16.462 20.031 1.514 63.022 o
-4 -8 -2 130.200 123.703 3.370 4.025 o
-4 -8 -1 7.739 8.757 1.206 132.644 o
-4 -7 -21 2.760 2.067 0.965 286.973 o
-4 -7 -20 7.620 12.343 1.733 81.405 o
-4 -7 -19 3.367 1.062 0.777 378.846 o
-4 -7 -18 12.257 11.834 2.245 51.414 o
-4 -7 -17 7.541 6.080 1.647 96.502 o
-4 -7 -16 82.785 90.695 9.841 2.730 o
-4 -7 -15 11.165 10.235 1.747 74.744 o
-4 -7 -14 14.929 13.062 1.413 78.530 o
-4 -7 -13 27.972 33.139 2.068 31.695 o
-4 -7 -12 85.597 94.712 2.860 7.330 o
-4 -7 -11 139.365 125.410 3.044 3.793 o
-4 -7 -10 146.393 140.795 3.249 3.341 o
-4 -7 -9 69.225 79.328 2.563 10.078 o
-4 -7 -8 121.754 118.287 2.753 4.622 o
-4 -7 -7 78.296 68.250 2.199 10.092 o
-4 -7 -6 97.694 111.858 2.608 6.050 o
-4 -7 -5 142.117 142.165 3.000 3.483 o
-4 -7 -4 269.181 268.599 5.843 1.058 o
-4 -7 -3 50.704 50.003 2.513 16.126 o
-4 -7 -2 165.182 149.485 4.468 2.638 o
-4 -7 -1 602.389 597.967 9.630 0.236 o
-4 -6 -19 5.461 4.487 0.993 208.474 o
-4 -6 -18 16.896 16.320 2.968 30.683 o
-4 -6 -17 20.002 20.329 3.465 22.881 o
-4 -6 -16 34.624 40.941 4.553 12.050 o
-4 -6 -15 18.748 17.030 1.832 52.350 o
-4 -6 -14 342.890 366.858 8.266 0.626 o
-4 -6 -13 9.342 10.431 1.218 117.387 o
-4 -6 -12 352.789 351.207 6.818 0.646 o
-4 -6 -11 3.671 3.936 1.064 219.433 o
-4 -6 -10 98.099 99.305 2.586 6.438 o
-4 -6 -9 200.345 203.596 4.435 1.818 o
-4 -6 -8 335.394 354.430 6.594 0.685 o
-4 -6 -7 270.518 264.860 4.254 1.111 o
-4 -6 -6 759.020 773.214 11.013 0.149 o
-4 -6 -5 75.960 77.636 2.342 9.626 o
-4 -6 -4 211.045 193.735 4.025 1.791 o
-4 -6 -3 554.114 534.181 8.771 0.283 o
-4 -6 -2 99.093 117.396 3.091 5.566 o
-4 -6 -1 25.792 32.027 1.979 34.700 o
-4 -5 -22 24.398 20.142 1.832 43.619 o
-4 -5 -21 1.443 0.754 1.327 193.587 o
-4 -5 -20 1.084 3.471 1.265 199.939 o
-4 -5 -19 17.550 19.219 3.215 26.528 o
-4 -5 -18 31.301 33.610 2.587 24.747 o
-4 -5 -17 4.296 3.366 1.230 176.140 o
-4 -5 -16 235.609 237.086 7.617 1.214 o
-4 -5 -15 32.195 34.812 2.304 26.486 o
-4 -5 -14 139.932 136.717 3.499 3.509 o
-4 -5 -13 67.725 65.098 2.324 11.677 o
-4 -5 -12 394.819 388.033 7.234 0.529 o
-4 -5 -11 271.191 280.553 5.668 1.029 o
-4 -5 -10 45.613 46.818 1.693 21.428 o
-4 -5 -9 14.547 19.739 1.251 77.307 o
-4 -5 -8 38.641 34.752 1.546 28.841 o
-4 -5 -7 104.329 110.742 3.620 5.196 o
-4 -5 -6 724.176 735.767 9.583 0.165 o
-4 -5 -5 105.588 103.538 2.283 5.976 o
-4 -5 -4 203.729 209.768 4.095 1.779 o
-4 -5 -3 299.721 299.097 5.045 0.898 o
-4 -5 -2 156.203 141.761 2.869 3.157 o
-4 -5 -1 228.307 257.571 4.397 1.369 o
-4 -4 -22 2.170 1.279 1.097 253.743 o
-4 -4 -21 4.404 6.902 1.841 88.763 o
-4 -4 -20 21.219 20.620 1.857 46.404 o
-4 -4 -19 7.930 8.604 1.684 88.737 o
-4 -4 -18 10.578 13.047 1.408 92.216 o
-4 -4 -17 25.842 25.933 1.909 38.114 o
-4 -4 -16 45.838 39.265 2.313 19.913 o
-4 -4 -15 76.237 83.238 3.063 8.448 o
-4 -4 -14 245.506 238.789 5.954 1.247 o
-4 -4 -13 164.390 164.041 4.602 2.509 o
-4 -4 -12 84.484 82.819 2.558 8.208 o
-4 -4 -11 229.621 229.788 4.225 1.465 o
-4 -4 -10 72.686 71.907 2.285 10.492 o
-4 -4 -9 243.465 232.085 5.393 1.307 o
-4 -4 -8 530.958 559.346 9.262 0.288 o
-4 -4 -7 266.918 281.097 4.744 1.075 o
-4 -4 -6 116.760 123.262 2.500 4.808 o
-4 -4 -5 22.466 17.819 0.764 72.369 o
-4 -4 -4 96.598 91.503 1.842 7.250 o
-4 -4 -3 57.217 58.961 1.428 16.245 o
-4 -4 -2 361.825 364.004 4.442 0.642 o
-4 -4 -1 383.346 403.735 4.762 0.558 o
-4 -3 -23 9.728 9.418 1.236 116.459 o
-4 -3 -22 17.265 12.089 1.187 83.322 o
-4 -3 -21 4.163 7.312 1.303 148.358 o
-4 -3 -20 0.225 1.042 1.117 284.175 o
-4 -3 -19 5.016 5.613 1.115 181.007 o
-4 -3 -18 79.695 77.636 2.958 8.506 o
-4 -3 -17 47.288 49.819 2.467 17.201 o
-4 -3 -16 2.483 2.319 0.973 287.132 o
-4 -3 -15 1.238 3.410 1.017 283.529 o
-4 -3 -14 25.052 28.319 1.607 42.297 o
-4 -3 -13 93.784 89.762 3.155 6.678 o
-4 -3 -12 22.997 24.049 2.723 29.339 o
-4 -3 -11 59.292 67.105 4.052 9.380 o
-4 -3 -10 254.579 246.450 9.522 1.003 o
-4 -3 -9 141.604 149.237 2.960 3.410 o
-4 -3 -8 159.158 144.891 3.219 3.001 o
-4 -3 -7 22.125 22.267 1.051 61.594 o
-4 -3 -6 49.548 53.768 1.479 19.351 o
-4 -3 -5 1048.890 1023.370 12.829 0.083 o
-4 -3 -4 413.686 433.460 5.227 0.483 o
-4 -3 -3 401.587 397.823 4.871 0.531 o
-4 -3 -2 757.000 805.132 10.002 0.147 o
-4 -3 -1 209.333 210.839 4.623 1.684 o
-4 -2 -23 2.018 0.204 0.779 462.449 o
-4 -2 -22 1.292 0.453 0.751 528.918 o
-4 -2 -21 27.205 25.709 1.843 37.965 o
-4 -2 -20 7.989 9.744 1.096 140.286 o
-4 -2 -19 9.958 6.883 1.156 130.018 o
-4 -2 -18 1.045 0.713 1.031 313.309 o
-4 -2 -17 6.242 7.919 1.356 126.628 o
-4 -2 -16 50.351 44.608 1.919 19.183 o
-4 -2 -15 185.287 175.347 4.117 2.185 o
-4 -2 -14 101.408 92.933 3.195 6.063 o
-4 -2 -13 72.846 69.065 4.197 7.882 o
-4 -2 -12 60.086 56.039 2.039 14.556 o
-4 -2 -11 23.405 26.342 1.562 46.104 o
-4 -2 -10 60.511 58.034 1.978 14.374 o
-4 -2 -9 17.135 17.693 1.269 72.449 o
-4 -2 -8 270.548 266.710 4.941 1.086 o
-4 -2 -7 34.451 24.624 1.189 39.398 o
-4 -2 -6 18.490 26.301 1.264 60.004 o
-4 -2 -5 897.563 914.225 15.885 0.105 o
-4 -2 -4 29.480 27.667 1.189 43.299 o
-4 -2 -3 6.184 9.605 0.652 227.858 o
-4 -2 -2 162.910 198.991 4.761 2.251 o
-4 -2 -1 413.683 426.465 5.326 0.487 o
-4 -1 -23 14.383 10.147 1.329 88.950 o
-4 -1 -22 0.452 0.842 1.122 279.026 o
-4 -1 -21 1.344 0.417 0.946 359.425 o
-4 -1 -20 4.364 3.962 0.961 237.436 o
-4 -1 -19 4.288 5.699 1.105 190.439 o
-4 -1 -18 82.774 78.910 2.952 8.161 o
-4 -1 -17 77.188 78.057 3.107 8.553 o
-4 -1 -16 176.827 161.299 3.870 2.436 o
-4 -1 -15 62.005 54.743 2.104 14.129 o
-4 -1 -14 11.566 11.458 1.180 106.945 o
-4 -1 -13 109.631 114.347 2.713 5.275 o
-4 -1 -12 58.422 50.397 1.889 16.010 o
-4 -1 -11 54.800 55.739 1.949 16.101 o
-4 -1 -10 243.988 226.973 4.586 1.358 o
-4 -1 -9 164.947 157.139 3.952 2.657 o
-4 -1 -8 372.668 369.911 7.447 0.579 o
-4 -1 -7 155.902 177.885 3.426 2.707 o
-4 -1 -6 7.735 7.657 0.721 206.413 o
-4 -1 -5 40.136 43.012 1.577 25.393 o
-4 -1 -4 1105.890 1248.830 13.924 0.067 o
-4 -1 -3 390.071 416.022 5.567 0.530 o
-4 -1 -2 1156.510 1227.330 13.119 0.065 o
-4 -1 -1 49.429 50.526 1.364 20.344 o
-3 -16 -4 4.953 3.129 0.961 234.642 o
-3 -16 -1 16.802 17.152 1.700 59.079 o
-3 -15 -9 6.202 7.159 1.148 157.128 o
-3 -15 -8 12.551 12.007 1.011 112.664 o
-3 -15 -7 19.493 16.991 1.253 68.066 o
-3 -15 -6 2.869 2.350 0.918 301.170 o
-3 -15 -5 0.178 0.702 0.871 463.516 o
-3 -15 -4 35.585 27.509 3.071 20.583 o
-3 -15 -3 20.525 25.313 3.345 23.180 o
-3 -15 -2 17.310 18.661 1.940 50.313 o
-3 -15 -1 33.534 29.607 6.205 7.964 o
-3 -14 -12 7.125 9.312 1.291 125.199 o
-3 -14 -11 22.230 19.278 3.269 24.345 o
-3 -14 -10 23.460 20.946 1.389 53.153 o
-3 -14 -9 6.064 6.827 0.955 193.238 o
-3 -14 -8 12.554 14.003 1.179 97.254 o
-3 -14 -7 7.497 4.797 0.946 189.776 o
-3 -14 -6 15.819 16.701 1.610 64.268 o
-3 -14 -5 37.800 33.482 2.160 25.230 o
-3 -14 -4 40.146 40.380 2.370 21.419 o
-3 -14 -3 7.483 6.022 1.416 118.511 o
-3 -14 -2 8.017 8.580 1.890 75.389 o
-3 -14 -1 19.045 17.346 2.333 40.166 o
-3 -13 -14 2.345 2.295 0.650 489.659 o
-3 -13 -13 36.334 33.958 1.682 29.576 o
-3 -13 -12 13.158 20.031 2.165 48.327 o
-3 -13 -11 50.899 46.037 2.622 16.172 o
-3 -13 -10 0.644 1.441 1.062 297.886 o
-3 -13 -9 24.180 24.687 2.540 30.880 o
-3 -13 -8 26.467 33.154 3.082 22.456 o
-3 -13 -7 64.054 75.080 3.316 9.789 o
-3 -13 -6 7.793 10.042 1.321 116.757 o
-3 -13 -5 18.919 21.661 1.541 56.357 o
-3 -13 -4 37.531 34.626 2.274 24.265 o
-3 -13 -3 37.091 41.067 2.612 20.937 o
-3 -13 -2 57.797 61.825 4.376 9.141 o
-3 -13 -1 2.582 5.671 2.044 79.199 o
-3 -12 -15 12.199 11.635 1.363 91.876 o
-3 -12 -14 9.453 7.897 2.734 41.496 o
-3 -12 -13 16.093 13.112 1.250 82.615 o
-3 -12 -12 23.888 21.574 2.573 31.479 o
-3 -12 -11 0.404 0.405 1.001 353.307 o
-3 -12 -10 2.649 1.659 1.165 220.612 o
-3 -12 -9 37.040 38.004 3.318 17.326 o
-3 -12 -8 19.359 25.755 2.949 27.810 o
-3 -12 -7 27.161 33.086 3.368 20.043 o
-3 -12 -6 38.097 34.555 3.946 14.409 o
-3 -12 -5 102.291 109.088 6.331 3.852 o
-3 -12 -4 50.590 55.115 3.170 13.454 o
-3 -12 -3 157.260 142.448 4.104 2.914 o
-3 -12 -2 23.318 25.589 1.972 39.532 o
-3 -12 -1 194.742 197.828 8.730 1.480 o
-3 -11 -16 6.132 5.971 0.966 195.522 o
-3 -11 -15 4.305 2.386 1.214 184.188 o
-3 -11 -14 24.456 25.144 1.491 46.786 o
-3 -11 -13 4.210 4.761 1.441 135.795 o
-3 -11 -12 28.387 28.585 2.289 30.389 o
-3 -11 -11 45.750 44.420 2.167 19.754 o
-3 -11 -10 36.908 40.007 2.144 24.243 o
-3 -11 -9 13.327 16.913 1.927 57.259 o
-3 -11 -8 62.468 48.544 5.397 7.464 o
-3 -11 -7 158.677 168.742 7.964 1.988 o
-3 -11 -6 140.516 163.633 5.766 2.684 o
-3 -11 -5 61.398 66.213 3.385 10.503 o
-3 -11 -4 126.870 137.896 8.940 2.276 o
-3 -11 -3 69.965 65.105 3.395 9.554 o
-3 -11 -2 15.289 12.562 1.979 55.846 o
-3 -11 -1 106.468 109.081 9.143 2.610 o
-3 -10 -19 4.098 3.620 0.827 290.771 o
-3 -10 -18 3.112 3.269 1.028 244.240 o
-3 -10 -17 4.162 3.329 1.190 186.123 o
-3 -10 -16 19.171 16.659 1.617 58.032 o
-3 -10 -15 31.237 36.597 1.779 31.270 o
-3 -10 -14 84.864 83.951 2.901 7.801 o
-3 -10 -13 21.670 24.766 2.186 37.736 o
-3 -10 -12 25.115 27.615 3.136 23.337 o
-3 -10 -11 46.402 44.050 3.710 13.284 o
-3 -10 -10 15.595 13.406 1.521 71.677 o
-3 -10 -9 86.728 86.139 3.188 7.294 o
-3 -10 -8 90.037 104.621 3.612 6.108 o
-3 -10 -7 53.299 52.794 4.168 10.481 o
-3 -10 -6 63.088 73.214 4.850 7.498 o
-3 -10 -5 23.855 25.675 4.575 14.052 o
-3 -10 -4 32.828 38.533 2.188 26.215 o
-3 -10 -3 12.258 16.311 1.947 58.580 o
-3 -10 -2 25.249 24.561 2.201 34.865 o
-3 -10 -1 24.548 28.473 3.526 20.121 o
-3 -9 -19 6.232 6.782 1.326 133.512 o
-3 -9 -18 42.798 37.822 2.856 18.318 o
-3 -9 -17 0.501 -0.228 0.970 378.793 o
-3 -9 -16 23.329 25.390 1.512 47.711 o
-3 -9 -15 23.960 25.670 1.674 43.877 o
-3 -9 -14 6.371 8.297 1.377 122.575 o
-3 -9 -13 147.530 170.433 5.939 2.484 o
-3 -9 -12 94.908 96.896 3.544 6.097 o
-3 -9 -11 38.484 39.192 2.555 21.131 o
-3 -9 -10 58.782 59.154 2.569 13.245 o
-3 -9 -9 89.457 105.830 3.508 6.181 o
-3 -9 -8 131.297 137.828 4.088 3.576 o
-3 -9 -7 105.602 108.532 3.559 5.221 o
-3 -9 -6 135.367 129.812 7.521 2.589 o
-3 -9 -5 132.787 139.043 6.853 2.740 o
-3 -9 -4 180.549 190.371 8.365 1.647 o
-3 -9 -3 189.705 175.629 4.655 2.070 o
-3 -9 -2 154.651 154.196 7.227 2.245 o
-3 -9 -1 119.387 110.067 4.104 4.370 o
-3 -8 -20 9.469 8.153 1.398 106.438 o
-3 -8 -19 0.074 1.626 1.404 182.245 o
-3 -8 -18 6.912 7.665 1.123 152.976 o
-3 -8 -17 102.305 105.722 3.435 5.519 o
-3 -8 -16 31.307 31.262 2.061 30.230 o
-3 -8 -15 54.505 55.575 2.190 15.528 o
-3 -8 -14 64.903 70.254 2.892 10.722 o
-3 -8 -13 46.534 48.218 2.479 17.580 o
-3 -8 -12 328.393 342.218 7.915 0.691 o
-3 -8 -11 57.312 62.972 2.857 12.476 o
-3 -8 -10 104.476 107.686 3.085 5.541 o
-3 -8 -9 75.625 74.850 2.512 9.630 o
-3 -8 -8 9.718 8.890 1.157 125.346 o
-3 -8 -7 70.151 65.053 2.132 11.600 o
-3 -8 -6 69.575 65.086 2.090 11.757 o
-3 -8 -5 131.348 128.477 3.588 3.850 o
-3 -8 -4 24.786 22.051 1.552 47.260 o
-3 -8 -3 174.524 183.285 4.300 2.256 o
-3 -8 -2 22.830 22.726 1.155 57.580 o
-3 -8 -1 143.968 141.446 4.600 3.097 o
-3 -7 -21 10.743 7.781 1.470 96.569 o
-3 -7 -20 12.103 10.555 1.948 63.282 o
-3 -7 -19 8.851 7.441 2.034 67.260 o
-3 -7 -18 1.632 2.089 1.168 230.571 o
-3 -7 -17 41.501 44.503 7.544 5.360 o
-3 -7 -16 44.951 52.504 3.072 15.111 o
-3 -7 -15 134.249 132.793 4.615 3.415 o
-3 -7 -14 80.342 85.739 3.669 7.322 o
-3 -7 -13 58.897 55.630 2.993 12.490 o
-3 -7 -12 54.506 54.363 3.003 13.321 o
-3 -7 -11 162.996 159.798 5.917 2.344 o
-3 -7 -10 8.025 9.182 1.080 143.959 o
-3 -7 -9 378.877 404.226 6.455 0.550 o
-3 -7 -8 78.391 64.444 1.754 10.861 o
-3 -7 -7 114.965 126.642 2.774 4.724 o
-3 -7 -6 87.823 90.771 2.042 7.932 o
-3 -7 -5 45.102 53.019 1.756 20.170 o
-3 -7 -4 170.753 188.305 6.357 2.007 o
-3 -7 -3 226.651 240.812 5.128 1.401 o
-3 -7 -2 12.315 11.453 0.985 117.284 o
-3 -7 -1 138.414 144.410 4.723 3.155 o
-3 -6 -22 3.484 4.387 1.134 200.979 o
-3 -6 -21 2.774 4.225 1.158 204.490 o
-3 -6 -20 2.771 1.396 1.228 202.671 o
-3 -6 -19 15.151 17.674 2.078 49.786 o
-3 -6 -18 37.604 36.618 4.476 12.235 o
-3 -6 -17 13.915 18.885 1.725 61.694 o
-3 -6 -16 7.428 4.603 1.389 125.303 o
-3 -6 -15 165.302 178.378 6.320 2.130 o
-3 -6 -14 49.898 47.864 2.051 18.309 o
-3 -6 -13 238.471 255.388 6.044 1.236 o
-3 -6 -12 50.807 52.154 2.357 16.364 o
-3 -6 -11 94.491 104.629 4.559 5.223 o
-3 -6 -10 16.774 12.851 1.108 87.246 o
-3 -6 -9 11.293 9.910 1.193 110.969 o
-3 -6 -8 17.809 21.484 1.077 72.054 o
-3 -6 -7 1014.850 1043.370 15.931 0.083 o
-3 -6 -6 72.192 82.698 4.286 7.315 o
-3 -6 -5 386.830 395.057 5.707 0.551 o
-3 -6 -4 13.090 11.022 0.733 131.604 o
-3 -6 -3 51.331 59.503 1.510 17.713 o
-3 -6 -2 79.568 86.093 2.295 8.783 o
-3 -6 -1 198.869 193.924 5.199 1.816 o
-3 -5 -23 7.394 4.738 0.794 221.239 o
-3 -5 -22 1.097 2.242 0.948 337.110 o
-3 -5 -21 3.034 3.481 1.233 187.230 o
-3 -5 -20 1.252 1.874 1.449 162.179 o
-3 -5 -19 13.957 18.407 2.202 47.349 o
-3 -5 -18 43.148 48.158 3.221 15.345 o
-3 -5 -17 19.303 22.182 2.631 33.078 o
-3 -5 -16 77.320 77.667 3.343 8.271 o
-3 -5 -15 102.990 100.965 3.104 5.794 o
-3 -5 -14 60.174 55.671 2.620 13.185 o
-3 -5 -13 15.496 14.136 1.059 91.832 o
-3 -5 -12 52.668 56.974 1.812 16.888 o
-3 -5 -11 46.880 43.232 2.001 20.307 o
-3 -5 -10 118.451 105.809 3.282 4.832 o
-3 -5 -9 25.783 22.416 1.102 53.590 o
-3 -5 -8 248.055 237.948 4.170 1.314 o
-3 -5 -7 11.688 12.690 0.778 132.544 o
-3 -5 -6 81.463 82.378 1.683 9.311 o
-3 -5 -5 336.551 353.378 4.436 0.714 o
-3 -5 -4 1536.280 1509.040 15.399 0.039 o
-3 -5 -3 611.346 616.205 5.893 0.236 o
-3 -5 -2 923.910 987.948 10.028 0.101 o
-3 -5 -1 176.980 183.026 2.943 2.363 o
-3 -4 -23 2.469 0.789 1.052 270.573 o
-3 -4 -22 4.289 5.078 1.650 109.155 o
-3 -4 -21 2.405 1.820 1.926 92.806 o
-3 -4 -20 18.639 15.846 2.944 30.353 o
-3 -4 -19 1.631 3.628 2.526 55.697 o
-3 -4 -18 70.879 73.826 3.547 8.777 o
-3 -4 -17 133.998 133.760 5.135 3.259 o
-3 -4 -16 14.495 17.587 2.136 48.968 o
-3 -4 -15 17.494 17.297 1.791 55.090 o
-3 -4 -14 260.843 262.539 5.371 1.128 o
-3 -4 -13 197.785 194.934 4.292 1.902 o
-3 -4 -12 0.623 0.930 0.805 499.446 o
-3 -4 -11 14.903 13.624 0.914 102.632 o
-3 -4 -10 65.760 60.906 1.722 13.434 o
-3 -4 -9 67.964 75.349 2.084 11.204 o
-3 -4 -8 107.801 96.627 2.272 6.058 o
-3 -4 -7 720.800 727.749 9.934 0.167 o
-3 -4 -6 283.436 269.085 4.738 1.028 o
-3 -4 -5 1308.180 1245.470 13.486 0.055 o
-3 -4 -4 90.367 88.956 1.556 8.074 o
-3 -4 -3 725.098 695.609 7.495 0.174 o
-3 -4 -2 436.472 436.386 5.959 0.446 o
-3 -4 -1 18.382 18.545 1.231 69.565 o
-3 -3 -24 15.726 17.699 1.624 62.997 o
-3 -3 -23 1.057 1.462 1.517 151.487 o
-3 -3 -22 2.539 3.951 1.164 207.340 o
-3 -3 -21 10.366 11.161 2.637 42.254 o
-3 -3 -20 3.874 5.557 1.685 106.122 o
-3 -3 -19 4.612 7.755 1.212 157.747 o
-3 -3 -18 85.576 74.858 3.497 7.519 o
-3 -3 -17 33.951 33.739 2.330 25.681 o
-3 -3 -16 256.509 274.616 6.763 1.066 o
-3 -3 -15 294.997 317.394 6.220 0.855 o
-3 -3 -14 38.142 38.485 1.784 26.426 o
-3 -3 -13 427.325 425.990 8.842 0.441 o
-3 -3 -12 123.937 133.828 3.201 4.114 o
-3 -3 -11 169.221 161.996 3.572 2.592 o
-3 -3 -10 210.827 220.961 4.106 1.660 o
-3 -3 -9 527.196 513.977 6.643 0.316 o
-3 -3 -8 472.567 475.821 5.878 0.384 o
-3 -3 -7 1248.710 1276.990 14.037 0.057 o
-3 -3 -6 10.912 15.907 0.728 130.023 o
-3 -3 -5 1163.880 1153.520 14.982 0.066 o
-3 -3 -4 2683.100 2554.070 34.359 0.013 o
-3 -3 -3 827.549 807.279 13.473 0.128 o
-3 -3 -2 9.619 6.782 0.887 164.501 o
-3 -3 -1 2285.080 2306.140 31.351 0.017 o
-3 -2 -24 10.298 7.928 1.247 116.377 o
-3 -2 -23 11.703 11.293 1.250 101.792 o
-3 -2 -22 24.530 22.177 1.784 43.247 o
-3 -2 -21 18.672 15.156 2.628 35.609 o
-3 -2 -20 16.448 17.202 1.950 52.062 o
-3 -2 -19 39.613 33.312 1.917 26.115 o
-3 -2 -18 44.769 52.652 2.489 17.413 o
-3 -2 -17 147.997 143.967 4.365 3.037 o
-3 -2 -16 88.248 95.529 3.466 6.612 o
-3 -2 -15 537.484 548.939 11.796 0.276 o
-3 -2 -14 345.116 364.270 6.805 0.648 o
-3 -2 -13 5.535 6.571 1.479 119.444 o
-3 -2 -12 118.623 110.923 3.297 4.711 o
-3 -2 -11 730.394 769.446 12.202 0.155 o
-3 -2 -10 47.120 50.312 1.605 20.480 o
-3 -2 -9 232.617 225.848 4.221 1.458 o
-3 -2 -8 407.119 424.267 5.170 0.500 o
-3 -2 -7 358.535 345.226 4.874 0.666 o
-3 -2 -6 745.252 826.950 14.503 0.141 o
-3 -2 -5 692.841 705.037 12.639 0.174 o
-3 -2 -4 1114.870 1238.440 22.890 0.063 o
-3 -2 -3 1090.310 1123.690 17.783 0.072 o
-3 -2 -2 458.767 424.585 7.342 0.417 o
-3 -2 -1 315.748 323.708 6.556 0.775 o
-3 -1 -24 9.026 9.189 1.375 108.069 o
-3 -1 -23 6.550 7.027 1.082 164.871 o
-3 -1 -22 18.493 16.601 1.634 58.708 o
-3 -1 -21 9.653 7.516 1.460 101.876 o
-3 -1 -20 13.118 14.620 1.889 60.696 o
-3 -1 -19 28.250 20.715 2.157 34.709 o
-3 -1 -18 30.902 29.368 1.950 32.289 o
-3 -1 -17 112.530 122.396 3.926 4.469 o
-3 -1 -16 286.248 302.068 8.992 0.826 o
-3 -1 -15 110.531 117.217 4.370 4.441 o
-3 -1 -14 230.270 240.863 4.990 1.383 o
-3 -1 -13 288.193 304.593 5.138 0.927 o
-3 -1 -12 107.680 109.422 3.768 4.999 o
-3 -1 -11 71.750 73.414 2.105 10.755 o
-3 -1 -10 522.993 536.972 8.142 0.305 o
-3 -1 -9 268.411 275.873 3.997 1.101 o
-3 -1 -8 45.866 49.911 1.361 21.945 o
-3 -1 -7 2467.810 2517.010 32.487 0.015 o
-3 -1 -6 566.768 615.437 10.990 0.245 o
-3 -1 -5 568.708 582.726 14.531 0.238 o
-3 -1 -4 81.207 87.881 2.736 8.110 o
-3 -1 -3 241.174 266.400 4.811 1.244 o
-3 -1 -2 155.953 151.901 3.498 2.950 o
-3 -1 -1 508.877 454.044 7.628 0.351 o
-2 -16 -7 10.649 10.888 1.228 108.970 o
-2 -16 -6 1.355 2.170 0.999 303.662 o
-2 -16 -5 4.134 4.287 2.179 69.394 o
-2 -16 -3 11.275 12.893 1.670 75.463 o
-2 -16 -2 5.021 9.012 1.563 107.714 o
-2 -16 -1 0.780 1.106 1.189 243.071 o
-2 -15 -10 7.440 6.899 1.306 128.549 o
[truncated: 125,300 more chars]
