# Supplementary material for: Access to enantioenriched compounds bearing challenging tetrasubstituted stereocenters via kinetic resolution of auxiliary adjacent alcohols
Source: Nat Commun. 2021 Jun 18;12:3735. doi: 10.1038/s41467-021-23990-4 (PMC8213810; doi:10.1038/s41467-021-23990-4)
Supplement: Supplementary file 7 — Supplementary Data 5 [file 41467_2021_23990_MOESM7_ESM.cif]

data_8
_audit_creation_date               2019-05-30
_audit_creation_method
;
Olex2 1.2
(compiled 2018.05.29 svn.r3508 for OlexSys, GUI svn.r5506)
;
_audit_contact_author_address      ?
_audit_contact_author_email        ?
_audit_contact_author_name         ''
_audit_contact_author_phone        ?
_publ_contact_author_id_orcid      ?
_publ_section_references
;
Dolomanov, O.V., Bourhis, L.J., Gildea, R.J, Howard, J.A.K. & Puschmann, H.
 (2009), J. Appl. Cryst. 42, 339-341.

Sheldrick, G.M. (2008). Acta Cryst. A64, 112-122.

Sheldrick, G.M. (2015). Acta Cryst. A71, 3-8.
;
_chemical_name_common              ?
_chemical_name_systematic
;
 ? 
;
_chemical_formula_moiety           'C20 H24 O3'
_chemical_formula_sum              'C20 H24 O3'
_chemical_formula_weight           312.39
_chemical_absolute_configuration   unk
_chemical_melting_point            ?
loop_
  _atom_type_symbol
  _atom_type_description
  _atom_type_scat_dispersion_real
  _atom_type_scat_dispersion_imag
  _atom_type_scat_source
 'C' 'C' 0.0181 0.0091 'International Tables Vol C Tables 4.2.6.8 and 6.1.1.4'
 'H' 'H' 0.0000 0.0000 'International Tables Vol C Tables 4.2.6.8 and 6.1.1.4'
 'O' 'O' 0.0492 0.0322 'International Tables Vol C Tables 4.2.6.8 and 6.1.1.4'

_space_group_crystal_system        'monoclinic'
_space_group_IT_number             4
_space_group_name_H-M_alt          'P 1 21 1'
_space_group_name_Hall             'P 2yb'
loop_
  _space_group_symop_id
  _space_group_symop_operation_xyz
 1 'x, y, z'
 2 '-x, y+1/2, -z'

_cell_length_a                     8.1763(5)
_cell_length_b                     7.5690(3)
_cell_length_c                     14.4058(8)
_cell_angle_alpha                  90.00
_cell_angle_beta                   104.121(6)
_cell_angle_gamma                  90.00
_cell_volume                       864.58(8)
_cell_formula_units_Z              2
_cell_measurement_reflns_used      4799
_cell_measurement_temperature      100.00(10)
_cell_measurement_theta_max        73.0160
_cell_measurement_theta_min        5.5260
_exptl_absorpt_coefficient_mu      0.631
_exptl_absorpt_correction_T_max    1.00000
_exptl_absorpt_correction_T_min    0.20490
_exptl_absorpt_correction_type     multi-scan
_exptl_absorpt_process_details
;
CrysAlisPro 1.171.38.43f (Rigaku Oxford Diffraction, 2015)
Empirical absorption correction using spherical harmonics,
 implemented in SCALE3 ABSPACK scaling algorithm.
;
_exptl_crystal_colour              colourless
_exptl_crystal_colour_primary      colourless
_exptl_crystal_density_diffrn      1.200
_exptl_crystal_density_meas        ?
_exptl_crystal_density_method      'not measured'
_exptl_crystal_description         block
_exptl_crystal_F_000               336
_exptl_crystal_size_max            0.14
_exptl_crystal_size_mid            0.12
_exptl_crystal_size_min            0.11
_exptl_special_details
;
 ? 
;
_diffrn_reflns_av_R_equivalents    0.0228
_diffrn_reflns_av_unetI/netI       0.0211
_diffrn_reflns_limit_h_max         10
_diffrn_reflns_limit_h_min         -7
_diffrn_reflns_limit_k_max         9
_diffrn_reflns_limit_k_min         -9
_diffrn_reflns_limit_l_max         17
_diffrn_reflns_limit_l_min         -17
_diffrn_reflns_number              7101
_diffrn_reflns_theta_full          73.39
_diffrn_reflns_theta_max           73.39
_diffrn_reflns_theta_min           3.16
_diffrn_ambient_environment        N~2~
_diffrn_ambient_temperature        100.00(10)
_diffrn_detector                   'CCD plate'
_diffrn_detector_area_resol_mean   5.2684
_diffrn_detector_type              AtlasS2
_diffrn_measured_fraction_theta_full  0.968
_diffrn_measured_fraction_theta_max  0.968
_diffrn_measurement_details
;
List of Runs (angles in degrees, time in seconds):

  # Type    Start    End  Width  t~exp~   \w     \q     \k     \f   Frames
--------------------------------------------------------------------------
  1  \w    -96.00  -2.00   1.00    1.00    --  -40.73 125.00-180.00   94
  2  \w     16.00 115.00   1.00    1.00    --   40.73  38.00  30.00   99
  3  \w      1.00  82.00   1.00    1.00    --   40.73 -99.00  30.00   81
  4  \w      1.00  82.00   1.00    1.00    --   40.73 -99.00 -90.00   81
  5  \w     13.00 114.00   1.00    1.00    --   40.73  57.00  60.00  101
  6  \w    -33.00  66.00   1.00    1.00    --   40.73 -42.00  99.00   99
  7  \w     94.00 178.00   1.00    1.00    --  106.95 125.00 -90.00   84
  8  \w     81.00 178.00   1.00    1.00    --  106.95  45.00   0.00   97
  9  \w     81.00 178.00   1.00    1.00    --  106.95  45.00 -30.00   97
 10  \w     81.00 159.00   1.00    1.00    --  106.95  45.00  30.00   78
 11  \w     76.00 103.00   1.00    1.00    --  106.95  77.00 -60.00   27
 12  \w     75.00 102.00   1.00    1.00    --  106.95  77.00 -30.00   27
 13  \w    100.00 175.00   1.00    1.00    --  106.95 125.00-180.00   75
 14  \w    128.00 155.00   1.00    1.00    --  106.95  61.00 -30.00   27
 15  \w    105.00 177.00   1.00    1.00    --  106.95  77.00   0.00   72
 16  \w    111.00 154.00   1.00    1.00    --  106.95  77.00 -90.00   43
 17  \w     78.00 105.00   1.00    1.00    --  106.95  61.00  30.00   27
 18  \w     74.00 100.00   1.00    1.00    --  106.95  77.00 -90.00   26
 19  \w     79.00 112.00   1.00    1.00    --  106.95  61.00 -30.00   33
 20  \w     35.00 121.00   1.00    1.00    --  106.95-125.00 150.00   86
 21  \w     79.00 106.00   1.00    1.00    --  106.95  61.00   0.00   27
 22  \w     73.00 106.00   1.00    1.00    --  106.95 -94.00 -60.00   33
 23  \w     75.00 100.00   1.00    1.00    --  106.95  77.00   0.00   25
 24  \w     82.00 117.00   1.00    1.00    --  106.95  45.00  60.00   35
 25  \w    119.00 145.00   1.00    1.00    --  106.95  45.00  60.00   26
;
_diffrn_measurement_device         'four-circle diffractometer'
_diffrn_measurement_device_type    'SuperNova, Dual, Cu at zero, AtlasS2'
_diffrn_measurement_method         '\w scans'
_diffrn_orient_matrix_type        
 'CrysAlisPro convention (1999,Acta A55,543-557)'
_diffrn_orient_matrix_UB_11        -0.1268238000
_diffrn_orient_matrix_UB_12        -0.1057838000
_diffrn_orient_matrix_UB_13        -0.0764945000
_diffrn_orient_matrix_UB_21        0.1211966000
_diffrn_orient_matrix_UB_22        0.0085784000
_diffrn_orient_matrix_UB_23        -0.0667780000
_diffrn_orient_matrix_UB_31        0.0836174000
_diffrn_orient_matrix_UB_32        -0.1735904000
_diffrn_orient_matrix_UB_33        0.0429468000
_diffrn_radiation_monochromator    mirror
_diffrn_radiation_probe            x-ray
_diffrn_radiation_type             CuK\a
_diffrn_radiation_wavelength       1.54178
_diffrn_source                     'micro-focus sealed X-ray tube'
_diffrn_source_type                'SuperNova (Cu) X-ray Source'
_diffrn_standards_decay_%          ?
_diffrn_standards_interval_count   ?
_diffrn_standards_interval_time    ?
_diffrn_standards_number           ?
_reflns_number_gt                  2994
_reflns_number_total               3075
_reflns_odcompleteness_completeness  99.05
_reflns_odcompleteness_iscentric   1
_reflns_odcompleteness_theta       66.97
_reflns_threshold_expression       >2sigma(I)
_computing_cell_refinement         'CrysAlisPro 1.171.38.43f (Rigaku OD, 2015)'
_computing_data_collection         'CrysAlisPro 1.171.38.43f (Rigaku OD, 2015)'
_computing_data_reduction          'CrysAlisPro 1.171.38.43f (Rigaku OD, 2015)'
_computing_molecular_graphics      'Olex2 (Dolomanov et al., 2009)'
_computing_publication_material    'Olex2 (Dolomanov et al., 2009)'
_computing_structure_refinement    'XL (Sheldrick, 2008)'
_computing_structure_solution      'ShelXT (Sheldrick, 2015)'
_refine_diff_density_max           0.508
_refine_diff_density_min           -0.271
_refine_diff_density_rms           0.053
_refine_ls_abs_structure_details   'Flack H D (1983), Acta Cryst. A39, 876-881'
_refine_ls_abs_structure_Flack     -0.2(3)
_refine_ls_extinction_coef         ?
_refine_ls_extinction_method       none
_refine_ls_goodness_of_fit_ref     1.057
_refine_ls_hydrogen_treatment      mixed
_refine_ls_matrix_type             full
_refine_ls_number_parameters       219
_refine_ls_number_reflns           3075
_refine_ls_number_restraints       1
_refine_ls_R_factor_all            0.0551
_refine_ls_R_factor_gt             0.0539
_refine_ls_restrained_S_all        1.057
_refine_ls_shift/su_max            0.000
_refine_ls_shift/su_mean           0.000
_refine_ls_structure_factor_coef   Fsqd
_refine_ls_weighting_details      
 'calc w=1/[\s^2^(Fo^2^)+(0.0744P)^2^+0.6130P] where P=(Fo^2^+2Fc^2^)/3'
_refine_ls_weighting_scheme        calc
_refine_ls_wR_factor_gt            0.1421
_refine_ls_wR_factor_ref           0.1434
_refine_special_details
;
 Refinement of F^2^ against ALL reflections.  The weighted R-factor wR and 
 goodness of fit S are based on F^2^, conventional R-factors R are based 
 on F, with F set to zero for negative F^2^. The threshold expression of 
 F^2^ > 2sigma(F^2^) is used only for calculating R-factors(gt) etc. and is 
 not relevant to the choice of reflections for refinement.  R-factors based 
 on F^2^ are statistically about twice as large as those based on F, and R- 
 factors based on ALL data will be even larger. 
;
_olex2_refinement_description
;
1. Fixed Uiso
 At 1.2 times of:
  All C(H) groups, All C(H,H) groups
 At 1.5 times of:
  All C(H,H,H) groups, All O(H) groups
2.a Ternary CH refined with riding coordinates:
 C11(H11)
2.b Secondary CH2 refined with riding coordinates:
 C15(H15A,H15B), C13(H13A,H13B), C17(H17A,H17B)
2.c Aromatic/amide H refined with riding coordinates:
 C2(H2), C10(H10), C7(H7), C8(H8), C4(H4), C3(H3), C5(H5), C18(H18)
2.d Idealised Me refined as rotating group:
 C20(H20A,H20B,H20C), C16(H16A,H16B,H16C)
2.e Idealised tetrahedral OH refined as rotating group:
 O1(H1)
;
_atom_sites_solution_hydrogens     geom
_atom_sites_solution_primary       dual
_atom_sites_solution_secondary     difmap
loop_
  _atom_site_label
  _atom_site_type_symbol
  _atom_site_fract_x
  _atom_site_fract_y
  _atom_site_fract_z
  _atom_site_U_iso_or_equiv
  _atom_site_adp_type
  _atom_site_occupancy
  _atom_site_calc_flag
  _atom_site_disorder_assembly
  _atom_site_disorder_group
  _atom_site_refinement_flags_posn
 O1 O 0.6139(2) 0.8882(2) 0.66550(13) 0.0292(4) Uani 1 d . . .
 H1 H 0.6797 0.9674 0.6885 0.044 Uiso 1 calc . . GR
 O2 O 0.8747(2) 0.4051(2) 0.73602(14) 0.0297(4) Uani 1 d . . .
 O3 O 0.8733(3) 0.1122(3) 0.75522(16) 0.0406(5) Uani 1 d . . .
 C14 C 0.9466(3) 0.2528(4) 0.76924(17) 0.0266(5) Uani 1 d . . .
 C15 C 1.1259(3) 0.2747(4) 0.82339(19) 0.0304(6) Uani 1 d . . .
 H15A H 1.1577 0.1768 0.8675 0.036 Uiso 1 calc . . R
 H15B H 1.1369 0.3828 0.8606 0.036 Uiso 1 calc . . R
 C13 C 0.7008(3) 0.3993(4) 0.67902(19) 0.0270(5) Uani 1 d . . .
 H13A H 0.6262 0.3666 0.7192 0.032 Uiso 1 calc . . R
 H13B H 0.6899 0.3116 0.6287 0.032 Uiso 1 calc . . R
 C17 C 0.7743(3) 0.6333(4) 0.5726(2) 0.0302(6) Uani 1 d . . .
 H17A H 0.7436 0.7506 0.5471 0.036 Uiso 1 calc . . R
 H17B H 0.8878 0.6402 0.6131 0.036 Uiso 1 calc . . R
 C2 C 0.1661(4) 0.7864(4) 0.8504(2) 0.0347(6) Uani 1 d . . .
 H2 H 0.1115 0.8508 0.7968 0.042 Uiso 1 calc . . R
 C9 C 0.5746(3) 0.6878(3) 0.79029(19) 0.0303(6) Uani 1 d . . .
 C11 C 0.6693(3) 0.7256(3) 0.71374(18) 0.0268(6) Uani 1 d . . .
 H11 H 0.7891 0.7381 0.7456 0.032 Uiso 1 calc . . R
 C10 C 0.4173(3) 0.7514(4) 0.7836(2) 0.0323(6) Uani 1 d . . .
 H10 H 0.3652 0.8169 0.7299 0.039 Uiso 1 calc . . R
 C1 C 0.3275(4) 0.7210(3) 0.85716(19) 0.0314(6) Uani 1 d . . .
 C6 C 0.4114(3) 0.6213(3) 0.9375(2) 0.0311(6) Uani 1 d . . .
 C7 C 0.5747(4) 0.5565(4) 0.9443(2) 0.0343(6) Uani 1 d . . .
 H7 H 0.6289 0.4919 0.9979 0.041 Uiso 1 calc . . R
 C12 C 0.6531(3) 0.5800(3) 0.63545(18) 0.0246(5) Uani 1 d . . .
 C8 C 0.6547(3) 0.5869(4) 0.8733(2) 0.0325(6) Uani 1 d . . .
 H8 H 0.7625 0.5418 0.8787 0.039 Uiso 1 calc . . R
 C4 C 0.1663(4) 0.6576(4) 1.0045(2) 0.0346(6) Uani 1 d . . .
 H4 H 0.1101 0.6379 1.0524 0.042 Uiso 1 calc . . R
 C20 C 0.4710(3) 0.5682(4) 0.57561(19) 0.0275(5) Uani 1 d . . .
 H20A H 0.4630 0.4786 0.5276 0.041 Uiso 1 calc . . GR
 H20B H 0.4377 0.6799 0.5453 0.041 Uiso 1 calc . . GR
 H20C H 0.3980 0.5386 0.6164 0.041 Uiso 1 calc . . GR
 C3 C 0.0884(4) 0.7564(4) 0.9219(2) 0.0372(6) Uani 1 d . . .
 H3 H -0.0192 0.8018 0.9166 0.045 Uiso 1 calc . . R
 C5 C 0.3252(4) 0.5918(4) 1.0129(2) 0.0368(7) Uani 1 d . . .
 H5 H 0.3779 0.5278 1.0671 0.044 Uiso 1 calc . . R
 C18 C 0.7761(4) 0.5121(4) 0.4910(2) 0.0335(6) Uani 1 d . . .
 H18 H 0.6763 0.4985 0.4441 0.040 Uiso 1 calc . . R
 C19 C 0.9095(5) 0.4227(5) 0.4809(3) 0.0502(9) Uani 1 d . . .
 C16 C 1.2436(4) 0.2818(5) 0.7575(2) 0.0451(8) Uani 1 d . . .
 H16A H 1.2293 0.1774 0.7185 0.068 Uiso 1 calc . . GR
 H16B H 1.3581 0.2884 0.7948 0.068 Uiso 1 calc . . GR
 H16C H 1.2184 0.3842 0.7172 0.068 Uiso 1 calc . . GR
 H19A H 0.917(5) 0.342(6) 0.421(3) 0.058(11) Uiso 1 d . . .
 H19B H 1.019(6) 0.439(6) 0.527(3) 0.055(11) Uiso 1 d . . .

loop_
  _atom_site_aniso_label
  _atom_site_aniso_U_11
  _atom_site_aniso_U_22
  _atom_site_aniso_U_33
  _atom_site_aniso_U_23
  _atom_site_aniso_U_13
  _atom_site_aniso_U_12
 O1 0.0302(9) 0.0167(9) 0.0374(9) 0.0014(8) 0.0018(8) -0.0037(7)
 O2 0.0259(9) 0.0187(9) 0.0408(10) 0.0032(8) 0.0008(8) -0.0017(7)
 O3 0.0406(11) 0.0194(10) 0.0516(12) 0.0034(9) -0.0081(9) -0.0079(8)
 C14 0.0298(12) 0.0199(12) 0.0298(12) -0.0004(10) 0.0063(10) -0.0019(10)
 C15 0.0309(13) 0.0191(13) 0.0366(13) 0.0001(11) -0.0007(11) -0.0032(10)
 C13 0.0235(11) 0.0211(12) 0.0335(12) 0.0007(11) 0.0011(10) -0.0058(9)
 C17 0.0296(12) 0.0239(13) 0.0386(14) 0.0059(11) 0.0111(12) 0.0012(10)
 C2 0.0364(14) 0.0262(15) 0.0395(14) -0.0055(12) 0.0054(12) -0.0035(11)
 C9 0.0356(14) 0.0184(12) 0.0356(13) -0.0029(11) 0.0058(11) -0.0070(10)
 C11 0.0254(11) 0.0196(13) 0.0326(13) 0.0025(10) 0.0015(10) -0.0032(9)
 C10 0.0346(13) 0.0204(13) 0.0363(13) -0.0011(11) -0.0019(11) -0.0013(11)
 C1 0.0410(14) 0.0152(12) 0.0331(13) -0.0044(10) -0.0004(12) -0.0042(10)
 C6 0.0298(12) 0.0178(12) 0.0421(14) -0.0078(11) 0.0022(11) -0.0028(10)
 C7 0.0355(14) 0.0262(15) 0.0370(15) 0.0028(12) 0.0003(12) 0.0005(11)
 C12 0.0251(11) 0.0182(12) 0.0302(12) 0.0019(10) 0.0060(10) -0.0029(10)
 C8 0.0315(13) 0.0226(13) 0.0408(14) 0.0012(12) 0.0039(11) -0.0017(11)
 C4 0.0397(15) 0.0268(15) 0.0412(14) -0.0089(12) 0.0173(13) -0.0085(12)
 C20 0.0255(12) 0.0242(13) 0.0327(13) 0.0001(11) 0.0068(10) -0.0005(10)
 C3 0.0422(14) 0.0278(14) 0.0417(14) -0.0120(13) 0.0105(13) -0.0089(13)
 C5 0.0420(15) 0.0207(14) 0.0467(16) -0.0073(12) 0.0088(13) -0.0044(12)
 C18 0.0338(13) 0.0326(15) 0.0372(14) 0.0037(12) 0.0145(12) 0.0041(11)
 C19 0.0458(19) 0.051(2) 0.057(2) -0.0034(17) 0.0189(17) 0.0143(15)
 C16 0.0351(15) 0.047(2) 0.0537(18) -0.0132(16) 0.0124(14) -0.0085(14)

_geom_special_details
;
 All esds (except the esd in the dihedral angle between two l.s. planes) 
 are estimated using the full covariance matrix.  The cell esds are taken 
 into account individually in the estimation of esds in distances, angles 
 and torsion angles; correlations between esds in cell parameters are only 
 used when they are defined by crystal symmetry.  An approximate (isotropic) 
 treatment of cell esds is used for estimating esds involving l.s. planes. 
;
loop_
  _geom_bond_atom_site_label_1
  _geom_bond_atom_site_label_2
  _geom_bond_distance
  _geom_bond_site_symmetry_2
  _geom_bond_publ_flag
 O1 H1 0.8200 . ?
 O1 C11 1.431(3) . ?
 O2 C14 1.329(3) . ?
 O2 C13 1.459(3) . ?
 O3 C14 1.214(3) . ?
 C14 C15 1.493(3) . ?
 C15 H15A 0.9700 . ?
 C15 H15B 0.9700 . ?
 C15 C16 1.509(4) . ?
 C13 H13A 0.9700 . ?
 C13 H13B 0.9700 . ?
 C13 C12 1.516(4) . ?
 C17 H17A 0.9700 . ?
 C17 H17B 0.9700 . ?
 C17 C12 1.550(3) . ?
 C17 C18 1.493(4) . ?
 C2 H2 0.9300 . ?
 C2 C1 1.390(4) . ?
 C2 C3 1.354(4) . ?
 C9 C11 1.521(4) . ?
 C9 C10 1.354(4) . ?
 C9 C8 1.436(4) . ?
 C11 H11 0.9800 . ?
 C11 C12 1.559(4) . ?
 C10 H10 0.9300 . ?
 C10 C1 1.447(4) . ?
 C1 C6 1.412(4) . ?
 C6 C7 1.403(4) . ?
 C6 C5 1.449(4) . ?
 C7 H7 0.9300 . ?
 C7 C8 1.361(4) . ?
 C12 C20 1.530(3) . ?
 C8 H8 0.9300 . ?
 C4 H4 0.9300 . ?
 C4 C3 1.418(4) . ?
 C4 C5 1.369(4) . ?
 C20 H20A 0.9600 . ?
 C20 H20B 0.9600 . ?
 C20 H20C 0.9600 . ?
 C3 H3 0.9300 . ?
 C5 H5 0.9300 . ?
 C18 H18 0.9300 . ?
 C18 C19 1.321(4) . ?
 C19 H19A 1.07(4) . ?
 C19 H19B 0.98(4) . ?
 C16 H16A 0.9600 . ?
 C16 H16B 0.9600 . ?
 C16 H16C 0.9600 . ?

loop_
  _geom_angle_atom_site_label_1
  _geom_angle_atom_site_label_2
  _geom_angle_atom_site_label_3
  _geom_angle
  _geom_angle_site_symmetry_1
  _geom_angle_site_symmetry_3
  _geom_angle_publ_flag
 C11 O1 H1 109.5 . . ?
 C14 O2 C13 117.5(2) . . ?
 O2 C14 C15 112.5(2) . . ?
 O3 C14 O2 122.9(2) . . ?
 O3 C14 C15 124.5(2) . . ?
 C14 C15 H15A 109.3 . . ?
 C14 C15 H15B 109.3 . . ?
 C14 C15 C16 111.8(2) . . ?
 H15A C15 H15B 107.9 . . ?
 C16 C15 H15A 109.3 . . ?
 C16 C15 H15B 109.3 . . ?
 O2 C13 H13A 109.9 . . ?
 O2 C13 H13B 109.9 . . ?
 O2 C13 C12 108.8(2) . . ?
 H13A C13 H13B 108.3 . . ?
 C12 C13 H13A 109.9 . . ?
 C12 C13 H13B 109.9 . . ?
 H17A C17 H17B 107.5 . . ?
 C12 C17 H17A 108.4 . . ?
 C12 C17 H17B 108.4 . . ?
 C18 C17 H17A 108.4 . . ?
 C18 C17 H17B 108.4 . . ?
 C18 C17 C12 115.5(2) . . ?
 C1 C2 H2 120.0 . . ?
 C3 C2 H2 120.0 . . ?
 C3 C2 C1 120.0(3) . . ?
 C10 C9 C11 121.6(2) . . ?
 C10 C9 C8 118.7(3) . . ?
 C8 C9 C11 119.6(2) . . ?
 O1 C11 C9 110.9(2) . . ?
 O1 C11 H11 107.8 . . ?
 O1 C11 C12 107.19(19) . . ?
 C9 C11 H11 107.8 . . ?
 C9 C11 C12 115.0(2) . . ?
 C12 C11 H11 107.8 . . ?
 C9 C10 H10 118.8 . . ?
 C9 C10 C1 122.3(3) . . ?
 C1 C10 H10 118.8 . . ?
 C2 C1 C10 122.3(2) . . ?
 C2 C1 C6 120.7(3) . . ?
 C6 C1 C10 117.0(2) . . ?
 C1 C6 C5 118.0(3) . . ?
 C7 C6 C1 120.5(3) . . ?
 C7 C6 C5 121.5(3) . . ?
 C6 C7 H7 119.6 . . ?
 C8 C7 C6 120.8(3) . . ?
 C8 C7 H7 119.6 . . ?
 C13 C12 C17 109.9(2) . . ?
 C13 C12 C11 111.7(2) . . ?
 C13 C12 C20 107.3(2) . . ?
 C17 C12 C11 106.6(2) . . ?
 C20 C12 C17 111.0(2) . . ?
 C20 C12 C11 110.4(2) . . ?
 C9 C8 H8 119.7 . . ?
 C7 C8 C9 120.7(3) . . ?
 C7 C8 H8 119.7 . . ?
 C3 C4 H4 120.4 . . ?
 C5 C4 H4 120.4 . . ?
 C5 C4 C3 119.2(3) . . ?
 C12 C20 H20A 109.5 . . ?
 C12 C20 H20B 109.5 . . ?
 C12 C20 H20C 109.5 . . ?
 H20A C20 H20B 109.5 . . ?
 H20A C20 H20C 109.5 . . ?
 H20B C20 H20C 109.5 . . ?
 C2 C3 C4 121.9(3) . . ?
 C2 C3 H3 119.1 . . ?
 C4 C3 H3 119.1 . . ?
 C6 C5 H5 119.9 . . ?
 C4 C5 C6 120.2(3) . . ?
 C4 C5 H5 119.9 . . ?
 C17 C18 H18 117.7 . . ?
 C19 C18 C17 124.6(3) . . ?
 C19 C18 H18 117.7 . . ?
 C18 C19 H19A 126(2) . . ?
 C18 C19 H19B 120(2) . . ?
 H19A C19 H19B 113(3) . . ?
 C15 C16 H16A 109.5 . . ?
 C15 C16 H16B 109.5 . . ?
 C15 C16 H16C 109.5 . . ?
 H16A C16 H16B 109.5 . . ?
 H16A C16 H16C 109.5 . . ?
 H16B C16 H16C 109.5 . . ?

_olex2_submission_special_instructions  'No special instructions were received'
_oxdiff_exptl_absorpt_empirical_details
;
Empirical correction (ABSPACK) includes:
- Absorption correction using spherical harmonics
- Frame scaling
;
_oxdiff_exptl_absorpt_empirical_full_max  3.502
_oxdiff_exptl_absorpt_empirical_full_min  0.502
