# Supplementary material for: Access to enantioenriched compounds bearing challenging tetrasubstituted stereocenters via kinetic resolution of auxiliary adjacent alcohols
Source: Nat Commun. 2021 Jun 18;12:3735. doi: 10.1038/s41467-021-23990-4 (PMC8213810; doi:10.1038/s41467-021-23990-4)
Supplement: Supplementary file 8 — Supplementary Data 6 [file 41467_2021_23990_MOESM8_ESM.cif]

data_nst-s1
_audit_creation_date               2020-06-06
_audit_creation_method
;
Olex2 1.2
(compiled 2018.05.29 svn.r3508 for OlexSys, GUI svn.r5506)
;
_shelx_SHELXL_version_number       '2014/7'
_audit_contact_author_address      ?
_audit_contact_author_email        ?
_audit_contact_author_name         ''
_audit_contact_author_phone        ?
_publ_contact_author_id_orcid      ?
_publ_section_references
;
Dolomanov, O.V., Bourhis, L.J., Gildea, R.J, Howard, J.A.K. & Puschmann, H.
 (2009), J. Appl. Cryst. 42, 339-341.

Sheldrick, G.M. (2008). Acta Cryst. A64, 112-122.

Sheldrick, G.M. (2015). Acta Cryst. A71, 3-8.
;
_chemical_name_common              ?
_chemical_name_systematic          ?
_chemical_formula_moiety           'C27 H22 O'
_chemical_formula_sum              'C27 H22 O'
_chemical_formula_weight           362.44
_chemical_absolute_configuration   rmad
_chemical_melting_point            ?
_chemical_oxdiff_usercomment       CHON
loop_
  _atom_type_symbol
  _atom_type_description
  _atom_type_scat_dispersion_real
  _atom_type_scat_dispersion_imag
  _atom_type_scat_source
 'C' 'C' 0.0181 0.0091 'International Tables Vol C Tables 4.2.6.8 and 6.1.1.4'
 'H' 'H' 0.0000 0.0000 'International Tables Vol C Tables 4.2.6.8 and 6.1.1.4'
 'O' 'O' 0.0492 0.0322 'International Tables Vol C Tables 4.2.6.8 and 6.1.1.4'

_shelx_space_group_comment
;
The symmetry employed for this shelxl refinement is uniquely defined
by the following loop, which should always be used as a source of
symmetry information in preference to the above space-group names.
They are only intended as comments.
;
_space_group_crystal_system        'hexagonal'
_space_group_IT_number             169
_space_group_name_H-M_alt          'P 61'
_space_group_name_Hall             'P 61'
loop_
  _space_group_symop_operation_xyz
 'x, y, z'
 '-y, x-y, z+1/3'
 '-x+y, -x, z+2/3'
 '-x, -y, z+1/2'
 'y, -x+y, z+5/6'
 'x-y, x, z+1/6'

_cell_length_a                     23.5381(3)
_cell_length_b                     23.5381(3)
_cell_length_c                     6.60429(8)
_cell_angle_alpha                  90
_cell_angle_beta                   90
_cell_angle_gamma                  120
_cell_volume                       3168.82(8)
_cell_formula_units_Z              6
_cell_measurement_reflns_used      16454
_cell_measurement_temperature      172.99(10)
_cell_measurement_theta_max        73.9150
_cell_measurement_theta_min        3.7310
_shelx_estimated_absorpt_T_max     0.995
_shelx_estimated_absorpt_T_min     0.950
_exptl_absorpt_coefficient_mu      0.520
_exptl_absorpt_correction_T_max    1.00000
_exptl_absorpt_correction_T_min    0.71485
_exptl_absorpt_correction_type     multi-scan
_exptl_absorpt_process_details
;
CrysAlisPro 1.171.39.28b (Rigaku Oxford Diffraction, 2015)
Empirical absorption correction using spherical harmonics,
 implemented in SCALE3 ABSPACK scaling algorithm.
;
_exptl_absorpt_special_details     ?
_exptl_crystal_colour              colourless
_exptl_crystal_colour_primary      colourless
_exptl_crystal_density_diffrn      1.140
_exptl_crystal_density_meas        ?
_exptl_crystal_density_method      ?
_exptl_crystal_description         needle
_exptl_crystal_F_000               1152
_exptl_crystal_size_max            0.1
_exptl_crystal_size_mid            0.01
_exptl_crystal_size_min            0.01
_exptl_transmission_factor_max     ?
_exptl_transmission_factor_min     ?
_diffrn_reflns_av_R_equivalents    0.0588
_diffrn_reflns_av_unetI/netI       0.0313
_diffrn_reflns_Laue_measured_fraction_full  1.000
_diffrn_reflns_Laue_measured_fraction_max  0.993
_diffrn_reflns_limit_h_max         28
_diffrn_reflns_limit_h_min         -28
_diffrn_reflns_limit_k_max         28
_diffrn_reflns_limit_k_min         -29
_diffrn_reflns_limit_l_max         7
_diffrn_reflns_limit_l_min         -8
_diffrn_reflns_number              26100
_diffrn_reflns_point_group_measured_fraction_full  0.998
_diffrn_reflns_point_group_measured_fraction_max  0.982
_diffrn_reflns_theta_full          67.684
_diffrn_reflns_theta_max           74.174
_diffrn_reflns_theta_min           3.756
_diffrn_ambient_environment        N~2~
_diffrn_ambient_temperature        172.99(10)
_diffrn_detector                   'CCD plate'
_diffrn_detector_area_resol_mean   ?
_diffrn_measured_fraction_theta_full  1.000
_diffrn_measured_fraction_theta_max  0.993
_diffrn_measurement_details
;
List of Runs (angles in degrees, time in seconds):

  # Type    Start    End  Width  t~exp~   \w     \q     \k     \f   Frames
--------------------------------------------------------------------------
  1  \w     25.00  51.00   0.50    0.66    --    0.00  19.00 -90.00   52
  2  \w    -88.00 -48.00   0.50    0.66    --    0.00 -38.00 120.00   80
  3  \w    -12.00  14.00   0.50    0.66    --    0.00  19.00 -90.00   52
  4  \w    -21.00  75.00   0.50    0.66    --    0.00  57.00-180.00  192
  5  \w    -40.00 -11.00   0.50    0.66    --    0.00 -38.00 120.00   58
  6  \w     92.00 135.00   0.50    3.50    --   95.20  61.00 -60.00   86
  7  \w     65.00  91.00   0.50    3.50    --   95.20  82.00 150.00   52
  8  \w      6.00 106.00   0.50    3.50    --   95.20 -61.00  60.00  200
  9  \w    158.00 184.00   0.50    3.50    --   95.20  61.00 150.00   52
 10  \w     76.00 146.00   0.50    3.50    --   95.20  45.00-180.00  140
 11  \w     73.00  98.00   0.50    3.50    --   95.20  61.00 150.00   50
 12  \w      6.00 114.00   0.50    3.50    --   95.20 -45.00  60.00  216
 13  \w     10.00 106.00   0.50    3.50    --   95.20 -15.00-180.00  192
 14  \w     72.00 126.00   0.50    3.50    --   95.20  61.00 120.00  108
 15  \w     66.00  92.00   0.50    3.50    --   95.20  77.00 150.00   52
 16  \w    131.00 178.00   0.50    3.50    --   95.20  61.00 120.00   94
 17  \w    148.00 174.00   0.50    3.50    --   95.20  61.00 -60.00   52
 18  \w     66.00  91.00   0.50    3.50    --   95.20  77.00 120.00   50
 19  \w    158.00 183.00   0.50    3.50    --   95.20  54.00 171.09   50
 20  \w     82.00 166.00   0.50    3.50    --   95.20  45.00 150.00  168
 21  \w     68.00  94.00   0.50    3.50    --   95.20  77.00-180.00   52
 22  \w     74.00 100.00   0.50    3.50    --   95.20  54.00 171.09   52
;
_diffrn_measurement_device         'four-circle diffractometer'
_diffrn_measurement_device_type    'XtaLAB AFC12 (RINC): Kappa dual home/near'
_diffrn_measurement_method         '\w scans'
_diffrn_orient_matrix_type        
 'CrysAlisPro convention (1999,Acta A55,543-557)'
_diffrn_orient_matrix_UB_11        0.0661786000
_diffrn_orient_matrix_UB_12        0.0350688000
_diffrn_orient_matrix_UB_13        -0.1126935000
_diffrn_orient_matrix_UB_21        -0.0002411000
_diffrn_orient_matrix_UB_22        0.0652201000
_diffrn_orient_matrix_UB_23        0.0127220000
_diffrn_orient_matrix_UB_31        0.0365615000
_diffrn_orient_matrix_UB_32        0.0152250000
_diffrn_orient_matrix_UB_33        0.2037566000
_diffrn_radiation_monochromator    graphite
_diffrn_radiation_probe            x-ray
_diffrn_radiation_type             CuK\a
_diffrn_radiation_wavelength       1.54184
_diffrn_source                     'fine-focus sealed X-ray tube'
_diffrn_source_type                'Enhance (Cu) X-ray Source'
_reflns_Friedel_coverage           0.813
_reflns_Friedel_fraction_full      0.997
_reflns_Friedel_fraction_max       0.968
_reflns_number_gt                  4107
_reflns_number_total               4242
_reflns_odcompleteness_completeness  99.95
_reflns_odcompleteness_iscentric   1
_reflns_odcompleteness_theta       66.97
_reflns_special_details
;
 Reflections were merged by SHELXL according to the crystal
 class for the calculation of statistics and refinement.
 
 Structure factors included contributions from the .fab file.
 
 _reflns_Friedel_fraction is defined as the number of unique
 Friedel pairs measured divided by the number that would be
 possible theoretically, ignoring centric projections and
 systematic absences.
;
_reflns_threshold_expression       'I > 2\s(I)'
_computing_cell_refinement         'CrysAlisPro 1.171.39.28b (Rigaku OD, 2015)'
_computing_data_collection         'CrysAlisPro 1.171.39.28b (Rigaku OD, 2015)'
_computing_data_reduction          'CrysAlisPro 1.171.39.28b (Rigaku OD, 2015)'
_computing_molecular_graphics      'Olex2 (Dolomanov et al., 2009)'
_computing_publication_material    'Olex2 (Dolomanov et al., 2009)'
_computing_structure_refinement    'XL (Sheldrick, 2008)'
_computing_structure_solution      'ShelXT (Sheldrick, 2015)'
_refine_diff_density_max           0.155
_refine_diff_density_min           -0.183
_refine_diff_density_rms           0.037
_refine_ls_abs_structure_details
;
 Flack x determined using 1779 quotients [(I+)-(I-)]/[(I+)+(I-)]
 (Parsons, Flack and Wagner, Acta Cryst. B69 (2013) 249-259).
;
_refine_ls_abs_structure_Flack     -0.06(15)
_refine_ls_extinction_coef         .
_refine_ls_extinction_method       none
_refine_ls_goodness_of_fit_ref     1.081
_refine_ls_hydrogen_treatment      constr
_refine_ls_matrix_type             full
_refine_ls_number_parameters       254
_refine_ls_number_reflns           4242
_refine_ls_number_restraints       1
_refine_ls_R_factor_all            0.0369
_refine_ls_R_factor_gt             0.0359
_refine_ls_restrained_S_all        1.081
_refine_ls_shift/su_max            0.003
_refine_ls_shift/su_mean           0.000
_refine_ls_structure_factor_coef   Fsqd
_refine_ls_weighting_details      
 'w=1/[\s^2^(Fo^2^)+(0.0522P)^2^+0.3544P] where P=(Fo^2^+2Fc^2^)/3'
_refine_ls_weighting_scheme        calc
_refine_ls_wR_factor_gt            0.0941
_refine_ls_wR_factor_ref           0.0952
_refine_special_details            ?
_olex2_refinement_description
;
1. Fixed Uiso
 At 1.2 times of:
  All C(H) groups
 At 1.5 times of:
  All C(H,H,H) groups
2.a Ternary CH refined with riding coordinates:
 C002(H002)
2.b Aromatic/amide H refined with riding coordinates:
 C008(H008), C009(H009), C00A(H00A), C00B(H00B), C00D(H00D), C00E(H00E),
 C00G(H00G), C00H(H00H), C00I(H00I), C00J(H00J), C00L(H00L), C00M(H00M),
 C00N(H00N), C00O(H00O), C00P(H00P), C00Q(H00Q), C00R(H00R), C00S(H00S)
2.c Idealised Me refined as rotating group:
 C00K(H00c,H00f,H00k)
;
_atom_sites_solution_hydrogens     geom
_atom_sites_solution_primary       dual
_atom_sites_solution_secondary     ?
loop_
  _atom_site_label
  _atom_site_type_symbol
  _atom_site_fract_x
  _atom_site_fract_y
  _atom_site_fract_z
  _atom_site_U_iso_or_equiv
  _atom_site_adp_type
  _atom_site_occupancy
  _atom_site_site_symmetry_order
  _atom_site_calc_flag
  _atom_site_refinement_flags_posn
  _atom_site_refinement_flags_adp
  _atom_site_refinement_flags_occupancy
  _atom_site_disorder_assembly
  _atom_site_disorder_group
 O001 O 0.91138(6) 0.30571(7) 0.6722(2) 0.0344(3) Uani 1 1 d . . . . .
 C002 C 0.84100(8) 0.26800(9) 0.6917(3) 0.0311(4) Uani 1 1 d . . . . .
 H002 H 0.8302 0.2391 0.8097 0.037 Uiso 1 1 calc R . . . .
 C003 C 0.93476(8) 0.29011(9) 0.4888(3) 0.0291(4) Uani 1 1 d . . . . .
 C004 C 0.81850(8) 0.22639(8) 0.5046(3) 0.0283(4) Uani 1 1 d . . . . .
 C005 C 1.02615(9) 0.40905(9) 0.4396(3) 0.0315(4) Uani 1 1 d . . . . .
 C006 C 0.96974(9) 0.35326(9) 0.3636(3) 0.0285(4) Uani 1 1 d . . . . .
 C007 C 0.87247(8) 0.23642(9) 0.3920(3) 0.0292(4) Uani 1 1 d . . . . .
 C008 C 0.75524(9) 0.18113(9) 0.4439(3) 0.0341(4) Uani 1 1 d . . . . .
 H008 H 0.7192 0.1751 0.5189 0.041 Uiso 1 1 calc R . . . .
 C009 C 0.97194(10) 0.41620(9) 0.0693(3) 0.0370(4) Uani 1 1 d . . . . .
 H009 H 0.9537 0.4183 -0.0534 0.044 Uiso 1 1 calc R . . . .
 C00A C 0.94407(9) 0.35807(9) 0.1785(3) 0.0334(4) Uani 1 1 d . . . . .
 H00A H 0.9073 0.3214 0.1268 0.040 Uiso 1 1 calc R . . . .
 C00B C 1.05325(9) 0.46662(9) 0.3270(3) 0.0354(4) Uani 1 1 d . . . . .
 H00B H 1.0904 0.5036 0.3761 0.043 Uiso 1 1 calc R . . . .
 C00C C 0.97929(8) 0.26247(9) 0.5433(3) 0.0325(4) Uani 1 1 d . . . . .
 C00D C 0.86409(10) 0.19891(9) 0.2208(3) 0.0346(4) Uani 1 1 d . . . . .
 H00D H 0.9002 0.2043 0.1477 0.042 Uiso 1 1 calc R . . . .
 C00E C 1.02664(10) 0.47070(10) 0.1434(4) 0.0384(4) Uani 1 1 d . . . . .
 H00E H 1.0456 0.5099 0.0714 0.046 Uiso 1 1 calc R . . . .
 C00F C 0.81288(9) 0.31252(9) 0.7238(3) 0.0367(4) Uani 1 1 d . . . . .
 C00G C 0.74692(10) 0.14516(9) 0.2693(3) 0.0371(4) Uani 1 1 d . . . . .
 H00G H 0.7048 0.1154 0.2249 0.045 Uiso 1 1 calc R . . . .
 C00H C 0.80079(10) 0.15311(9) 0.1599(3) 0.0371(4) Uani 1 1 d . . . . .
 H00H H 0.7945 0.1277 0.0453 0.045 Uiso 1 1 calc R . . . .
 C00I C 1.02308(10) 0.26279(11) 0.4017(4) 0.0437(5) Uani 1 1 d . . . . .
 H00I H 1.0267 0.2815 0.2750 0.052 Uiso 1 1 calc R . . . .
 C00J C 0.97455(10) 0.23411(11) 0.7307(4) 0.0431(5) Uani 1 1 d . . . . .
 H00J H 0.9454 0.2336 0.8266 0.052 Uiso 1 1 calc R . . . .
 C00K C 1.05840(10) 0.40934(11) 0.6376(3) 0.0417(5) Uani 1 1 d . . . . .
 H00C H 1.0253 0.3842 0.7363 0.063 Uiso 1 1 calc GR . . . .
 H00F H 1.0846 0.4537 0.6845 0.063 Uiso 1 1 calc GR . . . .
 H00K H 1.0858 0.3903 0.6178 0.063 Uiso 1 1 calc GR . . . .
 C00L C 0.77783(11) 0.30646(13) 0.9001(4) 0.0525(6) Uani 1 1 d . . . . .
 H00L H 0.7730 0.2758 0.9975 0.063 Uiso 1 1 calc R . . . .
 C00M C 0.82070(11) 0.35845(10) 0.5800(5) 0.0483(6) Uani 1 1 d . . . . .
 H00M H 0.8441 0.3629 0.4620 0.058 Uiso 1 1 calc R . . . .
 C00N C 1.01306(11) 0.20645(12) 0.7764(4) 0.0539(7) Uani 1 1 d . . . . .
 H00N H 1.0096 0.1876 0.9029 0.065 Uiso 1 1 calc R . . . .
 C00O C 0.79325(12) 0.39805(12) 0.6130(6) 0.0676(9) Uani 1 1 d . . . . .
 H00O H 0.7985 0.4293 0.5172 0.081 Uiso 1 1 calc R . . . .
 C00P C 1.06154(12) 0.23501(13) 0.4496(5) 0.0574(7) Uani 1 1 d . . . . .
 H00P H 1.0911 0.2356 0.3550 0.069 Uiso 1 1 calc R . . . .
 C00Q C 0.75808(12) 0.39085(14) 0.7891(7) 0.0756(11) Uani 1 1 d . . . . .
 H00Q H 0.7397 0.4173 0.8103 0.091 Uiso 1 1 calc R . . . .
 C00R C 1.05610(11) 0.20673(12) 0.6364(5) 0.0590(7) Uani 1 1 d . . . . .
 H00R H 1.0816 0.1879 0.6673 0.071 Uiso 1 1 calc R . . . .
 C00S C 0.75019(13) 0.34549(15) 0.9316(6) 0.0697(9) Uani 1 1 d . . . . .
 H00S H 0.7264 0.3409 1.0489 0.084 Uiso 1 1 calc R . . . .

loop_
  _atom_site_aniso_label
  _atom_site_aniso_U_11
  _atom_site_aniso_U_22
  _atom_site_aniso_U_33
  _atom_site_aniso_U_23
  _atom_site_aniso_U_13
  _atom_site_aniso_U_12
 O001 0.0212(6) 0.0465(7) 0.0314(7) -0.0067(6) 0.0012(5) 0.0138(6)
 C002 0.0233(8) 0.0359(9) 0.0325(9) 0.0010(8) 0.0038(7) 0.0137(7)
 C003 0.0253(8) 0.0337(9) 0.0277(8) -0.0002(7) 0.0024(7) 0.0143(7)
 C004 0.0266(8) 0.0264(8) 0.0330(9) 0.0046(7) 0.0038(7) 0.0140(7)
 C005 0.0253(8) 0.0341(9) 0.0382(10) -0.0051(8) 0.0016(7) 0.0172(7)
 C006 0.0257(8) 0.0302(9) 0.0318(9) -0.0013(7) 0.0020(7) 0.0156(7)
 C007 0.0267(8) 0.0288(8) 0.0319(9) 0.0035(7) 0.0022(7) 0.0138(7)
 C008 0.0278(9) 0.0286(9) 0.0437(11) 0.0037(8) 0.0015(8) 0.0125(7)
 C009 0.0394(10) 0.0323(10) 0.0416(11) 0.0024(8) -0.0019(9) 0.0197(8)
 C00A 0.0302(9) 0.0289(9) 0.0392(10) -0.0015(8) -0.0029(8) 0.0134(7)
 C00B 0.0270(8) 0.0283(9) 0.0516(12) -0.0053(8) 0.0011(8) 0.0143(7)
 C00C 0.0230(8) 0.0327(9) 0.0387(10) 0.0047(8) 0.0035(7) 0.0115(7)
 C00D 0.0377(10) 0.0328(9) 0.0318(10) 0.0011(8) 0.0047(8) 0.0165(8)
 C00E 0.0360(10) 0.0283(9) 0.0530(12) 0.0031(8) 0.0031(9) 0.0176(8)
 C00F 0.0224(8) 0.0327(9) 0.0510(12) -0.0123(9) -0.0029(8) 0.0108(7)
 C00G 0.0330(10) 0.0259(8) 0.0438(11) 0.0007(8) -0.0054(8) 0.0082(7)
 C00H 0.0452(11) 0.0278(9) 0.0332(10) -0.0017(8) -0.0020(8) 0.0143(8)
 C00I 0.0390(10) 0.0419(11) 0.0553(13) 0.0131(10) 0.0163(10) 0.0241(9)
 C00J 0.0294(9) 0.0504(12) 0.0454(12) 0.0123(10) 0.0013(9) 0.0168(9)
 C00K 0.0309(10) 0.0469(11) 0.0408(11) -0.0067(9) -0.0061(8) 0.0146(9)
 C00L 0.0358(11) 0.0634(14) 0.0578(14) -0.0157(12) 0.0049(10) 0.0245(11)
 C00M 0.0339(10) 0.0330(10) 0.0768(16) -0.0050(11) -0.0022(11) 0.0159(8)
 C00N 0.0351(11) 0.0488(13) 0.0712(17) 0.0207(12) -0.0062(11) 0.0160(9)
 C00O 0.0415(12) 0.0333(11) 0.127(3) -0.0084(15) -0.0122(15) 0.0180(10)
 C00P 0.0413(12) 0.0522(14) 0.089(2) 0.0138(14) 0.0202(13) 0.0315(11)
 C00Q 0.0315(11) 0.0497(14) 0.148(3) -0.044(2) -0.0090(16) 0.0219(11)
 C00R 0.0358(11) 0.0441(12) 0.100(2) 0.0160(14) -0.0020(13) 0.0225(10)
 C00S 0.0446(13) 0.0676(18) 0.101(2) -0.0329(18) 0.0038(15) 0.0307(13)

_geom_special_details
;
 All esds (except the esd in the dihedral angle between two l.s. planes)
 are estimated using the full covariance matrix.  The cell esds are taken
 into account individually in the estimation of esds in distances, angles
 and torsion angles; correlations between esds in cell parameters are only
 used when they are defined by crystal symmetry.  An approximate (isotropic)
 treatment of cell esds is used for estimating esds involving l.s. planes.
;
loop_
  _geom_bond_atom_site_label_1
  _geom_bond_atom_site_label_2
  _geom_bond_distance
  _geom_bond_site_symmetry_2
  _geom_bond_publ_flag
 O001 C002 1.442(2) . ?
 O001 C003 1.452(2) . ?
 C002 H002 0.9800 . ?
 C002 C004 1.500(3) . ?
 C002 C00F 1.508(3) . ?
 C003 C006 1.532(2) . ?
 C003 C007 1.518(2) . ?
 C003 C00C 1.528(3) . ?
 C004 C007 1.386(2) . ?
 C004 C008 1.388(3) . ?
 C005 C006 1.413(3) . ?
 C005 C00B 1.390(3) . ?
 C005 C00K 1.510(3) . ?
 C006 C00A 1.393(3) . ?
 C007 C00D 1.387(3) . ?
 C008 H008 0.9300 . ?
 C008 C00G 1.386(3) . ?
 C009 H009 0.9300 . ?
 C009 C00A 1.388(3) . ?
 C009 C00E 1.375(3) . ?
 C00A H00A 0.9300 . ?
 C00B H00B 0.9300 . ?
 C00B C00E 1.390(3) . ?
 C00C C00I 1.389(3) . ?
 C00C C00J 1.384(3) . ?
 C00D H00D 0.9300 . ?
 C00D C00H 1.392(3) . ?
 C00E H00E 0.9300 . ?
 C00F C00L 1.392(3) . ?
 C00F C00M 1.381(3) . ?
 C00G H00G 0.9300 . ?
 C00G C00H 1.388(3) . ?
 C00H H00H 0.9300 . ?
 C00I H00I 0.9300 . ?
 C00I C00P 1.393(3) . ?
 C00J H00J 0.9300 . ?
 C00J C00N 1.388(3) . ?
 C00K H00C 0.9600 . ?
 C00K H00F 0.9600 . ?
 C00K H00K 0.9600 . ?
 C00L H00L 0.9300 . ?
 C00L C00S 1.381(4) . ?
 C00M H00M 0.9300 . ?
 C00M C00O 1.391(3) . ?
 C00N H00N 0.9300 . ?
 C00N C00R 1.369(4) . ?
 C00O H00O 0.9300 . ?
 C00O C00Q 1.388(5) . ?
 C00P H00P 0.9300 . ?
 C00P C00R 1.377(4) . ?
 C00Q H00Q 0.9300 . ?
 C00Q C00S 1.364(5) . ?
 C00R H00R 0.9300 . ?
 C00S H00S 0.9300 . ?

loop_
  _geom_angle_atom_site_label_1
  _geom_angle_atom_site_label_2
  _geom_angle_atom_site_label_3
  _geom_angle
  _geom_angle_site_symmetry_1
  _geom_angle_site_symmetry_3
  _geom_angle_publ_flag
 C002 O001 C003 112.52(13) . . ?
 O001 C002 H002 108.5 . . ?
 O001 C002 C004 104.50(14) . . ?
 O001 C002 C00F 110.68(15) . . ?
 C004 C002 H002 108.5 . . ?
 C004 C002 C00F 115.81(16) . . ?
 C00F C002 H002 108.5 . . ?
 O001 C003 C006 107.03(14) . . ?
 O001 C003 C007 103.40(14) . . ?
 O001 C003 C00C 109.78(15) . . ?
 C007 C003 C006 114.03(15) . . ?
 C007 C003 C00C 109.13(15) . . ?
 C00C C003 C006 112.96(14) . . ?
 C007 C004 C002 109.67(15) . . ?
 C007 C004 C008 121.05(18) . . ?
 C008 C004 C002 129.21(17) . . ?
 C006 C005 C00K 123.27(18) . . ?
 C00B C005 C006 118.42(18) . . ?
 C00B C005 C00K 118.30(17) . . ?
 C005 C006 C003 120.62(17) . . ?
 C00A C006 C003 120.53(16) . . ?
 C00A C006 C005 118.72(17) . . ?
 C004 C007 C003 109.70(16) . . ?
 C004 C007 C00D 120.17(17) . . ?
 C00D C007 C003 130.12(17) . . ?
 C004 C008 H008 120.7 . . ?
 C00G C008 C004 118.62(18) . . ?
 C00G C008 H008 120.7 . . ?
 C00A C009 H009 120.2 . . ?
 C00E C009 H009 120.2 . . ?
 C00E C009 C00A 119.7(2) . . ?
 C006 C00A H00A 119.1 . . ?
 C009 C00A C006 121.74(18) . . ?
 C009 C00A H00A 119.1 . . ?
 C005 C00B H00B 119.0 . . ?
 C005 C00B C00E 122.08(18) . . ?
 C00E C00B H00B 119.0 . . ?
 C00I C00C C003 120.28(18) . . ?
 C00J C00C C003 120.62(17) . . ?
 C00J C00C C00I 119.04(19) . . ?
 C007 C00D H00D 120.5 . . ?
 C007 C00D C00H 119.01(18) . . ?
 C00H C00D H00D 120.5 . . ?
 C009 C00E C00B 119.34(19) . . ?
 C009 C00E H00E 120.3 . . ?
 C00B C00E H00E 120.3 . . ?
 C00L C00F C002 119.3(2) . . ?
 C00M C00F C002 120.96(19) . . ?
 C00M C00F C00L 119.7(2) . . ?
 C008 C00G H00G 119.7 . . ?
 C008 C00G C00H 120.67(18) . . ?
 C00H C00G H00G 119.7 . . ?
 C00D C00H H00H 119.8 . . ?
 C00G C00H C00D 120.40(19) . . ?
 C00G C00H H00H 119.8 . . ?
 C00C C00I H00I 120.0 . . ?
 C00C C00I C00P 119.9(2) . . ?
 C00P C00I H00I 120.0 . . ?
 C00C C00J H00J 119.8 . . ?
 C00C C00J C00N 120.5(2) . . ?
 C00N C00J H00J 119.8 . . ?
 C005 C00K H00C 109.5 . . ?
 C005 C00K H00F 109.5 . . ?
 C005 C00K H00K 109.5 . . ?
 H00C C00K H00F 109.5 . . ?
 H00C C00K H00K 109.5 . . ?
 H00F C00K H00K 109.5 . . ?
 C00F C00L H00L 119.7 . . ?
 C00S C00L C00F 120.7(3) . . ?
 C00S C00L H00L 119.7 . . ?
 C00F C00M H00M 120.3 . . ?
 C00F C00M C00O 119.5(3) . . ?
 C00O C00M H00M 120.3 . . ?
 C00J C00N H00N 119.8 . . ?
 C00R C00N C00J 120.4(2) . . ?
 C00R C00N H00N 119.8 . . ?
 C00M C00O H00O 120.1 . . ?
 C00Q C00O C00M 119.8(3) . . ?
 C00Q C00O H00O 120.1 . . ?
 C00I C00P H00P 119.8 . . ?
 C00R C00P C00I 120.4(2) . . ?
 C00R C00P H00P 119.8 . . ?
 C00O C00Q H00Q 119.6 . . ?
 C00S C00Q C00O 120.9(2) . . ?
 C00S C00Q H00Q 119.6 . . ?
 C00N C00R C00P 119.8(2) . . ?
 C00N C00R H00R 120.1 . . ?
 C00P C00R H00R 120.1 . . ?
 C00L C00S H00S 120.3 . . ?
 C00Q C00S C00L 119.4(3) . . ?
 C00Q C00S H00S 120.3 . . ?

_smtbx_masks_special_details       ?
loop_
  _smtbx_masks_void_nr
  _smtbx_masks_void_average_x
  _smtbx_masks_void_average_y
  _smtbx_masks_void_average_z
  _smtbx_masks_void_volume
  _smtbx_masks_void_count_electrons
  _smtbx_masks_void_content
 1 0.000 0.000 0.585 296.9 63.0 ?
 2 0.142 0.567 0.694 7.2 0.5 ?
 3 0.425 0.858 0.361 7.2 0.5 ?
 4 0.433 0.575 0.028 7.2 0.5 ?
 5 0.567 0.425 0.528 7.2 0.5 ?
 6 0.575 0.142 0.861 7.2 0.5 ?
 7 0.858 0.433 0.194 7.2 0.5 ?

_shelx_res_file
;
    nst-s1.res created by SHELXL-2014/7

TITL nst-s1_a.res in P6(1)
REM Old TITL nst-s1_a.res in P6(1)
REM SHELXT solution in P6(1)
REM R1 0.127, Rweak 0.034, Alpha 0.007, Orientation as input
REM Flack x = -0.128 ( 0.147 ) from Parsons' quotients
REM Formula found by SHELXT: C27 O
CELL 1.54184 23.538058 23.538058 6.604292 90 90 120
ZERR 6 0.000259 0.000259 0.000082 0 0 0
LATT -1
SYMM -Y,+X-Y,0.333+Z
SYMM +Y-X,-X,0.667+Z
SYMM -X,-Y,0.5+Z
SYMM +Y,-X+Y,0.833+Z
SYMM -Y+X,+X,0.167+Z
SFAC C H O
UNIT 162 132 6

L.S. 20
PLAN  20
SIZE 0.01 0.01 0.1
BOND $H
list 4
ABIN
fmap 2
acta
REM <olex2.extras>
REM <HklSrc "%.\\NST-S1.hkl">
REM </olex2.extras>

WGHT    0.052200    0.354400
FVAR       2.60564
O001  3    0.911384    0.305708    0.672240    11.00000    0.02117    0.04655 =
         0.03138   -0.00669    0.00118    0.01380
C002  1    0.841004    0.267998    0.691739    11.00000    0.02332    0.03594 =
         0.03249    0.00104    0.00379    0.01370
AFIX  13
H002  2    0.830196    0.239134    0.809701    11.00000   -1.20000
AFIX   0
C003  1    0.934761    0.290111    0.488788    11.00000    0.02531    0.03367 =
         0.02771   -0.00019    0.00243    0.01431
C004  1    0.818505    0.226387    0.504589    11.00000    0.02661    0.02639 =
         0.03300    0.00461    0.00383    0.01398
C005  1    1.026148    0.409048    0.439619    11.00000    0.02529    0.03409 =
         0.03821   -0.00511    0.00157    0.01720
C006  1    0.969738    0.353257    0.363584    11.00000    0.02565    0.03024 =
         0.03184   -0.00132    0.00201    0.01562
C007  1    0.872465    0.236421    0.391953    11.00000    0.02675    0.02883 =
         0.03195    0.00354    0.00222    0.01382
C008  1    0.755242    0.181126    0.443928    11.00000    0.02781    0.02865 =
         0.04370    0.00367    0.00154    0.01253
AFIX  43
H008  2    0.719191    0.175069    0.518948    11.00000   -1.20000
AFIX   0
C009  1    0.971938    0.416202    0.069297    11.00000    0.03942    0.03233 =
         0.04161    0.00237   -0.00190    0.01967
AFIX  43
H009  2    0.953707    0.418296   -0.053449    11.00000   -1.20000
AFIX   0
C00A  1    0.944071    0.358072    0.178528    11.00000    0.03021    0.02894 =
         0.03921   -0.00152   -0.00294    0.01340
AFIX  43
H00A  2    0.907286    0.321358    0.126814    11.00000   -1.20000
AFIX   0
C00B  1    1.053254    0.466617    0.327011    11.00000    0.02695    0.02829 =
         0.05162   -0.00531    0.00112    0.01426
AFIX  43
H00B  2    1.090369    0.503574    0.376058    11.00000   -1.20000
AFIX   0
C00C  1    0.979294    0.262469    0.543330    11.00000    0.02297    0.03273 =
         0.03865    0.00473    0.00353    0.01149
C00D  1    0.864092    0.198915    0.220764    11.00000    0.03770    0.03283 =
         0.03181    0.00107    0.00466    0.01654
AFIX  43
H00D  2    0.900227    0.204283    0.147683    11.00000   -1.20000
AFIX   0
C00E  1    1.026640    0.470702    0.143379    11.00000    0.03605    0.02825 =
         0.05298    0.00311    0.00307    0.01765
AFIX  43
H00E  2    1.045639    0.509900    0.071358    11.00000   -1.20000
AFIX   0
C00F  1    0.812881    0.312524    0.723847    11.00000    0.02243    0.03274 =
         0.05100   -0.01229   -0.00289    0.01078
C00G  1    0.746918    0.145157    0.269278    11.00000    0.03295    0.02585 =
         0.04385    0.00072   -0.00543    0.00821
AFIX  43
H00G  2    0.704813    0.115384    0.224855    11.00000   -1.20000
AFIX   0
C00H  1    0.800791    0.153107    0.159925    11.00000    0.04522    0.02778 =
         0.03316   -0.00169   -0.00197    0.01433
AFIX  43
H00H  2    0.794549    0.127673    0.045321    11.00000   -1.20000
AFIX   0
C00I  1    1.023083    0.262788    0.401709    11.00000    0.03898    0.04193 =
         0.05529    0.01309    0.01632    0.02413
AFIX  43
H00I  2    1.026715    0.281541    0.274980    11.00000   -1.20000
AFIX   0
C00J  1    0.974553    0.234108    0.730682    11.00000    0.02943    0.05040 =
         0.04535    0.01231    0.00129    0.01683
AFIX  43
H00J  2    0.945365    0.233571    0.826613    11.00000   -1.20000
AFIX   0
C00K  1    1.058397    0.409341    0.637592    11.00000    0.03088    0.04686 =
         0.04081   -0.00669   -0.00613    0.01457
AFIX 137
H00C  2    1.025262    0.384227    0.736294    11.00000   -1.50000
H00F  2    1.084648    0.453665    0.684506    11.00000   -1.50000
H00K  2    1.085781    0.390318    0.617828    11.00000   -1.50000
AFIX   0
C00L  1    0.777828    0.306457    0.900058    11.00000    0.03579    0.06343 =
         0.05781   -0.01567    0.00487    0.02450
AFIX  43
H00L  2    0.772967    0.275823    0.997526    11.00000   -1.20000
AFIX   0
C00M  1    0.820696    0.358450    0.580010    11.00000    0.03389    0.03303 =
         0.07681   -0.00498   -0.00222    0.01587
AFIX  43
H00M  2    0.844125    0.362883    0.461998    11.00000   -1.20000
AFIX   0
C00N  1    1.013062    0.206451    0.776433    11.00000    0.03508    0.04883 =
         0.07117    0.02071   -0.00616    0.01599
AFIX  43
H00N  2    1.009615    0.187625    0.902928    11.00000   -1.20000
AFIX   0
C00O  1    0.793251    0.398050    0.612973    11.00000    0.04150    0.03334 =
         0.12698   -0.00837   -0.01218    0.01805
AFIX  43
H00O  2    0.798452    0.429270    0.517226    11.00000   -1.20000
AFIX   0
C00P  1    1.061538    0.235005    0.449648    11.00000    0.04132    0.05220 =
         0.08937    0.01377    0.02023    0.03148
AFIX  43
H00P  2    1.091059    0.235556    0.354980    11.00000   -1.20000
AFIX   0
C00Q  1    0.758083    0.390846    0.789133    11.00000    0.03148    0.04969 =
         0.14772   -0.04401   -0.00898    0.02187
AFIX  43
H00Q  2    0.739662    0.417291    0.810313    11.00000   -1.20000
AFIX   0
C00R  1    1.056102    0.206730    0.636371    11.00000    0.03583    0.04408 =
         0.10049    0.01604   -0.00196    0.02249
AFIX  43
H00R  2    1.081585    0.187869    0.667315    11.00000   -1.20000
AFIX   0
C00S  1    0.750187    0.345488    0.931593    11.00000    0.04460    0.06759 =
         0.10050   -0.03294    0.00379    0.03068
AFIX  43
H00S  2    0.726403    0.340883    1.048920    11.00000   -1.20000
AFIX   0
HKLF 4

REM  nst-s1_a.res in P6(1)
REM R1 =  0.0359 for    4107 Fo > 4sig(Fo)  and  0.0369 for all    4242 data
REM    254 parameters refined using      1 restraints

END

WGHT      0.0516      0.3600

REM Highest difference peak  0.155,  deepest hole -0.183,  1-sigma level  0.037
Q1    1   0.7951  0.4033  0.4693  11.00000  0.05    0.16
Q2    1   0.9428  0.2750  0.9333  11.00000  0.05    0.11
Q3    1   0.7639  0.4125  0.6587  11.00000  0.05    0.11
Q4    1   1.0889  0.3298  0.3219  11.00000  0.05    0.10
Q5    1   1.1379  0.3813  0.5503  11.00000  0.05    0.10
Q6    1   0.9014  0.2754 -0.0285  11.00000  0.05    0.10
Q7    1   0.7870  0.1298  0.4921  11.00000  0.05    0.10
Q8    1   1.1207  0.4407  0.5990  11.00000  0.05    0.10
Q9    1   0.7911  0.1727  0.8372  11.00000  0.05    0.10
Q10   1   1.1397  0.5587  0.4079  11.00000  0.05    0.10
Q11   1   1.0508  0.2428  1.0881  11.00000  0.05    0.10
Q12   1   0.7619  0.1935  0.9216  11.00000  0.05    0.09
Q13   1   1.0033  0.2659  0.0908  11.00000  0.05    0.09
Q14   1   0.8896  0.2461  0.9391  11.00000  0.05    0.09
Q15   1   1.1631  0.4517  0.7054  11.00000  0.05    0.09
Q16   1   0.6989  0.1244  0.5973  11.00000  0.05    0.09
Q17   1   1.0032  0.3515  0.0470  11.00000  0.05    0.09
Q18   1   0.7500  0.4432  0.7403  11.00000  0.05    0.09
Q19   1   0.8311  0.3492  0.3774  11.00000  0.05    0.09
Q20   1   0.7235  0.1701  0.7206  11.00000  0.05    0.09
;
_shelx_res_checksum                6894
_shelx_hkl_file
;
   0   0  -8-15.9859 18.6860  21
   0   0  -4-12.5304 31.2250   4
   0   0  -4-45.8459 27.9994   5
   0   0  -3-8.63381 33.9426   4
   0   0  -3 6.54436 25.7282   5
   0   0  -2 5.38610 28.4089   4
   0   0  -2 4.69293 32.4839   3
   0   0  -2-4.20475 23.3776   5
   0   0  -1-4.48707 20.8737   3
   0   0  -1 10.3329 17.8824   4
   0   0   1 5.17047 20.8313   4
   0   0   2 15.9943 27.3455   4
   0   0   3-8.36944 36.0473   4
   0   0   4 14.1718 15.2592   8
   0   0   4-1.46277 11.6458  12
   0   0   4-5.13362 30.6082  17
   0   0   5 1.66571 11.7143  12
   0   0   5-4.27532 17.2229   8
   0   0   5 6.54397 38.1588  17
   0   0   6 1234.16 100.043   8
   0   0   6 1214.80 92.2318  12
   0   0   7 14.9445 13.9328   8
   1   0  -8-10.2499 20.0495  21
   0   1  -8-23.4909 16.7718  21
   1  -1  -8-16.3913 19.0152  21
   0  -1  -8-13.1032 18.7455  21
   1  -1  -7 202.791 30.5565  15
   0  -1  -7 235.449 31.8527  15
   0   1  -7 223.863 30.9270   7
  -1   1  -7 256.895 31.9031   7
   1   0  -7 235.384 30.3082  15
   1   0  -7 175.031 30.3118   7
  -1   0  -4 1957.51 229.398   4
   1   0  -4 2371.43 229.387   5
   0   1  -4 2039.86 218.246   5
  -1   1  -4 1926.68 207.583   5
  -1   0  -4 2280.61 214.046   5
  -1   1  -4 1798.84 223.085   4
   1  -1  -4 2555.96 230.956   5
   0  -1  -4 2344.12 250.283   4
   1   0  -4 1446.78 216.364   4
   0   1  -4 1898.57 230.317   4
   1  -1  -4 2005.06 239.821   4
   0   1  -4 1664.21 201.568   1
   1  -1  -3 2247.37 225.625   4
   0  -1  -3 2046.86 198.664   3
   0  -1  -3 2458.10 200.940   5
  -1   0  -3 2086.80 191.909   5
   1   0  -3 2230.67 206.422   5
  -1   1  -3 2294.46 205.028   5
   1   0  -3 2070.85 219.595   4
   0   1  -3 2102.05 214.118   4
  -1   1  -3 2141.38 196.910   1
   1  -1  -3 2077.23 210.775   3
   1   0  -3 1929.10 210.157   3
   0   1  -3 2039.84 201.783   5
   1  -1  -3 2167.93 200.363   5
   0  -1  -3 2202.61 219.683   4
  -1   1  -3 2198.46 213.103   4
  -1   0  -3 2010.10 208.532   4
  -1   1  -2 9402.22 653.307   4
   0  -1  -2 9654.93 660.037   4
   1   0  -2 10373.9 656.389   5
   1  -1  -2 10180.5 670.644   4
   1  -1  -2 9788.48 645.553   5
   1  -1  -2 9827.57 655.919   3
  -1   0  -2 8901.07 636.744   3
   1   0  -2 9733.22 662.945   3
   0   1  -2 9476.52 658.090   4
  -1   0  -2 10116.8 640.762   5
  -1   0  -2 9775.17 654.917   4
   1   0  -2 9791.32 664.727   4
   0  -1  -2 10326.7 641.813   5
   0  -1  -2 9464.96 644.603   3
  -1   0  -1 75404.4 4658.59   4
   1   0  -1 75141.4 4669.59   3
   1  -1  -1 77176.4 4657.91   5
   0   1  -1 75671.4 4662.91   4
   0  -1  -1 80711.9 4651.99   5
  -1   0  -1 77623.4 4649.74   3
   0  -1  -1 76765.7 4665.55   4
  -1   1  -1 74357.1 4656.46   4
   1   0  -1 69779.2 4666.45   4
  -1   0   1 81780.6 4963.20   4
   0  -1   1 79514.2 4962.46   3
   0  -1   1 84083.5 4958.65   4
  -1   1   1 78912.0 4961.90   4
   1  -1   1 81690.5 4952.93   3
   0   1   1 88228.3 4959.84   4
  -1   1   1 73703.9 4948.86   5
   1  -1   1 80594.9 4950.34   4
   1   0   1 83191.7 4950.51   4
   1   0   2 10952.3 730.332   4
  -1   0   2 10712.2 744.747   4
  -1   1   2 11014.2 747.336   4
   0   1   2 11562.1 741.265   4
   1  -1   2 11138.7 733.544   4
   0  -1   2 11008.9 742.225   4
  -1   0   3 2442.37 241.186   4
   0  -1   3 2578.98 239.024   4
  -1   1   3 2367.46 236.923   4
   1  -1   3 2620.31 232.004   4
   0   1   3 2507.46 234.954   4
   1   0   3 2203.34 223.449   4
   1  -1   4 2075.12 180.426  17
   0  -1   4 1830.18 178.136  17
  -1   1   4 2054.67 141.261  12
   1  -1   4 2057.79 142.934   8
   1   0   4 1861.65 137.194  12
   0   1   4 1993.03 139.995  12
   1  -1   4 1962.98 137.327  12
   1   0   4 2045.03 142.880   8
  -1   0   4 1727.62 177.111  17
   0   1   4 1900.58 175.420  17
  -1   1   4 2050.27 144.620   8
   0  -1   4 1997.07 138.427  12
  -1   0   4 1972.92 139.905  12
  -1   0   4 2000.06 235.107   4
   0   1   4 1968.64 143.336   8
  -1   1   4 2377.79 249.712   4
   0  -1   4 1919.97 226.602   4
  -1   0   4 2064.06 143.906   8
   1   0   4 2099.20 177.125  17
  -1   1   4 1706.15 175.495  17
   0  -1   4 2121.24 143.718   8
  -1   1   5 87.0422 45.7180  17
  -1   0   5 96.6156 54.3673  17
   0  -1   5 27.0528 43.8207  17
   1   0   5 52.4039 20.6335   8
  -1   1   5 68.0075 22.7994   8
   1  -1   5 58.0649 19.7346   8
   0   1   5 43.8478 16.3778  12
   0   1   5 44.6141 20.0928   8
  -1   1   5 55.6316 17.5818  12
   1   0   5 51.4328 15.3869  12
   0  -1   5 60.3956 20.3397   8
  -1   0   5 77.8016 19.5853  12
   0   1   5 50.4280 37.7353  17
  -1   0   5 60.9935 21.2492   8
   1  -1   5 53.3578 15.4589  12
   0  -1   5 54.0704 16.5343  12
   0  -1   6 61.5408 21.6589   8
  -1   0   6 50.9376 16.9698  12
  -1   0   6 67.6006 23.1444   8
   1   0   6 78.1653 22.8894   8
  -1   1   6 64.0850 18.7700  12
   0  -1   6 85.0865 18.5285  12
   0   1   6 42.4370 16.8797  12
   0   1   6 57.5169 22.8167   8
   1  -1   6 77.6018 22.0233   8
  -1   1   6 40.4378 21.4117   8
   0   1   7 317.081 37.1338   8
  -1   0   7 355.747 38.2902   8
  -1   1   7 321.638 37.1523   8
   1   0   7 350.565 36.7335   8
   1   1  -8 55.7361 18.2497  21
   2  -1  -8 103.138 22.9908  21
   1  -2  -7 21.6941 17.2813  15
   2  -1  -7 7.44527 16.8644   7
   1   1  -7 9.66283 15.9108   7
   2  -1  -7 13.5092 15.7295  15
  -1  -1  -4 14380.4 1103.30   4
   1   1  -4 17406.0 1110.00   5
   2  -1  -4 17311.2 1101.60   5
   1   1  -4 14784.6 1094.14   1
   2  -1  -4 15358.7 1129.84   4
  -2   1  -4 14898.5 1095.55   4
  -1   2  -4 15235.9 1103.34   4
   1   1  -4 15233.7 1119.25   4
  -2   1  -4 17492.6 1081.27   5
  -1   2  -4 17240.0 1100.97   5
   1  -2  -4 15506.6 1124.81   4
  -1   2  -3 18606.2 1239.47   5
   1  -2  -3 21428.0 1234.79   5
  -2   1  -3 18880.6 1241.41   4
   2  -1  -3 17967.0 1252.76   3
  -2   1  -3 17968.7 1209.83   1
   1   1  -3 19411.4 1246.22   5
  -1   2  -3 18912.0 1234.22   1
   1  -2  -3 17845.6 1258.68   4
   2  -1  -3 20612.5 1244.76   5
   2  -1  -3 18649.9 1268.33   4
  -1  -1  -3 16759.1 1242.46   4
  -1   2  -3 19304.9 1250.22   4
   1   1  -3 17846.5 1256.10   4
  -2   1  -3 18201.6 1220.03   5
  -1  -1  -3 21190.6 1223.39   5
   1  -2  -3 18245.0 1237.95   3
   1   1  -2 418.124 75.2046   4
  -1   2  -2 409.658 66.6351   1
   2  -1  -2 497.345 69.8432   5
   1   1  -2 445.322 77.9881   3
  -1   2  -2 444.669 67.6036   4
   2  -1  -2 343.019 69.5218   3
  -2   1  -2 460.445 59.0846   1
   1  -2  -2 363.708 72.2090   4
  -1  -1  -2 411.341 56.9117   3
  -1  -1  -2 407.025 68.4623   4
  -2   1  -2 398.358 63.2160   4
   1  -2  -2 515.521 65.5694   5
  -1  -1  -2 451.190 57.9945   5
   2  -1  -2 372.777 72.7889   4
  -2   1  -1 33495.4 2068.80   4
  -2   1  -1 37030.6 2061.84   1
  -1  -1  -1 31765.1 2076.07   4
  -1   2  -1 33267.4 2081.76   1
  -1   2  -1 30905.7 2072.43   4
  -1  -1  -1 35585.4 2061.82   5
   1   1  -1 29167.8 2082.55   4
   1   1  -1 32960.5 2094.35   3
   1   1   0 40501.8 2340.65   1
  -2   1   0 37072.5 2328.54   2
   2  -1   0 36347.4 2333.03   4
  -2   1   0 39160.3 2334.03   4
   2  -1   0 39029.9 2327.67   2
  -1  -1   1 33711.7 2185.69   3
   2  -1   1 37802.4 2161.31   4
  -1   2   1 32334.8 2162.58   5
  -1  -1   1 35494.6 2181.97   4
   2  -1   1 35288.0 2157.83   3
   1  -2   1 36071.4 2168.98   4
  -1  -1   2 484.886 82.8487   4
  -1   2   2 417.709 75.9539   4
  -2   1   2 458.769 82.7969   4
   1  -2   2 441.951 72.2048   4
  -2   1   3 18309.6 1199.13   8
  -2   1   3 20525.9 1308.21   4
  -1  -1   3 20927.4 1306.96   4
  -1   2   3 21004.2 1303.12   4
   2  -1   3 22234.6 1280.15   4
   1  -2   3 20192.1 1285.39   4
   2  -1   4 16879.5 1028.24   8
  -1  -1   4 19116.6 1185.38   4
  -2   1   4 17453.9 1032.20   8
  -1   2   4 16491.5 1032.34   8
   1  -2   4 18940.2 1161.88   4
  -1  -1   4 16717.8 1026.12  12
   1  -2   4 16692.0 1023.28  12
  -2   1   4 15103.4 1071.23  17
   1   1   4 16136.0 1025.40  12
  -2   1   4 16682.9 1028.16  12
   1  -2   4 16966.0 1075.22  17
   1   1   4 16610.7 1030.32   8
  -2   1   4 19097.0 1191.91   4
   1  -2   4 16803.2 1027.94   8
  -1   2   4 15048.8 1066.16  17
   2  -1   4 17810.9 1073.44  17
  -1   2   4 16414.6 1028.71  12
   2  -1   4 16193.8 1022.40  12
  -1  -1   4 16289.3 1029.18   8
   1   1   4 16354.8 1065.29  17
  -1  -1   4 15322.9 1072.77  17
  -2   1   5 1071.35 128.790  17
  -2   1   5 907.780 81.3781   8
   1  -2   5 944.222 71.9430  12
  -2   1   5 852.501 75.8789  12
  -1  -1   5 799.476 73.0092  12
   2  -1   5 895.596 77.0519   8
   1   1   5 862.212 73.1936  12
   1  -2   5 944.140 77.9529   8
  -1  -1   5 1011.55 128.774  17
  -1   2   5 906.697 76.5271  12
  -1  -1   5 852.737 77.4947   8
  -1   2   5 921.654 80.9605   8
   1   1   5 955.053 80.5932   8
  -1   2   5 918.290 117.326  17
  -1  -1   6 999.627 84.7593   8
  -1   2   6 987.475 79.9853  12
   1  -2   6 1049.98 83.0626   8
  -2   1   6 992.112 85.8888   8
   1   1   6 926.375 82.6628   8
  -1   2   6 1033.06 87.6693   8
  -2   1   6 850.878 77.8483  12
  -1  -1   6 977.775 77.4936  12
   2  -1   6 968.723 80.6223   8
  -1   2   7 37.3486 16.4542   8
  -2   1   7 27.8196 15.6829   8
   1   1   7 10.0127 12.1335   8
   2   0  -8-11.3632 18.3181  21
   2   0  -7 135.009 24.4390  15
   2   0  -7 145.085 26.7926   7
   2  -2  -7 122.924 25.2359  15
   2   0  -6 527.112 64.5668  22
   2  -2  -6 514.316 54.8461  11
   0  -2  -4 3828.56 392.808   4
   0   2  -4 4428.74 389.705   5
  -2   0  -4 5129.84 371.366   5
   0   2  -4 4115.18 394.100   4
   2  -2  -4 4150.49 408.955   4
  -2   2  -4 4964.21 385.699   5
  -2   2  -4 4094.14 384.201   4
   2   0  -4 4772.19 424.123   4
   0   2  -4 4493.88 385.044   1
   2   0  -4 5233.71 403.542   5
  -2   0  -4 4281.92 391.302   4
   2   0  -3 4784.35 441.552   4
  -2   2  -3 5615.47 424.538   5
  -2   0  -3 5414.71 396.408   1
   2   0  -3 5623.31 452.317   3
  -2   2  -3 6010.41 416.917   1
  -2   0  -3 6227.29 413.909   5
   0   2  -3 5729.13 444.835   4
  -2   0  -3 5317.81 431.467   4
   0   2  -3 5563.75 436.488   1
   0  -2  -3 6173.16 455.135   4
  -2   2  -3 5659.78 430.905   4
   2   0  -3 6247.29 442.168   5
   2  -2  -3 5242.57 447.515   4
   2  -2  -3 5405.36 439.132   3
   0   2  -3 5738.58 437.164   5
   2  -2  -3 6533.73 434.362   5
   0  -2  -3 5180.40 415.091   3
   0  -2  -2 750.170 101.045   4
  -2   2  -2 719.595 89.2396   4
   0   2  -2 744.393 97.9638   4
   2   0  -2 770.585 96.3366   5
   2   0  -2 912.017 115.392   3
  -2   0  -2 745.109 91.9733   4
   2  -2  -2 833.570 92.8921   5
   2  -2  -2 731.088 103.817   4
  -2   2  -2 853.214 89.5155   1
  -2   0  -2 860.507 84.9598   5
   2   0  -2 1018.65 116.085   4
   0  -2  -1 5754.16 351.638   2
  -2   2  -1 5447.70 357.177   4
   0   2  -1 5621.83 381.528   1
  -2   2  -1 6677.89 365.588   1
   0  -2  -1 5212.19 370.597   4
  -2   0  -1 5701.91 363.482   4
   0   2  -1 5487.71 373.527   4
   2  -2   0 4057.15 243.972   4
  -2   0   0 4240.02 252.148   4
  -2   2   0 4209.26 243.191   4
   2   0   0 4100.76 253.168   3
   2   0   0 4126.25 241.571   5
  -2   2   1 5579.58 379.126   5
   0   2   1 5476.49 368.811   5
   2  -2   1 5849.33 370.392   4
   0  -2   1 6058.27 399.365   3
   0  -2   1 6023.63 387.724   4
   0  -2   2 947.997 109.525   4
  -2   0   2 806.208 111.440   4
  -2   2   2 701.088 102.374   4
   2  -2   2 924.122 98.3753   4
  -2   2   3 6847.52 489.425   4
  -2   0   3 5779.85 384.626   8
  -2   0   3 6238.75 484.655   4
  -2   2   3 5952.69 386.443   8
   2  -2   3 6908.97 461.217   4
   0  -2   3 6940.84 483.321   4
   0  -2   4 4854.77 310.301  12
  -2   2   4 5082.63 440.239   4
   2  -2   4 5100.55 314.134   8
   2  -2   4 4953.03 308.379  12
  -2   2   4 4240.27 350.862  17
   0  -2   4 5238.58 433.393   4
   2   0   4 4700.65 309.413  12
   2  -2   4 4948.22 354.408  17
   0  -2   4 4884.08 361.992  17
   0  -2   4 4923.77 314.699   8
  -2   0   4 4774.21 316.215   8
   0   2   4 4743.11 350.513  17
  -2   2   4 4820.19 317.985   8
  -2   0   4 4291.13 356.304  17
   2   0   4 4731.22 314.645   8
   2   0   4 5135.88 352.082  17
   0   2   4 4862.53 317.837   8
  -2   0   4 5547.63 454.901   4
  -2   0   4 4807.20 313.880  12
  -2   2   4 4797.55 314.750  12
   0   2   4 4660.92 313.185  12
   0  -2   5 1370.52 99.9790   8
   0   2   5 1338.18 137.657  17
  -2   2   5 1200.07 97.4994  12
   0  -2   5 1131.82 90.8768  12
  -2   2   5 1147.76 99.3962   8
  -2   2   5 1221.77 142.187  17
   2  -2   5 1213.08 96.0511   8
  -2   0   5 1276.52 101.104   8
  -2   0   5 1155.53 94.3115  12
   0   2   5 1159.55 94.7818  12
  -2   0   5 1318.29 148.728  17
   0   2   5 1288.89 101.752   8
   2   0   5 1196.05 97.1704   8
  -2   0   6 682.652 59.7506  12
   2  -2   6 647.061 60.6783   8
   0   2   6 669.575 59.0128  12
   0   2   6 614.901 64.9468   8
  -2   2   6 640.126 65.0769   8
   2   0   6 591.115 60.7571   8
  -2   0   6 646.061 64.5396   8
  -2   2   6 670.654 61.1480  12
   0  -2   6 690.612 56.1212  12
   0  -2   6 677.138 63.0711   8
   0   2   7 166.234 26.0530   8
  -2   2   7 194.058 29.0726   8
  -2   0   7 198.656 28.5118   8
   2   0   7 186.847 24.8543   8
   2   1  -8 27.9784 15.3442  21
   3  -2  -8 26.6149 19.6189  21
   3  -2  -7 43.1104 18.1134  15
   3  -2  -7 23.1356 19.8647   7
   2   1  -7 30.2660 18.0427   7
   2   1  -6 4107.38 290.356  15
   3  -2  -6 4527.36 292.116  11
   3  -2  -6 4357.61 309.919  10
   2   1  -5 394.819 56.8705  10
   2   1  -4 1073.99 175.987   4
   1  -3  -4 1371.97 141.027   2
   3  -2  -4 1393.12 189.662   3
  -2  -1  -4 1136.41 168.315   4
   2   1  -4 1059.80 166.241   1
  -3   2  -4 1311.67 155.073   5
  -1   3  -4 1161.09 166.738   4
  -1   3  -4 1472.43 180.087   5
   3  -2  -3 2735.09 261.311   3
  -2  -1  -3 2321.44 238.757   4
  -3   2  -3 2786.08 239.244   4
   2   1  -3 2434.32 256.141   4
   3  -2  -3 2084.33 247.887   4
   1  -3  -3 2754.16 243.094   3
  -3   2  -3 2899.77 217.481   1
   2   1  -3 2739.91 251.997   5
  -2  -1  -3 2835.36 218.726   5
  -1   3  -3 2765.72 245.524   1
  -3   2  -3 2624.01 229.896   5
  -1   3  -3 2679.41 250.519   4
   3  -2  -3 3079.94 249.740   5
   1  -3  -3 2778.99 265.739   4
  -2  -1  -2 11575.4 781.118   4
  -3   2  -2 10501.9 764.368   4
  -1   3  -2 10935.3 776.797   4
  -1   3  -2 11680.5 787.322   1
   2   1  -2 11748.5 808.829   3
   2   1  -2 11658.0 788.526   5
  -3   2  -2 13468.0 760.044   1
   1  -3  -2 11019.4 792.946   4
   2   1  -2 11679.7 801.173   4
   3  -2  -2 12963.2 785.882   5
  -2  -1  -2 11283.4 748.315   3
  -2  -1  -2 13013.1 755.867   5
   1  -3  -1 53655.6 3112.37   2
  -1   3  -1 52537.6 3142.66   1
  -2  -1  -1 49921.5 3101.17   2
  -3   2  -1 49573.1 3110.78   4
  -1   3  -1 53037.2 3130.64   4
   3  -2   0 70947.8 4335.15   4
  -2  -1   0 72092.8 4347.79   3
   3  -2   0 73223.1 4327.10   2
  -3   2   0 70660.4 4328.83   2
  -3   2   0 67570.2 4334.40   4
   3  -2   1 46595.6 3035.89   1
   1  -3   1 50812.7 3051.44   4
  -2  -1   1 48447.0 3066.27   4
  -1   3   1 53811.0 3045.28   5
  -3   2   2 11669.3 836.034   4
   1  -3   2 13006.5 818.649   4
   3  -2   2 13103.1 799.284   4
  -2  -1   2 11537.0 832.290   4
   1  -3   2 11818.2 825.247   3
  -2  -1   3 2677.69 264.638   4
   1  -3   3 2950.78 254.281   4
  -3   2   3 2945.42 275.619   4
  -2  -1   3 2802.14 179.004   8
   1  -3   3 2457.11 204.949  17
  -2  -1   3 2061.20 200.457  17
  -3   2   3 2737.24 179.994   8
  -1   3   3 2600.75 179.898   8
  -3   2   3 2706.09 179.361  12
  -2  -1   4 1378.20 102.685   8
  -1   3   4 1253.79 103.666   8
   1  -3   4 1357.94 95.3577  12
  -2  -1   4 1329.36 99.4418  12
  -1   3   4 1285.60 100.848  12
   2   1   4 1330.33 102.114   8
   1  -3   4 1356.78 99.4499   8
   2   1   4 1342.23 126.817  17
  -3   2   4 1024.64 130.424  17
   1  -3   4 1355.62 138.423  17
   1  -3   4 1509.00 185.685   4
   2   1   4 1331.91 97.1542  12
   3  -2   4 1340.22 98.3687   8
  -3   2   4 1348.64 104.390   8
  -2  -1   4 1263.55 139.467  17
  -2  -1   4 1277.22 190.647   4
  -1   3   4 1215.26 129.789  17
  -3   2   4 1300.62 101.404  12
   2   1   5 380.191 45.9356   8
   1  -3   5 401.330 44.6547   8
  -1   3   5 402.956 75.4166  17
   3  -2   5 448.100 45.7752   8
  -1   3   5 413.941 46.7195  12
  -1   3   5 392.496 49.2948   8
  -3   2   5 424.497 47.9123  12
  -2  -1   5 422.615 85.7369  17
  -3   2   5 427.681 50.2686   8
   1  -3   5 451.431 41.1251  12
  -3   2   5 278.756 74.4702  17
  -2  -1   5 470.303 49.7771   8
  -2  -1   5 393.218 44.9221  12
  -1   3   6 5369.32 356.826   8
   1  -3   6 5470.81 351.314   8
   3  -2   6 5697.84 350.098   8
  -2  -1   6 5535.84 347.857  12
  -2  -1   6 5647.63 356.572   8
  -3   2   6 5317.38 350.765  12
  -3   2   6 5267.97 355.668   8
  -1   3   6 5029.93 348.621  12
   2   1   6 5124.93 351.634   8
  -3   2   7 33.6645 17.0248   8
  -3   2   7 48.1823 13.6448  12
   2   1   7 69.2115 16.3672   8
  -1   3   7 52.8714 18.1727   8
   3  -1  -8-16.0973 19.6860  21
   3  -1  -7 257.374 32.3669  15
   1   2  -7 220.390 28.5358   7
   3  -1  -7 180.743 31.4904   7
   3  -1  -6 1289.94 120.762  10
   1   2  -6 1303.05 105.053  15
   3  -1  -6 1361.18 121.389  22
   1   2  -5 811.248 81.8787  22
  -2   3  -4 2808.51 282.398   4
   1   2  -4 2829.46 302.488   4
  -2   3  -4 3189.64 289.048   5
  -3   1  -4 2761.69 282.220   4
   2  -3  -4 3159.83 257.540   2
   1   2  -4 2999.05 296.414   1
  -1  -2  -4 2711.56 295.306   4
   2  -3  -3 3703.80 317.590   3
  -2   3  -3 4085.41 306.633   1
   1   2  -3 3701.96 320.017   5
  -3   1  -3 4096.68 295.465   5
   3  -1  -3 4057.87 318.971   5
   1   2  -3 3653.12 325.545   4
   2  -3  -3 3803.24 337.346   4
  -1  -2  -3 3182.32 312.612   4
  -3   1  -3 4204.71 273.744   1
  -2   3  -3 3651.14 306.945   4
   3  -1  -3 3656.77 335.305   3
   3  -1  -3 3539.73 332.858   4
  -3   1  -3 3192.65 298.961   4
  -1  -2  -3 3674.02 287.519   3
   1   2  -2 4071.72 210.676   4
   3  -1  -2 3980.00 196.107   5
  -2   3  -2 3347.54 169.723   4
  -2   3  -2 4465.11 195.934   1
   3  -1  -2 4022.88 222.712   3
  -3   1  -2 4444.08 136.645   1
  -3   1  -2 3598.52 176.498   4
  -1  -2  -2 3774.74 195.954   4
  -1  -2  -1 2257.14 141.768   2
   2  -3  -1 2251.31 154.297   2
   1   2  -1 1963.83 171.056   4
  -2   3  -1 2131.78 155.420   4
  -3   1  -1 2093.05 152.564   4
   3  -1   0 9330.39 591.778   2
  -3   1   0 10213.4 597.676   5
   3  -1   0 9896.35 604.357   4
  -1  -2   0 9094.52 609.379   1
  -3   1   0 9381.80 603.162   4
   1   2   0 9510.68 609.275   1
  -1  -2   1 2139.39 182.444   3
   2  -3   1 1911.97 163.869   1
  -1  -2   1 2220.13 175.337   4
   1   2   1 2065.03 145.668   5
  -2   3   1 2244.60 160.965   5
   2  -3   1 2266.43 154.906   4
   2  -3   2 4488.99 335.349   3
  -3   1   2 4649.04 355.096   4
  -2   3   2 4598.24 345.170   4
   2  -3   2 4221.05 319.257   4
  -1  -2   2 4224.07 338.876   4
  -2   3   3 4288.02 346.404   4
  -3   1   3 3940.58 250.920  12
  -3   1   3 3920.16 251.951   8
  -2   3   3 3845.24 253.089   8
   2  -3   3 4208.90 319.917   4
  -3   1   3 4559.54 363.742   4
  -1  -2   3 3682.76 248.859   8
  -1  -2   3 3263.15 276.952  17
   2  -3   3 3710.31 280.391  17
  -1  -2   3 4466.01 351.895   4
  -2   3   4 3124.98 217.947   8
  -2   3   4 3170.17 214.937  12
   2  -3   4 3231.02 211.507   8
   1   2   4 3231.91 217.126   8
  -1  -2   4 3106.83 213.444   8
   1   2   4 3216.49 244.572  17
   3  -1   4 3264.53 212.711   8
  -2   3   4 2656.94 245.343  17
  -3   1   4 2980.58 256.568  17
  -3   1   4 3155.19 213.690  12
  -3   1   4 3390.14 217.492   8
  -1  -2   4 3242.27 210.694  12
  -1  -2   4 3814.26 344.489   4
   1   2   4 3135.04 211.656  12
  -1  -2   4 2524.40 246.714  17
   2  -3   4 3165.94 206.248  12
  -3   1   5 884.353 76.4341  12
  -2   3   5 876.407 80.8188   8
   1   2   5 849.046 73.2253  12
  -1  -2   5 943.813 78.6968   8
  -1  -2   5 910.080 73.0034  12
   3  -1   5 841.933 74.5954   8
  -2   3   5 842.414 76.4641  12
   1   2   5 867.195 79.0013   8
  -1  -2   5 1050.61 129.959  17
  -2   3   5 915.768 117.024  17
   2  -3   5 940.983 75.6064   8
  -3   1   5 810.004 121.145  17
  -3   1   5 808.877 78.2254   8
  -3   1   6 1573.09 125.531   8
  -1  -2   6 1695.53 116.767  12
  -2   3   6 1651.12 127.742   8
   3  -1   6 1566.39 119.362   8
  -1  -2   6 1588.09 122.929   8
  -3   1   6 1682.36 121.362  12
   1   2   6 1565.85 124.177   8
  -2   3   6 1581.16 120.660  12
   2  -3   6 1613.69 119.671   8
  -3   1   7 344.521 32.6560  12
  -3   1   7 376.836 39.8548   8
  -2   3   7 261.034 35.8949   8
   1   2   7 303.018 35.0179   8
   3   0  -8 86.9437 20.9773  21
   3  -3  -7 1339.67 106.259  15
   3   0  -7 1404.86 102.641  15
   3   0  -7 1383.42 104.562   7
   3   0  -6 439.073 57.3668  22
   3  -3  -6 385.024 47.2188  11
   3   0  -6 294.596 44.0647  15
   3   0  -6 383.590 55.5893  10
   3   0  -5 4.38353 15.4161  11
  -3   3  -4 294.192 75.5461   5
   3  -3  -4 347.047 92.6767   3
   0   3  -4 382.614 88.3508   1
  -3   0  -4 290.003 82.2386   4
   0   3  -4 355.580 91.2035   4
   0  -3  -4 389.773 100.944   4
   3  -3  -3 3492.57 330.668   3
  -3   0  -3 3752.37 319.613   4
  -3   0  -3 4317.95 297.135   5
  -3   3  -3 4230.71 320.000   4
   0   3  -3 3709.55 328.842   4
   0  -3  -3 4083.59 286.530   2
   3   0  -3 3598.93 342.868   4
   3   0  -3 4331.86 336.657   5
   3   0  -3 3535.78 343.334   3
   0  -3  -3 3746.85 305.218   3
   3  -3  -3 3443.62 337.962   4
   0  -3  -3 3491.04 331.776   4
  -3   3  -3 4337.31 305.284   1
   0   3  -3 3777.83 332.042   1
  -3   0  -3 4064.41 271.373   1
  -3   0  -2 7872.90 544.890   4
   0  -3  -2 8577.09 518.882   2
   0   3  -2 8143.37 564.920   1
   3   0  -2 7448.41 571.575   3
   3   0  -2 8032.62 554.570   5
   3   0  -2 8089.03 572.480   4
  -3   3  -2 7921.87 534.229   4
   0  -3  -2 6978.80 553.462   4
   0   3  -2 7493.57 553.361   4
  -3   0  -2 8461.79 521.282   5
  -3   3  -1 82225.5 4859.12   4
   3   0  -1 78260.3 4886.05   5
  -3   0  -1 73813.4 4851.58   5
   3  -3  -1 83690.2 4899.43   4
   0   3  -1 79062.5 4902.09   1
   0  -3  -1 88144.3 4857.69   2
   3  -3   0 41746.4 2543.59   4
   3   0   0 44483.7 2557.85   3
  -3   0   0 42852.6 2555.15   4
  -3   3   0 45994.7 2542.79   4
   0  -3   0 41946.6 2555.17   1
  -3   3   0 34405.7 2533.92   2
   3  -3   0 44298.1 2535.13   2
   3   0   0 43099.5 2539.39   5
   3  -3   1 76509.7 4977.64   1
   0  -3   1 73927.2 4987.87   4
   3  -3   1 87917.7 4962.50   4
  -3   3   1 78392.6 4982.22   5
  -3   3   1 82184.1 4999.93   4
  -3   0   2 8623.52 614.985   4
   0  -3   2 8648.00 609.555   3
   3  -3   2 9183.77 573.382   4
   0  -3   2 8635.67 599.555   4
  -3   3   2 7879.16 603.310   4
   3  -3   2 8494.05 582.750   3
   0  -3   3 3912.66 336.959   4
   0   3   3 3860.42 256.251   8
  -3   3   3 4483.54 362.475   4
  -3   3   3 4071.16 257.520   8
   3  -3   3 4478.13 317.501   4
  -3   0   3 3816.29 253.995  12
  -3   3   3 3888.03 255.965  12
  -3   0   3 3911.96 255.467   8
  -3   0   3 4271.57 362.643   4
   0  -3   3 3384.14 284.559  17
   0   3   4 399.468 64.5043  17
   0  -3   4 456.717 42.9008   8
  -3   0   4 449.085 43.9873  12
  -3   3   4 364.210 44.3588   8
   0   3   4 408.751 45.1283   8
  -3   0   4 413.930 44.3842   8
   0   3   4 392.287 42.4927  12
   3   0   4 405.399 42.1565   8
   0  -3   4 356.485 37.6218  12
   0  -3   4 418.375 98.8337   4
   0  -3   4 210.225 60.9907  17
  -3   3   4 336.494 68.6183  17
  -3   3   4 403.932 43.9274  12
  -3   0   4 366.402 72.5296  17
   3  -3   4 417.698 40.3112   8
   3   0   5 38.0412 17.6903   8
   0   3   5 34.1803 38.8314  17
   0   3   5 16.9665 17.4010   8
   0  -3   5 34.8952 13.7624  12
  -3   0   5-7.62214 45.4795  17
  -3   0   5 24.7332 16.9848  12
   0  -3   5 31.1380 16.8564   8
   0   3   5 21.2077 15.6350  12
  -3   3   5 41.5308 22.3891   8
  -3   3   5 21.5615 41.9471  17
  -3   0   5 15.8377 18.3155   8
   3  -3   5 42.9035 15.7786   8
  -3   3   5 31.9477 18.6200  12
   0   3   6 382.147 42.5616  12
   0  -3   6 423.809 40.3799  12
   3   0   6 435.374 46.9314   8
  -3   3   6 423.749 51.2622   8
   0  -3   6 450.568 47.4766   8
  -3   0   6 471.483 52.7157   8
  -3   3   6 419.161 46.5945  12
   3  -3   6 479.958 45.3848   8
   0   3   6 349.730 47.9220   8
  -3   0   6 404.007 44.4933  12
  -3   0   7 1834.16 120.050  12
  -3   3   7 1769.20 127.426   8
   0   3   7 1695.79 125.070   8
  -3   3   7 1677.79 120.078  12
   4  -3  -8-8.33222 19.3807  21
   3   1  -8-1.88782 12.5863  21
   4  -3  -7 292.225 37.7237  15
   3   1  -7 304.125 35.6488   7
   4  -3  -7 295.272 41.6849  22
   4  -3  -7 301.330 40.4527   7
   4  -3  -6 973.068 83.8504  11
   3   1  -6 842.032 80.1589  15
   3   1  -6 919.865 90.6205  22
   3   1  -5 1159.76 114.167  10
   3   1  -5 1221.04 97.9207  11
   3   1  -5 1156.54 110.942  22
   4  -3  -5 1244.37 92.5704  18
   1  -4  -4 2595.24 208.105   2
   3   1  -4 2338.78 164.633  11
   4  -3  -4 2510.26 276.930   3
  -1   4  -4 2335.28 251.468   4
  -3  -1  -4 1819.32 233.191   4
   1  -4  -3 4636.55 355.984   3
  -3  -1  -3 4424.31 290.402   1
   4  -3  -3 3679.22 366.439   3
  -4   3  -3 4879.23 345.748   4
  -3  -1  -3 4045.48 354.714   4
   4  -3  -3 4483.98 389.336   4
  -1   4  -3 5373.07 380.654   1
   3   1  -3 3826.79 372.838   4
   1  -4  -3 4383.82 380.481   4
   3   1  -3 4769.10 375.225   5
  -1   4  -3 4185.63 360.957   4
   1  -4  -3 4761.56 323.835   2
  -4   3  -2 12819.3 868.372   4
  -1   4  -2 14761.7 914.683   1
  -3  -1  -2 13012.6 890.019   4
   1  -4  -2 14976.9 863.851   2
   1  -4  -2 12336.7 903.525   4
   3   1  -2 13179.6 929.789   3
   3   1  -2 13853.4 918.909   4
  -1   4  -2 13634.0 896.025   4
   1  -4  -1 7723.42 454.792   2
  -1   4  -1 6518.19 491.469   1
   4  -3  -1 6226.48 491.339   4
  -4   3   0 1800.28 131.589   2
   4  -3   0 1984.55 139.823   4
  -3  -1   0 1779.31 149.651   3
   4  -3   0 2056.88 129.497   2
  -4   3   0 1936.72 139.008   4
   1  -4   1 5896.31 446.623   1
   4  -3   1 6814.79 417.867   1
  -4   3   1 6704.68 451.987   4
  -1   4   1 6160.88 411.536   2
   1  -4   1 6613.06 432.863   4
  -1   4   2 12522.9 896.139   5
   1  -4   2 13898.3 940.574   3
   4  -3   2 14287.3 899.237   3
   1  -4   2 15637.3 928.696   4
  -3  -1   2 14457.9 946.386   4
  -1   4   3 4680.28 305.010   8
   1  -4   3 4949.28 389.172   4
  -4   3   3 4779.63 322.863   6
  -3  -1   3 4899.50 303.513   8
  -4   3   3 5050.58 413.803   4
  -3  -1   3 4848.82 411.462   4
   1  -4   3 4389.02 332.670  17
  -3  -1   3 4569.49 301.082  12
  -4   3   3 4636.61 304.889  12
   4  -3   4 2424.62 165.678   8
  -4   3   4 2220.74 170.698  12
  -3  -1   4 2383.90 168.299  12
   3   1   4 2308.49 169.687   8
  -4   3   4 2445.44 173.998   8
  -1   4   4 2656.22 176.559   8
  -1   4   4 2162.10 198.286  17
   1  -4   4 2578.28 163.905  12
  -3  -1   4 2516.53 172.070   8
   1  -4   4 2470.55 213.350  17
  -1   4   4 2388.16 171.127  12
   1  -4   4 2677.26 168.935   8
  -3  -1   4 2366.27 216.069  17
  -4   3   5 1333.78 154.309  17
  -1   4   5 1404.94 141.799  17
  -3  -1   5 1439.05 107.039   8
  -1   4   5 1168.63 101.275  12
   1  -4   5 1305.09 94.2632  12
  -3  -1   5 1281.16 100.341  12
   4  -3   5 1228.10 96.9592   8
  -4   3   5 1281.21 103.640  12
   3   1   5 1200.04 101.320   8
  -3  -1   5 1501.74 165.047  17
  -4   3   5 1371.20 109.036   8
  -1   4   5 1235.85 106.938   8
   1  -4   5 1344.42 100.998   8
  -4   3   6 1091.74 94.9916   8
  -4   3   6 1149.61 143.512  17
  -4   3   6 1058.63 89.7087  12
  -1   4   6 1039.44 87.7608  12
  -1   4   6 1026.12 93.2649   8
   3   1   6 1123.66 90.0252   8
  -3  -1   6 1125.46 87.0428  12
  -3  -1   6 1174.51 93.4237   8
  -4   3   7 386.957 41.7819   8
  -4   3   7 352.767 36.3937  12
  -3  -1   7 384.875 34.7595  12
  -1   4   7 399.133 42.0799   8
   4  -2  -8 48.2915 20.0675  21
   2   2  -8 65.8594 14.2975  21
   2   2  -7 1510.07 107.244   7
   4  -2  -7 1465.74 113.472   7
   4  -2  -7 1454.12 111.147  15
   2   2  -6 108.516 26.1171  15
   4  -2  -6 64.1198 35.5730  10
   2   2  -6 73.2486 25.4541   7
   4  -2  -6 73.0391 24.0818  11
   2   2  -5 2437.35 191.858  10
   2   2  -5 2499.72 190.030  22
   4  -2  -5 2502.56 169.024  18
   2  -4  -4 5506.36 375.805   2
   4  -2  -4 4559.62 439.036   3
   2   2  -4 4363.44 420.389   1
  -2   4  -4 4864.81 416.404   5
  -2  -2  -4 4312.90 414.914   4
   4  -2  -3 1613.63 194.639   3
  -2  -2  -3 1504.59 176.379   4
   2  -4  -3 1783.41 152.034   2
  -4   2  -3 1852.41 162.855   5
   2  -4  -3 1334.34 180.603   4
  -2   4  -3 1897.24 178.983   4
   4  -2  -3 1603.07 173.638   5
  -4   2  -3 1414.31 157.658   4
   2   2  -3 1840.06 191.980   5
   2   2  -3 1538.92 187.438   4
   4  -2  -3 1602.71 196.697   4
  -2   4  -3 1870.56 177.466   1
  -2  -2  -3 1514.37 132.831   2
  -2   4  -2 6704.32 463.027   4
   2  -4  -2 6535.39 443.855   2
  -2  -2  -2 6806.42 429.360   2
  -2  -2  -2 6652.05 434.839   3
   2   2  -2 7031.60 493.271   4
   4  -2  -2 7456.34 476.682   5
  -2  -2  -2 6221.96 470.396   4
  -4   2  -2 6226.79 450.100   4
  -2   4  -2 7138.26 476.127   1
   2  -4  -1 705.012 59.3529   2
   4  -2  -1 678.373 84.7306   4
   2  -4  -1 578.014 76.5614   4
  -2  -2  -1 734.095 58.8772   1
   4  -2  -1 681.234 74.0157   5
  -4   2  -1 668.966 55.7377   4
   2   2  -1 553.131 81.5717   4
   4  -2   0 2727.04 185.338   4
  -4   2   0 2613.59 185.105   4
   4  -2   0 2632.87 172.271   2
   2   2   0 2597.08 195.256   1
   4  -2   1 755.071 57.5801   1
   2  -4   1 652.407 79.9736   1
  -4   2   1 531.270 83.6252   4
  -2  -2   1 634.462 83.2388   4
   2   2   1 639.893 51.7326   5
   2  -4   1 746.861 71.1292   4
  -2   4   2 6940.03 481.349   5
   2  -4   2 7422.99 488.762   4
  -2  -2   2 6666.18 510.672   4
   2  -4   2 6930.13 505.397   3
   2  -4   3 1621.93 147.547  17
  -2   4   3 1736.91 121.387   8
  -2   4   3 1643.99 119.105  12
  -2  -2   3 1668.39 115.928  12
  -2  -2   3 1958.57 210.460   4
  -2  -2   3 1294.12 140.265  17
  -4   2   3 2068.97 221.718   4
  -2  -2   3 1724.93 117.887   8
  -4   2   3 1679.92 120.072  12
   2  -4   3 1638.03 174.238   4
   2   2   4 5117.67 343.993   8
  -4   2   4 5417.75 346.273   8
  -2   4   4 5131.95 346.563   8
  -2  -2   4 4803.12 386.277  17
   2  -4   4 5516.78 334.237  12
  -2  -2   4 5507.66 342.992   8
   2  -4   4 5652.57 339.919   8
  -2  -2   4 5468.37 339.632  12
  -4   2   4 4937.46 342.200  12
   4  -2   4 5192.59 338.143   8
  -2   4   4 4745.74 376.658  17
  -2   4   4 5175.74 343.428  12
   2   2   4 5030.06 338.132  12
  -2   4   5 2619.10 198.388   8
  -2  -2   5 2662.01 190.304  12
  -2  -2   5 2795.08 253.263  17
   2   2   5 2642.93 195.313   8
  -2   4   5 2826.10 240.814  17
   2  -4   5 3078.27 192.976   8
  -4   2   5 2557.36 249.396  17
  -2   4   5 2414.99 194.203  12
  -2  -2   5 3198.12 198.670   8
  -4   2   5 2853.92 199.656   8
  -4   2   5 2771.65 195.321  12
   4  -2   5 2904.18 191.491   8
   2  -4   6 132.102 23.6246   8
  -2  -2   6 96.1712 20.3911  12
   4  -2   6 87.4991 20.9270   8
  -4   2   6 70.9223 23.1150  12
  -4   2   6 96.1636 27.2878   8
   2   2   6 68.8270 23.3500   8
  -4   2   6 95.5534 56.2703  17
  -2  -2   6 100.812 25.5113   8
  -2   4   6 71.6464 28.8493   8
  -2   4   6 89.2496 22.4640  12
  -4   2   7 1697.92 124.199  12
  -4   2   7 2031.27 133.392   8
   2   2   7 1758.03 126.684   8
  -2   4   7 1902.81 132.543   8
   4  -1  -8 61.7466 20.0367  21
   4  -1  -7 75.7722 20.6875  15
   4  -1  -7 64.3313 21.5039   7
   1   3  -6 1015.90 92.6021   7
   4  -1  -6 1139.92 109.210  22
   1   3  -6 1143.00 92.0758  15
   3  -4  -6 1212.80 88.4994  18
   4  -1  -6 1203.52 113.600  10
   4  -1  -5 2437.80 177.369  11
  -3   4  -4 4559.25 380.297   5
   3  -4  -4 4767.20 347.762   2
   1   3  -4 4114.15 394.982   4
   1   3  -4 3848.51 379.534   1
  -1  -3  -4 3782.21 385.237   4
   1   3  -4 4227.18 294.709  10
   4  -1  -4 4303.23 275.465  18
   4  -1  -4 4328.59 285.282  20
   3  -4  -3 2117.99 175.884   2
   4  -1  -3 2454.53 238.636   4
  -3   4  -3 1769.34 179.777   4
  -1  -3  -3 2002.66 156.533   2
   4  -1  -3 1873.54 217.594   3
  -4   1  -3 1793.97 183.429   4
   1   3  -3 1929.41 208.339   4
  -1  -3  -3 1925.99 205.378   4
   4  -1  -3 2211.27 207.708   5
   3  -4  -3 1767.35 210.153   4
  -1  -3  -3 1692.74 165.529   3
   1   3  -3 1709.20 202.047   1
  -4   1  -3 2023.37 169.089   5
  -3   4  -2 413.710 57.7740   4
  -1  -3  -2 354.192 68.4323   4
   1   3  -2 377.956 76.7918   1
  -1  -3  -2 433.004 44.6011   2
  -4   1  -2 399.392 60.3266   4
   3  -4  -2 426.129 57.4121   2
   1   3  -2 377.942 73.9803   4
   4  -1  -2 305.220 75.5082   3
   4  -1  -1 110828. 7108.51   4
   3  -4  -1 114306. 7073.88   2
   3  -4  -1 113433. 7104.71   4
   4  -1  -1 115074. 7093.00   5
  -1  -3  -1 118217. 7059.47   2
   1   3   0 1075.41 92.7917   1
  -1  -3   0 1005.92 93.8504   1
  -4   1   0 932.237 87.0459   4
   4  -1   0 899.758 71.0189   2
   3  -4   0 1022.41 81.0822   4
  -4   1   0 1008.11 78.9878   5
  -4   1   1 113265. 6775.92   4
  -3   4   1 116514. 6771.39   4
  -1  -3   1 87540.6 6771.86   3
   3  -4   1 106651. 6754.22   1
  -1  -3   1 99766.0 6763.01   4
   3  -4   1 123887. 6737.33   4
  -1  -3   2 546.666 89.1082   4
  -4   1   2 405.956 84.8585   4
  -1  -3   2 512.288 93.6155   3
   3  -4   2 435.898 62.2685   4
   3  -4   2 468.918 76.2886   3
  -1  -3   3 1826.12 124.685  12
  -1  -3   3 1894.87 208.876   4
  -3   4   3 1791.42 129.506  12
  -4   1   3 1804.89 128.088  12
  -4   1   3 1873.32 217.844   4
   1   3   3 1866.14 129.776   8
  -3   4   3 1949.03 211.392   4
  -3   4   3 1732.74 129.518   8
  -1  -3   3 1625.27 154.776  17
  -1  -3   3 1926.21 127.242   8
   3  -4   3 2080.14 182.074   4
   1   3   4 4604.18 296.900  12
   1   3   4 4463.78 300.459   8
  -3   4   4 3737.44 331.678  17
  -4   1   4 4748.75 301.315   8
  -3   4   4 4493.64 302.428   8
  -1  -3   4 4365.00 293.595  12
   3  -4   4 4891.65 294.532   8
  -4   1   4 3599.13 335.128  17
  -1  -3   4 4967.08 298.789   8
  -4   1   4 4803.64 299.208  12
   4  -1   4 4467.69 294.901   8
  -3   4   4 4289.00 298.927  12
  -1  -3   4 5018.82 431.923   4
  -1  -3   4 4168.58 341.491  17
   1   3   5 2618.10 187.760   8
   3  -4   5 2838.10 180.454   8
  -4   1   5 2617.48 187.394   8
  -1  -3   5 2650.15 178.224  12
  -4   1   5 2344.31 238.833  17
  -3   4   5 2496.53 187.938   8
  -3   4   5 2497.60 232.338  17
  -1  -3   5 2789.80 246.293  17
   4  -1   5 2586.37 180.809   8
  -3   4   5 2556.62 185.378  12
  -1  -3   5 2876.81 185.931   8
   1   3   5 2445.87 179.808  12
  -4   1   5 2459.00 182.414  12
  -3   4   6 1334.05 117.612   8
  -4   1   6 1495.32 118.717   8
   1   3   6 1357.41 116.379   8
   3  -4   6 1685.99 112.354   8
   4  -1   6 1510.12 110.747   8
  -1  -3   6 1735.51 118.637   8
  -4   1   6 1336.31 111.642  12
  -1  -3   6 1568.96 108.441  12
  -4   1   6 1384.11 169.963  17
  -3   4   6 1391.70 113.494  12
  -3   4   7 72.2098 21.6387   8
  -4   1   7 135.271 24.5289   8
  -4   1   7 100.112 17.4754  12
   1   3   7 97.5754 20.4484   8
  -3   4   7 67.7854 15.9854  12
   4   0  -8-11.4132 15.9703  21
   4   0  -7 58.2086 19.0651   7
   4   0  -7 41.2880 16.2724  15
   4  -4  -7 70.9601 22.1608  15
   4  -4  -7 32.1293 21.2511  22
   0   4  -7 17.8854 30.7614  21
   4   0  -6 1776.86 134.277  15
   0   4  -6 1483.59 125.058   7
   4  -4  -6 1828.37 123.126  18
   4  -4  -6 1695.63 133.743  11
   4   0  -6 1716.43 146.374  10
   4   0  -6 1878.81 147.448  22
   0   4  -5 37.8491 16.8609  15
   4   0  -5 56.9895 21.1957  11
   4  -4  -4 517.578 45.7643  14
   0   4  -4 410.718 100.147   4
   0   4  -4 547.180 108.743   1
   4  -4  -4 430.686 108.034   3
   4   0  -3 5235.26 411.028   5
   0  -4  -3 4377.88 406.009   4
   4   0  -3 4940.38 427.292   4
   4  -4  -3 4871.24 425.139   4
  -4   0  -3 5954.07 359.837   5
   4  -4  -3 5136.37 421.808   3
   0   4  -3 4868.78 410.270   1
   0  -4  -3 5472.75 354.217   2
  -4   0  -3 4610.31 387.794   4
   0   4  -3 4806.78 408.423   4
  -4   4  -3 4965.84 374.906   4
   4   0  -3 4853.61 433.724   3
   0  -4  -3 4738.77 376.354   3
  -4   0  -2 1533.93 117.023   4
   0   4  -2 1978.81 147.841   4
   4  -4  -2 1901.93 115.686   2
  -4   0  -2 1781.48 85.2008   5
  -4   4  -2 1814.15 103.840   4
   4   0  -2 1891.50 170.463   3
   0   4  -2 1852.95 155.164   1
   0  -4  -2 1519.88 134.901   4
   0  -4  -2 1929.32 90.5842   2
   4   0  -1 41022.6 2533.21   5
   0  -4  -1 42079.7 2498.61   2
   4  -4  -1 39477.7 2544.94   4
   0   4  -1 37014.0 2543.31   1
   4  -4   0 3950.75 252.552   4
   0  -4   0 3752.42 265.172   1
  -4   0   0 3520.65 262.425   4
  -4   4   0 3556.90 241.050   2
   4  -4   0 3624.73 239.033   2
   4   0   0 4000.91 245.331   5
   4   0   0 3637.74 265.496   3
   0   4   1 36805.1 2386.55   2
  -4   4   1 44027.5 2433.27   4
   0  -4   1 39096.0 2421.29   4
   4  -4   1 40553.8 2405.47   1
  -4   4   2 1660.35 163.507   5
   4  -4   2 1529.58 160.128   3
   0  -4   2 1629.86 182.843   3
   4  -4   2 1970.98 145.055   4
   0  -4   2 1932.50 180.195   4
  -4   0   2 2051.11 200.119   4
   0   4   2 1747.33 149.774   5
   0  -4   3 5628.50 329.149   8
  -4   4   3 5444.63 438.118   4
   0   4   3 5181.74 332.975   8
  -4   4   3 5006.28 331.765  12
   0  -4   3 5746.95 432.017   4
   0  -4   3 4858.27 362.783  17
  -4   0   3 4530.90 328.974   8
  -4   4   3 5446.61 351.088   6
  -4   0   3 5991.74 458.546   4
  -4   0   3 5167.69 330.458  12
   0  -4   4 543.901 114.181   4
   0  -4   4 562.508 50.8001   8
   0  -4   4 504.792 81.2868  17
  -4   0   4 428.952 81.2696  17
  -4   0   4 555.638 54.0038   8
   4   0   4 517.179 50.6619   8
  -4   4   4 537.432 54.3662  12
  -4   0   4 586.958 53.5226  12
   0  -4   4 542.344 47.7039  12
   0   4   4 498.469 51.7134  12
   0   4   4 538.953 56.1663   8
   4  -4   4 536.693 47.4710   8
  -4   4   4 563.999 56.5055   8
  -4   4   5 75.8231 25.0267   8
   4  -4   5 71.9368 17.9160   8
   0   4   5 68.1164 24.5859   8
  -4   4   5 82.0704 23.8810  12
  -4   0   5 87.6655 57.9802  17
   0   4   5 63.5788 19.3687  12
  -4   0   5 76.5896 22.7777  12
  -4   0   5 81.7148 25.0855   8
   0  -4   5 82.0285 22.0293   8
  -4   4   5 44.7071 44.6957  17
   4   0   5 103.553 22.3945   8
   0  -4   5 110.198 19.8491  12
  -4   0   6 2271.54 156.576   8
   0   4   6 1972.21 154.476   8
   0   4   6 1925.56 147.374  12
  -4   0   6 2080.28 215.200  17
   4   0   6 2030.11 147.616   8
  -4   4   6 1842.09 153.807   8
  -4   4   6 2318.45 210.899  17
   0  -4   6 2374.99 144.567  12
  -4   4   6 1971.16 151.059  12
  -4   0   6 2179.09 149.924  12
  -4   4   7 76.9997 20.2718   8
  -4   0   7 77.8058 15.9843  12
  -4   4   7 55.4941 15.2806  12
   0   4   7 67.9354 19.5894   8
   5  -4  -8-29.0286 20.2920  21
   4   1  -8 8.43032 10.8443  21
   4   1  -7 17.2712 14.5525   7
   5  -4  -7 26.1964 18.1815  15
  -1   5  -7-20.6090 29.4555  21
   4   1  -7 12.1652 12.1185  15
   5  -4  -7 20.0645 20.9276  22
   5  -4  -7-5.84983 18.7901   7
   4   1  -6 804.150 75.4270  15
   4   1  -6 811.487 86.1974  10
   4   1  -6 760.174 77.5423   7
   5  -4  -6 853.971 79.8590  11
   4   1  -6 971.918 89.4902  22
   5  -4  -6 832.600 67.4776  18
   5  -4  -5 38.9474 16.6845  18
   4   1  -5 52.4263 31.4002  10
   5  -4  -5 44.5997 21.2517  20
   4   1  -5 32.3542 18.3421  11
   4   1  -5 36.4927 26.5607  22
   4   1  -4 3363.21 232.904  11
   5  -4  -4 3526.35 226.746  14
   5  -4  -4 3205.76 350.181   3
  -5   4  -3 4679.31 349.097   4
   4   1  -3 4673.82 392.666   5
   5  -4  -3 4361.35 401.775   3
  -4  -1  -3 4600.96 378.493   4
  -4  -1  -3 5000.39 318.948   2
   5  -4  -3 4053.77 398.994   4
   1  -5  -3 5605.91 340.793   2
  -1   5  -3 4562.92 380.514   4
  -1   5  -3 4767.89 392.918   1
   1  -5  -3 4142.20 391.486   4
   4   1  -3 4361.35 405.576   4
   4   1  -2-9.30391 46.2753   3
   5  -4  -2 11.9857 20.4986   2
   1  -5  -2 15.2556 11.8439   2
  -1   5  -2 20.8646 36.6941   1
  -5   4  -2 18.4980 14.4009   4
  -4  -1  -2 25.1147 21.6502   4
   1  -5  -2 14.0081 34.8415   4
  -4  -1  -2 11.7896 6.07339   2
   5  -4  -2 32.1705 33.1738   4
   4   1  -1 28769.4 1830.69   3
   5  -4  -1 30503.0 1815.29   4
   1  -5  -1 28286.1 1761.71   2
   4   1  -1 29000.7 1799.24   5
   4   1   0 17105.0 1114.39   5
  -5   4   0 17377.7 1111.48   2
   5  -4   0 18855.9 1107.66   2
  -5   4   0 18002.7 1118.93   4
   5  -4   0 18329.3 1120.52   4
  -5   4   1 31770.0 1796.64   4
   1  -5   1 26759.6 1789.46   1
  -1   5   1 28524.0 1748.31   2
   1  -5   1 27073.3 1774.49   4
   1  -5   2 18.5797 31.7478   4
  -1   5   2 12.6255 20.9313   5
   5  -4   2 4.43887 23.4156   3
   1  -5   2 8.25851 35.5679   3
  -5   4   2 6.07992 23.9052   5
  -4  -1   2 16.9357 39.3912   4
  -5   4   2-24.1533 41.2706   4
  -4  -1   3 4871.41 430.803   4
  -5   4   3 5055.38 339.455   6
   1  -5   3 5278.54 316.319   8
  -1   5   3 4871.40 321.435   8
  -4  -1   3 4844.60 317.357  12
  -1   5   3 4998.80 319.479  12
   1  -5   3 5335.49 408.375   4
   1  -5   3 4980.10 354.768  17
  -5   4   3 4959.58 426.508   4
  -5   4   3 4776.19 321.166   8
  -4  -1   3 4895.93 318.619   8
  -5   4   3 4787.19 320.789  12
   1  -5   4 3919.84 234.652   8
   4   1   4 3395.34 235.192   8
  -4  -1   4 3214.69 284.089  17
  -1   5   4 3309.50 239.733   8
  -4  -1   4 3435.91 234.442  12
  -5   4   4 3388.47 238.311  12
  -4  -1   4 3482.85 237.001   8
  -1   5   4 3260.11 236.971  12
   1  -5   4 3786.93 228.844  12
   1  -5   5 64.7695 18.2296   8
  -5   4   5 55.1722 51.9663  17
   4   1   5 59.2734 19.3315   8
  -4  -1   5 48.4113 49.2643  17
   1  -5   5 79.9617 16.2928  12
  -4  -1   5 55.3320 23.9247   8
  -4  -1   5 44.1308 19.1027  12
  -5   4   5 37.7073 21.7065   8
  -1   5   5 68.2165 20.5854  12
  -5   4   5 25.1914 19.2040  12
  -1   5   5 81.4535 27.7440   8
  -4  -1   6 996.578 81.4790  12
  -5   4   6 968.982 88.9085   8
  -1   5   6 1000.25 83.8093  12
  -5   4   6 944.399 84.7621  12
   4   1   6 1029.54 82.9838   8
  -1   5   6 915.160 88.7096   8
  -4  -1   6 1204.27 91.0093   8
  -5   4   6 1078.57 137.625  17
  -5   4   7 20.3430 12.4788  12
  -4  -1   7 17.6458 10.7570  12
  -5   4   7 27.0087 18.3173   8
  -1   5   7-3.34031 14.4136   8
   5  -3  -8 31.1783 17.4973  21
   5  -3  -7 496.987 53.0007  22
   3   2  -7 472.581 41.8399   7
  -2   5  -7 320.528 49.1648  21
   5  -3  -7 398.246 45.1964  15
   5  -3  -7 374.080 45.7286   7
   3   2  -6 864.457 76.3731  15
   5  -3  -6 776.698 77.4068  11
   3   2  -6 894.969 85.0461  22
   3   2  -6 855.568 78.2853   7
   3   2  -5 43.9338 30.4761  10
   5  -3  -5 74.0638 22.8061  20
   5  -3  -5 65.5056 17.8479  18
   3   2  -5 83.6776 24.7008  15
   3   2  -5 68.0756 28.9992  22
   3   2  -4 1734.11 126.356  11
   2  -5  -4 1949.27 169.077   2
  -3  -2  -4 1378.46 198.355   4
   3   2  -4 1703.69 143.382  10
  -2   5  -3 7368.10 539.311   4
  -5   3  -3 7369.26 516.503   4
  -3  -2  -3 6481.39 542.903   4
   3   2  -3 6856.78 568.403   4
   2  -5  -3 6411.45 558.466   4
   5  -3  -3 6927.54 576.969   4
   3   2  -3 8037.63 570.827   5
  -2   5  -3 8401.16 557.937   1
   2  -5  -3 8205.66 508.016   2
  -3  -2  -3 7571.05 481.205   2
   5  -3  -3 6867.71 572.115   3
  -5   3  -2 5553.63 170.117   4
   2  -5  -2 6741.87 178.569   2
  -3  -2  -2 5856.15 231.980   4
  -3  -2  -2 6437.43 115.353   2
  -2   5  -2 7073.01 268.761   1
   3   2  -2 5639.77 273.015   4
   2  -5  -1 35626.1 2359.19   4
   5  -3  -1 36530.1 2368.77   4
   2  -5  -1 39285.9 2325.79   2
  -3  -2   0 6575.25 438.723   3
   3   2   0 6338.04 433.274   1
  -5   3   0 5672.51 405.458   2
   5  -3   0 6863.97 402.749   2
  -5   3   0 6618.74 417.110   4
   5  -3   0 6254.58 414.969   4
   2  -5   1 33922.8 2212.73   1
  -5   3   1 31737.8 2198.66   5
  -5   3   1 37969.8 2224.59   4
   2  -5   1 38424.4 2201.07   4
  -2   5   1 35840.5 2181.91   2
  -3  -2   2 5986.47 473.480   4
   2  -5   2 6090.20 469.864   3
   2  -5   2 6403.64 447.508   4
  -2   5   2 5895.97 435.630   5
   5  -3   2 6683.40 420.633   3
  -3  -2   3 7464.74 459.173  12
   2  -5   3 7658.40 543.031   4
  -3  -2   3 7369.21 578.281   4
  -5   3   3 7211.30 463.313  12
  -5   3   3 7374.61 483.849   6
   2  -5   3 8336.12 570.617   3
  -3  -2   3 7359.38 461.196   8
  -2   5   3 7222.73 462.862  12
  -5   3   3 7180.71 463.701   8
  -5   3   3 7741.45 588.503   4
  -2   5   3 7017.63 463.553   8
   2  -5   4 1955.04 125.946   8
  -3  -2   4 1535.31 167.391  17
   3   2   4 1679.29 128.834   8
  -2   5   4 1672.84 129.963  12
  -2   5   4 1785.70 134.105   8
  -2   5   4 1411.50 152.509  17
  -3  -2   4 1711.25 128.359   8
  -3  -2   4 1843.14 126.991  12
   2  -5   4 1832.66 120.122  12
  -5   3   4 1717.23 130.423  12
  -2   5   5 59.1590 21.9860  12
  -3  -2   5 78.5837 54.5716  17
  -3  -2   5 76.8200 20.8242  12
  -2   5   5 70.8869 25.8679   8
   2  -5   5 58.0335 18.4117   8
   2  -5   5 96.0393 16.2466  12
   3   2   5 84.6564 23.4216   8
  -5   3   5 56.6844 23.9407   8
  -2   5   5 42.6528 39.6059  17
  -5   3   5 55.8447 21.6006  12
  -5   3   5 48.0313 44.7234  17
  -3  -2   5 94.3950 24.9785   8
  -3  -2   6 1211.19 91.7887   8
  -5   3   6 958.893 89.8941   8
  -5   3   6 1155.23 144.340  17
  -5   3   6 993.415 87.0548  12
  -3  -2   6 1138.54 83.8073  12
  -2   5   6 1062.81 93.0211   8
   3   2   6 978.888 85.8498   8
  -2   5   6 937.803 85.0243  12
  -5   3   7 564.558 49.6238  12
  -5   3   7 581.139 54.5988   8
  -2   5   7 492.344 52.6425   8
  -3  -2   7 647.641 48.1855  12
   5  -2  -8 42.7996 17.6184  21
   3  -5  -7 103.734 27.9278  22
   5  -2  -7 86.9966 21.6092  15
   5  -2  -7 72.8651 22.4204   7
   5  -2  -7 76.6965 23.5084  22
   5  -2  -6 524.803 69.6049  22
   5  -2  -6 574.838 57.7483  11
   3  -5  -6 499.089 49.5258  18
   2   3  -6 500.923 55.2430   7
   2   3  -6 517.448 52.7039  15
   5  -2  -6 567.991 74.3519  10
   2   3  -5 456.552 61.9506  10
   5  -2  -5 532.186 48.1121  18
   2   3  -5 468.285 60.3970  22
   5  -2  -5 554.279 59.9303  11
   2   3  -5 535.964 55.1176  15
  -3   5  -4 1998.30 226.428   5
   3  -5  -4 2380.27 196.283   2
   2   3  -4 1777.84 152.413  10
   2   3  -4 2002.06 152.168  22
   5  -2  -4 1886.56 134.716  18
   5  -2  -4 2071.34 146.495  20
  -2  -3  -3 1373.04 167.220   4
   3  -5  -3 1083.16 163.616   4
   2   3  -3 1298.53 166.709   5
  -2  -3  -3 1248.43 119.083   3
   2   3  -3 1420.56 176.371   4
   5  -2  -3 1368.89 183.243   4
  -5   2  -3 1491.25 148.590   4
  -5   2  -3 1488.37 137.311   5
   5  -2  -3 1418.16 185.910   3
   5  -2  -3 1562.06 169.146   5
   2   3  -3 1180.51 167.960   1
  -3   5  -3 1374.22 148.022   4
   3  -5  -3 1540.95 137.488   2
  -2  -3  -3 1622.75 118.095   2
   2   3  -2 1531.61 167.858   4
  -2  -3  -2 1305.00 147.728   4
  -5   2  -2 1385.13 130.968   4
  -2  -3  -2 1744.26 112.032   2
   5  -2  -2 1454.81 175.792   3
   3  -5  -2 1587.67 130.941   2
  -2  -3  -1 76875.8 4742.21   1
   5  -2  -1 74893.0 4777.13   4
   5  -2  -1 84620.8 4763.12   5
  -5   2  -1 75285.4 4722.01   2
   3  -5  -1 84387.1 4737.94   2
   3  -5  -1 73369.2 4770.25   4
   2   3   0 4314.47 289.722   1
  -5   2   0 4182.81 270.346   5
   5  -2   0 3911.50 258.252   2
  -5   2   0 3828.27 275.942   4
   5  -2   0 4029.43 276.829   4
  -2  -3   1 70730.0 4482.23   4
   3  -5   1 68159.9 4469.29   1
  -5   2   1 77057.4 4490.54   4
  -5   2   1 71649.8 4469.81   5
   3  -5   1 75517.0 4451.15   4
   3  -5   2 1550.05 139.735   4
  -2  -3   2 1605.06 171.453   4
   3  -5   2 1340.60 157.570   3
  -2  -3   2 1733.71 186.867   3
   3  -5   3 1506.30 171.306   3
  -2  -3   3 1584.70 102.576   8
  -2  -3   3 1339.64 98.5554  12
  -5   2   3 1479.42 123.583   6
  -3   5   3 1377.59 104.356   8
  -5   2   3 1225.31 101.617   8
  -2  -3   3 1606.12 189.402   4
  -3   5   3 1446.11 104.564  12
  -5   2   3 1387.52 188.054   4
  -5   2   3 1388.95 103.304  12
   3  -5   3 1498.73 152.754   4
   2   3   3 1357.81 103.322   8
   2   3   4 1909.04 148.379   8
  -5   2   4 1869.27 147.025   8
  -2  -3   4 2088.81 142.654  12
   2   3   4 2081.07 144.219  12
  -2  -3   4 1896.64 188.462  17
  -3   5   4 1911.65 147.639  12
   3  -5   4 2213.24 142.334   8
  -5   2   4 2124.74 148.730  12
  -3   5   4 1932.76 149.756   8
  -2  -3   4 2244.50 147.615   8
  -3   5   5 544.059 91.3852  17
  -2  -3   5 581.737 57.5830   8
  -2  -3   5 556.794 53.2335  12
  -5   2   5 571.081 59.0423  12
  -3   5   5 579.061 60.4314  12
  -3   5   5 541.613 61.3285   8
   3  -5   5 690.828 56.1153   8
  -2  -3   5 584.897 101.497  17
  -5   2   5 635.777 63.8361   8
   2   3   5 539.128 53.0698  12
   2   3   5 558.394 59.7053   8
  -5   2   5 519.408 102.483  17
  -3   5   6 557.630 65.4761   8
  -3   5   6 655.882 63.8519  12
   2   3   6 674.446 65.4978   8
  -5   2   6 722.260 69.5071   8
  -2  -3   6 712.926 59.2500  12
  -5   2   6 697.921 64.7313  12
  -5   2   6 708.905 116.543  17
  -2  -3   6 749.635 67.9862   8
  -3   5   7 86.8553 17.0695  12
  -5   2   7 72.3008 16.4269  12
  -3   5   7 95.5062 22.6059   8
   2   3   7 108.972 19.5109   8
  -5   2   7 114.202 23.6694   8
   5  -1  -8 46.8241 16.6029  21
   4  -5  -7 1287.14 107.606  22
   5  -1  -7 1450.53 98.2672  15
   5  -1  -7 1242.50 98.5137   7
   1   4  -7 1042.63 105.340  21
   4  -5  -7 1269.54 100.717  15
   1   4  -6 881.048 74.1750   7
   5  -1  -6 828.309 91.8493  10
   5  -1  -6 870.556 76.0622  11
   4  -5  -6 739.354 67.2173  18
   5  -1  -6 851.263 78.9192  15
   5  -1  -6 842.550 89.9531  22
   5  -1  -5 3166.41 215.935  11
   1   4  -5 2943.09 208.416  15
   5  -1  -4 254.641 35.9502  20
  -4   5  -4 195.898 65.3694   5
   1   4  -4 353.463 96.1855   1
   1   4  -4 282.781 85.1590   4
   1   4  -4 249.552 40.1822  10
   1   4  -4 232.903 37.0793  22
   5  -1  -4 278.708 29.3432  18
  -1  -4  -3 3252.50 268.385   3
  -4   5  -3 3432.92 278.409   4
   5  -1  -3 3478.85 333.742   4
  -1  -4  -3 3953.75 252.804   2
   1   4  -3 3741.46 324.122   4
  -5   1  -3 3018.89 281.168   4
   5  -1  -3 3933.58 319.008   5
   4  -5  -3 3280.34 324.966   4
   5  -1  -3 3501.17 341.764   3
   1   4  -3 3606.14 327.060   1
   4  -5  -3 3896.36 281.101   2
  -1  -4  -3 2883.77 302.288   4
  -5   1  -3 3712.96 259.922   5
  -1  -4  -2 2363.16 80.6041   2
   1   4  -2 2341.03 167.036   4
  -5   1  -2 2140.29 122.085   4
   4  -5  -2 2452.24 119.957   2
  -1  -4  -2 2089.01 149.173   4
  -5   1  -2 2183.66 88.0624   5
   5  -1  -2 2271.28 185.005   3
   1   4  -2 2148.50 172.540   1
   4  -5  -1 17041.8 1141.30   4
   4  -5  -1 17347.1 1107.08   2
  -5   1  -1 17941.3 1088.79   2
   5  -1  -1 17509.9 1160.70   3
   5  -1  -1 17534.3 1149.20   4
   5  -1  -1 18883.5 1131.39   5
  -1  -4   0 46079.7 2928.22   1
   4  -5   0 48372.4 2910.62   4
  -5   1   0 47069.3 2920.79   4
   5  -1   0 47041.8 2895.37   2
  -5   1   0 48147.6 2907.00   5
   1   4   1 16227.3 1062.62   2
   5  -1   1 17813.8 1060.36   3
  -1  -4   1 17023.8 1107.33   4
   4  -5   1 16808.2 1064.24   4
  -5   1   1 17887.4 1119.70   4
   4  -5   1 16773.4 1091.89   1
  -4   5   1 20802.9 1115.44   4
   1   4   2 1924.71 173.147   5
  -1  -4   2 2391.80 217.785   4
  -1  -4   2 2618.19 238.722   3
   4  -5   2 2461.30 177.438   4
  -4   5   2 2247.73 197.617   5
  -5   1   3 4114.10 363.685   4
  -1  -4   3 3652.22 234.894  12
  -4   5   3 3792.80 341.628   4
  -5   1   3 3592.55 239.509  12
  -1  -4   3 4036.65 238.676   8
   4  -5   3 3711.88 311.683   3
  -1  -4   3 3539.91 332.187   4
  -4   5   3 3499.48 255.884   6
   1   4   3 3517.68 240.844   8
  -4   5   3 3380.49 240.465  12
   4  -5   3 3818.52 285.786   4
   1   4   4 186.347 33.2419   8
  -1  -4   4 397.352 103.066   4
  -5   1   4 248.947 33.9836  12
  -4   5   4 300.911 38.6725  12
  -5   1   4 298.539 37.5715   8
  -1  -4   4 234.652 29.6046  12
   1   4   4 223.282 32.1544  12
   4  -5   4 288.157 30.4346   8
  -1  -4   4 288.889 33.7776   8
  -1  -4   4 269.356 65.5750  17
  -4   5   4 270.493 37.6255   8
  -4   5   5 2972.60 223.718   8
   1   4   5 3028.14 216.366  12
  -4   5   5 2717.49 264.973  17
  -1  -4   5 3627.26 222.474   8
  -4   5   5 3038.37 221.360  12
  -1  -4   5 3445.20 213.383  12
   1   4   5 3112.41 223.853   8
  -5   1   5 3218.65 223.649   8
  -5   1   5 3098.58 218.694  12
  -5   1   5 2907.79 280.419  17
   5  -1   5 2830.76 212.559   8
   4  -5   5 3641.43 214.780   8
  -5   1   6 728.043 125.786  17
  -5   1   6 915.802 84.0632   8
  -5   1   6 988.166 81.0040  12
  -4   5   6 923.541 122.645  17
  -1  -4   6 1124.45 76.1629  12
  -4   5   6 860.246 84.9770   8
   1   4   6 844.593 81.8084   8
  -4   5   6 895.163 81.2288  12
  -5   1   7 1722.12 110.501  12
  -4   5   7 1615.92 116.817   8
   1   4   7 1507.94 112.536   8
  -4   5   7 1425.16 109.606  12
   5   0  -8 19.1273 13.8707  21
   5   0  -7 618.530 54.8225   7
   0   5  -7 482.441 60.8399  21
   5   0  -7 615.531 52.2525  15
   5  -5  -7 594.491 63.6988  22
   5  -5  -7 561.938 57.0056  15
   5  -5  -6 469.471 47.0551  18
   5  -5  -6 490.013 57.9621  11
   5   0  -6 487.896 65.5268  22
   5   0  -6 512.987 56.5273  15
   5   0  -6 544.508 69.4676  10
   5   0  -6 501.069 57.2278   7
   5   0  -5 904.955 96.6776  22
   5   0  -5 903.788 80.3034  11
   5   0  -5 812.275 96.1190  10
   0   5  -5 840.935 74.7488   7
   5  -5  -4 1962.47 136.542  14
   5   0  -4 1917.95 143.170  20
   5  -5  -4 1889.10 245.547   3
   5   0  -4 2001.35 145.065  11
   0   5  -4 1905.86 228.468   1
  -5   5  -3 451.959 64.7995   4
   5   0  -3 527.301 106.420   4
  -5   0  -3 376.983 75.9369   4
   0   5  -3 407.343 87.8805   1
   0  -5  -3 457.967 54.1968   2
   5   0  -3 572.065 100.248   5
   5   0  -3 409.614 43.5915  11
   0  -5  -3 313.559 83.1729   4
   5   0  -3 439.193 103.921   3
   0   5  -3 437.508 88.1395   4
   5  -5  -3 406.872 69.8805   2
  -5   0  -2 3250.07 276.057   4
   0  -5  -2 4227.19 252.854   2
   5   0  -2 3881.31 305.252   5
   5  -5  -2 3214.15 310.057   4
   5   0  -2 3604.84 330.093   3
   0  -5  -2 3111.90 294.442   4
   5  -5  -2 3856.41 274.876   2
   0   5  -2 4126.44 324.548   1
   5   0  -1 37343.6 2246.88   4
   5   0  -1 34512.0 2256.25   3
   5   0  -1 35774.0 2221.17   5
   5  -5  -1 35162.0 2235.31   4
  -5   0   0 254034. 15540.4   4
   0  -5   0 242917. 15542.5   1
   5   0   0 256733. 15544.6   3
   5  -5   0 253770. 15523.0   4
  -5   5   0 246747. 15509.8   2
   5   0   0 271611. 15514.3   5
   0   5   1 33082.2 2135.69   2
  -5   0   1 37216.6 2197.21   4
   0  -5   1 34847.1 2177.52   4
  -5   5   1 39036.8 2185.81   4
  -5   5   2 3816.88 300.900   5
   0   5   2 3728.15 277.803   5
  -5   5   2 4009.48 326.861   4
   0  -5   2 3842.41 313.696   4
   0  -5   2 3855.53 332.271   3
  -5   0   3 390.120 40.6860  12
   0  -5   3 512.753 41.4721   8
   0   5   3 408.013 43.6147   8
   0  -5   3 443.680 37.3579  12
  -5   0   3 386.990 97.0126   4
  -5   5   3 442.716 56.7911   6
   0   5   3 414.824 41.8197  12
  -5   5   3 411.746 43.1030  12
  -5   5   3 374.217 42.6203   8
  -5   5   3 403.531 94.2611   4
   0  -5   3 475.906 93.6656   4
   0  -5   4 2183.04 143.723   8
  -5   0   4 1645.28 182.695  17
   5   0   4 1968.73 141.831   8
   0   5   4 1976.80 149.140   8
   0  -5   4 1926.82 187.996  17
  -5   0   4 2017.77 144.605  12
  -5   5   4 1977.12 147.840  12
   0  -5   4 2097.18 138.047  12
  -5   0   4 1911.09 145.307   8
   0   5   4 2063.20 146.249  12
   0   5   5 920.330 83.9725  12
   0   5   5 1036.84 91.0570   8
  -5   5   5 887.691 127.121  17
   5   0   5 951.156 80.7425   8
  -5   5   5 945.510 86.4800  12
   0  -5   5 1093.85 84.4945   8
   0  -5   5 1111.75 78.1412  12
  -5   5   5 900.392 87.9606   8
  -5   0   5 1091.06 89.8323   8
  -5   0   5 772.717 127.381  17
  -5   0   5 951.998 83.3978  12
  -5   0   6 614.830 108.209  17
  -5   5   6 522.162 93.5531  17
  -5   5   6 550.388 62.0807   8
   0   5   6 504.453 53.0006  12
  -5   0   6 641.985 61.6060   8
   0  -5   6 652.694 50.6903  12
  -5   5   6 486.048 56.7273  12
  -5   0   6 550.345 54.7961  12
   0   5   6 574.263 61.0788   8
  -5   5   7 713.511 63.8147   8
  -5   5   7 652.447 57.9494  12
   0   5   7 692.792 61.3094   8
  -5   0   7 798.883 57.9729  12
   6  -5  -8-10.9674 17.0858  21
   6  -5  -7 197.361 30.5613  15
  -1   6  -7 97.6197 28.5887  21
   5   1  -7 49.3317 36.4634  21
   6  -5  -7 140.578 29.3459   7
   5   1  -7 178.843 25.0406   7
   6  -5  -7 122.233 31.9300  10
   5   1  -7 207.320 23.8159  15
   6  -5  -7 155.907 33.6299  22
   6  -5  -6 2360.61 167.114  11
   6  -5  -6 2219.77 151.843  18
   5   1  -6 2151.98 159.651  15
   5   1  -6 2057.69 171.721  10
   5   1  -6 2079.19 161.232   7
   5   1  -6 2291.97 174.812  22
   5   1  -5 1245.23 115.359  22
   6  -5  -5 1110.60 100.721  20
   6  -5  -5 1253.73 93.2908  18
   5   1  -5 1139.04 99.5864  15
   5   1  -5 1047.96 113.827  10
   5   1  -5 1206.76 98.2269  11
   5   1  -4 3669.61 258.160  11
   6  -5  -4 4061.81 253.379  14
   5   1  -4 3740.20 257.297  20
   1  -6  -3 3656.12 232.793   2
   6  -5  -3 3412.57 263.483   2
  -5  -1  -3 2958.71 200.465   2
   5   1  -3 3098.78 312.917   4
  -5  -1  -3 2692.06 266.726   4
   5   1  -3 3153.79 211.045  20
   6  -5  -3 3232.25 206.134  14
  -6   5  -3 3135.33 233.998   4
   1  -6  -3 2792.17 293.995   4
  -1   6  -3 3426.74 298.804   1
   5   1  -3 3058.72 209.866  11
   6  -5  -2 12252.2 881.188   4
  -5  -1  -2 12108.1 839.781   4
  -1   6  -2 13400.5 878.112   1
   6  -5  -2 13336.3 832.685   2
   1  -6  -2 13940.4 805.959   2
   1  -6  -2 9981.81 851.854   4
   5   1  -2 12600.8 864.338   5
   5   1  -1 23476.5 1544.42   5
   6  -5  -1 23733.1 1521.98   2
   5   1  -1 23806.4 1582.11   3
  -6   5  -1 25441.2 1508.78   2
   6  -5  -1 24764.9 1561.82   4
   6  -5   0 2.91797 10.7363   2
   1  -6   0 22.4461 30.5705   1
  -6   5   0 9.25147 18.8582   4
   5   1   0-4.15922 16.1494   5
  -6   5   0 16.0571 18.1693   2
   6  -5   0 5.27912 17.6749   4
  -5  -1   0 18.3502 30.1809   4
  -5  -1   1 23528.9 1488.23   4
  -1   6   1 23456.3 1430.60   2
  -6   5   1 24971.8 1481.50   4
   1  -6   1 21431.7 1481.35   1
   1  -6   1 22037.6 1462.72   4
  -6   5   2 13578.0 868.542   4
  -5  -1   2 11708.4 861.084   4
  -6   5   2 12340.9 833.780   5
   1  -6   2 12073.4 866.201   3
  -1   6   2 12111.0 808.479   5
   1  -6   2 12904.7 841.018   4
  -5  -1   3 3099.42 329.718   4
  -6   5   3 3149.54 227.441   8
  -6   5   3 3375.73 246.703   6
   1  -6   3 3626.09 315.401   4
  -5  -1   3 3302.65 224.419  12
  -1   6   3 3227.09 226.309  12
   1  -6   3 3745.35 219.843  12
   1  -6   3 3700.95 223.385   8
   1  -6   3 3323.36 329.388   3
  -1   6   3 3152.51 227.304   8
  -5  -1   4 3391.02 313.617  17
  -1   6   4 3635.74 268.521  12
   1  -6   4 4717.98 267.649   8
  -1   6   4 3554.24 270.567   8
   1  -6   4 4450.30 260.387  12
  -5  -1   4 4175.49 269.782   8
  -6   5   4 3687.87 269.746  12
  -5  -1   4 4224.41 267.936  12
   5   1   4 3734.66 265.610   8
  -5  -1   5 1329.07 101.225  12
  -6   5   5 1218.98 154.095  17
   1  -6   5 1449.14 94.1017  12
  -5  -1   5 1090.56 149.719  17
  -5  -1   5 1354.82 106.990   8
  -1   6   5 1107.56 100.760  12
  -6   5   5 1126.85 102.648  12
  -1   6   5 1243.90 108.190   8
   5   1   5 1211.84 99.1042   8
  -5  -1   6 2940.15 184.183   8
  -5  -1   6 2866.86 252.892  17
  -5  -1   6 2763.40 176.487  12
  -6   5   6 2215.89 177.528  12
  -6   5   6 2729.26 243.408  17
  -6   5   6 2460.05 181.805   8
  -1   6   6 2412.66 183.343   8
  -1   6   6 2259.91 174.927  12
  -6   5   7 229.156 31.0886   8
  -1   6   7 168.536 27.7214   8
  -5  -1   7 257.208 25.8417  12
  -6   5   7 149.660 24.4299  12
   6  -4  -8 147.283 23.7795  21
   4   2  -7 337.441 33.0987   7
   6  -4  -7 256.983 41.0224  10
   6  -4  -7 312.396 39.6778   7
  -2   6  -7 221.233 37.5867  21
   6  -4  -7 325.527 44.4609  22
   6  -4  -7 353.662 39.8130  15
   4   2  -7 166.382 47.4671  21
   4   2  -6 563.567 56.9020  15
   6  -4  -6 494.727 58.9685  11
   4   2  -6 532.853 64.2871  22
   4   2  -6 501.816 61.7432  10
   4   2  -6 661.298 61.9855   7
   4   2  -5 135.104 38.2157  10
   6  -4  -5 84.4396 19.7801  18
   4   2  -5 99.7105 33.6185  22
   6  -4  -5 70.0652 23.7365  20
   4   2  -5 110.474 26.8389  15
   4   2  -5 105.185 28.1465   7
   6  -4  -4 1118.16 80.8724  14
   4   2  -4 925.800 94.5187  22
   4   2  -4 1019.62 84.0077  11
   4   2  -4 942.001 97.8658  10
   6  -4  -3 1416.06 99.4764  14
  -4  -2  -3 1417.48 100.555   2
   4   2  -3 1354.86 171.917   5
  -4  -2  -3 1377.01 163.180   4
   6  -4  -3 1444.40 189.358   3
   2  -6  -3 1177.48 171.103   4
  -6   4  -3 1208.05 123.987   4
   2  -6  -3 1505.23 126.560   2
   4   2  -3 1375.40 184.559   4
  -6   4  -2 313.561 36.3514   4
  -4  -2  -2 334.317 58.7646   4
   2  -6  -2 330.534 43.5633   2
   4   2  -2 279.795 66.6280   5
   6  -4  -2 317.354 80.7602   4
   4   2  -2 391.897 84.3389   4
  -4  -2  -1 6929.13 479.822   3
  -6   4  -1 7753.28 471.032   2
   6  -4  -1 7524.50 490.521   2
   2  -6  -1 7370.61 514.709   4
   6  -4  -1 8085.32 527.592   4
  -6   4   0 21130.0 1312.85   4
  -6   4   0 19447.3 1303.17   2
  -4  -2   0 21015.2 1337.50   3
   4   2   0 21955.1 1337.48   1
   6  -4   0 21780.1 1313.86   4
   6  -4   0 21560.1 1296.66   2
   2  -6   1 6799.70 499.974   1
   2  -6   1 7194.62 482.337   4
  -4  -2   1 7782.00 524.815   3
  -6   4   1 6884.28 484.299   5
  -6   4   1 7516.42 504.092   4
  -2   6   1 7024.46 460.229   2
  -6   4   2 186.586 55.0931   5
   2  -6   2 383.120 67.8267   4
   2  -6   2 308.189 79.7615   3
   6  -4   2 347.195 52.0248   3
  -4  -2   2 383.531 84.3871   4
  -6   4   2 340.093 78.2152   4
  -4  -2   3 1282.53 184.612   4
   2  -6   3 1347.70 175.632   3
  -4  -2   3 1392.59 100.084   8
  -4  -2   3 1318.67 98.0819  12
   2  -6   3 1559.05 97.9407   8
  -2   6   3 1354.86 102.034  12
  -6   4   3 1329.17 102.873   8
  -2   6   3 1245.54 102.306   8
   2  -6   3 1347.85 160.590   4
  -6   4   3 1272.93 118.707   6
  -6   4   4 984.845 87.7944  12
   4   2   4 1052.38 87.0988   8
  -4  -2   4 958.686 125.744  17
  -4  -2   4 1022.72 84.4148  12
  -2   6   4 957.094 86.8451  12
   2  -6   4 1348.02 86.0083   8
  -2   6   4 878.292 88.0668   8
   2  -6   4 1157.83 78.3938  12
  -4  -2   4 1112.02 87.7696   8
   2  -6   5 158.647 20.6044  12
   4   2   5 88.5301 23.7162   8
  -4  -2   5 151.566 29.5152   8
  -4  -2   5 123.469 25.0636  12
  -2   6   5 111.394 26.8203  12
  -4  -2   5 8.16379 49.1935  17
  -6   4   5 41.2893 56.6804  17
  -2   6   5 117.152 30.9375   8
  -6   4   5 95.0619 29.0509   8
  -6   4   5 116.717 28.7340  12
  -6   4   6 663.085 67.2073   8
  -6   4   6 623.958 62.3736  12
  -4  -2   6 660.270 58.1180  12
  -2   6   6 618.134 67.0951   8
  -6   4   6 643.777 111.767  17
  -4  -2   6 681.952 65.3736   8
  -2   6   6 591.163 60.4775  12
   4   2   6 645.034 60.6692   8
  -2   6   7 372.936 43.8438   8
  -4  -2   7 473.936 39.5360  12
  -6   4   7 451.475 45.9179   8
  -6   4   7 424.629 40.9788  12
   6  -3  -8 5.64487 14.1793  21
   6  -3  -7 86.7095 22.3637  15
   6  -3  -7 40.3134 22.4522  22
  -3   6  -7 29.7339 22.3701  21
   3   3  -7 18.5813 29.8465  21
   6  -3  -7 67.6018 22.3347   7
   3  -6  -7 35.0248 23.0448  22
   6  -3  -6 564.925 75.6775  10
   6  -3  -6 428.493 66.7355  22
   6  -3  -6 495.275 57.0341  11
   3   3  -6 632.442 55.7940  15
   3   3  -6 471.062 54.3196   7
   3  -6  -5 507.457 49.9061  14
   3   3  -5 481.549 53.7481  15
   3   3  -5 472.057 55.9226   7
   3   3  -5 638.984 68.6865  22
   6  -3  -5 504.837 57.9231  20
   6  -3  -5 516.795 60.2640  11
   6  -3  -5 564.010 50.4356  18
   3   3  -5 540.439 66.4715  10
   3   3  -4 2288.61 172.301  22
   6  -3  -4 2404.92 165.804  20
   6  -3  -4 2388.89 154.993  18
   3   3  -4 1986.80 172.000  10
   3   3  -4 2083.53 158.012  15
  -3  -3  -3 5172.23 295.043   2
  -6   3  -3 4215.68 328.245   4
  -6   3  -3 4049.44 326.282   5
   3   3  -3 5118.84 407.359   4
   3  -6  -3 3971.90 382.417   4
   3   3  -3 4181.37 302.018  10
   3   3  -3 4571.79 401.911   1
   6  -3  -3 4177.33 397.877   3
  -3  -3  -3 3859.17 361.364   4
   3   3  -3 4192.74 287.950  15
   3  -6  -3 5034.14 328.473   2
   3   3  -3 4576.15 387.268   5
   3   3  -3 4558.12 300.300  22
   3   3  -2 10371.2 681.824   4
   6  -3  -2 8735.52 675.439   4
   3  -6  -2 10532.2 616.499   2
  -3  -3  -2 9042.56 646.384   4
  -3  -3  -2 9329.06 595.295   1
  -6   3  -2 9075.06 608.673   4
  -6   3  -1 18211.0 1134.45   4
   3  -6  -1 18696.0 1141.61   2
  -6   3  -1 18919.7 1132.41   2
   3  -6  -1 17612.0 1179.70   4
   6  -3  -1 16936.2 1185.57   4
   6  -3   0 46594.7 2782.73   2
   3   3   0 45693.1 2821.26   1
  -6   3   0 44210.8 2803.03   4
  -3  -3   0 43401.7 2829.73   3
   6  -3   0 45693.4 2803.38   4
   3  -6   1 16070.7 1093.80   1
  -6   3   1 17006.9 1087.94   5
  -3   6   1 16886.6 1063.82   2
  -6   3   1 17722.6 1109.71   4
  -3  -3   1 16989.7 1121.07   3
  -3  -3   1 17200.8 1106.40   4
   3  -6   1 17260.8 1074.10   4
  -3   6   2 9151.24 628.596   5
  -6   3   2 9872.58 681.798   4
  -3  -3   2 10284.8 676.410   4
   3  -6   2 8359.86 618.673   4
   6  -3   2 9436.85 587.622   3
  -3  -3   3 4906.63 301.293  12
   3  -6   3 4775.50 369.242   4
  -3  -3   3 4980.32 303.311   8
  -3   6   3 4718.47 306.375  12
  -3  -3   3 3736.63 333.173  17
   3   3   3 4637.67 304.674   8
  -6   3   3 4241.74 409.377   4
  -6   3   3 4663.20 305.898   8
  -3  -3   3 5281.67 429.982   4
  -6   3   3 4533.66 326.163   6
   3  -6   3 4486.72 393.955   3
  -3  -3   4 2762.43 176.447   8
  -3  -3   4 1811.93 207.079  17
   3   3   4 2470.40 177.175   8
   3  -6   4 2933.07 171.684   8
  -3   6   4 2405.09 177.074  12
  -3   6   4 2298.73 178.290   8
  -3  -3   4 2481.19 171.015  12
  -6   3   4 2327.97 175.243  12
   3   3   5 518.273 57.9637   8
  -3  -3   5 558.154 102.562  17
  -3  -3   5 593.142 59.1633   8
  -3   6   5 527.194 86.8560  17
  -3  -3   5 620.236 55.0079  12
  -3   6   5 526.447 59.1351  12
  -6   3   5 561.629 62.0633   8
  -3   6   5 574.169 63.5859   8
  -6   3   5 493.477 102.910  17
  -6   3   5 599.761 60.5594  12
  -6   3   6 500.460 56.1551  12
  -3   6   6 584.418 59.5361  12
  -6   3   6 591.041 62.1708   8
  -6   3   6 609.575 107.725  17
   3   3   6 547.294 57.7783   8
  -3   6   6 606.549 64.4679   8
  -3  -3   6 672.619 55.3235  12
  -6   3   7 91.7801 18.1937  12
  -3   6   7 82.7371 20.6981   8
  -3   6   7 71.7990 16.3834  12
  -6   3   7 81.6031 21.7496   8
   6  -2  -8-5.24069 13.7322  21
   2   4  -7 868.543 93.8220  21
   6  -2  -7 1095.38 86.1812  15
   6  -2  -7 1114.03 87.9331   7
   6  -2  -7 1211.45 94.7056  22
   4  -6  -7 1199.60 98.8815  22
   6  -2  -6 876.449 84.1240  15
   4  -6  -6 948.485 76.0833  18
   2   4  -6 969.904 79.5364   7
   6  -2  -6 818.965 97.6578  10
   6  -2  -6 851.566 81.2439  11
   6  -2  -6 994.066 99.6600  22
   6  -2  -5 1603.97 110.243  18
   2   4  -5 1524.51 126.124  22
   2   4  -5 1379.26 116.599   7
   2   4  -5 1355.63 123.903  10
   4  -6  -5 1646.98 113.318  14
   6  -2  -5 1571.78 123.398  11
   6  -2  -5 1505.49 120.611  20
   2   4  -5 1488.95 115.939  15
   2   4  -4 516.483 57.3952  22
   6  -2  -4 490.495 53.5418  20
   2   4  -4 444.774 57.3327  10
   2   4  -4 400.819 45.5478  15
   6  -2  -4 517.239 44.7697  18
   4  -6  -3 6104.44 621.479   4
  -2  -4  -3 8066.36 562.291   3
   2   4  -3 8018.46 551.480  10
  -2  -4  -3 7577.28 626.861   4
   6  -2  -3 8543.32 536.406  18
   6  -2  -3 9179.53 548.106  20
   6  -2  -3 8592.06 674.251   3
  -2  -4  -3 9811.82 551.332   2
   2   4  -3 9370.80 659.501   4
   4  -6  -3 9742.96 588.559   2
  -6   2  -3 8101.05 590.702   4
   2   4  -3 8518.10 658.318   1
   6  -2  -3 7368.24 648.063   4
  -6   2  -3 9269.16 572.896   5
   2   4  -3 8117.66 547.977  22
   6  -2  -3 9803.57 643.137   5
   4  -6  -2 12425.1 736.077   2
  -2  -4  -2 12015.9 705.306   2
   6  -2  -2 10916.4 804.390   3
   4  -6  -2 10453.2 784.549   4
  -2  -4  -2 10364.9 764.741   4
   6  -2  -2 10980.7 796.725   4
  -6   2  -2 10188.1 731.643   4
   6  -2  -2 11188.8 766.997   5
   2   4  -2 10661.4 798.063   1
  -2  -4  -1 85418.0 5387.54   1
   4  -6  -1 90249.1 5371.85   2
   6  -2  -1 86320.8 5419.59   4
  -6   2  -1 88593.4 5358.04   2
   4  -6  -1 84951.7 5412.11   4
   4  -6   0 113473. 6987.42   4
   6  -2   0 113364. 6968.43   2
  -6   2   0 112810. 6996.12   4
   2   4   0 125950. 7009.53   1
  -6   2   0 112176. 6982.82   5
   4  -6   1 82059.5 5009.42   1
   4  -6   1 81415.4 4980.84   4
  -6   2   1 79447.4 5009.12   5
  -6   2   1 90070.6 5035.84   4
  -2  -4   1 79808.3 5024.15   4
   2   4   1 82561.6 4965.54   2
  -4   6   1 77642.5 4983.90   2
   4  -6   2 11762.8 747.387   4
  -2  -4   2 12110.2 826.001   3
  -6   2   2 10691.8 802.806   4
  -2  -4   2 11962.4 804.107   4
  -4   6   2 11103.0 767.036   5
  -2  -4   3 8969.90 560.012  12
  -4   6   3 8243.16 564.966  12
   4  -6   3 8494.40 652.388   3
  -2  -4   3 8913.37 681.351   4
   4  -6   3 9067.17 616.039   4
   2   4   3 8845.17 565.664   8
  -6   2   3 8911.05 565.665   8
  -2  -4   3 7801.70 597.892  17
  -6   2   3 8996.18 588.215   6
  -6   2   3 9784.53 707.151   4
  -2  -4   3 10262.1 563.964   8
   2   4   4 509.277 54.3031   8
  -2  -4   4 567.915 52.6970   8
  -6   2   4 529.810 53.5072  12
  -4   6   4 557.396 57.2568   8
  -2  -4   4 485.506 85.5528  17
   2   4   4 476.481 49.3374  12
  -4   6   4 541.319 56.3021  12
  -2  -4   4 515.329 48.0837  12
   4  -6   4 527.448 46.5234   8
  -6   2   5 1482.72 122.955   8
  -4   6   5 1446.10 162.898  17
  -2  -4   5 1965.93 125.589   8
   2   4   5 1552.89 116.960  12
  -6   2   5 1667.68 123.094  12
   2   4   5 1397.78 124.116   8
  -4   6   5 1493.44 125.399   8
  -6   2   5 1327.64 173.307  17
  -4   6   5 1421.11 122.083  12
  -2  -4   5 1710.42 116.017  12
  -2  -4   5 1315.42 168.140  17
  -2  -4   6 1191.89 83.3943  12
  -4   6   6 1061.78 127.108  17
  -4   6   6 964.355 88.3008  12
   2   4   6 995.153 90.0425   8
  -4   6   6 941.228 92.9616   8
  -6   2   6 1107.26 88.8125  12
  -6   2   6 1082.26 92.1515   8
  -6   2   6 1200.27 151.071  17
  -6   2   7 1436.60 100.471  12
   2   4   7 1395.81 101.946   8
  -4   6   7 1257.67 99.7499  12
  -4   6   7 1346.00 105.960   8
  -6   2   7 1709.76 109.253   8
   6  -1  -8 296.321 29.5936  21
   5  -6  -7 287.751 43.5672  22
   1   5  -7 190.072 41.1604  21
   6  -1  -7 308.122 33.8032  15
   5  -6  -7 261.332 36.9520  15
   6  -1  -7 289.721 35.2580   7
   6  -1  -7 347.598 39.9522  22
   5  -6  -7 248.819 32.4475  11
   6  -1  -6 422.476 47.3256  11
   6  -1  -6 336.809 47.9266   7
   5  -6  -6 351.907 40.3445  18
   6  -1  -6 370.921 60.5916  10
   6  -1  -6 387.687 59.9435  22
   6  -1  -6 367.953 49.3048  15
   1   5  -5 2548.21 185.306   7
   6  -1  -5 2672.58 193.120  11
   5  -6  -5 2753.01 183.172  14
   6  -1  -4 2011.03 146.959  11
   1   5  -4 1794.22 138.378   7
   1   5  -4 2039.32 148.691  22
   1   5  -4 1856.55 148.182  10
   1   5  -4 1868.30 137.778  15
   6  -1  -4 2112.87 148.039  20
   6  -1  -4 2070.34 134.887  18
   6  -1  -3 3154.88 212.528  20
  -6   1  -3 2763.94 255.171   4
   1   5  -3 3133.32 304.029   1
   6  -1  -3 2496.88 293.000   4
   5  -6  -3 3308.58 252.429   2
  -1  -5  -3 3526.72 220.061   2
  -1  -5  -3 2553.56 278.910   4
   6  -1  -3 2871.29 283.849   5
   6  -1  -3 2787.70 311.962   3
   6  -1  -2 4378.47 375.296   4
   5  -6  -2 5280.30 328.645   2
  -1  -5  -2 4169.03 353.817   4
   5  -6  -2 4796.78 381.090   4
  -1  -5  -2 5090.65 298.419   2
  -6   1  -2 4517.87 284.568   2
   6  -1  -2 5002.59 361.171   5
  -6   1  -2 3780.12 321.841   4
  -6   1  -2 4449.51 290.331   5
   1   5  -2 5473.48 393.993   1
  -1  -5  -1 11097.2 766.884   1
   5  -6  -1 11622.9 787.998   4
   6  -1  -1 12095.5 797.433   4
   6  -1  -1 12401.9 772.559   5
   6  -1  -1 12261.0 810.232   3
   6  -1   0 3044.49 204.757   2
  -1  -5   0 2821.04 240.292   1
   5  -6   0 3343.57 224.300   4
  -5   6   0 2948.59 207.262   2
   6  -1   0 3034.51 239.756   3
  -6   1   0 3190.98 236.197   4
   6  -1   1 12854.6 704.340   3
   1   5   1 11597.5 698.658   2
  -6   1   1 12463.2 765.570   4
   5  -6   1 9950.47 690.718   4
  -1  -5   1 11345.6 749.084   4
  -1  -5   2 4999.17 421.657   3
  -5   6   2 5963.22 422.636   4
  -5   6   2 4558.92 376.866   5
   5  -6   2 5445.70 341.685   4
  -1  -5   2 4876.92 402.316   4
   1   5   2 5002.11 353.598   5
  -5   6   3 2974.41 210.222  12
   1   5   3 3092.74 207.385  12
   1   5   3 3044.64 209.389   8
  -6   1   3 3283.69 327.479   4
  -1  -5   3 3116.80 303.403   4
  -1  -5   3 2917.81 242.954  17
  -1  -5   3 3106.68 202.561  12
  -5   6   3 2937.84 210.253   8
   5  -6   3 2831.97 272.156   3
  -6   1   3 3066.41 208.365   8
  -5   6   3 3190.65 227.014   6
  -1  -5   3 3606.76 207.299   8
   1   5   4 2044.67 150.133  12
   1   5   4 2134.52 155.695   8
  -6   1   4 2090.61 150.688  12
  -1  -5   4 2275.84 150.104   8
  -5   6   4 1847.51 151.424  12
  -1  -5   4 2183.49 144.658  12
   1   5   5 2667.64 199.623   8
  -5   6   5 2669.15 200.097   8
  -5   6   5 2540.49 244.968  17
  -6   1   5 2633.92 194.169  12
  -6   1   5 2849.63 198.471   8
  -6   1   5 2255.65 250.627  17
  -1  -5   5 2889.75 194.647   8
   1   5   5 2725.75 193.398  12
  -5   6   5 2652.72 198.221  12
  -1  -5   5 3171.32 189.191  12
  -5   6   6 346.853 46.8541  12
  -5   6   6 445.698 83.5924  17
  -6   1   6 462.192 48.0670  12
  -5   6   6 412.883 52.9242   8
  -6   1   6 349.582 98.5783  17
  -1  -5   6 448.316 41.3970  12
  -6   1   6 360.546 47.6697   8
   1   5   6 406.909 51.6010   8
  -6   1   7 354.450 33.2795  12
   1   5   7 286.721 34.2496   8
  -5   6   7 303.866 33.4700  12
  -5   6   7 284.418 36.4310   8
   0   6  -7 17.3106 23.3822  21
   6  -6  -7 55.9797 16.9060  11
   6  -6  -7 37.0918 23.4884  22
   6   0  -7 83.5699 19.4438   7
   6   0  -7 84.1362 17.0161  15
   6  -6  -7 28.9615 21.2816   7
   6  -6  -7 15.8611 21.0069  10
   6  -6  -7 41.5517 19.8796  15
   6   0  -6 281.899 42.9091   7
   6   0  -6 203.462 45.1048  22
   6  -6  -6 268.561 42.4317  11
   6   0  -6 205.558 46.2639  10
   6   0  -6 269.412 40.8784  15
   6  -6  -6 322.462 35.7360  18
   6  -6  -5 5042.57 360.938  18
   6  -6  -5 6294.90 364.958  14
   6   0  -5 5884.84 372.515  11
   6   0  -5 5204.79 370.250  15
   6   0  -5 5444.36 396.632  10
   6   0  -5 5862.37 393.141  22
   6   0  -4 1146.24 92.8562  20
   6  -6  -4 1076.24 84.9781  14
   6   0  -4 1068.19 91.8353  11
   6   0  -3 6266.78 410.245  20
   6   0  -3 6527.54 548.490   3
  -6   0  -3 5747.17 468.151   4
   6  -6  -3 6822.00 460.345   2
   0  -6  -3 5779.69 503.011   4
   0   6  -3 6293.03 508.812   1
   6  -6  -3 5887.78 516.188   4
   6   0  -3 6021.19 525.100   4
   6   0  -3 6208.31 409.109  11
   0  -6  -3 7195.13 423.167   2
   0  -6  -2 4092.37 274.921   2
   0  -6  -2 3668.57 330.415   4
   6   0  -2 4397.68 337.089   5
   6  -6  -2 4701.25 306.300   2
   6  -6  -2 4029.12 352.746   4
   0   6  -2 4224.47 350.908   1
  -6   0  -2 4033.64 309.692   4
   6   0  -1 14941.4 997.792   5
  -6   6  -1 15915.9 963.997   2
   6  -6  -1 14854.2 1012.35   4
   0  -6   0 17890.9 1168.93   1
  -6   6   0 18198.8 1130.25   2
   6   0   0 16000.3 1166.24   3
   6  -6   0 20224.7 1146.38   4
  -6   0   0 17559.7 1162.57   4
   6   0   1 15990.2 968.212   1
   0  -6   1 14837.8 1015.95   4
   0   6   1 15025.1 971.941   2
  -6   6   1 17308.5 1024.04   4
  -6   0   1 15335.2 1033.74   4
   0  -6   2 4002.57 355.721   3
  -6   6   2 3881.00 317.723   5
   0   6   2 3908.73 293.161   5
  -6   6   2 4522.34 350.241   4
   0  -6   2 4248.54 339.122   4
   0  -6   3 6505.81 531.501   4
   6  -6   3 6532.04 497.252   3
   0   6   3 5969.60 431.205   8
   0  -6   3 6475.20 550.602   3
  -6   6   3 6443.93 433.677   8
   0   6   3 6454.38 430.567  12
   0  -6   3 6735.65 470.551  17
  -6   6   3 6688.13 450.929   6
   0  -6   3 7608.21 429.291   8
  -6   0   3 5985.00 549.033   4
  -6   0   3 6558.67 430.288   8
   0  -6   3 7468.30 425.054  12
   0   6   4 1122.16 90.1933  12
  -6   0   4 1038.12 87.1158  12
  -6   0   4 893.825 125.578  17
   0  -6   4 1362.17 89.6119   8
   0   6   4 1096.34 93.7240   8
  -6   6   4 942.154 89.1471  12
   0  -6   4 1229.20 82.2917  12
  -6   6   4 855.244 88.6330   8
  -6   0   5 6232.69 401.088  12
   0   6   5 5816.20 407.143   8
   0  -6   5 7103.80 394.423  12
   0   6   5 5666.69 401.149  12
  -6   6   5 5673.36 404.075  12
  -6   0   5 5379.43 464.987  17
  -6   0   5 6561.38 407.798   8
  -6   6   5 5453.25 459.796  17
  -6   0   6 405.672 46.7058   8
   0   6   6 307.945 37.3818  12
  -6   6   6 286.430 40.9235  12
   0   6   6 317.310 44.1503   8
  -6   0   6 310.806 38.0694  12
  -6   6   6 284.168 71.9442  17
  -6   6   6 268.336 43.5955   8
  -6   0   7 77.3682 15.8575  12
  -6   6   7 66.1280 19.7651   8
  -6   6   7 43.0420 15.1762  12
   0   6   7 72.0275 19.0613   8
   7  -6  -7 128.535 26.2426  15
   7  -6  -7 134.801 23.2213  11
   6   1  -7 156.424 22.4955   7
   7  -6  -7 161.605 34.4112  22
   6   1  -7 66.8837 37.4219  21
  -1   7  -7 107.260 24.1641  21
   7  -6  -7 121.723 32.1647  10
   7  -6  -7 117.486 26.6634   7
   6   1  -6 464.097 62.4907  10
   6   1  -6 468.575 54.0358   7
   6   1  -6 470.484 51.4025  15
  -1   7  -6 308.114 57.5353  21
   6   1  -6 507.814 62.8179  22
   7  -6  -6 486.178 46.4183  18
   7  -6  -6 450.149 55.8475  11
   7  -6  -6 479.086 52.6546  20
   7  -6  -5 1224.07 91.0255  14
   7  -6  -5 1021.84 88.1854  18
   7  -6  -5 998.531 96.9788  20
   6   1  -5 1107.16 97.2483   7
   6   1  -5 1145.95 96.6237  15
   6   1  -5 1230.20 96.2592  11
   6   1  -5 1170.05 111.397  22
   6   1  -5 842.135 108.118  10
   6   1  -4 1006.18 83.7801  15
   6   1  -4 979.724 83.0121  11
   6   1  -4 974.507 100.849  10
   6   1  -4 812.874 80.1202   7
   7  -6  -4 1036.86 78.6926  14
   6   1  -4 888.591 80.3803  20
   6   1  -4 931.015 94.6472  22
   6   1  -3 5601.41 367.506  20
   6   1  -3 5510.97 459.803   5
   7  -6  -3 6143.84 363.496  14
   6   1  -3 6007.15 368.218  11
   1  -7  -3 6745.88 386.676   2
   7  -6  -3 5393.96 379.410  13
   1  -7  -3 4625.41 452.665   4
  -6  -1  -3 5445.33 437.627   4
   7  -6  -3 5905.26 491.310   4
   7  -6  -3 6384.10 426.961   2
   6   1  -3 4972.86 363.583   7
   6   1  -3 5519.98 378.098  22
   6   1  -3 5424.31 364.993  15
   6   1  -3 5731.41 487.680   4
   7  -6  -2 235.693 70.1274   4
   7  -6  -2 167.101 41.2160   2
  -6  -1  -2 171.269 43.0737   4
   6   1  -2 151.870 49.2637   5
   7  -6  -1 13332.4 912.339   4
   6   1  -1 13679.2 898.495   5
   7  -6  -1 14374.0 872.469   2
  -7   6  -1 13544.1 859.120   2
  -6  -1   0 5600.06 429.383   4
   1  -7   0 5933.55 433.507   1
   6   1   0 6036.25 396.319   5
   7  -6   0 6217.45 406.305   4
  -7   6   0 6104.58 397.745   2
  -7   6   1 13652.6 353.875   4
  -6  -1   1 12430.2 387.060   4
   1  -7   1 12766.6 339.502   4
  -1   7   1 12880.7 217.601   2
  -7   6   2 79.1294 39.5643   5
   1  -7   2 137.561 47.9836   4
  -7   6   2 244.940 68.9350   4
   1  -7   2 93.8627 58.3770   3
   7  -6   2 95.4178 34.9051   1
  -6  -1   3 6355.33 403.802   8
   1  -7   3 7343.42 397.804  12
  -1   7   3 5858.07 405.836   8
   1  -7   3 6453.71 504.784   4
  -1   7   3 5998.25 404.356  12
   7  -6   3 5957.44 455.239   3
  -7   6   3 5902.91 424.538   6
  -7   6   3 5942.62 406.183   8
   1  -7   3 5077.97 505.895   3
  -7   6   3 6609.63 534.469   4
  -6  -1   3 6156.13 537.235   4
  -7   6   4 993.304 87.9974  12
  -1   7   4 935.666 86.0922  12
  -7   6   4 1018.29 88.9560   8
  -6  -1   4 1014.53 83.5444  12
  -1   7   4 962.875 89.3242   8
   1  -7   4 1148.61 77.4056  12
  -6  -1   5 1171.71 94.4629  12
   1  -7   5 1371.24 89.0610  12
  -7   6   5 1083.91 97.4476  12
  -1   7   5 1191.59 102.956   8
  -1   7   5 995.938 95.3802  12
  -7   6   5 1104.17 147.213  17
  -6  -1   5 1181.69 153.173  17
  -6  -1   5 1029.31 95.2304   8
  -7   6   6 471.480 94.2453  17
  -1   7   6 524.899 56.0100  12
  -7   6   6 542.841 59.7736  12
  -6  -1   6 606.554 56.2531  12
  -6  -1   6 677.559 116.895  17
  -6  -1   6 703.526 63.8207   8
  -7   6   6 536.580 60.9679   8
  -1   7   6 630.309 65.4332   8
  -7   6   7 147.515 23.2741  12
  -6  -1   7 204.961 23.0867  12
  -7   6   7 190.089 28.2353   8
  -1   7   7 140.857 25.0133   8
   7  -5  -7 296.822 43.9840  10
   7  -5  -7 309.874 44.8862  22
   7  -5  -7 400.355 37.8817  11
   7  -5  -7 273.230 39.6649   7
   7  -5  -7 324.541 39.4670  15
   5   2  -7 439.129 35.7710   7
   5   2  -7 214.297 47.5178  21
  -2   7  -7 247.946 35.1630  21
   5   2  -6 268.354 35.2681  15
   5   2  -6 158.877 36.4370  10
   7  -5  -6 194.745 37.0884  11
   5   2  -6 204.274 41.0408  22
   7  -5  -6 191.039 26.5652  18
   5   2  -6 179.510 32.8203   7
   5   2  -5 1176.26 101.525  15
   5   2  -5 1254.24 116.600  22
   5   2  -5 1133.08 102.166   7
   5   2  -5 1396.21 102.800  11
   7  -5  -5 1244.36 96.1643  18
   7  -5  -5 1255.96 107.759  20
   5   2  -5 1190.17 119.053  10
   5   2  -4 1823.26 160.211  10
   7  -5  -4 2217.80 141.476  14
   5   2  -4 1912.50 144.121  15
   5   2  -4 1879.98 156.831  22
   7  -5  -4 1945.66 138.879  18
   5   2  -4 1977.94 143.815  11
   5   2  -4 1843.33 143.097   7
   7  -5  -3 3694.68 282.919   2
   5   2  -3 3346.02 224.308  11
   5   2  -3 3203.32 235.156  22
   7  -5  -3 3608.67 222.635  14
   7  -5  -3 3632.28 344.085   3
   2  -7  -3 3978.15 250.935   2
   2  -7  -3 2850.92 310.924   4
   5   2  -3 3387.87 224.857  20
   7  -5  -3 2786.39 318.282   4
   5   2  -3 3150.70 239.972  10
   5   2  -3 3356.44 224.406  15
   5   2  -3 3106.28 223.274   7
   5   2  -3 3373.39 333.865   4
  -5  -2  -3 3142.41 293.659   4
   7  -5  -2 2999.66 274.942   4
  -5  -2  -2 2799.58 238.683   4
   5   2  -2 3011.89 277.484   4
   5   2  -2 2767.76 254.591   5
   2  -7  -2 2884.75 203.128   2
   7  -5  -1 18306.1 1155.84   2
  -7   5  -1 18896.5 1140.92   2
   7  -5  -1 17140.5 1190.89   4
  -7   5   0 5136.24 331.411   4
  -5  -2   0 4685.83 357.254   4
  -7   5   0 4646.31 322.361   2
  -5  -2   0 4832.17 356.843   3
   5   2   0 4811.51 355.667   1
   7  -5   0 5092.82 314.644   2
   7  -5   0 5141.05 332.765   4
   5   2   0 4225.00 323.130   5
   2  -7   1 15813.2 1111.96   1
   2  -7   1 16575.5 1093.72   4
  -2   7   1 16845.3 1064.80   2
  -7   5   1 17258.6 1094.80   5
  -7   5   1 19195.2 1119.97   4
  -5  -2   2 2941.26 275.812   4
   2  -7   2 2604.81 240.590   4
  -2   7   2 2859.87 230.563   5
   2  -7   2 2799.61 272.673   3
  -7   5   2 3117.32 277.116   4
  -7   5   3 3392.01 244.539   8
   2  -7   3 3343.50 315.864   4
  -7   5   3 3547.61 353.767   4
  -2   7   3 3518.99 245.364   8
  -7   5   3 3362.84 262.752   6
  -2   7   3 3408.45 243.080  12
   2  -7   3 4288.84 236.183  12
   5   2   3 3672.30 242.359   8
  -5  -2   3 3707.62 241.044  12
   2  -7   3 3278.17 340.129   3
  -5  -2   3 3851.54 369.124   4
   2  -7   4 2363.82 140.921  12
  -5  -2   4 2157.85 151.176   8
   5   2   4 1938.59 148.263   8
  -7   5   4 1988.41 152.730   8
  -5  -2   4 2055.54 147.178  12
  -7   5   4 1975.24 151.771  12
  -2   7   4 2063.96 152.099  12
  -2   7   4 1865.18 152.829   8
  -5  -2   5 1538.43 111.107   8
   2  -7   5 1530.39 98.2067  12
  -7   5   5 1224.61 107.106  12
  -5  -2   5 1403.58 104.038  12
   5   2   5 1287.50 104.353   8
  -2   7   5 999.424 102.986  12
  -7   5   5 1265.44 159.709  17
  -5  -2   5 1294.30 163.354  17
  -2   7   5 1244.99 111.663   8
  -5  -2   6 242.636 31.9617  12
  -2   7   6 214.646 38.1808   8
  -7   5   6 163.394 69.4148  17
  -2   7   6 206.118 33.4438  12
  -7   5   6 210.921 38.3755   8
  -7   5   6 225.535 35.8949  12
  -2   7   7 399.168 44.0899   8
  -7   5   7 396.561 40.1064  12
  -5  -2   7 484.322 39.1370  12
  -7   5   7 423.796 44.3625   8
   7  -4  -7 218.914 37.3564  22
   7  -4  -7 200.240 35.6143  10
   3  -7  -7 229.255 30.3111  11
   7  -4  -7 197.818 31.9335   7
   7  -4  -7 256.289 32.7096  15
   4   3  -7 164.151 40.4143  21
   7  -4  -6 2692.54 223.428  22
   7  -4  -6 2671.97 206.954  11
   4   3  -6 2962.30 204.243   7
   7  -4  -6 2684.84 208.891  15
   4   3  -6 3207.95 203.191  15
   7  -4  -6 2843.54 230.129  10
   4   3  -6 3354.62 216.077  22
   7  -4  -5 470.646 45.5923  18
   4   3  -5 475.770 50.7408  15
   7  -4  -5 402.703 53.6599  11
   4   3  -5 417.740 60.3247  22
   4   3  -5 411.496 49.7774   7
   4   3  -5 393.346 58.7631  10
   7  -4  -5 409.518 52.9131  20
   4   3  -4 542.567 55.4618  15
   4   3  -4 564.699 66.9647  22
   4   3  -4 556.325 70.0755  10
   7  -4  -4 528.403 59.9339  20
   4   3  -4 594.003 54.9788  11
   7  -4  -4 564.425 51.7071  18
   4   3  -4 484.239 55.2199   7
   7  -4  -4 747.039 57.5336  14
   4   3  -3 1056.90 97.7271  10
  -7   4  -3 966.170 99.5892   4
   4   3  -3 1040.40 166.644   1
   3  -7  -3 1018.88 155.440   4
   7  -4  -3 990.667 166.546   3
   4   3  -3 1040.03 83.7626  15
   4   3  -3 1078.46 95.1667  22
  -4  -3  -3 909.134 136.723   4
   7  -4  -3 1220.05 84.0761  14
   4   3  -3 1292.34 86.7068  11
   3  -7  -3 1324.73 113.040   2
   4   3  -3 952.433 82.7486   7
   4   3  -3 1100.97 164.628   4
   7  -4  -3 1075.38 81.3966  18
   7  -4  -3 1037.79 164.524   4
   7  -4  -2 46049.3 2948.14   4
   3  -7  -2 50195.9 2868.90   2
   3  -7  -2 43509.9 2932.44   4
  -4  -3  -2 42126.8 2905.81   4
   7  -4  -1 9554.67 676.766   4
   7  -4  -1 9596.71 640.281   2
  -4  -3  -1 9530.40 644.472   3
  -7   4  -1 10401.0 622.811   2
  -3   7   0 865.531 74.4661   2
  -4  -3   0 887.455 110.549   3
  -7   4   0 896.282 89.7308   4
   7  -4   0 979.842 92.2142   4
   4   3   0 1082.53 111.737   1
   7  -4   0 887.698 72.2849   2
  -3   7   1 9141.31 596.418   2
   3  -7   1 9495.35 614.574   4
   3  -7   1 8739.25 635.242   1
  -7   4   1 9323.64 624.788   5
  -4  -3   1 9730.25 663.391   3
  -7   4   1 9482.79 643.059   4
  -7   4   2 48152.8 3005.33   4
  -4  -3   2 46937.0 2998.43   4
  -3   7   2 45677.6 2945.60   5
   3  -7   2 47841.0 2952.00   4
   7  -4   2 48156.0 2918.76   3
  -4  -3   3 1176.66 86.0975  12
   3  -7   3 1149.41 139.619   4
  -3   7   3 1151.32 90.5376  12
  -4  -3   3 1174.19 86.9399   8
  -4  -3   3 1116.42 122.616  17
  -7   4   3 1146.64 90.2086   8
  -4  -3   3 1136.22 172.617   4
   3  -7   3 1232.14 168.241   3
  -7   4   3 1091.80 106.611   6
   4   3   3 1168.37 88.9737   8
  -7   4   4 557.774 59.3894   8
  -3   7   4 562.146 60.0018  12
  -4  -3   4 580.336 54.7149  12
   4   3   4 541.984 57.7741   8
  -3   7   4 512.120 59.6482   8
   3  -7   4 728.638 50.0214  12
  -7   4   4 647.473 61.4303  12
  -4  -3   4 655.243 58.9063   8
  -3   7   5 402.673 50.6584  12
  -4  -3   5 409.337 50.7551   8
  -3   7   5 453.593 56.2661   8
  -4  -3   5 471.775 46.9152  12
  -7   4   5 425.196 50.6617  12
   4   3   5 491.173 52.2015   8
  -4  -3   5 470.317 95.4898  17
  -7   4   5 275.031 83.5441  17
  -7   4   6 3225.06 222.179  12
  -4  -3   6 3499.76 216.671  12
  -7   4   6 3366.35 226.609   8
  -3   7   6 3104.09 226.656   8
  -7   4   6 3020.42 283.837  17
   4   3   6 3115.08 219.202   8
  -3   7   6 2990.68 220.892  12
  -7   4   7 256.365 29.4427  12
  -3   7   7 229.583 27.5776  12
  -3   7   7 243.059 33.4671   8
   7  -3  -8 16.6143 13.0216  21
   7  -3  -7 98.3974 26.0903  10
   7  -3  -7 131.265 28.9733  22
   4  -7  -7 121.607 22.6215  11
   7  -3  -7 126.939 25.9932   7
   7  -3  -7 132.190 23.7938  15
   3   4  -7 97.1459 31.9376  21
   4  -7  -6 655.614 59.9524  18
   7  -3  -6 618.927 69.2429  15
   3   4  -6 752.820 63.3854   7
   7  -3  -6 571.257 67.3146   7
   7  -3  -6 730.865 69.2555  11
   7  -3  -6 626.885 83.3514  10
   7  -3  -6 572.537 77.4322  22
   3   4  -5 1906.44 146.998  22
   3   4  -5 1729.57 132.565  15
   3   4  -5 1805.91 146.003  10
   7  -3  -5 1923.45 142.202  20
   3   4  -5 1611.88 132.967   7
   4  -7  -5 1762.77 129.891  14
   7  -3  -5 1784.82 141.340  11
   7  -3  -5 1857.69 128.048  18
   3   4  -4 2050.32 166.828  10
   7  -3  -4 2181.45 161.425  20
   3   4  -4 2215.90 165.907  22
   7  -3  -4 2140.20 148.377  18
   7  -3  -4 2533.15 151.180  14
   3   4  -4 1942.79 152.145   7
   3   4  -4 1979.62 151.704  15
   7  -3  -3 1469.37 207.173   3
   3   4  -3 1740.59 204.310   4
   3   4  -3 1468.50 121.054  22
   7  -3  -3 2036.15 116.073  14
   3   4  -3 1486.77 201.341   1
   4  -7  -3 1962.05 151.833   2
   3   4  -3 1470.72 110.978  15
   7  -3  -3 1468.28 109.319  18
  -7   3  -3 1510.29 137.253   5
  -3  -4  -3 1568.33 185.308   4
  -7   3  -3 1432.27 139.815   4
   3   4  -3 1478.67 111.913   7
   3   4  -3 1467.15 124.209  10
   4  -7  -2 8636.99 658.389   4
  -7   3  -2 9456.09 573.472   2
  -3  -4  -2 8956.56 590.099   1
   7  -3  -2 8644.70 667.395   4
   4  -7  -2 10336.4 602.362   2
   3   4  -2 9275.03 678.033   1
  -3  -4  -2 8423.01 635.474   4
  -7   3  -2 8708.54 589.826   4
  -7   3  -1 38483.6 2368.73   2
   4  -7  -1 37044.1 2421.77   4
   4  -7  -1 42855.9 2380.39   2
   7  -3  -1 39519.6 2431.84   4
   7  -3  -1 36893.1 2389.58   2
  -7   3  -1 37047.3 2375.79   4
  -7   3   0 21566.4 1328.99   4
   3   4   0 24090.4 1348.82   1
   7  -3   0 20893.6 1298.67   2
  -3  -4   0 21711.7 1359.57   3
  -7   3   0 19083.2 1317.19   5
   4  -7   1 35494.6 2378.22   1
   3   4   1 39024.7 2323.58   2
  -7   3   1 40933.9 2399.51   4
  -3  -4   1 39603.9 2419.66   3
  -3  -4   1 36474.3 2391.15   4
   4  -7   1 36927.9 2351.70   4
  -7   3   1 35699.0 2371.49   5
  -7   3   2 9243.04 670.498   4
  -4   7   2 8353.99 619.793   5
  -3  -4   2 9145.78 663.954   4
   4  -7   2 9542.96 610.233   4
  -3  -4   2 9316.03 682.328   3
  -3  -4   3 1424.57 148.114  17
   3   4   3 1503.04 116.258   8
  -4   7   3 1553.61 117.427  12
  -3  -4   3 1763.07 115.439   8
  -3  -4   3 1523.22 203.643   4
   4  -7   3 1874.53 205.773   3
  -7   3   3 1588.70 117.689   8
  -3  -4   3 1625.06 112.565  12
  -7   3   3 1678.25 139.435   6
   4  -7   3 1604.82 159.880   4
  -3  -4   4 2196.33 155.816   8
  -7   3   4 2213.64 158.853  12
  -4   7   4 2114.87 160.200  12
  -7   3   4 2301.20 160.303   8
   3   4   4 2218.84 160.202   8
  -4   7   4 1879.02 158.789   8
  -3  -4   4 2388.09 153.261  12
  -4   7   5 1780.28 143.291   8
  -4   7   5 1919.24 183.476  17
  -7   3   5 1685.26 195.358  17
  -3  -4   5 2083.12 133.895  12
  -3  -4   5 2081.55 204.081  17
   3   4   5 1705.30 138.944   8
  -7   3   5 1922.98 139.626  12
  -4   7   5 1588.62 137.862  12
  -3  -4   5 1759.22 136.673   8
  -7   3   6 879.683 73.1369  12
  -7   3   6 792.398 75.4480   8
  -4   7   6 722.954 74.7126   8
   3   4   6 755.055 71.0683   8
  -4   7   6 656.238 69.4777  12
  -3  -4   6 887.622 66.5615  12
  -7   3   7 141.780 21.6283  12
  -7   3   7 178.173 26.8423   8
  -4   7   7 146.864 21.9541  12
  -4   7   7 157.558 27.0955   8
   5  -7  -7 518.851 66.1337  10
   5  -7  -7 683.410 71.2170  22
   5  -7  -7 681.584 60.5514  11
   7  -2  -7 801.143 69.1278  22
   2   5  -7 621.410 65.5613  21
   7  -2  -7 785.774 61.2683  15
   7  -2  -7 723.180 61.9036   7
   5  -7  -6 1399.16 104.208  18
   2   5  -6 1401.72 102.813   7
   7  -2  -6 1337.69 125.894  22
   7  -2  -6 1196.95 110.964   7
   7  -2  -6 1361.74 112.880  15
   7  -2  -6 1460.36 111.733  11
   7  -2  -6 1257.28 127.460  10
   5  -7  -5 5179.16 340.108  14
   2   5  -5 4969.65 342.204   7
   7  -2  -5 5167.57 349.585  20
   7  -2  -5 5125.97 351.047  11
   7  -2  -5 5428.36 335.653  18
   2   5  -5 5372.81 340.802  15
   2   5  -4 727.556 68.7917  22
   7  -2  -4 658.914 65.7648  11
   2   5  -4 534.464 56.7708   7
   7  -2  -4 637.037 65.1303  20
   2   5  -4 636.737 67.7127  10
   7  -2  -4 718.610 55.7127  18
   2   5  -4 587.904 55.9335  15
   2   5  -3 7134.77 480.443  22
  -2  -5  -3 6280.81 492.392   3
   2   5  -3 7115.45 470.801   7
  -7   2  -3 6797.71 517.487   4
   2   5  -3 7410.99 596.638   1
  -2  -5  -3 7863.81 476.848   2
   7  -2  -3 7358.30 613.881   3
  -7   2  -3 7419.52 483.969   5
   7  -2  -3 8856.70 472.458  14
   5  -7  -3 8080.93 519.456   2
   7  -2  -3 7594.79 481.121  20
   7  -2  -3 7707.74 469.194  18
  -2  -5  -3 6554.74 564.089   4
   2   5  -3 6578.13 480.644  10
   7  -2  -2 573.534 87.1485   5
  -7   2  -2 395.587 59.0291   4
  -2  -5  -2 485.175 62.1923   1
   2   5  -2 470.053 94.9225   1
  -7   2  -2 512.540 38.4900   2
   5  -7  -2 448.475 58.5159   2
   5  -7  -2 473.785 95.5690   4
  -2  -5  -2 431.278 78.7947   4
   7  -2  -2 446.767 95.3830   4
   5  -7  -1 5777.58 372.093   2
   7  -2  -1 5376.23 419.092   4
  -2  -5  -1 5239.64 393.670   1
  -7   2  -1 5493.29 381.611   4
   5  -7  -1 5580.89 413.784   4
  -7   2  -1 5909.25 363.191   5
  -7   2   0 216.810 38.0863   5
   7  -2   0 200.928 27.3406   2
  -7   2   0 144.679 44.0093   4
   5  -7   0 147.200 36.3324   4
   2   5   1 5327.72 338.332   2
   7  -2   1 5908.25 358.817   3
  -2  -5   1 4615.91 410.067   3
  -7   2   1 5439.92 403.769   4
   5  -7   1 5610.05 386.166   1
   5  -7   1 4869.12 347.060   4
  -2  -5   1 5181.32 396.570   4
  -7   2   2 581.808 106.276   4
  -5   7   2 534.266 81.5163   5
   2   5   2 444.296 55.4214   5
  -2  -5   2 483.911 102.596   3
  -2  -5   2 420.460 89.0226   4
   5  -7   2 516.370 57.8624   4
   2   5   3 7938.46 491.297  12
  -7   2   3 6804.32 512.879   6
  -5   7   3 7913.21 511.113   6
  -2  -5   3 8464.42 487.746  12
   5  -7   3 7746.71 587.990   3
  -2  -5   3 6997.34 529.176  17
  -2  -5   3 7911.56 617.750   4
   2   5   3 7604.28 493.824   8
  -5   7   3 7383.46 495.317   8
  -2  -5   3 8639.22 491.201   8
  -5   7   3 7473.50 494.249  12
  -7   2   3 7237.17 491.797   8
   5  -7   3 7901.18 528.067   4
   2   5   4 711.637 64.4831  12
  -7   2   4 729.320 67.4987   8
  -2  -5   4 875.744 67.1864   8
   2   5   4 640.857 66.8865   8
  -5   7   4 686.918 68.5757  12
  -7   2   4 685.034 65.6956  12
  -2  -5   4 749.083 60.8052  12
   2   5   5 5278.52 353.933  12
  -5   7   5 5093.84 360.087  12
  -5   7   5 5124.83 410.658  17
   2   5   5 5409.61 362.174   8
  -2  -5   5 6085.47 351.812  12
  -5   7   5 4939.92 361.232   8
  -7   2   5 5603.80 358.600  12
  -7   2   5 5472.05 432.928  17
  -7   2   6 1759.15 188.546  17
  -2  -5   6 1926.28 119.455  12
   2   5   6 1548.24 125.659   8
  -5   7   6 1542.29 128.234   8
  -5   7   6 1564.67 125.725  12
  -7   2   6 1517.94 121.768  12
  -7   2   6 1569.19 127.516   8
  -5   7   7 842.747 70.9752   8
  -5   7   7 729.736 64.3705  12
   2   5   7 819.365 65.9586   8
  -7   2   7 935.368 66.1248  12
   6  -7  -7 655.656 64.1029  15
   6  -7  -7 571.856 68.1430  10
   6  -7  -7 670.850 70.8463  22
   7  -1  -7 768.157 59.7331  15
   6  -7  -7 664.263 60.6541  11
   1   6  -7 606.886 63.3958  21
   7  -1  -7 826.420 67.5980  22
   7  -1  -7 792.940 61.4866   7
   6  -7  -6 465.855 44.8539  18
   6  -7  -6 417.590 49.3080  20
   7  -1  -6 400.947 61.1784  22
   1   6  -6 226.472 54.0649  21
   7  -1  -6 364.594 61.1954  10
   7  -1  -6 369.119 49.5220   7
   7  -1  -6 427.596 47.7020  11
   7  -1  -6 415.608 51.1004  15
   7  -1  -5 2647.95 188.410  20
   7  -1  -5 2519.78 213.159  10
   7  -1  -5 2616.61 190.489  11
   7  -1  -5 2578.62 190.321  15
   1   6  -5 2478.27 179.121   7
   7  -1  -5 2425.38 206.234  22
   6  -7  -5 2849.96 182.728  14
   7  -1  -4 2910.59 173.375  18
   7  -1  -4 2848.49 187.418  11
   1   6  -4 2387.29 182.616  10
   7  -1  -4 2697.22 186.999  20
   6  -7  -4 2740.60 177.976  14
  -7   1  -3 3341.51 284.277   4
   6  -7  -3 3903.87 281.088   2
  -1  -6  -3 3808.30 241.242   2
   7  -1  -3 3533.12 237.766  11
   1   6  -3 3427.01 236.306  22
   1   6  -3 3687.23 341.404   1
   7  -1  -3 3056.90 348.252   3
   6  -7  -3 2567.16 316.149   4
   1   6  -3 3115.48 235.177  10
   7  -1  -3 3837.41 227.538  18
  -1  -6  -3 2931.74 312.839   4
   7  -1  -3 3450.29 238.110  20
   7  -1  -2 8800.52 582.821   5
   7  -1  -2 8036.11 607.711   4
   6  -7  -2 7743.58 597.902   4
   1   6  -2 8231.19 607.301   1
   6  -7  -2 8924.32 542.618   2
  -1  -6  -2 7353.02 577.693   4
  -7   1  -2 7479.86 543.149   4
   6  -7  -1 26576.2 1771.70   4
   7  -1  -1 28586.4 1754.16   5
  -1  -6  -1 28291.5 1756.61   1
   6  -7   0 3.51244 21.3926   4
  -1  -6   0-12.0548 31.7914   1
  -7   1   0 5.03662 30.6754   4
  -6   7   0 4.46865 12.7297   2
   7  -1   0-3.42910 13.1402   2
  -7   1   1 26482.7 1621.02   4
  -1  -6   1 24223.3 1601.71   4
   1   6   1 25015.9 1545.34   2
  -7   1   2 8591.82 598.295   4
  -1  -6   2 7455.68 566.180   4
   6  -7   2 6980.81 541.994   1
  -6   7   2 7748.16 548.070   5
   1   6   2 7671.70 511.756   5
  -1  -6   2 8369.33 605.779   3
   1   6   3 3631.68 243.110   8
   1   6   3 3667.66 240.592  12
  -7   1   3 3710.82 240.889   8
  -1  -6   3 3893.00 234.829  12
   6  -7   3 3268.87 313.379   3
  -6   7   3 3444.35 243.269   8
  -7   1   3 3530.20 362.347   4
  -1  -6   3 3322.15 276.166  17
  -6   7   3 3432.01 258.131   6
  -1  -6   3 3514.97 340.184   4
  -6   7   4 2666.79 194.850  12
  -7   1   4 2873.64 192.632  12
   1   6   4 2768.74 196.946   8
  -6   7   4 2529.66 194.124   8
  -7   1   4 2509.39 191.125   8
   1   6   4 2598.95 191.053  12
  -1  -6   4 3165.71 185.716  12
  -7   1   5 3004.18 204.835  12
  -6   7   5 2645.15 206.528  12
   1   6   5 2775.12 203.006  12
  -6   7   5 2352.89 248.073  17
   1   6   5 2991.78 211.216   8
  -1  -6   5 3389.67 198.206  12
  -7   1   5 2351.49 261.298  17
  -7   1   6 514.743 49.7899  12
  -6   7   6 457.608 84.8175  17
  -6   7   6 438.067 53.2528   8
  -6   7   6 342.499 46.9208  12
  -7   1   6 480.077 104.300  17
  -7   1   6 424.775 52.0032   8
   1   6   6 384.904 49.9039   8
  -6   7   7 759.287 64.4001  12
  -6   7   7 884.177 70.4861   8
  -7   1   7 903.248 64.2115  12
   1   6   7 731.053 65.2732   8
   7  -7  -7 546.469 50.3622  11
   0   7  -7 571.069 51.2295  21
   7  -7  -7 494.398 52.2383  15
   7   0  -7 339.739 57.7086  21
   7  -7  -7 518.964 53.4382   7
   7   0  -7 614.225 48.9029   7
   7   0  -7 678.475 49.0082  15
   7  -7  -7 434.010 57.2517  22
   7  -7  -7 351.330 54.9551  10
   7  -7  -6 664.008 56.6547  18
   7   0  -6 578.924 62.4828   7
   7   0  -6 675.179 76.2528  22
   7   0  -6 699.606 63.7942  15
   7  -7  -6 561.291 64.2652  11
   7   0  -6 604.308 74.0727  10
   7  -7  -6 545.782 60.8041  20
   0   7  -6 440.433 66.4907  21
   7   0  -5 527.604 60.6786  15
   7   0  -5 523.797 74.0015  22
   7  -7  -5 631.899 56.9996  14
   7   0  -5 621.846 61.9950  11
   7   0  -5 499.042 61.6341   7
   7  -7  -5 515.567 53.7420  18
   7   0  -5 510.653 76.9344  10
   7   0  -4 1754.56 144.681   7
   7   0  -4 1838.78 145.997  15
   7   0  -4 2200.25 150.937  11
   7   0  -4 1966.65 162.637  22
   7   0  -4 1718.10 163.265  10
   7  -7  -4 2078.16 141.637  14
   7   0  -4 2085.17 148.961  20
   0   7  -3 980.508 82.8638  10
   0   7  -3 1228.41 168.564   1
   7  -7  -3 876.871 152.939   4
  -7   0  -3 1011.70 129.971   4
   7   0  -3 1123.01 189.176   3
   0  -7  -3 902.549 149.644   4
   7   0  -3 1162.87 89.5867  11
   7   0  -3 1093.03 152.430   5
   7   0  -3 1112.66 173.255   4
   7   0  -3 1047.72 86.4805  15
   7   0  -3 1213.40 78.8477  18
   7   0  -3 1070.30 89.6257  20
   0  -7  -3 1176.07 94.7914   2
   7  -7  -3 989.973 94.9610  13
   7   0  -3 955.745 84.7309   7
   7  -7  -3 1115.44 121.636   2
   7  -7  -2 8025.91 598.971   4
   0  -7  -2 6874.99 571.283   4
  -7   0  -2 7508.78 543.267   4
   7  -7  -2 8717.23 538.058   2
   0   7  -2 8621.47 604.491   1
   7   0  -2 7947.27 606.829   4
   7   0  -2 8021.29 575.731   5
   7   0  -1 6759.85 543.214   3
   7  -7  -1 7075.56 521.428   4
  -7   7  -1 7536.17 471.754   2
   7   0  -1 7338.03 502.644   5
   7  -7   0 5474.70 344.606   4
   0  -7   0 4759.76 370.746   1
  -7   7   0 4663.56 328.638   2
  -7   0   0 4613.83 362.566   4
   7   0   0 4977.33 373.068   3
   7   0   1 7475.05 463.926   1
   0  -7   1 6770.75 506.910   4
   0   7   1 6637.25 458.991   2
  -7   7   1 8008.16 513.186   4
  -7   0   1 7575.94 532.158   4
   7  -7   2 7004.00 523.002   1
   0   7   2 7790.84 505.805   5
  -7   7   2 8925.45 575.902   4
   0  -7   2 7948.00 558.379   4
  -7   0   2 6551.22 564.426   4
   0  -7   2 7593.11 582.298   3
  -7   7   2 7769.74 538.689   5
   0   7   2 7233.08 461.838  19
   0  -7   3 1132.05 176.585   3
  -7   7   3 1345.97 182.626   4
  -7   7   3 1048.27 90.1418   8
  -7   0   3 1100.75 178.703   4
  -7   0   3 1123.50 87.9504   8
   0  -7   3 1290.37 170.651   4
   0  -7   3 1302.97 83.5272  12
  -7   7   3 1141.02 107.375   6
   0   7   3 1005.16 89.3229   8
   7  -7   3 1146.29 140.313   3
   0   7   3 1141.37 89.2533  12
   0  -7   3 1233.02 125.816  17
  -7   0   4 2151.97 155.582  12
  -7   7   4 1929.03 158.601   8
   0   7   4 2148.05 157.883  12
   0   7   4 2149.15 161.584   8
   0  -7   4 2497.28 150.014  12
  -7   7   4 2041.34 159.688  12
  -7   7   5 524.918 102.131  17
   0   7   5 655.644 68.4453   8
  -7   7   5 541.002 63.6987  12
  -7   0   5 623.164 115.181  17
  -7   0   5 528.852 59.1799  12
   0   7   5 592.909 62.1601  12
   0  -7   5 727.788 55.1004  12
  -7   7   6 553.315 66.9919   8
  -7   0   6 664.175 118.315  17
   0   7   6 663.264 68.3504   8
  -7   7   6 599.601 64.7584  12
  -7   7   6 698.593 106.785  17
  -7   0   6 742.599 67.5952   8
   0   7   6 675.191 61.7199  12
  -7   0   6 791.491 64.2153  12
  -7   7   7 615.562 55.0588  12
   0   7   7 633.139 57.6437   8
  -7   7   7 656.352 59.0590   8
  -7   0   7 742.539 54.5777  12
   8  -7  -7 414.227 42.3385  11
   7   1  -7 240.273 49.3034  21
   8  -7  -7 392.310 52.6466  10
   8  -7  -7 403.162 44.9925  15
   7   1  -7 570.862 41.7279   7
   8  -7  -7 402.785 45.8876   7
  -1   8  -7 458.203 39.1172  21
   1  -8  -7 382.705 36.7375  18
   8  -7  -7 378.685 50.4829  22
  -1   8  -6 1719.66 162.634  21
   8  -7  -6 2155.31 167.839  11
   7   1  -6 2316.28 162.774   7
   8  -7  -6 2405.57 156.010  18
   7   1  -6 2267.50 175.567  22
   7   1  -6 2520.37 163.386  15
   7   1  -6 2154.22 174.104  10
   8  -7  -6 2195.41 164.745  20
   7   1  -5 557.498 77.2428  10
   7   1  -5 579.822 62.8306   7
   8  -7  -5 578.576 56.2663  18
  -1   8  -5 416.210 65.4025  21
   8  -7  -5 707.827 60.6530  14
   7   1  -5 499.009 58.0924  15
   8  -7  -5 459.830 61.1027  20
   7   1  -5 605.126 60.6060  11
   7   1  -5 485.606 71.6469  22
   8  -7  -4 1219.70 90.0870  14
   7   1  -4 1012.06 91.0655  20
   7   1  -4 958.001 90.5012   7
   7   1  -4 1217.43 95.0915  11
   7   1  -4 1061.47 105.804  22
   7   1  -4 1042.71 91.4342  15
   8  -7  -4 1093.65 87.8016  18
   7   1  -4 1154.31 115.115  10
   7   1  -3 314.728 82.8502   5
   7   1  -3 323.264 39.2924  15
   8  -7  -3 352.609 64.9565   2
   8  -7  -3 349.342 50.2526  13
   8  -7  -3 424.084 105.971   4
   7   1  -3 325.482 40.2728  20
   7   1  -3 303.046 51.5395  10
   7   1  -3 323.912 39.1340   7
   8  -7  -3 431.591 40.2305  14
   7   1  -3 382.322 42.2160  11
   7   1  -3 282.112 47.3693  22
   7   1  -3 175.533 75.5741   4
   1  -8  -3 358.857 93.7973   4
  -7  -1  -3 270.087 67.2783   4
  -7  -1  -2 18867.0 1239.65   4
   7   1  -2 21129.2 1276.54   5
   7   1  -2 19704.0 1186.00  11
   7   1  -2 18410.8 1321.67   3
  -8   7  -2 20404.2 1199.37   2
   7   1  -2 17549.6 1193.51  22
   8  -7  -2 20289.5 1183.81  14
   7   1  -2 19175.0 1182.71  15
   7   1  -2 19662.1 1303.68   4
   7   1  -2 18244.0 1182.36   7
   7   1  -2 19021.7 1187.35  20
   8  -7  -2 18424.4 1287.69   4
   8  -7  -1 7042.96 461.328   2
   7   1  -1 6833.30 537.708   3
   7   1  -1 6696.71 487.037   5
  -8   7  -1 7150.72 454.784   2
   8  -7   0 6237.47 432.371   4
  -7  -1   0 6106.00 463.844   4
  -8   7   0 6140.01 425.435   2
   7   1   0 6954.57 423.800   5
   1  -8   0 6258.69 468.132   1
  -8   7   1 7499.24 513.757   4
  -8   7   1 6675.78 497.456   5
  -7  -1   1 6016.26 523.039   4
   7   1   1 7801.35 467.175   1
   1  -8   1 6831.09 508.694   4
   1  -8   2 19236.3 1281.02   4
  -8   7   2 20805.2 1302.29   4
  -7  -1   2 18524.8 1209.60   6
   8  -7   2 17590.9 1243.67   1
  -1   8   2 19264.7 1239.12   5
  -8   7   2 19133.9 1193.30  12
  -1   8   2 18129.3 1191.12   8
  -7  -1   2 19431.4 1188.50  12
  -7  -1   2 20231.9 1189.09   8
   1  -8   2 18066.5 1310.24   3
  -8   7   2 21236.9 1204.81   6
   1  -8   3 332.136 97.5451   3
  -1   8   3 322.148 41.0375   8
  -8   7   3 490.685 113.302   4
  -8   7   3 338.776 40.7279   8
   7   1   3 345.430 33.1696   9
  -8   7   3 418.447 58.6931   6
   1  -8   3 435.268 35.5487  12
   1  -8   3 214.469 72.2280   4
  -8   7   3 311.823 40.5508  12
  -1   8   3 410.363 42.1947  12
  -7  -1   3 385.481 39.1895   8
  -7  -1   3 327.893 99.5521   4
   1  -8   4 1460.31 90.4558  12
  -7  -1   4 1230.16 95.9680  12
  -8   7   4 1087.06 98.2395   8
  -8   7   4 1104.33 122.182   6
  -1   8   4 1019.45 96.5493  12
  -1   8   4 1150.86 101.527   8
  -8   7   5 479.689 58.6892   8
  -8   7   5 488.367 58.7667  12
  -7  -1   5 534.854 109.896  17
  -7  -1   5 620.789 57.5050  12
  -1   8   5 503.946 57.3082  12
  -7  -1   5 482.006 60.9151   8
  -1   8   5 592.682 65.3464   8
  -1   8   6 2426.82 174.185  12
  -8   7   6 2239.33 175.348  12
  -7  -1   6 2362.45 238.878  17
  -1   8   6 2332.90 180.555   8
  -7  -1   6 2880.11 174.402  12
  -8   7   6 2363.04 231.163  17
  -7  -1   7 607.642 45.4185  12
  -8   7   7 473.703 45.5955  12
  -8   7   7 529.684 49.3267   8
  -1   8   7 449.890 48.0678   8
   2  -8  -7 376.446 40.9509  11
   8  -6  -7 350.290 48.7208  22
   2  -8  -7 395.470 36.4759  18
   6   2  -7 319.141 49.3572  21
   8  -6  -7 391.282 44.1218  15
   8  -6  -7 409.768 41.5363  11
   8  -6  -7 379.663 44.2784   7
   8  -6  -7 389.462 51.8123  10
   8  -6  -6 2176.95 140.589  18
   6   2  -6 2224.59 160.925  22
   8  -6  -6 2058.13 154.399  11
   8  -6  -6 1878.98 147.788  20
  -2   8  -6 1539.34 148.274  21
   6   2  -6 1912.73 155.988  10
   6   2  -6 2030.04 145.071  15
   6   2  -6 2107.13 147.680   7
   6   2  -5 2105.94 175.408  22
   8  -6  -5 2461.64 156.968  14
   6   2  -5 2167.23 161.728   7
   8  -6  -5 2239.72 155.181  18
   6   2  -5 1925.06 176.090  10
   8  -6  -5 2153.71 166.764  20
   6   2  -5 1985.90 158.257  15
   8  -6  -4 3529.73 218.533  14
   6   2  -4 3264.88 218.908  20
   8  -6  -4 3198.87 215.281  18
   6   2  -4 3317.81 220.933  11
   6   2  -4 3021.48 219.599   7
   6   2  -4 2857.92 237.116  10
   6   2  -4 2998.47 218.928  15
   6   2  -4 3137.80 236.469  22
   8  -6  -3 1461.25 101.368  14
  -6  -2  -3 1178.13 155.836   4
   8  -6  -3 1446.11 149.338   2
   6   2  -3 1474.44 104.774  20
   8  -6  -3 1276.36 98.0571  18
   6   2  -3 1414.71 103.511  11
   6   2  -3 1278.66 100.875  15
   6   2  -3 1195.43 100.350   7
   2  -8  -3 1131.30 172.650   4
   6   2  -3 1411.58 180.555   5
   6   2  -3 1445.39 199.395   4
   2  -8  -3 1531.91 121.093   2
   6   2  -3 1320.24 114.454  22
   8  -6  -3 1189.20 185.514   4
   8  -6  -3 1178.88 114.413  13
   6   2  -3 1359.63 118.850  10
   8  -6  -2 3677.48 224.891  14
   8  -6  -2 3331.51 221.775  18
   8  -6  -2 3670.18 320.562   4
  -8   6  -2 3485.02 234.251   2
   6   2  -2 3056.99 236.656  10
   6   2  -2 3441.26 235.280  22
   6   2  -2 3393.02 297.179   5
  -8   6  -1 6335.67 399.521   2
   8  -6  -1 6291.16 410.912   2
   8  -6  -1 5287.84 443.573   4
   6   2  -1 6131.79 438.384   5
  -6  -2   0 20223.3 1353.80   4
   2  -8   0 21064.8 1354.93   1
   8  -6   0 21505.6 1301.30   2
   6   2   0 21840.1 1355.91   1
   8  -6   0 22033.0 1321.18   4
  -8   6   0 19981.1 1311.72   2
  -8   6   0 21646.7 1315.38   4
   6   2   0 19934.2 1310.68   5
   2  -8   1 6016.69 425.048   4
  -8   6   1 5958.51 421.957   5
   2  -8   1 5401.88 441.387   1
  -6  -2   1 5383.80 445.647   4
  -8   6   1 6559.62 442.488   4
  -6  -2   2 3415.35 226.565  12
   2  -8   2 3202.44 289.390   4
  -2   8   2 3518.61 230.054  12
  -8   6   2 3405.71 317.427   4
  -6  -2   2 3745.13 228.257   8
   8  -6   2 3062.82 263.928   1
  -8   6   2 3766.96 242.731   6
  -2   8   2 3313.74 274.165   5
   2  -8   3 1330.11 194.466   3
   2  -8   3 1917.80 106.158  12
  -2   8   3 1503.18 113.308  12
  -8   6   3 1474.51 114.254  12
  -2   8   3 1464.68 114.053   8
  -6  -2   3 1698.69 221.373   4
   2  -8   3 1266.20 171.869   4
  -2   8   3 1373.29 160.988   5
   6   2   3 1355.08 103.750   9
  -8   6   3 1934.42 227.035   4
  -6  -2   3 1484.91 109.836   8
  -8   6   3 1570.72 133.592   6
  -8   6   3 1376.48 112.460   8
   2  -8   4 4020.44 221.967  12
  -6  -2   4 3562.48 228.852  12
  -8   6   4 3307.89 234.236   8
  -2   8   4 3089.65 231.950  12
  -2   8   4 3175.34 235.097   8
   6   2   4 3053.64 227.484   8
  -6  -2   4 2574.89 272.962  17
  -6  -2   5 2436.88 161.379  12
  -2   8   5 2178.76 170.574   8
  -8   6   5 2166.98 225.322  17
  -2   8   5 2320.12 167.483  12
  -6  -2   5 1994.80 161.244   8
  -8   6   5 2205.27 166.044  12
  -8   6   5 2269.15 167.465   8
  -6  -2   6 2565.26 161.126  12
  -2   8   6 2207.61 163.192  12
  -8   6   6 2120.93 219.756  17
  -6  -2   6 2518.87 235.951  17
  -8   6   6 2146.89 163.370  12
  -2   8   6 2080.38 167.920   8
  -8   6   7 401.872 42.1711  12
  -6  -2   7 598.799 43.3443  12
  -8   6   7 543.316 47.9261   8
  -2   8   7 365.118 44.2802   8
   3  -8  -7 233.769 25.6350  18
   3  -8  -7 243.317 32.0756  11
   8  -5  -7 262.748 33.5751  15
   8  -5  -7 288.235 41.3156  22
   8  -5  -7 227.784 39.1483  10
   5   3  -7 164.650 39.4454  21
   8  -5  -7 230.754 33.2977   7
   5   3  -6 3481.26 244.990  10
   5   3  -6 4001.59 237.470  15
   5   3  -6 3611.70 237.358   7
   8  -5  -6 3290.31 244.248  11
   5   3  -6 4265.07 254.278  22
  -3   8  -6 2625.14 238.122  21
   8  -5  -6 3654.42 230.432  18
   8  -5  -6 3124.92 242.377  15
   5   3  -5 4707.98 311.003  22
   8  -5  -5 4495.48 300.667  20
   5   3  -5 4019.06 308.189  10
   5   3  -5 4089.10 291.654   7
   8  -5  -5 4476.41 286.043  18
   8  -5  -5 4162.41 299.167  11
   5   3  -5 4425.53 291.545  15
   8  -5  -4 459.083 55.1318  20
   5   3  -4 403.871 47.8253  15
   5   3  -4 412.297 61.9367  10
   5   3  -4 496.489 50.2854  11
   5   3  -4 487.385 51.3978   7
   5   3  -4 396.872 57.3498  22
   8  -5  -4 555.143 50.7060  14
   8  -5  -4 499.040 47.2715  18
   5   3  -3 2789.01 327.099   1
   8  -5  -3 3410.40 219.971  18
   5   3  -3 3206.15 235.067  22
   3  -8  -3 2569.54 304.668   4
  -5  -3  -3 2802.79 292.875   4
   8  -5  -3 3480.28 283.427   2
   5   3  -3 2937.81 220.541   7
   8  -5  -3 3272.25 342.890   3
   5   3  -3 3477.63 223.819  20
   5   3  -3 3505.28 224.032  11
   8  -5  -3 2896.97 325.750   4
   5   3  -3 3144.63 238.020  10
   3  -8  -3 3936.34 253.223   2
   8  -5  -3 3655.24 224.117  14
   5   3  -3 3292.99 222.309  15
   5   3  -3 3824.45 351.363   4
   5   3  -3 3786.89 331.738   5
  -8   5  -2 10841.3 648.237   2
   8  -5  -2 10058.0 684.867   2
   3  -8  -2 9228.56 724.385   4
   5   3  -2 9115.00 716.950   5
   8  -5  -2 9254.95 733.398   4
   3  -8  -2 10684.7 660.128   2
   8  -5  -1 4195.30 288.514   2
  -8   5  -1 4221.04 274.223   2
   3  -8  -1 3857.63 317.772   4
   8  -5  -1 4134.23 327.027   4
  -5  -3  -1 3972.24 291.695   3
  -8   5   0 19857.4 1282.09   4
   8  -5   0 20302.9 1282.09   4
   5   3   0 20409.6 1311.62   1
   8  -5   0 20802.3 1260.61   2
  -5  -3   0 19896.8 1313.95   3
   3  -8   1 3738.23 326.309   1
  -8   5   1 4669.70 336.953   4
  -5  -3   1 4103.10 350.731   3
   3  -8   1 4072.87 309.441   4
  -8   5   1 4240.59 315.771   5
  -3   8   2 9757.83 626.318  12
  -8   5   2 10110.0 638.301   6
  -8   5   2 10748.0 737.452   4
  -5  -3   2 9154.58 725.229   4
  -3   8   2 10349.0 682.979   5
  -5  -3   2 10937.7 625.188   8
   3  -8   2 9290.37 684.079   4
  -5  -3   2 9608.38 621.779  12
   3  -8   3 4222.74 227.341  12
  -5  -3   3 3397.38 353.080   4
  -5  -3   3 2750.93 266.049  17
  -8   5   3 3427.97 235.687   8
  -3   8   3 3187.43 234.556  12
   5   3   3 3535.20 234.046   8
   3  -8   3 3543.26 306.135   4
  -8   5   3 3271.27 235.737  12
   3  -8   3 3285.07 337.308   3
  -5  -3   3 3566.52 230.847  12
  -8   5   3 3765.62 358.522   4
  -8   5   3 3345.54 255.331   6
  -3   8   3 2959.66 293.370   5
  -8   5   4 475.486 53.2934   8
   5   3   4 465.106 50.5704   8
   3  -8   4 585.904 43.2305  12
  -5  -3   4 401.801 87.7008  17
  -3   8   4 378.413 50.8189   8
  -5  -3   4 476.721 47.5580  12
  -5  -3   4 446.946 49.1334   8
  -3   8   4 472.107 52.8863  12
  -8   5   5 4084.95 298.606   8
  -8   5   5 4365.17 369.955  17
  -3   8   5 4273.99 303.692   8
  -5  -3   5 4095.19 295.364   8
  -5  -3   5 5098.43 294.700  12
  -8   5   5 4563.22 299.836  12
  -3   8   5 4329.02 299.701  12
   5   3   5 4385.77 296.168   8
  -8   5   6 4199.99 338.165  17
  -5  -3   6 4431.98 258.648  12
  -3   8   6 3635.77 261.783  12
  -8   5   6 3752.24 261.515  12
  -3   8   6 3501.98 265.190   8
  -3   8   7 262.487 34.5086   8
  -3   8   7 268.512 29.3717  12
  -8   5   7 305.037 32.0392  12
  -8   5   7 310.784 35.2523   8
   4  -8  -7 145.484 19.0505  18
   4  -8  -7 124.468 23.9835  11
   8  -4  -7 108.689 28.3738  10
   4   4  -7 81.3772 30.7957  21
   8  -4  -7 150.769 30.5903  22
   8  -4  -7 176.709 26.9697  15
   8  -4  -7 153.685 27.4446   7
   8  -4  -6 686.996 74.0895   7
  -4   8  -6 524.250 68.4328  21
   8  -4  -6 795.884 92.8449  10
   8  -4  -6 727.451 86.4713  22
   4   4  -6 723.375 65.3686   7
   4   4  -6 884.554 65.9645  15
   8  -4  -6 855.860 76.1887  11
   8  -4  -6 750.473 74.9111  15
   4   4  -5 458.957 60.5150  22
   8  -4  -5 492.683 47.3998  18
   8  -4  -5 441.370 56.3731  20
   4   4  -5 413.633 60.2868  10
   4   4  -5 529.730 52.2576  15
   8  -4  -5 459.701 57.9021  11
   4   4  -5 466.625 52.3681   7
   8  -4  -4 1227.32 105.967  20
   8  -4  -4 1488.33 98.5522  14
   4   4  -4 1234.67 110.469  22
   4   4  -4 1171.79 97.8154   7
   4   4  -4 1236.23 97.9641  15
   8  -4  -4 1222.40 94.0427  18
   4   4  -4 1087.63 108.635  10
   4   4  -3 3705.46 363.552   1
   4   4  -3 3548.92 237.217  20
   4   4  -3 3384.81 236.981  15
  -4  -4  -3 3234.19 318.609   4
   8  -4  -3 3359.84 351.816   4
   8  -4  -3 3472.72 362.544   3
   4   4  -3 3383.07 237.626   7
   8  -4  -3 3649.93 236.450  18
   4  -8  -3 4239.75 277.454   2
   8  -4  -3 4399.10 243.276  14
   4   4  -3 3623.20 251.242  22
   4   4  -3 3352.79 252.737  10
   8  -4  -2 7007.83 544.007   4
   4  -8  -2 8050.76 470.859   2
  -4  -4  -2 6048.63 447.066   3
   8  -4  -2 6986.98 490.757   2
  -8   4  -2 7807.65 448.659   2
   4  -8  -2 6511.54 530.684   4
  -4  -4  -2 7165.86 515.679   4
  -8   4  -1 38523.8 2281.46   4
  -4  -4  -1 36743.9 2321.74   3
   8  -4  -1 40032.2 2309.16   2
   4   4  -1 40294.5 2379.50   1
  -8   4  -1 33956.2 2286.31   2
  -8   4   0 2441.08 191.370   5
  -8   4   0 2335.53 194.421   4
   8  -4   0 2516.96 170.834   2
  -4  -4   0 2247.66 218.428   3
   4   4   0 2732.31 216.004   1
   4  -8   1 37513.0 2138.84   4
   4   4   1 33246.8 2091.84   2
  -8   4   1 39448.6 2184.22   4
  -4   8   1 35738.4 2123.75   2
   4  -8   1 33900.3 2163.71   1
  -4  -4   1 39827.3 2213.62   3
  -8   4   1 37169.5 2158.70   5
  -4  -4   2 7489.23 549.381   4
   8  -4   2 6632.55 445.969   3
  -4   8   2 7299.69 499.558   5
   4  -8   2 7402.07 490.597   4
  -8   4   2 7460.02 552.520   4
  -4  -4   3 4064.91 240.769  12
  -8   4   3 3621.92 245.171  12
  -8   4   3 3771.83 245.535   8
   4  -8   3 3622.22 298.928   4
  -8   4   3 4083.37 378.167   4
  -4   8   3 3047.82 243.653   8
  -4  -4   3 3878.96 370.547   4
  -8   4   3 3460.85 266.985   6
  -4  -4   3 2850.11 274.669  17
   4  -8   3 3802.64 235.959  13
  -4   8   3 3476.59 245.322  12
  -4   8   3 3749.71 323.810   5
   4  -8   3 3398.49 338.954   3
   4   4   3 3674.48 244.497   8
  -4  -4   3 4229.34 243.904   8
   4   4   4 1270.24 102.125   8
  -4  -4   4 1400.84 96.8488  12
  -4  -4   4 1127.75 140.772  17
  -4  -4   4 1155.94 96.7323   8
  -8   4   4 1230.71 101.751   8
  -4   8   4 1231.95 102.931  12
  -8   4   5 499.774 55.8373  12
   4   4   5 410.952 51.4132   8
  -8   4   5 462.419 55.0823   8
  -4  -4   5 534.979 50.3725  12
  -8   4   5 426.781 100.658  17
  -4   8   5 436.596 57.1696   8
  -4   8   5 548.968 58.9775  12
  -8   4   6 851.543 76.1985  12
  -4   8   6 813.303 81.4437   8
  -4   8   6 841.449 77.8993  12
  -4  -4   6 947.177 72.8111  12
  -8   4   6 998.011 140.471  17
   4   4   6 816.535 74.5277   8
  -4   8   7 159.192 22.9323  12
  -8   4   7 162.040 23.3140  12
  -8   4   7 212.342 28.6480   8
  -4   8   7 172.648 27.4366   8
   8  -3  -7 290.935 40.2242  22
   8  -3  -7 308.251 34.3753  15
   8  -3  -7 242.322 37.6531  10
   5  -8  -7 318.413 36.3516  11
   8  -3  -7 321.059 36.3209   7
   5  -8  -7 244.098 41.1961  10
   3   5  -7 245.536 39.3613  21
   3   5  -6 68.6696 18.8256   7
   3   5  -6 35.4105 42.4092  21
   8  -3  -6 70.3581 38.8576  10
   8  -3  -6 71.1084 26.5216  15
   5  -8  -6 51.5900 20.1717  18
   8  -3  -6 59.8246 31.2153  22
   8  -3  -6 94.1804 25.7788  11
   8  -3  -6 56.9990 26.4637   7
   5  -8  -6 64.7662 22.4660  20
   8  -3  -5 1667.21 136.942  11
   8  -3  -5 1575.73 135.232  15
   8  -3  -5 1563.17 134.387  20
   5  -8  -5 1681.51 126.643  14
   8  -3  -5 1937.51 125.116  18
   3   5  -5 1778.24 139.838  22
   3   5  -5 1765.95 126.900  15
   3   5  -5 1710.08 137.663  10
   3   5  -5 1670.57 128.107   7
   8  -3  -4 4223.71 247.643  14
   3   5  -4 3787.18 262.395  22
   3   5  -4 3590.04 249.807   7
   3   5  -4 3734.91 248.690  15
   8  -3  -4 3754.26 259.623  11
   3   5  -4 3348.27 261.327  10
   8  -3  -4 3874.86 247.152  18
   8  -3  -4 3373.65 257.311  20
   5  -8  -3 7976.30 673.963   4
   8  -3  -3 10556.7 560.745  14
  -3  -5  -3 8106.25 657.643   4
   8  -3  -3 8889.09 568.621  20
   8  -3  -3 7943.37 685.628   4
   3   5  -3 8679.75 694.936   1
   8  -3  -3 9283.25 556.795  18
   3   5  -3 8203.19 569.782  10
   5  -8  -3 9437.46 600.780   2
   3   5  -3 7849.69 555.807   7
   8  -3  -3 8421.72 703.861   3
   3   5  -3 8918.00 556.974  15
   3   5  -3 8827.46 569.453  22
  -8   3  -2 505.212 58.4635   4
  -8   3  -2 613.553 47.5872   2
  -3  -5  -2 509.058 89.0274   4
   8  -3  -2 464.583 99.8672   4
   5  -8  -2 608.685 66.9282   2
  -3  -5  -2 532.472 66.6431   1
   5  -8  -2 426.146 92.1470   4
   8  -3  -1 17259.6 1086.97   2
   3   5  -1 19303.4 1156.79   1
  -8   3  -1 15838.2 1075.67   4
   5  -8  -1 17747.8 1073.81   2
   8  -3   0 8.35187 12.1257   2
  -8   3   0 9.15141 23.4632   4
   5  -8   0 8.07559 22.4585   4
  -8   3   0 21.5112 21.8449   5
  -3  -5   1 17632.1 1147.44   3
  -8   3   1 17131.5 1100.39   5
  -3  -5   1 16408.4 1116.02   4
   3   5   1 17450.0 1043.76   2
  -5   8   1 16579.9 1070.38   2
   5  -8   1 17089.5 1105.39   1
   5  -8   1 15474.5 1065.32   4
  -8   3   1 17761.2 1124.04   4
  -5   8   2 568.749 86.7476   5
  -3  -5   2 544.983 101.082   4
   5  -8   2 528.069 64.3298   4
  -3  -5   2 555.425 42.0811  12
  -8   3   2 494.150 56.2632   6
  -5   8   2 460.965 45.1782  12
  -3  -5   2 317.895 90.8050   3
  -8   3   2 574.588 108.675   4
  -5   8   3 9456.41 607.215   6
  -3  -5   3 10126.2 589.078   8
  -8   3   3 8947.80 589.376  12
  -8   3   3 9524.92 590.367   8
   5  -8   3 9535.70 580.324  13
  -5   8   3 7711.79 662.821   5
  -3  -5   3 9389.63 724.178   4
  -8   3   3 8612.77 612.262   6
  -3  -5   3 8220.93 626.943  17
   5  -8   3 8865.27 694.080   3
  -8   3   3 9507.88 738.199   4
  -5   8   3 8701.10 591.110   8
  -3  -5   3 10193.0 584.932  12
  -5   8   3 9104.29 591.397  12
   3   5   3 9330.64 586.760  12
   3   5   3 9440.33 590.712   8
  -3  -5   4 4402.09 264.225  12
  -3  -5   4 4511.03 270.322   8
  -5   8   4 3789.55 272.104  12
   3   5   4 3632.91 264.914  12
   3   5   4 3861.63 271.484   8
  -3  -5   4 3935.63 323.528  17
  -8   3   4 3913.88 270.480   8
  -5   8   5 1681.16 144.404   8
  -8   3   5 1730.64 200.468  17
  -8   3   5 1838.50 141.327  12
  -5   8   5 1794.93 143.448  12
  -5   8   5 1778.81 182.772  17
  -3  -5   5 2082.59 135.090  12
   3   5   5 1909.67 144.903   8
  -5   8   6 82.7354 25.7508  12
  -8   3   6 48.3624 21.6813  12
   3   5   6 64.6390 21.8843   8
  -5   8   6 92.5191 29.0700   8
  -3  -5   6 72.8169 18.0826  12
  -8   3   6 94.4390 62.3820  17
  -5   8   7 290.960 33.9075  12
  -5   8   7 429.260 42.5039   8
  -8   3   7 386.068 36.0145  12
   6  -8  -7 215.046 38.3594  22
   6  -8  -7 160.187 26.7274  11
   8  -2  -7 217.141 33.5323  22
   6  -8  -7 183.155 31.0398  15
   8  -2  -7 175.345 28.3516  10
   6  -8  -7 175.320 37.3790  10
   8  -2  -7 230.123 27.4499  15
   2   6  -7 159.886 30.8292  21
   8  -2  -7 196.987 27.4394   7
   8  -2  -6 2006.53 149.872   7
   8  -2  -6 2062.19 148.092  11
   6  -8  -6 1960.71 148.674  20
   8  -2  -6 2117.86 166.047  22
   2   6  -6 1466.68 152.136  21
   8  -2  -6 2096.80 150.710  15
   6  -8  -6 1983.48 140.723  18
   8  -2  -6 1922.04 167.160  10
   6  -8  -5 385.041 42.4551  14
   8  -2  -5 350.464 46.5179  20
   8  -2  -5 368.344 49.2882  11
   8  -2  -5 318.449 59.7772  22
   8  -2  -5 248.829 45.0253  15
   8  -2  -5 339.163 64.4406  10
   2   6  -5 386.332 41.9144   7
   8  -2  -5 394.525 52.7973   7
   2   6  -4 1168.07 102.760  10
   2   6  -4 1172.45 94.0651   7
   8  -2  -4 1257.45 105.218  20
   8  -2  -4 1279.51 92.2840  18
   8  -2  -4 1257.11 105.046  11
   2   6  -4 1295.45 105.021  22
   2   6  -3 2831.95 220.729  10
   8  -2  -3 3201.17 221.831  11
   2   6  -3 3616.67 340.080   1
   2   6  -3 3447.92 224.224  22
   8  -2  -3 3591.71 213.327  14
   8  -2  -3 3438.72 212.111  18
   8  -2  -3 2897.31 336.279   3
   6  -8  -3 2689.71 311.449   4
   6  -8  -3 3425.10 257.122   2
  -2  -6  -3 2634.65 296.515   4
   2   6  -3 3211.00 210.792  15
   2   6  -3 3060.94 211.362   7
   8  -2  -3 3090.56 223.356  20
  -8   2  -2 13459.0 969.624   4
   8  -2  -2 16124.8 946.298  11
   6  -8  -2 17217.6 975.899   2
   8  -2  -2 13724.8 940.470   7
   2   6  -2 14928.6 1053.02   1
   8  -2  -2 15486.4 1054.71   4
   8  -2  -2 15593.8 948.368  20
  -2  -6  -2 16517.1 988.405   1
   8  -2  -2 17856.2 1029.20   5
  -2  -6  -2 14942.1 1022.95   4
   6  -8  -2 14648.9 1040.97   4
   6  -8  -1 9671.66 601.477   2
  -8   2  -1 8918.43 616.061   4
   8  -2  -1 9142.30 657.564   4
   8  -2  -1 9343.39 675.025   3
  -8   2  -1 9311.75 588.225   5
   2   6  -1 10220.4 675.663   1
  -2  -6  -1 9116.92 634.088   1
   8  -2   0 19067.6 1121.27   2
   6  -8   0 16907.2 1151.05   4
   8  -2   0 18556.7 1180.75   3
  -8   2   0 17958.4 1143.14   5
  -8   2   0 16563.0 1159.79   4
  -6   8   1 8038.47 598.332   2
   6  -8   1 10265.0 585.134   4
   2   6   1 8653.35 578.719   2
  -2  -6   1 8882.96 668.704   3
  -2  -6   1 9044.82 643.717   4
   8  -2   1 9625.70 602.339   3
  -8   2   1 9488.73 654.755   4
   6  -8   1 9380.61 585.198   4
  -8   2   2 15390.3 972.090   6
  -6   8   2 16150.7 957.238  12
  -2  -6   2 18150.4 951.298  12
   2   6   2 14481.3 950.023   9
  -6   8   2 14476.3 1018.53   5
   6  -8   2 13941.1 952.796   4
  -8   2   2 16445.9 1081.96   4
   2   6   2 13700.9 974.983   5
   6  -8   2 13861.1 1026.61   1
  -2  -6   2 15433.7 1083.40   3
  -2  -6   2 16747.3 1065.21   4
   6  -8   3 2855.59 298.481   3
   2   6   3 3343.72 218.916  12
  -8   2   3 3209.94 218.944   8
  -8   2   3 3226.29 219.607  12
  -6   8   3 3381.73 239.534   6
  -6   8   3 3058.66 221.470   8
  -6   8   3 2968.44 295.263   5
   2   6   3 3216.83 221.566   8
  -2  -6   3 2797.76 253.485  17
  -2  -6   3 3130.20 324.694   4
  -2  -6   3 3719.08 215.020  12
   2   6   4 1203.17 100.491  12
  -6   8   4 1180.29 105.206   8
  -2  -6   4 1324.92 95.3775  12
  -2  -6   4 1229.66 144.940  17
  -8   2   4 1340.08 104.165   8
   2   6   4 1363.56 107.128   8
  -6   8   4 1325.37 107.464  12
  -6   8   5 288.398 45.8337  12
   2   6   5 356.316 42.6667  12
  -6   8   5 254.242 69.4853  17
  -2  -6   5 448.981 41.4991  12
  -8   2   5 452.520 49.6546  12
   2   6   5 391.545 50.6918   8
  -8   2   5 216.893 80.2484  17
  -8   2   6 2584.94 166.063  12
  -6   8   6 2143.42 168.838   8
   2   6   6 2186.70 167.399   8
  -6   8   6 2237.23 167.145  12
  -8   2   6 2395.22 236.364  17
  -8   2   7 246.042 26.7038  12
  -6   8   7 212.289 27.2490  12
  -6   8   7 194.126 30.0759   8
   2   6   7 225.015 27.4324   8
   7  -8  -7 515.524 54.1268  15
   1   7  -7 596.785 51.9813  21
   7  -8  -7 507.901 54.1312   7
   8  -1  -7 483.144 49.7190  10
   7  -8  -7 601.340 53.2056  11
   8  -1  -7 578.900 49.4231   7
   7  -8  -7 464.742 59.8471  10
   8  -1  -7 665.313 50.1380  15
   7  -8  -7 463.980 59.2539  22
   8  -1  -6 648.069 63.5614  15
   7  -8  -6 534.967 60.9519  20
   7  -8  -6 668.617 57.4496  18
   8  -1  -6 696.599 66.5085   7
   8  -1  -6 533.720 71.8769  22
   1   7  -6 458.276 68.7144  21
   8  -1  -6 579.341 76.1738  10
   7  -8  -5 247.701 36.5437  18
   8  -1  -5 212.391 51.1135  22
   8  -1  -5 276.437 41.5631  11
   7  -8  -5 264.830 35.3263  14
   8  -1  -5 263.859 42.9580  15
   8  -1  -5 299.322 41.2484  20
   8  -1  -5 204.445 51.1068  10
   8  -1  -5 202.796 39.4156   7
   1   7  -4 191.250 32.1253  10
   8  -1  -4 220.657 38.0571   7
   8  -1  -4 313.882 53.1122  22
   8  -1  -4 309.057 41.5802  11
   8  -1  -4 269.173 39.4280  15
   7  -8  -4 251.280 33.7463  14
   8  -1  -4 238.477 38.2755  20
  -1  -7  -3 418.403 100.329   4
   8  -1  -3 323.484 109.105   3
   8  -1  -3 540.441 41.4925  14
   1   7  -3 387.297 98.5874   1
   8  -1  -3 507.697 40.8902  18
   7  -8  -3 473.491 113.988   4
   7  -8  -3 417.827 68.0280   2
   1   7  -3 373.084 43.9332  10
   8  -1  -3 426.925 50.1126  20
   8  -1  -3 367.613 45.2689   7
   8  -1  -3 371.948 44.8896  15
   8  -1  -3 484.531 99.2082   5
   7  -8  -3 369.091 50.4632  13
   8  -1  -3 496.734 50.5932  11
  -8   1  -2 1359.25 139.481   4
   1   7  -2 1674.52 193.968   1
   8  -1  -2 1510.48 123.508  22
  -1  -7  -2 1379.75 169.911   4
   8  -1  -2 1598.44 116.031  11
   7  -8  -2 1650.32 139.392   2
   7  -8  -2 1465.50 181.771   4
   8  -1  -2 1461.24 199.181   3
  -1  -7  -2 1769.15 158.496   1
   8  -1  -2 1816.85 176.997   5
   8  -1  -2 1603.57 118.737  20
   8  -1  -2 1883.08 203.543   4
  -7   8  -1 1291.60 104.234   2
   8  -1  -1 1450.95 131.486   5
  -1  -7  -1 1228.63 134.348   1
   8  -1  -1 1142.03 156.252   3
  -8   1  -1 1115.13 123.001   4
   8  -1   0 11451.0 725.151   2
  -1  -7   0 10793.7 784.923   1
  -8   1   0 11272.5 775.923   4
  -7   8   0 11580.6 736.662   2
   7  -8   0 12129.3 754.208   4
   8  -1   0 11941.0 788.103   3
   1   7   1 1164.25 94.4373   2
  -8   1   1 1306.34 152.730   4
  -1  -7   1 1165.60 137.855   4
  -7   8   2 1571.05 114.310  12
  -8   1   2 1579.39 110.868  12
   7  -8   2 1414.62 161.722   1
   1   7   2 1565.06 138.300   5
  -7   8   2 1422.79 160.924   5
  -1  -7   2 1289.32 171.977   4
  -8   1   2 1795.63 206.969   4
   1   7   2 1447.02 107.726  19
  -1  -7   2 2017.19 109.494  12
  -1  -7   2 1558.35 199.933   3
   1   7   2 1601.83 113.247   8
   1   7   2 1431.19 108.108   9
  -8   1   2 1562.01 128.557   6
  -7   8   3 439.488 48.2575   8
   1   7   3 484.257 46.5908  12
  -1  -7   3 387.594 100.356   4
  -1  -7   3 349.763 102.148   3
  -8   1   3 445.843 44.9351   8
   7  -8   3 463.959 92.8195   3
  -8   1   3 406.600 44.3332  12
   1   7   3 451.434 48.4879   8
  -1  -7   3 484.979 76.2161  17
  -7   8   3 426.857 60.1027   6
  -1  -7   3 571.296 42.7882  12
  -8   1   3 455.756 66.5535   6
  -7   8   3 359.747 84.7700   5
  -8   1   4 269.565 37.3527   8
  -7   8   4 269.171 39.4549  12
  -1  -7   4 299.734 31.7779  12
   1   7   4 301.989 39.1329  12
   1   7   4 241.834 38.7323   8
  -7   8   4 253.287 40.3236   8
  -7   8   5 197.988 39.0951  12
   1   7   5 282.769 44.1467   8
  -7   8   5 159.632 61.5738  17
  -8   1   5 241.419 36.8511  12
  -8   1   5 299.493 82.8635  17
  -1  -7   5 319.296 33.6026  12
   1   7   5 260.113 37.8520  12
  -8   1   6 743.615 65.3193  12
  -7   8   6 684.518 67.7004  12
  -8   1   6 728.539 71.2702   8
  -7   8   6 635.310 100.268  17
  -8   1   6 564.399 110.075  17
   1   7   6 724.771 71.0256   8
  -7   8   7 554.448 51.5783  12
  -7   8   7 598.320 55.3172   8
   1   7   7 594.196 53.6935   8
  -8   1   7 716.386 52.0825  12
   8  -8  -7 132.131 23.2315  11
   8  -8  -7 107.424 26.3711   7
   8  -8  -7 79.8722 28.7196  10
   8  -8  -7 84.4124 28.5725  22
   0   8  -7 182.426 22.2311  21
   8   0  -7 141.716 20.9636   7
   8  -8  -7 126.351 26.0456  15
   0  -8  -7 111.538 18.3225  18
   8   0  -6 2214.96 146.640  15
   8   0  -6 1840.77 158.143  10
   0   8  -6 1567.67 145.306  21
   8  -8  -6 1932.64 137.807  18
   8   0  -6 2051.02 161.324  22
   8  -8  -6 1833.03 146.301  20
   8  -8  -6 1975.92 151.116  11
   8   0  -6 2047.93 145.802   7
   8   0  -5 396.684 48.3374  11
   8  -8  -5 349.235 43.0678  18
   8   0  -5 325.486 43.3265  20
   0   8  -5 231.714 52.2788  21
   8   0  -5 453.947 66.2276  22
   8   0  -5 337.830 47.8394  15
   8   0  -5 457.588 53.5412   7
   8  -8  -5 352.148 42.7112  14
   8   0  -5 353.407 63.7735  10
   8   0  -4 422.796 67.0589  10
   8   0  -4 393.394 49.6112  20
   8   0  -4 357.201 47.8968   7
   8   0  -4 390.255 60.7091  22
   8   0  -4 460.569 50.8480  15
   8   0  -4 478.193 51.7593  11
   8  -8  -4 474.980 46.7874  14
   8   0  -3 26.1935 17.4809   7
   8   0  -3 36.3699 31.3676  10
   8  -8  -3 16.2293 13.4806  14
   8   0  -3 31.9932 10.7287  14
   8   0  -3 48.9600 18.3596  11
   8   0  -3 38.0131 27.0470  22
   0   8  -3 20.2511 12.9436  10
   8  -8  -3 47.2418 26.5190  13
   8   0  -3 26.1375 15.8246  15
   8   0  -3 17.5707 16.2345  20
   0   8  -3 2.24499 25.9328  21
   8  -8  -2 7930.07 504.556   2
   8   0  -2 6053.27 479.727  10
   8   0  -2 7449.62 604.459   3
   8   0  -2 7508.08 467.124  15
   0  -8  -2 6166.13 541.201   4
   8   0  -2 8036.04 471.613  11
   8  -8  -2 6865.39 562.553   4
   8   0  -2 7494.66 472.980  20
   8  -8  -2 7731.20 467.186  14
  -8   0  -2 7354.91 515.979   4
   8   0  -2 7772.03 585.000   4
   8   0  -2 7736.29 545.910   5
   8  -8  -2 7071.98 471.656  13
   8   0  -1 4319.38 382.101   3
   0  -8  -1 4346.23 343.034   1
   8   0  -1 4179.74 324.296   5
   8  -8  -1 4402.24 303.105   2
  -8   8  -1 4521.59 298.759   2
   0  -8   0 717.881 106.069   1
   8   0   0 623.173 60.8321   2
   8   0   0 751.271 105.462   3
   8  -8   0 777.521 82.0072   4
  -8   8   0 635.359 70.2920   2
  -8   0   0 562.267 92.8821   4
   0   8   1 4253.54 289.767   2
  -8   0   1 4163.56 358.730   4
   0  -8   1 4078.99 337.905   4
   8   0   1 4415.40 296.571   1
  -8   8   2 7472.05 482.190  12
   0   8   2 7931.28 480.883   8
   8   0   2 7506.92 474.067  16
  -8   0   2 8236.65 477.795   8
   0  -8   2 7016.53 563.440   4
  -8   0   2 7479.08 476.520  12
  -8   0   2 7688.43 499.689   6
  -8   8   2 8393.83 492.986   6
  -8   0   2 7383.76 594.396   4
   0  -8   2 7158.69 598.668   3
   8  -8   2 6668.49 537.771   1
  -8   8   2 6952.37 548.990   5
   0   8   2 7171.74 475.315  19
  -8   0   3 26.8936 15.1185  12
  -8   8   3 47.8076 19.1326  12
   0  -8   3 12.5688 31.3188   4
   0  -8   3 51.2455 12.6391  12
  -8   0   3 34.6692 15.0612   8
   8   0   3 26.9667 9.94192   9
  -8   8   3 31.5333 17.2737   8
  -8   8   3 38.9200 25.3520   6
   0   8   3 19.6251 15.9447   8
   0  -8   3 76.9484 60.5372   3
   0   8   3 38.5562 16.1421  12
   0  -8   4 509.988 42.9432  12
   0   8   4 419.931 48.6991  12
  -8   8   4 343.606 48.7425   8
  -8   8   4 495.382 75.3326   6
   0   8   4 445.696 53.0854   8
  -8   0   4 352.386 44.9708   8
  -8   0   5 372.703 45.4397  12
   0   8   5 384.902 51.7471   8
  -8   0   5 300.613 87.8596  17
  -8   8   5 395.798 50.8134   8
  -8   8   5 397.595 51.3954  12
   0   8   5 383.368 48.1649  12
  -8   8   6 2073.02 205.835  17
  -8   0   6 2464.25 154.834  12
   0   8   6 2105.97 152.691  12
  -8   0   6 2234.46 226.106  17
  -8   8   6 1953.71 155.715  12
   0   8   6 1996.57 159.192   8
   0   8   7 134.801 23.5854   8
  -8   8   7 101.345 19.9231  12
  -8   8   7 129.577 23.6338   8
   9  -8  -7 615.122 62.2370  22
   8   1  -7 415.611 54.0906  21
   1  -9  -7 562.638 45.7903  18
   9  -8  -7 566.533 53.2292   7
   9  -8  -7 490.385 51.2915  15
   9  -8  -7 549.353 61.3322  10
   9  -8  -7 619.180 51.8170  11
  -1   9  -6 828.179 79.6338  21
   9  -8  -6 925.689 74.1759  18
   8   1  -6 957.502 80.0747   7
   9  -8  -6 928.553 87.2179  11
   9  -8  -6 826.413 81.3473  20
   8   1  -6 847.061 88.8321  22
   8   1  -6 1032.88 80.2234  15
   1  -9  -6 878.829 72.7659  14
   8   1  -6 915.769 90.8345  10
   8   1  -5 8963.19 580.668   7
   9  -8  -5 9322.44 575.097  18
   8   1  -5 9015.16 606.296  10
  -1   9  -5 7038.14 579.290  21
   8   1  -5 8963.72 600.422  22
   9  -8  -5 8469.82 586.322  20
   8   1  -5 9529.26 581.471  15
   9  -8  -5 10920.1 581.242  14
   9  -8  -4 4015.71 268.447  18
   8   1  -4 4050.49 291.659  22
   8   1  -4 3688.51 294.406  10
   8   1  -4 4219.19 274.859   7
   8   1  -4 4386.25 277.047  11
   8   1  -4 3953.12 272.002  15
   8   1  -4 4040.45 274.635  20
   9  -8  -4 4639.54 272.875  14
  -1   9  -4 3137.65 272.033  21
   8   1  -3 2380.02 168.754   7
  -1   9  -3 1798.96 166.228  21
   9  -8  -3 2267.57 184.012  13
   8   1  -3 2665.85 187.655  22
   9  -8  -3 2812.12 170.928  14
   8   1  -3 2361.99 168.634  15
   8   1  -3 2466.37 191.046  10
   8   1  -3 2598.14 173.275  11
   8   1  -3 2538.64 174.082  20
   9  -8  -3 2429.00 166.279  18
   9  -8  -2 7408.01 541.933  18
   8   1  -2 9408.88 547.265  15
  -9   8  -2 9887.92 569.023   2
   8   1  -2 9548.22 638.394   5
  -1   9  -2 8008.50 541.822  21
   9  -8  -2 9525.14 548.583  14
   9  -8  -2 8581.05 654.303   4
   8   1  -2 8393.76 551.016  20
   9  -8  -2 8456.59 555.399  13
   8   1  -2 9017.67 545.975   7
   8   1  -2 9476.23 551.221  11
   9  -8  -1 35813.0 2297.56   4
  -9   8  -1 34932.2 2239.39   2
   8   1  -1 36407.6 2274.53   5
   9  -8  -1 37819.2 2245.16   2
   1  -9  -1 36682.4 2299.08   1
   1  -9   0 1763.22 189.674   1
  -9   8   0 1780.11 150.476   2
  -8  -1   0 1702.84 183.042   4
   9  -8   0 1925.45 155.654   4
  -1   9   1 32857.5 2172.13   2
   8   1   1 38833.5 2178.65   1
  -9   8   1 38698.7 2228.79   4
   1  -9   1 31781.3 2225.17   4
  -8  -1   1 33486.7 2251.24   4
  -9   8   1 34682.2 2217.11   5
  -8  -1   2 8861.92 554.820  12
  -8  -1   2 9385.13 556.101   8
  -9   8   2 9886.12 673.619   4
  -9   8   2 8593.83 559.066   8
  -1   9   2 8625.80 608.062   5
   8   1   2 8648.84 551.455   9
  -8  -1   2 8960.31 580.382   6
   9  -8   2 7605.15 613.727   1
   1  -9   2 8533.54 646.896   4
   1  -9   2 7845.65 674.482   3
  -9   8   2 9851.69 573.343   6
   8   1   2 9080.25 554.205  16
  -9   8   2 8797.43 560.729  12
  -8  -1   2 8287.55 675.052   4
  -9   8   3 2514.80 177.954   8
  -1   9   3 2559.41 176.607  12
  -9   8   3 2534.64 179.147  12
  -1   9   3 2523.61 179.319   8
  -9   8   3 2723.56 200.703   6
  -8  -1   3 2762.25 175.000   8
   1  -9   3 2676.30 274.312   4
  -8  -1   3 2673.46 173.884  12
   8   1   3 2247.15 165.824   9
  -8  -1   4 3905.00 271.341   8
  -9   8   4 4041.73 275.402   8
  -9   8   4 4180.08 310.609   6
  -8  -1   4 3544.97 326.482  17
  -1   9   4 4253.22 280.236   8
  -1   9   4 4117.14 276.425  12
  -1   9   5 9401.47 627.111   8
  -9   8   5 9159.06 622.054   8
  -1   9   5 9576.56 623.157  12
  -9   8   5 9307.68 623.097  12
  -8  -1   5 10942.5 618.926  12
  -9   8   6 868.822 83.8868   8
  -9   8   6 979.307 131.855  17
  -1   9   6 983.255 88.9342   8
  -8  -1   6 988.919 139.126  17
  -8  -1   6 1126.86 81.3716  12
  -9   8   6 891.315 82.0389  12
  -1   9   6 916.840 80.8565  12
  -9   8   7 623.764 54.0307  12
  -1   9   7 545.313 54.8382   8
   7   2  -7 68.2896 29.4412  21
   9  -7  -7 93.6712 22.2802  15
   2  -9  -7 84.2125 20.5461  11
   9  -7  -7 144.419 22.6523  11
   2  -9  -7 126.370 19.4010  18
   9  -7  -7 160.099 33.1525  22
   9  -7  -7 124.740 32.2573  10
   9  -7  -7 137.618 25.1205   7
   9  -7  -6 1355.50 114.422  20
   7   2  -6 1400.86 119.559  10
   7   2  -6 1734.43 112.799  15
   7   2  -6 1087.78 124.936  21
   9  -7  -6 1328.00 116.406  15
  -2   9  -6 1180.08 110.270  21
   9  -7  -6 1535.70 106.196  18
   7   2  -6 1748.60 128.549  22
   7   2  -6 1512.04 111.465   7
   9  -7  -6 1367.23 116.506  11
   2  -9  -6 1404.40 105.212  14
   7   2  -5 2822.38 225.539  10
   7   2  -5 2962.08 224.967  22
   9  -7  -5 2951.60 215.529  20
   9  -7  -5 3405.54 203.980  14
   9  -7  -5 3173.68 203.095  18
   7   2  -5 3140.06 208.177  15
   7   2  -5 2760.28 206.311   7
   7   2  -4 213.750 44.4801  22
   7   2  -4 196.571 34.1677   7
  -2   9  -4 165.015 39.5228  21
   7   2  -4 290.594 38.4210  11
   9  -7  -4 237.010 33.2777  14
   7   2  -4 273.606 36.2436  20
   7   2  -4 211.555 34.2815  15
   9  -7  -4 258.195 34.2824  18
   7   2  -4 193.163 47.7772  10
  -2   9  -3 5047.98 426.128  21
   9  -7  -3 6871.80 426.335  18
   7   2  -3 6948.53 432.177  20
   9  -7  -3 8048.13 432.370  14
   7   2  -3 7028.19 429.574  15
   7   2  -3 6531.54 443.929  22
   7   2  -3 7399.42 432.902  11
   7   2  -3 6477.35 448.836  10
   7   2  -3 6530.47 428.247   7
  -7  -2  -3 5933.05 507.794   4
   9  -7  -3 6475.90 449.320  13
   7   2  -2 826.726 75.7749  22
   7   2  -2 922.875 65.9666  15
   9  -7  -2 777.204 127.508   4
   7   2  -2 724.166 66.7237  20
   7   2  -2 628.670 75.2325  10
   9  -7  -2 740.158 74.6443  13
   9  -7  -2 889.967 67.2923  14
   9  -7  -2 754.378 91.6726   2
  -9   7  -2 866.219 76.6490   2
   7   2  -2 696.791 111.690   5
   2  -9  -2 714.513 118.149   4
   7   2  -2 840.054 64.7353   7
  -9   7  -1 5327.97 358.433   2
   7   2  -1 5295.97 395.438   5
   9  -7  -1 5471.08 365.692   2
   9  -7   0 9146.17 586.557   4
   7   2   0 9176.10 626.848   1
  -2   9   0 9791.46 572.354   2
  -9   7   0 8447.31 581.326   2
   7   2   0 8417.92 577.315   5
   2  -9   0 8140.33 625.022   1
  -7  -2   0 8305.00 624.556   4
  -7  -2   1 4488.09 390.795   4
   2  -9   1 4812.70 370.675   4
  -2   9   1 5212.80 335.384   2
  -9   7   1 5206.39 369.644   5
  -9   7   1 5360.67 379.503   4
   7   2   2 714.573 58.3670   9
   9  -7   2 655.144 91.8950   1
  -9   7   2 882.547 76.6211   6
  -2   9   2 841.093 65.8387  12
  -9   7   2 948.892 135.765   4
   2  -9   2 796.523 114.824   4
  -7  -2   2 946.359 64.1393   8
  -2   9   2 827.349 100.995   5
  -7  -2   2 758.525 60.4914  12
  -9   7   2 770.225 65.9417  12
   7   2   2 770.916 60.6199  16
  -7  -2   3 7156.29 430.629   8
  -9   7   3 6548.07 432.670   8
   2  -9   3 6341.02 563.604   3
  -9   7   3 6561.15 434.118  12
  -2   9   3 6025.32 497.560   5
  -2   9   3 6935.21 435.623   8
   7   2   3 6229.31 422.515   9
   2  -9   3 6735.09 530.172   4
  -9   7   3 7326.68 459.956   6
  -2   9   3 7388.22 434.880  12
  -7  -2   4 243.177 32.9431  12
  -9   7   4 237.128 37.1337   8
  -2   9   4 211.584 36.7332  12
  -9   7   4 185.905 53.5310   6
  -7  -2   4 215.439 68.4774  17
  -2   9   4 292.337 41.8259   8
  -9   7   5 3078.76 216.024   8
  -7  -2   5 2788.05 210.222   8
  -7  -2   5 3176.04 209.219  12
  -2   9   5 3001.15 219.755   8
  -2   9   5 3037.99 215.773  12
  -9   7   5 3021.56 216.189  12
  -7  -2   6 1926.53 121.980  12
  -2   9   6 1511.24 128.697   8
  -9   7   6 1395.09 171.300  17
  -7  -2   6 1929.33 194.753  17
  -2   9   6 1526.35 122.971  12
  -9   7   6 1513.78 123.342  12
  -9   7   7 132.855 20.7071  12
  -2   9   7 118.061 23.5603   8
   9  -6  -7 153.793 26.0784  15
   3  -9  -7 162.339 21.0196  18
   9  -6  -7 144.833 31.6100  10
   9  -6  -7 151.988 31.7729  22
   3  -9  -7 114.637 23.4111  11
   6   3  -7 103.984 31.6558  21
   9  -6  -7 145.757 26.7679   7
   9  -6  -6 234.641 40.1742  11
   6   3  -6 302.506 35.4239  15
   6   3  -6 332.207 38.4190   7
  -3   9  -6 167.441 34.8169  21
   9  -6  -6 282.189 31.0570  18
   9  -6  -6 210.668 41.3183   7
   6   3  -6 158.294 53.1847  21
   6   3  -6 306.331 43.3700  10
   9  -6  -6 208.319 35.3941  20
   9  -6  -6 237.382 42.0204  15
   9  -6  -5 845.975 66.1629  14
   6   3  -5 752.938 68.7341  15
   6   3  -5 666.200 81.5209  10
   6   3  -5 754.740 70.8239   7
   9  -6  -5 693.965 76.4754  20
   9  -6  -5 706.363 76.2398  11
   9  -6  -5 809.162 66.4351  18
   6   3  -5 812.924 84.2231  22
  -3   9  -5 474.410 69.3776  21
   6   3  -4 261.675 46.3641  22
  -3   9  -4 98.9858 32.8732  21
   9  -6  -4 209.289 30.6386  18
   6   3  -4 186.211 28.6773  20
   9  -6  -4 226.024 32.7421  14
   6   3  -4 187.402 31.1386  15
   9  -6  -4 233.340 39.9543  20
   6   3  -4 168.928 30.7825   7
   6   3  -4 211.846 45.3902  10
   6   3  -3 660.798 69.8129  22
   3  -9  -3 661.628 73.8182   2
   6   3  -3 639.751 56.7490  15
   6   3  -3 501.228 68.0521  10
  -6  -3  -3 475.004 98.5062   4
   9  -6  -3 441.010 118.811   3
   9  -6  -3 700.929 56.8685  18
   6   3  -3 635.698 57.4105   7
   9  -6  -3 792.697 60.5694  14
  -3   9  -3 473.286 58.0061  21
   6   3  -3 669.426 59.2575  20
   6   3  -2 3840.88 275.347  10
   3  -9  -2 3864.77 347.460   4
   9  -6  -2 4038.18 260.430  18
   9  -6  -2 4451.54 308.629   2
   9  -6  -2 4218.76 364.185   4
  -9   6  -2 4332.10 273.768   2
   6   3  -2 4060.42 260.366   7
   6   3  -2 4536.97 262.134  15
   6   3  -2 4103.74 273.460  22
   6   3  -2 4086.86 264.742  20
   9  -6  -2 4781.66 266.438  14
   6   3  -2 4147.85 344.886   5
   9  -6  -2 3934.79 277.139  13
  -9   6  -1 21076.7 1307.18   2
   6   3  -1 20103.6 1348.68   5
   9  -6  -1 21805.2 1318.75   2
   3  -9  -1 20256.8 1362.68   4
  -3   9   0 3251.10 206.638   2
  -6  -3   0 2592.55 246.417   4
   6   3   0 2266.67 210.233   5
   3  -9   0 2791.34 248.142   1
   9  -6   0 2923.89 219.784   4
   9  -6   0 2903.39 199.264   2
  -9   6   0 2949.95 217.845   4
   6   3   0 3139.19 253.028   1
  -9   6   1 21766.6 1285.50   4
  -3   9   1 19499.6 1225.91   2
   3  -9   1 17526.9 1280.53   1
  -9   6   1 20205.7 1262.80   5
   3  -9   1 19181.5 1258.30   4
  -6  -3   1 18858.8 1289.11   4
  -9   6   2 4433.59 279.367   6
  -9   6   2 3961.01 264.711  12
  -6  -3   2 4205.61 259.954  12
  -3   9   2 3839.80 314.382   5
  -3   9   2 3985.41 264.425   8
  -3   9   2 4181.06 264.495  12
  -9   6   2 4457.20 369.881   4
   6   3   2 3964.25 257.854   9
   9  -6   2 3746.79 296.200   1
   6   3   2 4104.38 259.681  16
  -9   6   2 3439.63 328.715   5
   3  -9   2 4045.51 328.308   4
  -6  -3   2 3792.62 361.639   4
   3  -9   3 423.939 110.366   3
  -9   6   3 623.531 59.0189  12
  -6  -3   3 443.484 80.9724  17
   6   3   3 662.581 56.1354   8
  -9   6   3 676.798 59.2018   8
   6   3   3 643.802 50.8087  19
  -3   9   3 619.441 58.7344  12
  -3   9   3 593.388 103.504   5
  -9   6   3 639.456 75.5524   6
   6   3   3 602.343 50.5998   9
  -6  -3   3 543.411 53.7561   8
   6   3   4 183.612 30.4279   8
   3  -9   4 222.995 25.9821  13
  -6  -3   4 238.068 31.3421  12
  -6  -3   4 135.095 58.2408  17
  -9   6   4 221.490 35.3640   8
  -9   6   4 266.531 58.4867   6
  -3   9   4 267.970 40.6974   8
  -3   9   4 183.003 33.7434  12
   6   3   5 689.949 67.9123   8
  -6  -3   5 865.396 69.9762  12
  -3   9   5 687.262 76.2815   8
  -9   6   5 748.072 75.0721  12
  -9   6   5 785.663 76.1412   8
  -3   9   5 802.415 76.4686  12
  -6  -3   6 359.327 37.6009  12
  -9   6   6 264.438 40.2889  12
  -9   6   6 322.197 83.6430  17
  -3   9   6 296.075 45.9544   8
  -3   9   6 297.248 39.9717  12
  -3   9   7 187.900 28.7129   8
  -9   6   7 193.721 25.8333  12
   4  -9  -7 222.850 23.5150  18
   9  -5  -7 193.909 28.9557   7
   9  -5  -7 172.390 32.7402  22
   9  -5  -7 194.826 28.4256  15
   9  -5  -7 146.724 31.8693  10
   4  -9  -7 160.960 26.6146  11
   5   4  -7 153.533 32.2182  21
   9  -5  -6 1165.01 116.491  22
   9  -5  -6 1279.97 124.685  10
   9  -5  -6 1144.78 100.922  15
   5   4  -6 1317.62 93.7039   7
   9  -5  -6 1246.47 101.853  11
   9  -5  -6 1220.00 97.8149  20
   5   4  -6 1271.01 97.6256  10
   9  -5  -6 984.259 98.4796   7
   5   4  -5 755.826 77.0652  22
   5   4  -5 600.888 71.7344  10
   9  -5  -5 594.214 68.6310  20
   9  -5  -5 694.449 58.8739  18
   9  -5  -5 542.087 66.6671  11
   5   4  -5 701.306 62.2079  15
   5   4  -5 701.970 64.2121   7
  -4   9  -5 410.853 60.9821  21
   5   4  -4 1079.91 107.709  10
   5   4  -4 1029.78 102.698  22
   5   4  -4 1029.62 90.6517   7
   9  -5  -4 1146.95 88.8851  18
   9  -5  -4 1137.23 101.507  20
   5   4  -4 1129.72 90.7731  15
   9  -5  -4 1312.04 92.4259  14
   5   4  -3 1802.08 145.327  22
   4  -9  -3 2069.03 162.354   2
  -5  -4  -3 1547.26 200.930   4
   9  -5  -3 1513.15 222.730   4
   5   4  -3 1690.44 146.998  10
   5   4  -3 1906.18 250.284   1
   5   4  -3 1742.12 132.592  20
   5   4  -3 1913.80 134.488   7
   9  -5  -3 2349.65 141.327  14
   5   4  -3 1951.00 134.211  15
   9  -5  -3 1853.38 248.483   3
   9  -5  -3 1880.19 132.356  18
   9  -5  -2 6299.19 579.073   4
   4  -9  -2 6994.23 582.251   4
  -9   5  -2 7872.26 501.950   2
   5   4  -2 6703.70 503.750  10
   5   4  -2 7708.55 491.914   7
   5   4  -2 7447.48 503.135  22
   9  -5  -2 7708.20 540.257   2
   4  -9  -2 8154.28 517.849   2
   9  -5  -2 7722.03 515.209  13
   9  -5  -2 7929.98 492.687  18
   9  -5  -1 6882.38 459.310   2
   4  -9  -1 7211.60 506.272   4
   5   4  -1 6646.85 525.485   1
  -9   5  -1 7134.17 449.945   2
  -5  -4  -1 6314.76 475.791   3
  -4   9   0 972.915 88.5076   2
   9  -5   0 1023.62 84.3649   2
  -9   5   0 1116.30 108.857   5
  -5  -4   0 1074.71 130.591   3
  -9   5   0 1003.60 104.643   4
   5   4   0 1111.09 125.481   1
  -4   9   1 6544.63 461.268   2
  -9   5   1 7618.19 517.257   4
   4  -9   1 6930.14 480.044   4
   4  -9   1 6126.92 504.147   1
  -9   5   1 7475.90 499.169   5
  -5  -4   1 7529.78 545.292   3
  -9   5   2 7333.44 456.139  12
   5   4   2 7040.96 449.606   9
  -4   9   2 7051.40 513.552   5
  -5  -4   2 7225.68 567.602   4
  -5  -4   2 7167.63 449.959  12
   4  -9   2 7889.37 516.629   4
  -4   9   2 7211.39 456.093   8
  -9   5   2 7682.05 570.797   4
  -5  -4   3 1524.92 164.132  17
  -4   9   3 1638.07 191.243   5
  -5  -4   3 2037.13 127.543  12
  -9   5   3 1916.97 155.104   6
  -4   9   3 1806.67 132.463  12
   5   4   3 1806.77 130.246   8
  -4   9   3 1634.32 131.710   8
   4  -9   3 1913.60 123.209  13
   5   4   3 1611.26 122.618  19
   4  -9   3 1864.34 228.594   3
  -9   5   3 1866.08 131.634   8
  -5  -4   3 1682.66 232.054   4
  -9   5   3 1813.96 132.338  12
  -4   9   4 1080.26 97.6372  12
  -9   5   4 1142.54 97.1890   8
   5   4   4 1152.95 95.8963   8
  -5  -4   4 961.760 136.615  17
  -5  -4   4 1244.36 96.3095   8
  -5  -4   4 1286.18 92.3155  12
   5   4   5 663.123 65.7264   8
  -4   9   5 644.721 69.2446  12
  -5  -4   5 764.849 63.0182  12
  -9   5   5 619.010 66.1591  12
  -9   5   5 722.533 69.7016   8
  -9   5   5 525.647 112.617  17
  -4   9   5 595.852 70.3851   8
   5   4   6 1352.71 107.385   8
  -9   5   6 1389.31 111.351  12
  -4   9   6 1282.04 111.247  12
  -5  -4   6 1729.98 108.220  12
  -4   9   6 1360.03 115.470   8
  -9   5   6 1191.36 161.479  17
  -4   9   7 201.409 29.2121   8
  -4   9   7 175.859 23.8826  12
  -9   5   7 201.007 25.2358  12
  -9   5   7 239.820 30.0421   8
   5  -9  -7 512.099 50.6041  11
   9  -4  -7 528.412 56.7812  22
   9  -4  -7 562.752 50.9318   7
   5  -9  -7 375.431 52.8544  10
   9  -4  -7 593.811 58.2246  10
   9  -4  -7 583.435 50.3997  15
   5  -9  -7 546.513 44.2150  18
   4   5  -7 553.817 54.2517  21
   9  -4  -6 431.969 65.8624  22
   9  -4  -6 399.227 66.1268  10
   5  -9  -6 361.655 48.3280  20
   4   5  -6 496.044 44.5070   7
   9  -4  -6 488.026 53.2801  11
   9  -4  -6 377.833 50.8984  15
   4   5  -6 286.658 59.9695  21
   9  -4  -6 363.773 50.9689   7
   5  -9  -6 398.373 45.1602  18
   9  -4  -5 398.740 54.0705  11
   5  -9  -5 388.673 45.3030  14
   9  -4  -5 385.228 54.1712  15
   9  -4  -5 382.864 51.8252  20
   9  -4  -5 437.937 43.4841  18
   4   5  -5 424.966 47.0890   7
   4   5  -5 377.676 52.7029  10
   4   5  -5 452.130 57.3801  22
   4   5  -5 454.358 46.0978  15
   4   5  -4 421.459 44.0261  15
   9  -4  -4 434.507 54.6579  20
   9  -4  -4 396.359 42.1437  14
   4   5  -4 438.016 55.3618  22
   9  -4  -4 465.635 43.5457  18
   9  -4  -4 372.104 50.4230  11
   4   5  -4 428.431 45.9043   7
   4   5  -4 391.241 54.8753  10
   5  -9  -3 1886.37 158.422   2
   9  -4  -3 1491.51 228.402   3
   4   5  -3 1847.93 126.534  15
  -4  -5  -3 1467.42 197.254   4
   4   5  -3 1926.49 140.768  22
   4   5  -3 1753.76 139.953  10
   9  -4  -3 2044.75 130.183  14
   4   5  -3 1615.01 125.307   7
   9  -4  -3 1739.37 125.262  18
   9  -4  -3 1814.43 138.951  20
   4   5  -3 1783.65 235.970   1
   9  -4  -2 5309.49 440.213   4
   4   5  -2 5896.25 348.105  22
   4   5  -2 5035.32 345.775  10
  -4  -5  -2 4762.69 356.972   3
   9  -4  -2 5489.97 388.068   2
   9  -4  -2 4706.12 341.041  11
   9  -4  -2 6170.48 340.083  14
   9  -4  -2 5012.12 358.900  13
   9  -4  -2 5669.35 335.624  18
   5  -9  -2 5012.94 429.786   4
   4   5  -2 4001.68 339.898  21
   5  -9  -2 5959.10 365.712   2
  -9   4  -2 5603.84 342.382   2
   9  -4  -2 5309.87 346.389  20
   4   5  -1 13585.9 909.294   1
   9  -4  -1 13268.5 839.688   2
   5  -9  -1 13117.4 883.185   4
  -9   4  -1 12837.8 822.022   4
  -4  -5  -1 12895.7 866.216   3
   9  -4  -1 13286.9 886.694   4
   5  -9   0 973.659 101.730   4
  -9   4   0 824.574 93.0413   5
  -5   9   0 688.672 73.5174   2
  -4  -5   0 874.240 120.462   3
  -9   4   0 819.052 96.6167   4
   9  -4   0 902.946 72.4978   2
  -5   9   1 12084.4 808.948   2
  -4  -5   1 11574.6 857.690   4
   5  -9   1 11410.6 846.357   1
   5  -9   1 12427.3 815.766   4
  -4  -5   1 13657.3 896.732   3
   4   5   1 12979.8 778.622   2
  -9   4   1 12748.8 861.222   4
  -9   4   1 12672.6 842.857   5
  -9   4   2 5529.63 351.652   6
   4   5   2 5174.77 328.945  19
   5  -9   2 5442.91 374.209   4
  -9   4   2 5367.96 444.033   4
  -9   4   2 5126.21 334.567  12
  -5   9   2 5257.82 336.212   8
  -4  -5   2 4771.73 428.877   4
  -5   9   2 5167.44 395.966   5
   4   5   2 5214.20 329.879   9
  -9   4   3 1749.22 151.825   6
  -4  -5   3 1900.55 123.351  12
  -4  -5   3 1844.34 234.917   4
  -5   9   3 1615.45 192.548   5
   5  -9   3 1950.65 120.871  13
  -5   9   3 1758.19 130.018  12
  -4  -5   3 1403.43 158.032  17
  -9   4   3 1718.83 127.767   8
  -5   9   3 1612.68 129.405   8
   4   5   3 1643.76 121.593  19
   5  -9   3 1759.55 218.810   3
   4   5   3 1726.61 128.657   8
  -9   4   3 1764.87 129.225  12
  -5   9   3 1876.94 144.235   6
  -5   9   4 360.194 48.4282  12
   4   5   4 466.396 50.5290   8
  -4  -5   4 418.377 42.0268  12
  -9   4   4 381.162 46.7939   8
  -4  -5   4 393.833 82.8642  17
  -9   4   5 432.226 52.2246   8
  -4  -5   5 514.742 47.7149  12
  -5   9   5 411.791 54.6408   8
   4   5   5 446.535 53.7395   8
  -9   4   5 430.231 51.5804  12
  -9   4   5 292.190 86.0522  17
  -5   9   5 404.615 52.7708  12
   4   5   6 455.021 50.0622   8
  -4  -5   6 588.832 48.7408  12
  -5   9   6 461.977 55.6344   8
  -5   9   6 420.449 51.4219  12
  -9   4   6 513.623 100.559  17
  -9   4   6 415.814 49.5532  12
  -9   4   7 637.046 50.4197  12
  -5   9   7 576.706 50.1604  12
  -5   9   7 550.516 53.9028   8
   6  -9  -7 72.4253 26.5333  10
   9  -3  -7 127.895 21.1007  15
   9  -3  -7 77.2350 23.9922  10
   6  -9  -7 106.476 22.1385  11
   9  -3  -7 67.3549 34.1920  21
   6  -9  -7 106.692 16.2657  18
   9  -3  -7 145.880 24.1903   7
   3   6  -7 117.667 24.9799  21
   9  -3  -7 110.561 26.2275  22
   9  -3  -6 149.394 30.1048  11
   6  -9  -6 137.144 30.4805  20
   9  -3  -6 126.290 44.9267  10
   3   6  -6 45.6816 36.8044  21
   9  -3  -6 143.304 33.8975   7
   9  -3  -6 141.002 41.6892  22
   9  -3  -6 101.354 28.7857  15
   3   6  -5 552.123 61.0514  10
   3   6  -5 795.647 61.1052   7
   9  -3  -5 534.594 65.3726  15
   9  -3  -5 519.723 64.5051   7
   9  -3  -5 629.657 67.8765  11
   9  -3  -5 542.222 64.4231  20
   9  -3  -5 620.696 82.7783  22
   6  -9  -5 619.961 59.1483  14
   3   6  -4 2496.13 170.382  22
   9  -3  -4 2042.27 164.512  11
   9  -3  -4 2318.47 152.585  14
   9  -3  -4 2243.74 152.661  18
   9  -3  -4 2183.69 166.826  20
   3   6  -4 2215.40 154.787   7
   9  -3  -4 1866.92 160.639  15
   3   6  -4 1958.61 163.774  10
   3   6  -4 2394.45 154.505  15
   9  -3  -3 3229.82 211.463  18
   3   6  -3 3495.04 225.735  22
  -3  -6  -3 2472.53 293.524   4
   9  -3  -3 3073.73 224.240  20
   9  -3  -3 3034.55 221.180  11
   6  -9  -3 3359.78 252.984   2
   9  -3  -3 3393.04 213.095  14
   3   6  -3 3274.28 211.934   7
   3   6  -3 2949.68 221.929  10
   3   6  -3 3221.72 210.617  15
  -3  -6  -2 12938.2 910.008   4
   6  -9  -2 15846.4 858.392   2
   6  -9  -2 12663.7 926.421   4
   9  -3  -2 14034.3 965.361   3
   9  -3  -2 12653.0 823.120   7
  -9   3  -2 12617.0 839.498   4
   3   6  -2 9639.01 823.071  21
   9  -3  -2 15041.5 820.601  18
   9  -3  -2 12925.9 824.188  15
  -9   3  -2 13241.1 843.355   4
   9  -3  -2 15294.6 822.834  14
  -3  -6  -2 13233.6 863.955   1
   3   6  -2 12932.5 827.665  10
   9  -3  -2 13725.5 831.997  20
   9  -3  -2 12315.1 928.362   4
   9  -3  -1 4354.27 359.274   4
  -9   3  -1 4762.63 302.806   5
   9  -3  -1 4336.54 314.334   2
   6  -9  -1 4363.29 352.539   4
   3   6  -1 4573.55 374.597   1
  -9   3  -1 4239.06 313.971   4
  -9   3   0 4057.01 311.273   4
  -9   3   0 3820.08 293.303   5
   9  -3   0 4211.34 270.207   2
   6  -9   0 3928.58 301.625   4
  -9   3   1 4589.97 356.981   4
   6  -9   1 4292.24 297.979   4
  -3  -6   1 4150.82 368.556   3
   6  -9   1 4280.71 338.244   1
  -6   9   1 3854.18 302.456   2
   3   6   1 4277.44 278.253   2
  -3  -6   1 3864.06 342.504   4
   9  -3   1 4807.67 315.310   3
  -9   3   2 13575.1 867.313   6
   3   6   2 14087.7 850.325   8
   3   6   2 13624.6 844.962  19
  -3  -6   2 15940.3 846.283  12
  -9   3   2 13953.1 849.711  12
   3   6   2 13380.1 845.634   9
  -6   9   2 14068.1 851.727  12
   6  -9   2 11479.1 925.602   1
  -6   9   2 13044.8 917.428   5
   6  -9   2 12879.5 863.573   4
  -6   9   2 13249.7 850.972   8
  -9   3   2 14448.3 978.551   4
  -3  -6   2 12320.6 948.683   4
   3   6   2 11305.7 857.851   5
  -6   9   3 3250.58 233.275   6
   6  -9   3 3408.36 206.419  13
  -9   3   3 3239.79 214.539   8
   3   6   3 2941.89 208.618  19
   3   6   3 3179.45 212.412  12
  -9   3   3 3000.36 213.571  12
  -6   9   3 2657.92 285.279   5
  -3  -6   3 3669.64 210.076  12
  -3  -6   3 2861.69 252.031  17
  -6   9   3 2882.50 216.702   8
   3   6   3 3106.04 216.009   8
   6  -9   3 2846.39 305.372   3
  -3  -6   3 3169.71 334.664   4
   3   6   4 2249.04 165.312   8
  -3  -6   4 2075.99 207.393  17
  -9   3   4 2149.17 160.892   8
   3   6   4 2216.12 159.324  12
  -3  -6   4 2515.76 155.911  12
  -6   9   4 2059.27 164.239   8
  -6   9   4 2111.55 163.914  12
  -3  -6   5 732.571 60.4702  12
  -9   3   5 674.221 67.4979   8
   3   6   5 690.503 70.4618   8
  -9   3   5 581.535 64.8581  12
  -9   3   5 597.377 112.974  17
  -6   9   5 647.423 69.7516  12
  -6   9   5 806.385 108.972  17
  -9   3   6 125.374 27.5273  12
  -6   9   6 130.857 29.3305  12
  -6   9   6 106.146 29.3531   8
   3   6   6 159.822 29.9993   8
  -9   3   6 119.901 61.6686  17
  -9   3   7 149.178 20.5153  12
  -6   9   7 117.191 23.3849   8
  -6   9   7 124.374 20.7889  12
   9  -2  -7 25.2284 16.4711  10
   7  -9  -7 48.4411 25.0495  22
   7  -9  -7 45.0193 17.5573  11
   7  -9  -7 10.5578 21.8716  10
   7  -9  -7 32.5790 10.8559  18
   9  -2  -7 31.7051 14.7778   7
   9  -2  -7 59.5423 15.7007  15
   2   7  -7 63.6633 19.0619  21
   9  -2  -7-20.8488 34.7451  21
   7  -9  -7 26.7323 18.2618  15
   7  -9  -6 116.304 28.9556  20
   9  -2  -6 132.160 39.6051  22
   9  -2  -6 107.310 27.2199  15
   9  -2  -6 114.607 39.3682  10
   7  -9  -6 136.296 25.6280  18
   2   7  -6 71.6994 34.5389  21
   9  -2  -6 109.790 31.0431   7
   9  -2  -5 477.780 60.9975   7
   9  -2  -5 545.903 59.9569  20
   9  -2  -5 602.770 64.4198  11
   2   7  -5 462.825 72.1469  21
   7  -9  -5 581.070 55.3965  14
   9  -2  -5 446.766 72.6531  22
   9  -2  -5 597.170 64.9454  15
   9  -2  -5 475.100 78.3920  10
   7  -9  -4 914.941 77.5076  14
   2   7  -4 865.507 79.9348  10
   9  -2  -4 833.631 81.8723   7
   2   7  -4 987.233 73.6804   7
   9  -2  -4 817.521 84.8312  20
   9  -2  -4 925.712 85.3058  11
   9  -2  -4 884.350 83.0469  15
   2   7  -3 2623.08 164.238   7
  -2  -7  -3 2071.89 252.872   4
   9  -2  -3 2692.10 165.964  18
   7  -9  -3 2820.40 213.236   2
   9  -2  -3 2509.97 179.346  20
   2   7  -3 2299.01 172.794  10
   9  -2  -3 2196.90 171.586  15
   2   7  -3 1611.12 171.217  21
   9  -2  -3 2833.20 167.395  14
   9  -2  -3 2600.78 177.517  11
   7  -9  -2 3473.77 237.508   2
  -2  -7  -2 3578.61 260.931   1
   2   7  -2 3181.37 207.514  10
   9  -2  -2 2972.42 209.154  11
   9  -2  -2 3295.70 308.843   4
  -9   2  -2 3158.47 236.141   4
   9  -2  -2 3098.04 207.136  15
   2   7  -2 2348.54 205.052  21
   9  -2  -2 3517.18 203.985  14
  -2  -7  -2 3099.26 283.487   4
   9  -2  -2 3251.34 214.426  20
   9  -2  -2 2871.75 313.421   3
   9  -2  -2 3036.35 206.263   7
   7  -9  -2 3193.40 298.994   4
   2   7  -2 3070.74 302.764   1
   9  -2  -1 19087.2 1259.98   3
  -2  -7  -1 18385.2 1216.18   1
  -7   9  -1 18962.2 1168.06   2
   7  -9  -1 18359.3 1225.85   4
  -9   2  -1 17301.5 1188.52   4
   9  -2  -1 18022.7 1234.56   4
   2   7  -1 21624.2 1259.12   1
   7  -9   0 8636.50 570.964   4
  -9   2   0 7542.04 581.866   4
   9  -2   0 8694.13 602.164   3
  -7   9   0 8084.53 548.483   2
   9  -2   0 8825.37 538.162   2
  -7   9   1 15430.0 1089.45   2
   7  -9   1 17565.9 1065.86   4
   2   7   1 18140.8 1067.64   2
  -9   2   1 17123.7 1153.11   4
   7  -9   1 16372.7 1063.38   4
  -2  -7   1 16473.4 1137.96   4
   9  -2   1 18678.8 1097.07   3
  -2  -7   1 16485.1 1169.24   3
   2   7   2 3064.33 215.662   9
  -7   9   2 3280.00 221.647   8
   2   7   2 3363.15 220.478   8
  -9   2   2 3207.27 217.103   8
  -2  -7   2 4015.78 216.411  12
  -2  -7   2 3612.09 255.342  17
  -9   2   2 3391.14 219.143  12
   2   7   2 2995.73 240.388   5
  -2  -7   2 2831.75 317.674   3
   2   7   2 3216.13 215.510  19
  -7   9   2 3182.13 222.100  12
  -9   2   2 3498.97 329.637   4
   7  -9   2 2869.25 283.723   1
  -9   2   2 3293.27 237.529   6
  -7   9   2 3132.50 281.563   5
  -2  -7   2 3043.98 304.282   4
  -7   9   2 3790.63 231.990   6
   2   7   3 2536.30 179.920   8
  -7   9   3 2718.72 198.326   6
  -9   2   3 2376.10 174.565   8
  -2  -7   3 2898.84 172.207  12
  -7   9   3 2468.46 179.981   8
   7  -9   3 2412.63 261.277   3
  -2  -7   3 2476.43 216.353  17
  -9   2   3 2550.97 203.682   6
   2   7   3 2601.28 176.771  12
  -2  -7   3 2475.88 282.631   4
  -7   9   3 2108.58 247.177   5
  -9   2   3 2485.42 176.062  12
  -9   2   4 820.538 79.7294   8
   2   7   4 915.069 81.0498  12
   2   7   4 1014.69 87.6766   8
  -2  -7   4 924.880 123.724  17
  -2  -7   4 1127.23 77.8277  12
  -7   9   4 921.629 85.8860   8
  -7   9   4 873.987 84.6836  12
  -2  -7   5 703.558 57.3623  12
   2   7   5 647.804 68.5953   8
  -9   2   5 644.142 63.9136  12
   2   7   5 569.621 59.7658  12
  -9   2   5 517.455 110.544  17
  -7   9   5 549.699 64.3728  12
  -7   9   5 552.494 98.3901  17
  -9   2   5 604.932 64.2346   8
  -9   2   6 119.090 68.2108  17
  -9   2   6 133.293 26.0119  12
  -7   9   6 152.692 30.1714  12
   2   7   6 123.654 30.0557   8
   2   7   7 32.6406 13.0944   8
  -9   2   7 38.8788 13.4195  12
  -7   9   7 22.7271 15.8959   8
  -7   9   7 40.0383 14.4068  12
   8  -9  -7 400.676 54.5036  10
   8  -9  -7 412.343 47.8973  15
   9  -1  -7 553.635 44.8958   7
  -1  -8  -7 424.302 40.3914  18
   8  -9  -7 424.319 54.6537  22
   9  -1  -7 448.505 44.6113  10
   8  -9  -7 484.559 47.5340  11
   1   8  -6 636.733 72.9396  21
   8  -9  -6 851.960 67.8496  18
   9  -1  -6 703.108 84.5390  10
   9  -1  -6 765.777 70.6131  15
   9  -1  -6 792.839 72.9496   7
   9  -1  -6 713.591 82.4587  22
   8  -9  -6 735.966 73.2765  20
   9  -1  -5 3241.36 224.296  20
   9  -1  -5 3114.00 225.721   7
   9  -1  -5 3161.10 252.003  10
   8  -9  -5 3612.42 222.382  14
   1   8  -5 2625.35 228.509  21
   9  -1  -5 3164.98 225.353  15
   9  -1  -5 3312.49 248.183  22
   9  -1  -5 3140.73 226.203  11
   8  -9  -5 3137.05 218.811  18
   9  -1  -4 228.234 37.1894  20
   1   8  -4 194.994 29.3892  10
   9  -1  -4 200.424 37.9821   7
   9  -1  -4 270.851 39.5305  11
   9  -1  -4 204.265 35.9525  15
   8  -9  -4 223.718 32.5419  14
   9  -1  -4 265.760 57.6772  10
   1   8  -4 163.453 43.2172  21
   9  -1  -4 204.373 46.7180  22
   9  -1  -3 1331.97 100.952  15
   9  -1  -3 1231.58 113.413  22
   9  -1  -3 1396.26 106.411  20
   1   8  -3 1015.67 101.665  21
   9  -1  -3 1337.59 103.314  11
   1   8  -3 1185.81 94.7128  10
   8  -9  -3 1265.99 109.069  13
   9  -1  -3 1353.93 91.9258  14
   9  -1  -3 1137.56 98.0670   7
   9  -1  -2 3931.31 231.108  14
   8  -9  -2 3577.54 237.901  13
   1   8  -2 3637.12 231.946  10
   9  -1  -2 4080.44 352.684   4
   9  -1  -2 3317.22 251.163  10
  -1  -8  -2 3573.31 291.903   1
  -9   1  -2 3332.70 270.889   4
   8  -9  -2 3512.84 329.144   4
   9  -1  -2 3780.31 307.547   5
   9  -1  -2 3545.03 237.794  11
   9  -1  -2 3601.41 248.357  22
   1   8  -2 2954.75 231.554  21
   9  -1  -2 3615.07 360.783   3
  -1  -8  -2 3416.62 316.866   4
   9  -1  -2 3612.63 241.548  20
   8  -9  -2 4010.57 269.389   2
   8  -9  -1 2840.08 259.692   4
  -9   1  -1 2764.49 241.075   4
   9  -1  -1 3214.21 296.224   3
  -8   9  -1 3030.68 212.871   2
  -1  -8  -1 2756.21 254.034   1
  -1  -8   0 1269.45 163.069   1
   8  -9   0 1535.05 137.987   4
  -8   9   0 1493.35 127.916   2
  -9   1   0 1297.63 151.982   4
   9  -1   0 1462.46 112.389   2
   9  -1   0 1664.33 172.057   3
  -9   1   1 2767.84 260.402   4
  -1  -8   1 2551.94 244.419   4
   1   8   1 2663.76 190.194   2
   1   8   2 3563.40 236.661  19
   8  -9   2 3091.53 300.658   1
   1   8   2 3970.27 242.546   8
  -8   9   2 4085.83 253.971   6
  -9   1   2 3575.04 237.807  12
  -8   9   2 3557.10 242.459  12
  -8   9   2 3424.91 305.771   5
  -9   1   2 3341.62 257.515   6
   1   8   2 3752.14 275.785   5
   9  -1   2 3733.70 235.793  16
  -9   1   2 3757.08 237.882   8
  -1  -8   2 3728.58 333.146   4
  -1  -8   2 3352.25 349.933   3
  -8   9   2 3574.78 241.914   8
  -9   1   2 4233.42 366.422   4
   1   8   3 1399.56 104.796  12
  -9   1   3 1355.01 102.930  12
  -8   9   3 1224.38 105.391   8
  -1  -8   3 1588.41 99.5477  12
  -8   9   3 1303.51 121.447   6
   1   8   3 1376.74 107.684   8
  -9   1   3 1218.04 100.754   8
  -8   9   3 1321.02 106.937  12
  -9   1   3 1356.81 129.665   6
   1   8   4 200.649 37.2340   8
  -1  -8   4 305.721 31.6951  12
  -8   9   4 219.254 37.2708   8
   1   8   4 235.936 34.8074  12
  -9   1   4 195.124 32.8699   8
  -8   9   4 211.859 52.1365   6
  -8   9   5 2770.43 224.641  12
  -8   9   5 2942.75 279.154  17
  -9   1   5 3078.52 223.601   8
  -8   9   5 3152.28 228.207   8
   1   8   5 3521.63 234.162   8
   1   8   5 3326.65 225.535  12
  -9   1   5 3031.26 294.530  17
  -9   1   5 3585.76 224.580  12
   1   8   6 862.956 82.5299   8
  -9   1   6 944.714 76.9583  12
  -9   1   6 1073.82 142.913  17
  -8   9   6 854.385 79.9229  12
  -8   9   6 935.571 119.649  17
  -9   1   7 580.682 44.5973  12
  -8   9   7 447.113 44.5219  12
  -8   9   7 569.755 49.9349   8
   1   8   7 470.220 45.3913   8
   9  -9  -7 114.749 20.9617  11
   9  -9  -7 101.543 23.2313  15
   9  -9  -7 81.8956 28.4102  10
   9  -9  -7 94.5899 28.9459  22
   0  -9  -7 100.990 17.6001  18
   9   0  -6 486.537 75.5647  21
   9  -9  -6 616.870 56.1112  18
   9   0  -6 541.005 68.2292  10
   9   0  -6 601.216 70.8217  22
   9   0  -6 651.018 59.7795  15
   9  -9  -6 579.241 62.7453  20
   9   0  -6 633.922 60.9140   7
   0   9  -6 554.816 59.0397  21
   0  -9  -6 557.715 52.6056  14
   9  -9  -6 578.085 65.3053  11
   9  -9  -5 1246.88 97.3118  18
   9   0  -5 1282.95 120.239  22
   9   0  -5 1279.44 102.980  15
   9   0  -5 1056.84 119.987  10
   9   0  -5 1276.60 101.051  20
   9   0  -5 1143.58 101.330   7
   9  -9  -5 1413.58 101.514  14
   9   0  -4 64.4634 24.0345  20
   9   0  -4 53.0777 33.4716  22
   9   0  -4 53.9608 24.4840  15
   9  -9  -4 53.5362 20.9382  14
   9   0  -4 79.4467 25.7321  11
   0   9  -4 8.47627 32.7652  21
   9   0  -4 69.7522 38.5096  10
   9  -9  -4 69.4232 22.4725  18
   9   0  -4 63.9860 25.5891   7
   0   9  -3 1712.75 119.284  10
   9   0  -3 1621.29 146.236  10
   9   0  -3 1855.06 118.138  14
   9   0  -3 1571.78 124.404   7
   9  -9  -3 1773.48 126.081  14
   9   0  -3 1633.14 130.101  20
   0   9  -3 1360.14 124.728  21
   9   0  -3 1759.84 129.926  11
   9   0  -3 1669.03 141.041  22
   9   0  -3 1777.27 126.918  15
   9  -9  -3 1691.22 139.483  13
   9  -9  -2 3433.75 227.053  13
   0   9  -2 2820.23 213.483  21
   9   0  -2 3122.37 232.006  22
  -9   0  -2 3284.53 268.426   4
   9   0  -2 3602.38 360.236   3
   9   0  -2 3856.56 302.248   5
   9  -9  -2 3085.19 249.828   2
   9   0  -2 3341.40 225.915  20
   9   0  -2 3535.48 224.350  11
  -9   9  -2 3400.53 240.039   2
   0   9  -2 3486.02 214.879  10
   9   0  -2 3213.99 218.718  15
   9   0  -2 3350.73 237.917  10
   9   0  -2 3417.46 214.616  14
   0  -9  -2 3577.42 289.162   1
   9  -9  -2 3178.72 314.749   4
   9   0  -1 7015.81 563.921   3
   9  -9  -1 6776.71 473.113   2
   9   0  -1 7113.87 502.809   5
   9  -9  -1 6763.71 449.724  14
   0  -9  -1 6507.35 520.186   1
   9  -9  -1 6712.06 520.922   4
   9   0  -1 8626.67 449.975   7
  -9   9  -1 6594.42 470.128   2
  -9   0  -1 6699.02 512.282   4
   9  -9  -1 6686.46 451.019  13
   0  -9   0 17938.4 1237.05   1
   9   0   0 19509.1 1156.81   2
   9  -9   0 17725.0 1182.83   4
  -9   0   0 17868.8 1223.52   4
  -9   9   0 18361.6 1176.52   2
   9   0   1 6909.79 419.647  16
   0  -9   1 6116.25 494.749   4
   9   0   1 6903.69 450.118   1
  -9   0   1 6194.08 514.905   4
   0   9   1 6249.69 439.807   2
   0   9   1 6701.70 418.504  19
   0  -9   2 3301.28 338.620   3
  -9   9   2 2941.19 286.648   5
  -9   0   2 3140.53 218.801  12
  -9   0   2 3108.32 327.043   4
   9  -9   2 3643.09 218.837  13
  -9   9   2 3746.67 236.385   6
  -9   9   2 3224.07 223.819   8
   9   0   2 3426.19 218.760  16
   0  -9   2 3309.08 310.403   4
  -9   0   2 3564.87 220.667   8
  -9   0   2 3294.41 243.560   6
   0   9   2 3126.50 261.467   5
   0   9   2 3426.11 225.343   8
  -9   9   2 3152.11 224.639  12
   9  -9   2 2969.35 283.085   1
  -9   9   3 1757.20 146.243   6
   0   9   3 1773.85 126.447  12
  -9   0   3 1779.60 122.310  12
   9   0   3 1565.19 114.123   9
  -9   9   3 1578.37 126.403  12
  -9   0   3 1667.01 121.915   8
  -9   9   3 1734.66 126.921   8
   0   9   3 1724.54 128.548   8
   0  -9   3 1588.13 211.655   4
  -9   9   4 60.4512 25.1060   8
  -9   0   4 72.4586 23.1488   8
  -9   9   4 47.6638 37.4129   6
   0   9   4 50.5674 22.0801  12
   0   9   4 54.7972 24.8169   8
   0   9   5 1224.40 104.191  12
   0   9   5 1268.29 110.166   8
  -9   9   5 1246.48 107.044   8
  -9   9   5 1133.02 104.629  12
  -9   0   5 1115.10 102.570   8
   0  -9   5 1280.65 92.9144  13
  -9   0   5 1381.82 102.617  12
  -9   9   6 539.444 60.3460  12
  -9   0   6 728.781 59.8293  12
   0   9   6 642.630 58.7377  12
   0   9   6 618.412 66.0829   8
  -9   9   6 625.865 63.7495   8
  -9   0   6 583.104 109.431  17
  -9   9   6 550.802 95.2691  17
  -9   9   7 110.875 19.4847  12
   0   9   7 113.017 20.7969   8
  10  -9  -7 90.8630 27.2798  10
  10  -9  -7 176.017 33.1669  22
  10  -9  -7 120.738 21.7249  11
  10  -9  -7 120.871 23.5777  15
   1 -10  -7 152.985 19.9830  18
   9   1  -6 548.353 52.7488   7
  10  -9  -6 464.732 54.7733  20
  -1  10  -6 515.543 48.8487  21
   9   1  -6 550.138 64.7576  22
  10  -9  -6 430.379 55.8763  11
   9   1  -6 602.118 53.7142  15
   1 -10  -6 424.438 45.2668  14
  10  -9  -6 440.953 45.6864  18
   9   1  -6 375.087 56.5891  10
  10  -9  -5 1186.22 95.9420  18
   9   1  -5 1118.63 94.5852  20
   9   1  -5 1183.43 116.909  22
  -1  10  -5 958.168 96.3109  21
   9   1  -5 1108.68 117.785  10
   9   1  -5 1211.00 99.8241   7
  10  -9  -5 1081.01 106.196  20
  10  -9  -5 1427.35 101.806  14
   9   1  -5 1266.52 100.750  15
   9   1  -4 1099.33 90.2883   7
   9   1  -4 1020.15 105.606  22
  10  -9  -4 1106.88 88.8823  14
   9   1  -4 1046.99 88.3576  15
  -1  10  -4 698.148 83.6327  21
   9   1  -4 1069.95 90.8012  20
   9   1  -4 1209.51 116.129  10
  10  -9  -4 1022.85 85.1089  18
   9   1  -3 132.186 28.8771  20
  10  -9  -3 152.076 38.5224  13
  -1  10  -3 140.121 29.7362  21
   9   1  -3 176.014 40.1087  22
   9   1  -3 173.987 31.1514  11
   9   1  -3 108.809 37.0069  10
  10  -9  -3 137.078 26.3414  18
   9   1  -3 173.914 29.1187  15
   9   1  -3 167.602 28.8243   7
  10  -9  -3 163.315 28.4672  14
   9   1  -2 5952.37 416.916  10
   9   1  -2 5978.19 405.146  20
  -1  10  -2 7659.93 397.409  21
  10  -9  -2 6046.44 410.322  13
 -10   9  -2 6581.60 424.414   2
  -1  10  -2 6702.37 394.123  10
   9   1  -2 4367.81 400.883  21
   9   1  -2 6389.77 399.585   7
   1 -10  -2 4375.03 472.041   4
   9   1  -2 7001.87 401.429  15
  10  -9  -2 5311.50 497.106   4
   9   1  -2 6152.85 481.935   5
  10  -9  -2 5977.16 397.746  18
   9   1  -1 6212.56 378.883  22
   9   1  -1 5958.28 421.526   5
 -10   9  -1 5452.16 391.273   2
   9   1  -1 5758.12 363.729  16
  10  -9  -1 5583.25 440.069   4
  10  -9  -1 6459.29 369.996  14
  10  -9  -1 5775.20 364.438  18
  -9  -1  -1 5101.65 432.633   4
   1 -10  -1 5452.24 446.224   1
  10  -9  -1 5853.88 393.891   2
   9   1  -1 5128.71 375.516  10
  10  -9  -1 5561.42 371.654  13
 -10   9   0 3391.82 289.336   2
  -1  10   0 4166.97 281.582   2
  10  -9   0 3587.63 291.062   4
   9   1   0 4341.68 259.328  16
   1 -10   0 3697.48 343.066   1
  -9  -1   0 3815.79 337.199   4
   9   1   0 4101.43 262.350  20
  10  -9   0 4026.14 262.611  13
  10  -9   1 5784.69 355.714  13
   1 -10   1 4950.12 425.156   4
  -1  10   1 5327.63 380.235   2
   9   1   1 5582.84 353.346  16
  -1  10   1 5608.70 352.431  19
   9   1   1 6213.33 386.355   1
  -9  -1   1 4863.29 445.852   4
 -10   9   1 5224.89 418.359   5
  -1  10   1 5533.96 352.532   9
   1 -10   2 4892.39 465.416   4
  -9  -1   2 5907.40 382.106  12
 -10   9   2 5853.70 387.235   8
 -10   9   2 6888.67 403.979   6
  10  -9   2 6675.82 384.503  13
   9   1   2 6019.39 383.087  16
  -9  -1   2 5758.97 511.404   4
  -1  10   2 6412.88 445.696   5
   1 -10   2 4989.74 502.763   3
  -9  -1   2 6021.68 410.493   6
 -10   9   2 5720.20 388.623  12
  10  -9   2 5457.67 450.907   1
 -10   9   3 154.150 29.7815  12
  -9  -1   3 160.840 25.5638  12
 -10   9   3 160.925 40.8850   6
  -1  10   3 169.171 30.9482   8
 -10   9   3 192.018 30.1749   8
  -1  10   3 146.169 28.0723  12
   9   1   3 160.724 22.2515   9
  -9  -1   3 178.423 27.1319   8
  -1  10   4 1048.33 86.2246  12
 -10   9   4 960.754 82.9596   8
  -9  -1   4 879.871 131.261  17
 -10   9   4 1041.61 87.0105  12
  -9  -1   4 1111.11 83.2144   8
 -10   9   4 1065.22 115.805   6
 -10   9   5 1204.68 107.148   8
  -9  -1   5 1491.59 106.044  12
  -1  10   5 1230.51 108.031  12
  -9  -1   5 1036.30 163.127  17
  -1  10   5 1253.97 114.021   8
  -1  10   6 463.891 55.1653   8
  -9  -1   6 539.562 49.1451  12
 -10   9   6 448.261 50.3581  12
  -1  10   6 466.462 50.0239  12
 -10   9   6 452.366 87.4461  17
 -10   9   6 431.774 51.5660   8
 -10   9   7 156.298 21.4818  12
  -1  10   7 129.754 22.5633   8
  10  -8  -7 25.0680 13.7282  11
   8   2  -7 25.3884 21.3989  21
  10  -8  -7 27.8536 20.8713  22
  10  -8  -7 26.9315 15.8657  15
   2 -10  -7 36.0356 13.2686  18
   2 -10  -7 23.5438 14.3788  11
  10  -8  -7 21.3384 18.0487   7
  10  -8  -7 19.4901 20.6056  10
  -2  10  -6 1392.30 99.7184  21
   8   2  -6 1259.66 111.010  10
  10  -8  -6 1280.14 107.493  20
  10  -8  -6 1282.68 109.992  11
  10  -8  -6 979.981 106.186  15
   8   2  -6 1551.88 104.460   7
  10  -8  -6 1355.42 97.8346  18
   2 -10  -6 1244.66 97.5897  14
   8   2  -5 699.399 88.5188  10
  10  -8  -5 845.880 71.6893  18
  10  -8  -5 720.039 80.9153  20
  10  -8  -5 938.023 73.8697  14
  -2  10  -5 629.988 73.3617  21
   8   2  -5 838.728 75.7271   7
   8   2  -5 900.065 92.4180  22
   8   2  -5 757.236 73.4822  15
   8   2  -4 48.5214 22.5677   7
  -2  10  -4 28.1410 27.7413  21
  10  -8  -4 57.6229 20.7210  18
  10  -8  -4 77.9129 22.6412  14
   8   2  -4 61.3421 32.8761  22
   8   2  -4 83.3881 24.6301  15
   8   2  -4 51.5438 37.1731  10
   8   2  -4 58.1799 21.8506  20
  10  -8  -3 849.277 69.0279  14
   8   2  -3 903.167 69.6252  15
  -2  10  -3 647.364 64.9528  21
   8   2  -3 759.897 80.2631  22
  10  -8  -3 783.776 66.3766  18
   8   2  -3 715.804 66.1837   7
  10  -8  -3 768.327 85.9414  13
   8   2  -3 679.033 68.1065  20
   8   2  -3 689.700 82.1465  10
  10  -8  -2 11334.2 823.429   4
   8   2  -2 11020.0 697.813  16
   8   2  -2 12521.6 705.180  15
   8   2  -2 11694.9 703.002   7
  10  -8  -2 11790.4 748.564   2
   8   2  -2 7865.51 705.586  21
 -10   8  -2 12216.9 727.102   2
   8   2  -2 10868.2 708.047  20
  -2  10  -2 12355.1 698.678  21
   2 -10  -2 9062.32 792.582   4
  10  -8  -2 10414.5 715.972  13
   8   2  -2 11249.8 796.137   5
  10  -8  -2 12643.3 708.092  14
  10  -8  -1 10068.5 650.657   2
   8   2  -1 8812.16 631.643  10
  10  -8  -1 9904.06 622.138  18
   8   2  -1 9834.88 627.823  20
  10  -8  -1 12090.5 629.496  14
   8   2  -1 9302.88 677.490   5
 -10   8  -1 9739.58 648.819   2
  10  -8  -1 10294.9 704.964   4
  10  -8  -1 9688.86 631.137  13
  -8  -2   0 161.324 54.7644   4
  -2  10   0 191.309 33.7931   2
   2 -10   0 142.419 51.7081   1
  10  -8   0 139.488 36.1251   4
 -10   8   0 151.658 37.4228   2
   8   2   0 187.937 33.6020   5
 -10   8   1 9490.32 686.253   5
  -2  10   1 9453.10 647.094   2
   2 -10   1 8643.40 684.968   4
 -10   8   1 11038.9 699.910   4
   8   2   1 10420.8 619.825  16
  -2  10   1 9970.61 618.282  19
  -8  -2   1 8925.42 716.790   4
   8   2   2 10833.9 667.221  16
  10  -8   2 10155.0 727.571   1
 -10   8   2 10594.9 672.744  12
 -10   8   2 11603.2 686.121   6
  -8  -2   2 11473.7 666.898  12
 -10   8   2 10627.5 670.733   8
 -10   8   2 9248.30 748.588   5
  -8  -2   2 9932.49 795.199   4
  -2  10   2 10262.5 667.284  19
   2 -10   2 10576.7 761.229   4
   8   2   2 10450.3 664.553   9
  -2  10   2 11335.1 735.702   5
 -10   8   2 11220.2 785.130   4
 -10   8   3 842.149 89.9183   6
  -8  -2   3 860.622 65.8369  12
   8   2   3 680.128 59.7338   9
  -2  10   3 773.666 71.1854   8
 -10   8   3 788.050 69.3319   8
 -10   8   3 753.331 70.3940  12
  -8  -2   3 723.160 65.5386   8
  -2  10   3 795.038 69.8776  12
  -8  -2   4 24.1086 52.0271  17
 -10   8   4 69.6444 23.9468   8
 -10   8   4 52.3475 24.2508  12
  -2  10   4 27.8083 24.1985   8
  -2  10   4 58.3079 25.6424  12
  -8  -2   4 74.5969 22.5743   8
 -10   8   4 71.9650 41.4362   6
  -2  10   5 787.721 79.8637  12
  -2  10   5 854.879 85.5932   8
  -8  -2   5 1001.54 76.4725  12
  -8  -2   5 668.576 129.196  17
 -10   8   5 725.682 77.0657   8
  -2  10   6 1274.11 109.500  12
  -8  -2   6 1774.42 110.090  12
 -10   8   6 1343.24 111.733   8
 -10   8   6 1431.55 163.071  17
 -10   8   6 1293.29 110.845  12
  -2  10   6 1463.21 118.269   8
  -2  10   7 23.5371 14.6830   8
 -10   8   7 18.1165 12.4936  12
   7   3  -7 16.1276 22.2917  21
   3 -10  -7 29.0444 11.7851  18
  10  -7  -7 27.7462 19.9770  22
  10  -7  -7 23.6731 16.0068  15
  10  -7  -7 28.7633 17.1147   7
   3 -10  -7 23.0865 15.2681  11
  10  -7  -7 26.5331 21.4727  10
  10  -7  -6 72.9404 34.9705  22
   7   3  -6 3.36530 42.7216  21
   3 -10  -6 25.6798 13.9943  14
  10  -7  -6 28.9377 19.7790  20
  10  -7  -6 28.3667 26.3320  15
  10  -7  -6 60.6424 27.5108  11
   7   3  -6 51.0948 19.8691   7
   7   3  -6 35.7570 21.6452  10
  10  -7  -5 2453.94 197.104  20
   7   3  -5 2397.11 202.604  10
   7   3  -5 2836.86 188.616  15
   7   3  -5 2574.08 187.838   7
  10  -7  -5 2699.06 184.189  18
   7   3  -5 2826.54 207.512  22
  10  -7  -5 2533.80 198.108  11
  10  -7  -5 2708.68 183.257  14
   7   3  -4 4688.52 319.157   7
   7   3  -4 5020.72 320.137  15
  10  -7  -4 4981.73 333.298  20
  10  -7  -4 5057.30 318.259  18
   7   3  -4 4988.09 319.690  20
  -3  10  -4 3633.28 315.997  21
  10  -7  -4 6233.93 329.197  14
   7   3  -4 5311.95 342.392  22
   7   3  -4 4209.60 336.800  10
  10  -7  -3 4529.99 283.890  18
  -7  -3  -3 3468.65 360.380   4
  10  -7  -3 3794.91 306.311  13
   7   3  -3 4322.03 305.193  10
   7   3  -3 4751.98 289.156  20
  -3  10  -3 3351.35 279.410  21
   7   3  -3 4441.58 285.178   7
   7   3  -3 4576.07 285.017  15
   7   3  -3 4455.72 302.283  22
  10  -7  -3 5364.91 291.858  14
   7   3  -2 10397.9 658.259  20
   7   3  -2 7481.07 656.586  21
   7   3  -2 9266.52 737.805   5
   7   3  -2 11154.3 654.680   7
   3 -10  -2 9127.74 748.421   4
  10  -7  -2 10019.9 766.356   4
  10  -7  -2 12524.9 661.383  14
 -10   7  -2 11429.2 675.076   2
   7   3  -2 8972.61 666.550  10
   7   3  -2 10670.0 668.262  22
  10  -7  -2 10500.7 700.051   2
   7   3  -2 12223.5 656.346  15
  10  -7  -2 10315.9 672.541  13
 -10   7  -1 8303.38 555.373   2
  10  -7  -1 8333.60 530.420  18
   7   3  -1 7800.66 539.536  10
   7   3  -1 7909.15 635.010   1
   3 -10  -1 8761.90 617.117   4
   7   3  -1 8172.68 534.621  20
  10  -7  -1 10373.4 541.035  14
   7   3  -1 8582.87 595.252   5
  10  -7  -1 8367.63 559.235   2
  10  -7  -1 8668.18 611.968   4
 -10   7   0 158.117 36.1909   4
   3 -10   0 98.2302 46.2993   1
  -7  -3   0 90.8217 45.5432   4
   7   3   0 137.799 32.3183   5
  10  -7   0 155.582 36.6309   4
  -3  10   0 157.310 30.4311   2
 -10   7   1 8197.88 563.663   5
  -3  10   1 7815.22 524.401   2
  -7  -3   1 7096.24 585.431   4
   7   3   1 8028.31 493.957  16
   3 -10   1 7508.07 557.610   4
   3 -10   1 7395.45 589.549   1
 -10   7   1 8550.34 577.202   4
 -10   7   2 9725.17 738.039   5
 -10   7   2 11006.1 667.484   6
 -10   7   2 10132.2 650.748   8
   7   3   2 10291.4 645.967   9
 -10   7   2 11331.2 774.396   4
  -3  10   2 10277.4 715.318   5
  -3  10   2 11069.1 654.092  12
  10  -7   2 9785.71 696.793   1
   3 -10   2 10062.2 731.083   4
 -10   7   2 10552.2 653.826  12
  -7  -3   2 10221.1 646.467  12
   7   3   2 10524.3 648.189  16
  -3  10   2 10376.8 653.246   8
 -10   7   3 4586.22 317.395   6
  -3  10   3 4103.98 364.095   5
 -10   7   3 4310.87 292.729  12
  -3  10   3 4630.17 293.701  12
  -7  -3   3 3717.85 330.995  17
   7   3   3 4417.08 282.489  19
 -10   7   3 4603.47 292.133   8
   7   3   3 4321.25 282.714   9
  -3  10   4 4541.64 329.646  12
 -10   7   4 4951.54 329.454   8
  -7  -3   4 5293.72 323.595  12
  -3  10   4 4807.75 333.051   8
 -10   7   4 4728.92 328.706  12
  -7  -3   4 4341.66 381.794  17
   3 -10   4 5170.90 317.416  13
 -10   7   4 4985.37 367.492   6
 -10   7   5 2585.22 193.139   8
  -7  -3   5 2949.44 188.669  12
  -3  10   5 2573.49 200.067   8
  -7  -3   5 2917.48 264.663  17
  -3  10   5 2489.83 194.148  12
 -10   7   6 41.2801 21.6734   8
  -3  10   6 33.9178 24.4804   8
  -7  -3   6 70.1517 20.2982  12
  -3  10   6 57.2656 22.3039  12
 -10   7   6 57.8697 23.2007  12
 -10   7   6 24.1726 54.9584  17
 -10   7   7 34.0567 13.7858  12
  -3  10   7 39.2492 16.9286   8
  10  -6  -7 95.9062 22.4335   7
   6   4  -7 122.062 26.0938  21
   4 -10  -7 145.669 24.7815  11
  10  -6  -7 122.280 28.2239  10
  10  -6  -7 123.489 22.6694  15
  10  -6  -7 128.391 29.1231  22
   4 -10  -7 128.348 18.4664  18
  10  -6  -6 49.8488 36.1850  10
  10  -6  -6 38.2043 23.6524  15
  10  -6  -6 50.5136 21.7359  20
   6   4  -6 3.35588 42.2305  21
   6   4  -6 61.2733 21.8447  10
  10  -6  -6 20.2321 31.5428  22
  10  -6  -6 79.9263 27.1563  11
   4 -10  -6 35.6144 15.7156  14
   6   4  -6 87.2125 20.4924   7
  10  -6  -6 7.68475 24.6243   7
   6   4  -5 1270.77 109.046  22
  -4  10  -5 822.873 88.7794  21
  10  -6  -5 1240.84 90.1568  18
  10  -6  -5 1047.54 100.317  20
  10  -6  -5 1171.61 103.439  11
   6   4  -5 1027.77 102.899  10
  10  -6  -5 1173.02 87.2022  14
   6   4  -5 1351.78 94.3131  15
   6   4  -5 1238.76 94.0294   7
  10  -6  -4 551.995 50.7805  14
   6   4  -4 460.647 49.5538   7
  -4  10  -4 324.007 49.0874  21
   6   4  -4 498.651 49.6838  15
  10  -6  -4 438.507 58.2584  20
  10  -6  -4 443.491 47.2129  18
   6   4  -4 391.930 61.1551  10
   6   4  -4 481.039 62.1628  22
  -6  -4  -3 367.306 90.1224   4
   6   4  -3 543.699 50.6672  20
   6   4  -3 515.804 48.8133  15
   6   4  -3 488.709 60.0236  22
  10  -6  -3 638.469 56.4149  14
   6   4  -3 522.747 49.5355   7
   6   4  -3 495.092 63.0641  10
  10  -6  -3 482.792 47.9490  18
   6   4  -2 16983.7 1205.28  10
   4 -10  -2 17630.2 1298.95   4
   6   4  -2 21967.6 1194.22   7
  10  -6  -2 18311.6 1310.08   4
  10  -6  -2 20052.8 1193.84  18
   6   4  -2 13302.7 1195.82  21
   6   4  -2 20657.8 1208.66  22
   6   4  -2 18892.0 1293.81   5
   6   4  -2 19133.8 1196.34  20
  10  -6  -2 20421.0 1247.70   2
   6   4  -2 19949.4 1342.81   1
  10  -6  -2 24925.0 1204.42  14
  10  -6  -2 18365.7 1215.02  13
 -10   6  -2 20185.0 1210.36   2
   6   4  -1 1274.80 168.019   1
  10  -6  -1 1291.52 150.527   4
 -10   6  -1 1401.64 114.658   2
  -6  -4  -1 1304.03 130.465   3
   4 -10  -1 1151.26 146.210   4
  10  -6  -1 1378.17 119.050   2
  10  -6   0 5388.88 359.450   2
  -6  -4   0 4995.32 418.265   3
  -4  10   0 5912.92 369.617   2
 -10   6   0 5238.03 383.145   4
  -6  -4   0 5243.85 421.822   4
 -10   6   0 5598.86 393.739   5
 -10   6   1 1232.66 139.035   5
 -10   6   1 1311.39 151.035   4
   4 -10   1 1260.48 157.013   1
  -4  10   1 1255.26 116.811   2
   4 -10   1 1257.41 135.683   4
   6   4   2 18355.3 1185.41   9
 -10   6   2 17364.0 1277.19   5
   4 -10   2 20415.8 1186.76  13
 -10   6   2 19138.3 1315.63   4
  -6  -4   2 17312.2 1308.96   4
  10  -6   2 18169.0 1221.88   1
   4 -10   2 19094.3 1257.72   4
  -6  -4   2 20381.1 1186.15  12
  -4  10   2 19635.7 1261.83   5
  -4  10   2 19145.6 1192.50   8
 -10   6   2 18756.9 1191.65  12
   6   4   2 19405.7 1184.74  19
   4 -10   3 533.397 44.0270  13
 -10   6   3 480.348 48.9894   8
   4 -10   3 416.217 108.579   3
  -4  10   3 421.610 48.9633  12
  -4  10   3 498.552 52.4475   8
   6   4   3 472.260 43.5690   9
   6   4   3 452.831 47.5674   8
 -10   6   3 543.633 52.6859  12
  -4  10   3 420.589 90.8520   5
  -6  -4   3 402.317 76.6575  17
   6   4   3 500.307 44.0785  19
 -10   6   3 492.746 67.5031   6
   4 -10   4 475.911 42.6598  13
 -10   6   4 442.075 52.3431  12
 -10   6   4 562.844 84.4431   6
  -6  -4   4 497.263 94.5298  17
  -6  -4   4 503.371 48.1900  12
  -4  10   4 448.136 53.2530  12
 -10   6   4 438.937 51.4573   8
   6   4   4 424.851 49.8970   8
 -10   6   5 1277.55 108.356   8
   6   4   5 1197.20 102.952   8
  -4  10   5 1141.91 110.060   8
  -6  -4   5 1524.41 104.244  12
  -6  -4   5 1341.06 167.309  17
  -4  10   5 1261.93 109.724  12
  -6  -4   6 90.0112 21.6084  12
  -4  10   6 40.2734 20.7718  12
 -10   6   6 55.4661 22.4244  12
  -4  10   6 72.3969 26.1779   8
 -10   6   6 51.4630 21.9703   8
 -10   6   6 57.9367 59.2247  17
  -4  10   7 146.802 25.2527   8
  -4  10   7 163.267 20.9194  12
 -10   6   7 133.063 20.4152  12
   5   5  -7 227.172 31.2380  21
  10  -5  -7 240.500 35.6592  22
   5 -10  -7 207.216 29.8302  11
   5 -10  -7 208.430 24.1631  18
  10  -5  -7 237.191 30.3125   7
  10  -5  -7 224.336 28.9028  15
  10  -5  -7 194.112 34.5966  10
  10  -5  -6 693.238 72.5321   7
   5   5  -6 504.947 75.2621  21
  10  -5  -6 711.242 71.6226  11
   5 -10  -6 705.600 65.4585  18
   5   5  -6 898.675 64.4188   7
  10  -5  -6 655.087 83.2755  22
   5 -10  -6 772.869 63.7207  14
  10  -5  -6 703.086 89.6065  10
  10  -5  -6 709.988 72.4819  15
  10  -5  -6 656.329 66.2473  20
   5   5  -5 2034.72 128.923  15
   5   5  -5 1820.73 127.659   7
  10  -5  -5 1777.99 140.497  11
   5   5  -5 1542.76 136.101  10
  10  -5  -5 1846.04 124.905  18
  10  -5  -5 1660.03 138.474  20
  10  -5  -5 1516.83 133.921  15
  10  -5  -4 2508.85 195.069  20
   5   5  -4 2467.02 195.421  10
   5   5  -4 2635.16 197.136  22
   5   5  -4 2762.87 181.320  15
   5   5  -4 2546.98 180.670   7
  10  -5  -4 2772.35 180.757  14
  10  -5  -4 2413.86 191.314  11
   5   5  -3 4908.45 357.230  10
  -5  -5  -3 3842.99 424.055   4
   5   5  -3 3566.66 348.145  21
   5 -10  -3 5670.76 379.817   2
  10  -5  -3 5570.46 358.689  20
   5   5  -3 5569.49 343.730  20
   5   5  -3 5977.55 344.608  15
  10  -5  -3 5563.94 343.470  18
  10  -5  -3 4603.33 350.495  11
   5   5  -3 5534.54 343.658   7
   5   5  -3 5625.43 358.866  22
  10  -5  -3 6295.51 348.598  14
  10  -5  -2 8739.39 553.188  18
  10  -5  -2 8127.21 577.165  13
  10  -5  -2 8876.66 606.103   2
   5 -10  -2 7717.55 651.725   4
   5   5  -2 8716.09 554.660  20
  10  -5  -2 8488.27 561.274  11
   5   5  -2 10240.3 553.789   7
  10  -5  -2 7737.80 655.333   4
 -10   5  -2 8575.19 564.173   2
   5   5  -2 7901.07 563.428  10
   5   5  -2 8646.65 685.607   1
  10  -5  -2 10371.9 559.061  14
   5   5  -2 9767.62 568.468  22
  10  -5  -2 7575.90 555.646  15
   5   5  -1 9036.12 588.167   1
  10  -5  -1 8668.23 501.557   2
 -10   5  -1 6788.28 459.677   4
  -5  -5  -1 8256.73 531.554   3
  10  -5  -1 8516.18 557.828   4
   5 -10  -1 8372.70 554.019   4
  -5  -5   0 26144.7 1749.74   3
  -5  10   0 26970.1 1684.69   2
   5   5   0 28984.7 1742.32   1
  10  -5   0 27424.9 1673.83   2
 -10   5   0 26039.1 1707.93   4
 -10   5   0 27064.9 1707.24   5
 -10   5   1 8092.23 568.868   5
   5   5   1 7891.42 495.634   2
   5 -10   1 7759.95 583.026   1
   5 -10   1 8147.17 548.271   4
 -10   5   1 8749.73 591.221   4
  -5  10   1 7755.08 532.602   2
  -5  -5   1 8278.06 616.680   3
 -10   5   2 7619.83 525.079   8
  -5  10   2 8561.35 530.367   8
 -10   5   2 8827.01 655.171   4
 -10   5   2 8166.85 528.478  12
   5   5   2 8204.13 523.528   9
  -5  -5   2 7016.51 627.170   4
  -5  10   2 8396.93 597.882   5
  -5  -5   2 8318.32 522.629  12
  -5  -5   2 7787.92 560.854  17
   5 -10   2 8908.96 524.146  13
   5   5   2 8442.33 523.162  19
   5   5   2 9581.58 529.592   8
   5 -10   2 8225.79 576.953   4
  -5  10   3 5331.33 349.840   8
 -10   5   3 5209.16 345.463   8
  -5  10   3 4947.67 431.056   5
   5   5   3 5147.69 339.494  19
  -5  -5   3 6031.83 342.104  12
  -5  10   3 5003.99 348.416  12
 -10   5   3 5404.67 374.676   6
   5   5   3 5294.47 347.474   8
  -5  -5   3 4574.55 385.216  17
   5   5   3 5020.61 339.340   9
 -10   5   3 5430.18 348.113  12
   5 -10   3 4461.83 453.851   3
   5 -10   3 5730.76 339.153  13
 -10   5   4 2548.73 184.793   8
  -5  -5   4 2803.59 178.941  12
 -10   5   4 2519.43 185.480  12
   5   5   4 2577.66 186.643   8
  -5  -5   4 2444.19 237.156  17
  -5  10   4 2513.25 187.976  12
  -5  -5   5 1963.29 128.053  12
  -5  10   5 1341.47 133.572   8
   5   5   5 1766.16 133.838   8
 -10   5   5 1819.43 134.577   8
  -5  -5   5 1859.89 197.371  17
  -5  10   5 1541.94 134.239  12
  -5  10   6 725.168 75.5068   8
 -10   5   6 738.256 72.5983   8
  -5  -5   6 1025.28 70.8906  12
 -10   5   6 824.180 72.2191  12
  -5  10   6 702.115 72.9696  12
 -10   5   6 723.377 124.889  17
   5   5   6 779.158 69.1811   8
  -5  10   7 224.180 26.5595  12
  -5  10   7 207.436 30.3992   8
 -10   5   7 244.955 26.7842  12
  10  -4  -7 51.2108 20.3601  10
  10  -4  -7 26.6425 29.4016  21
   6 -10  -7 40.0050 16.7333  11
  10  -4  -7 85.1449 20.0172   7
   6 -10  -7 78.0184 14.7818  18
  10  -4  -7 94.8778 19.0208  15
  10  -4  -7 78.1514 23.4161  22
   4   6  -7 104.503 21.5097  21
  10  -4  -6 275.934 52.9459  22
   4   6  -6 195.475 47.6150  21
  10  -4  -6 237.315 41.6202   7
  10  -4  -6 308.853 41.2350  11
   6 -10  -6 258.434 35.1518  18
   6 -10  -6 241.180 39.1277  20
  10  -4  -6 244.057 34.4394  20
  10  -4  -6 264.323 41.3045  15
  10  -4  -6 257.404 55.8258  10
   6 -10  -6 242.171 31.8065  14
  10  -4  -5 2889.38 210.648  20
  10  -4  -5 2513.37 206.510   7
  10  -4  -5 3019.53 212.400  11
   4   6  -5 2794.19 205.748  10
   4   6  -5 3323.98 199.433   7
  10  -4  -5 2921.02 210.892  15
   6 -10  -5 3063.32 201.453  14
  10  -4  -5 2950.82 230.250  22
   4   6  -4 1870.66 159.732  10
   4   6  -4 2163.30 149.513   7
  10  -4  -4 2153.89 162.780  11
  10  -4  -4 2254.21 149.248  14
   4   6  -4 2313.28 166.005  22
  10  -4  -4 2191.82 148.782  18
  10  -4  -4 2092.81 164.923  20
   4   6  -4 2463.52 151.068  15
  10  -4  -3 2735.02 194.890  11
   4   6  -3 3141.43 201.018  22
  10  -4  -3 2713.95 197.574  20
  10  -4  -3 2334.88 188.003  15
  10  -4  -3 2807.20 183.549  18
   4   6  -3 3176.24 184.586  15
   4   6  -3 2753.46 182.419   7
   4   6  -3 2241.55 191.348  10
   4   6  -3 2014.90 192.176  21
  10  -4  -3 3125.18 187.014  14
   6 -10  -2 14613.0 1059.88   4
  10  -4  -2 15060.9 951.315  15
  10  -4  -2 16208.9 1009.16   2
   4   6  -2 13301.0 1066.33   1
   6 -10  -2 16802.3 982.567   2
   4   6  -2 16090.0 946.904  20
  10  -4  -2 14725.8 1068.27   4
 -10   4  -2 15023.2 954.622   5
   4   6  -2 12015.4 950.217  21
  10  -4  -2 15325.0 955.826  11
  10  -4  -2 15417.3 1100.70   3
   4   6  -2 15000.0 955.534  10
  10  -4  -2 17572.3 950.549  14
  10  -4  -2 17411.1 947.877  18
  10  -4  -2 13865.5 949.227   7
  -4  -6  -2 15075.7 987.646   3
  10  -4  -2 15026.4 976.337  13
  -6  10  -1 4158.89 287.629   2
   6 -10  -1 4116.65 339.494   4
  10  -4  -1 4166.27 294.331   2
 -10   4  -1 4009.21 287.497   5
  10  -4  -1 3739.05 333.794   4
 -10   4  -1 4088.53 285.792   4
   4   6  -1 4501.79 364.425   1
 -10   4   0 771.091 98.4924   4
   6 -10   0 762.773 97.0016   4
 -10   4   0 761.290 92.1943   5
  -4  -6   0 750.175 117.434   3
  10  -4   0 764.561 69.0310   2
  -4  -6   1 3959.59 337.528   4
 -10   4   1 4213.91 339.921   4
  -4  -6   1 4380.28 370.060   3
   6 -10   1 3988.64 289.639   4
  -6  10   1 3680.65 287.829   2
 -10   4   1 3854.02 317.747   5
   4   6   1 4000.19 257.700   2
   6 -10   1 3644.50 324.751   1
 -10   4   2 16092.3 992.792   6
 -10   4   2 15701.2 971.912   8
 -10   4   2 15931.4 1107.69   4
  -6  10   2 15050.7 1046.15   5
 -10   4   2 15984.3 974.675  12
   6 -10   2 13156.8 1061.87   1
  -6  10   2 15293.0 975.720   8
   4   6   2 16798.4 975.416   8
  -6  10   2 15861.4 976.798  12
  -4  -6   2 14082.3 1005.56  17
   4   6   2 15573.6 969.704  19
  -4  -6   2 14551.2 1090.11   4
   6 -10   2 17082.2 970.184  13
   6 -10   2 15308.8 1001.03   4
   4   6   2 14924.2 969.833   9
   4   6   3 2443.57 180.214  19
   6 -10   3 2822.54 179.007  13
  -6  10   3 2788.53 204.617   6
 -10   4   3 2631.73 185.133   8
   6 -10   3 2542.37 288.725   3
  -4  -6   3 3016.03 182.418  12
   4   6   3 2841.03 184.969  12
 -10   4   3 2691.99 187.510  12
  -4  -6   3 2404.88 223.527  17
  -6  10   3 2600.68 189.999   8
   4   6   3 2662.09 188.690   8
  -4  -6   4 2504.06 153.363  12
  -6  10   4 1966.83 160.888   8
 -10   4   4 2015.51 156.629  12
 -10   4   4 2411.79 160.934   8
  -4  -6   4 2134.09 209.348  17
   4   6   4 2026.34 159.283   8
  -6  10   4 1972.43 160.056  12
 -10   4   5 3004.27 213.108   8
  -4  -6   5 3285.86 206.575  12
   4   6   5 3137.40 217.032   8
  -6  10   5 2692.29 214.845  12
 -10   4   5 2578.10 272.147  17
 -10   4   6 278.083 37.2314  12
   4   6   6 288.403 37.8140   8
  -6  10   6 286.327 42.3593   8
  -6  10   6 287.700 40.0995  12
 -10   4   6 269.910 83.0662  17
 -10   4   6 296.798 40.9876   8
 -10   4   7 75.6907 16.0766  12
  -6  10   7 63.7410 15.7492  12
  -6  10   7 67.8843 18.8487   8
   7 -10  -7 15.8245 14.8808  11
  10  -3  -7-11.6133 17.2086  22
   3   7  -7 70.5790 17.8599  21
   7 -10  -7 5.15669 17.9022  15
  10  -3  -7 3.50720 15.5956  10
   7 -10  -7 24.0036 10.0393  18
  10  -3  -7 16.0037 13.1080   7
  10  -3  -7 19.1117 12.4577  15
   7 -10  -7 10.1357 20.6774  10
  10  -3  -7-8.64295 28.0600  21
   7 -10  -6 770.413 67.5919  18
   7 -10  -6 682.400 72.4820  20
  10  -3  -6 686.577 88.6893  10
  10  -3  -6 742.835 73.6823   7
   3   7  -6 594.528 75.4163  21
  10  -3  -6 872.073 74.7747  11
  10  -3  -6 738.412 86.8365  22
   7 -10  -6 978.807 71.2162  14
  10  -3  -6 766.735 73.2420  15
   3   7  -5 712.946 56.2328   7
  10  -3  -5 436.923 78.9915  10
  10  -3  -5 571.786 81.2965  22
  10  -3  -5 635.615 68.0412  11
   3   7  -5 612.372 59.2713  10
   3   7  -5 435.263 71.6463  21
  10  -3  -5 560.598 64.6844  20
  10  -3  -5 575.212 67.0219  15
  10  -3  -5 525.934 65.6139   7
   7 -10  -5 678.616 61.9609  14
  10  -3  -4 427.311 55.5680  20
  10  -3  -4 457.908 42.7805  14
   3   7  -4 308.094 59.7616  21
   3   7  -4 479.098 43.9202   7
   3   7  -4 379.685 48.7943  10
  10  -3  -4 373.668 51.0734  15
  10  -3  -4 447.276 54.5646  11
  10  -3  -3 1442.39 116.728  20
  10  -3  -3 1549.68 103.182  18
  10  -3  -3 1227.37 107.822   7
   3   7  -3 1349.24 110.836  10
   3   7  -3 1624.06 102.476   7
  10  -3  -3 1562.31 104.335  14
  10  -3  -3 1386.83 113.429  11
   7 -10  -2 7052.53 443.641  13
   3   7  -2 5681.13 442.227  21
  10  -3  -2 7352.72 454.086  20
  10  -3  -2 8191.28 444.012  14
 -10   3  -2 6494.46 460.318   4
  10  -3  -2 7037.74 445.377  15
  10  -3  -2 6783.56 444.550   7
   3   7  -2 7359.72 447.267  10
  10  -3  -2 6548.36 554.351   4
   7 -10  -2 7926.98 479.185   2
 -10   3  -2 6508.95 464.321   4
   7 -10  -2 7269.91 558.885   4
  10  -3  -2 7249.66 588.659   3
   7 -10  -1 12864.8 867.173   4
  -7  10  -1 13399.9 804.575   2
  10  -3  -1 12293.0 812.221   2
  10  -3  -1 13909.4 879.095   4
  10  -3  -1 12468.4 785.232  20
 -10   3  -1 11116.4 813.126   4
   3   7  -1 14919.6 901.783   1
  10  -3  -1 12547.0 896.236   3
 -10   3  -1 11347.7 792.535   5
  10  -3  -1 12163.5 801.056  13
  10  -3  -1 13114.6 777.606  14
   7 -10   0 4752.31 358.253   4
  10  -3   0 5079.53 321.839   2
 -10   3   0 4391.58 365.307   4
 -10   3   1 13146.5 868.346   4
   3   7   1 12874.9 762.939   9
  -7  10   1 11259.7 803.008   2
   7 -10   1 11920.6 788.625   4
  -3  -7   1 10638.7 845.156   4
   7 -10   1 12277.5 845.457   1
   3   7   1 11864.3 773.077   2
  -3  -7   1 11960.7 885.782   3
  10  -3   1 12285.6 811.499   3
   7 -10   1 13400.8 790.542   4
 -10   3   2 7835.52 472.410   8
   7 -10   2 8089.77 470.496  13
  -7  10   2 7520.02 476.914   8
  -7  10   2 8431.12 487.036   6
   3   7   2 7334.09 470.494  19
  -3  -7   2 8145.92 470.856  12
 -10   3   2 7136.62 472.832  12
   3   7   2 7802.86 476.313   8
 -10   3   2 7310.35 493.687   6
   3   7   2 6348.23 486.242   5
  -7  10   2 7128.66 546.625   5
   7 -10   2 6108.83 550.510   1
  -7  10   2 7340.43 476.475  12
  -3  -7   2 7352.97 585.908   4
 -10   3   2 7602.40 603.174   4
  10  -3   2 7433.03 468.758  16
  -3  -7   2 7087.25 506.609  17
   3   7   2 7131.41 470.698   9
  -3  -7   3 1536.68 101.876  12
 -10   3   3 1410.15 106.482  12
  -7  10   3 1270.02 108.305   8
   3   7   3 1318.29 108.026   8
   3   7   3 1244.76 101.136  19
  -7  10   3 1399.64 124.614   6
   7 -10   3 1501.57 99.6230  13
  -3  -7   3 1439.95 145.442  17
 -10   3   3 1375.09 104.874   8
 -10   3   3 1396.95 132.923   6
   3   7   3 1471.87 106.279  12
  -3  -7   4 485.754 43.3832  12
 -10   3   4 324.746 42.6710   8
  -7  10   4 367.461 49.6379   8
 -10   3   4 389.203 45.3732  12
  -7  10   4 346.773 48.1895  12
   3   7   4 401.060 45.1844  12
   3   7   4 401.811 50.4163   8
  -3  -7   4 375.726 80.3018  17
 -10   3   5 626.257 121.592  17
 -10   3   5 619.591 65.8241   8
   3   7   5 607.349 67.2020   8
  -7  10   5 550.066 66.0948  12
  -7  10   5 512.840 64.5281   8
  -3  -7   5 801.307 60.8102  12
  -7  10   5 520.593 93.2116  17
 -10   3   6 926.476 73.9198  12
  -7  10   6 766.072 74.4147  12
 -10   3   6 788.611 129.533  17
   3   7   6 872.862 76.9232   8
 -10   3   6 758.362 74.0165   8
  -7  10   7 13.1758 14.3726   8
 -10   3   7 33.3865 12.1787  12
  -7  10   7 7.22526 11.6478  12
  10  -2  -7 49.9263 16.8990  10
   8 -10  -7 87.5083 27.2106  22
  -2  -8  -7 47.0227 12.8544  18
   8 -10  -7 79.9610 19.4195  11
  10  -2  -7 21.6694 26.0524  21
   8 -10  -7 56.6783 19.5970  15
  10  -2  -7 111.279 18.4177   7
   8 -10  -7 33.0774 23.0059  10
  10  -2  -6 285.984 41.4932   7
  10  -2  -6 293.396 40.3016  15
  10  -2  -6 264.967 50.2338  22
   8 -10  -6 264.021 40.8002  20
   2   8  -6 202.220 40.8598  21
   8 -10  -6 282.322 36.1598  18
  10  -2  -6 292.897 54.0989  10
   8 -10  -6 261.981 32.3804  14
  10  -2  -5 1608.67 151.027  22
   2   8  -5 1290.13 132.691  21
  10  -2  -5 1656.34 132.539  15
  10  -2  -5 1548.82 130.099  20
  10  -2  -5 1829.87 136.413  11
  10  -2  -5 1583.55 154.612  10
  10  -2  -5 1657.61 133.039   7
   8 -10  -5 1623.44 126.285  18
   8 -10  -5 1885.92 128.826  14
  10  -2  -4 602.769 64.3588  11
  10  -2  -4 501.842 73.6942  22
   2   8  -4 446.645 66.0820  21
  10  -2  -4 578.363 64.6063  20
   2   8  -4 555.657 55.7744  10
  10  -2  -4 575.305 61.1434  15
  10  -2  -4 486.598 58.3294   7
   8 -10  -4 589.656 57.1999  14
  10  -2  -4 544.183 81.0611  10
   2   8  -3 427.682 47.4401  10
  10  -2  -3 542.940 56.1749  11
   2   8  -3 341.127 52.4700  21
   8 -10  -3 492.181 56.6141  13
  10  -2  -3 548.643 46.2319  14
  10  -2  -3 507.701 57.0865  20
  10  -2  -2 2095.71 257.137   3
  10  -2  -2 2034.17 149.516  20
   2   8  -2 1741.65 139.454  21
  10  -2  -2 1976.74 155.241  22
 -10   2  -2 1724.94 166.074   4
  -2  -8  -2 1906.59 216.073   4
  10  -2  -2 2208.35 244.289   4
 -10   2  -2 2072.75 181.040   4
  10  -2  -2 2325.62 140.546  14
   2   8  -2 2180.96 142.297  10
  -2  -8  -2 1972.86 193.831   1
   8 -10  -2 2293.96 174.086   2
  10  -2  -2 1989.27 142.450  15
  10  -2  -2 1929.38 141.540   7
   8 -10  -2 2064.75 144.300  13
   8 -10  -1 7881.85 653.472   4
  10  -2  -1 8859.14 585.727  20
   2   8  -1 9593.84 577.760  10
  10  -2  -1 8253.20 610.642   2
  10  -2  -1 9658.19 584.588  11
  -2  -8  -1 7975.86 649.511   1
  -8  10  -1 9367.19 605.133   2
   8 -10  -1 8459.67 578.000  13
  10  -2  -1 10222.6 580.341  15
 -10   2  -1 8257.70 626.887   4
  10  -2  -1 8501.72 687.460   3
  10  -2  -1 10032.8 578.784   7
  10  -2  -1 9273.79 578.055  14
  10  -2   0 379.761 41.2695   2
  -8  10   0 312.035 49.9756   2
 -10   2   0 374.828 72.0709   4
   8 -10   0 288.390 56.9221   4
   8 -10   1 6144.90 475.482   4
   2   8   1 8930.82 479.780   9
   8 -10   1 9272.51 480.088  13
   8 -10   1 5852.50 474.525   4
  -2  -8   1 7563.55 569.798   4
  10  -2   1 8973.73 479.665  16
   2   8   1 8602.57 497.761   2
  -2  -8   1 8240.33 614.016   3
 -10   2   1 8652.79 593.404   4
   8 -10   2 2313.14 143.147  13
 -10   2   2 2042.10 143.437   8
   8 -10   2 1897.22 213.956   1
  -2  -8   2 1994.60 231.344   4
  -8  10   2 2500.11 160.703   6
   2   8   2 2024.62 142.710  19
 -10   2   2 1583.79 224.732   4
  -8  10   2 2080.09 148.840   8
  -8  10   2 1994.48 148.786  12
   2   8   2 2280.18 149.777   8
  -8  10   2 2222.73 215.307   5
 -10   2   2 2034.86 164.662   6
 -10   2   2 1996.44 144.136  12
  10  -2   2 2211.68 142.302  16
   2   8   2 1982.68 170.059   5
 -10   2   3 519.743 51.3352   8
 -10   2   3 485.121 73.9963   6
  -8  10   3 496.328 54.9503   8
  -8  10   3 489.852 66.9195   6
  -2  -8   3 615.693 49.8998  12
  -2  -8   3 623.740 87.9750  17
  -8  10   3 551.341 56.9732  12
   8 -10   3 611.592 47.4567  13
   2   8   3 514.974 55.7096   8
   2   8   3 557.365 53.7835  12
 -10   2   3 504.721 51.5806  12
  -8  10   4 530.778 61.6401   8
 -10   2   4 519.416 56.1898  12
   2   8   4 553.324 58.1035  12
   2   8   4 602.288 64.2767   8
 -10   2   4 582.291 58.2457   8
  -8  10   4 526.944 77.3826   6
  -2  -8   4 642.632 53.9787  12
  -8  10   5 1597.10 133.727   8
  -8  10   5 1630.31 134.158  12
   2   8   5 1724.32 137.090   8
   2   8   5 1658.74 128.648  12
 -10   2   5 1912.61 134.036   8
  -8  10   5 1443.88 173.203  17
 -10   2   5 1621.09 195.195  17
 -10   2   6 289.823 84.6896  17
  -8  10   6 252.544 38.7747  12
 -10   2   6 317.542 37.5790  12
   2   8   6 256.556 39.0405   8
   2   8   7 68.4240 15.2062   8
 -10   2   7 87.4477 15.7815  12
  -8  10   7 56.8392 15.6173  12
  -8  10   7 71.6875 19.6204   8
  10  -1  -7 320.930 32.9240  10
  10  -1  -7 260.142 39.8994  21
  -1  -9  -7 313.176 30.5342  18
   9 -10  -7 342.141 35.9211  11
   9 -10  -7 320.263 36.7590  15
   9 -10  -7 298.805 44.7355  10
   9 -10  -7 320.826 44.2985  22
   9 -10  -6 1297.50 112.540  11
   9 -10  -6 1343.03 97.6563  14
  10  -1  -6 1558.80 107.939  15
   9 -10  -6 1129.67 107.115  20
   1   9  -6 1359.70 106.065  21
  10  -1  -6 1558.48 108.895   7
  10  -1  -6 1288.45 120.610  10
  10  -1  -6 1379.74 120.270  22
   9 -10  -6 1399.44 102.026  18
  10  -1  -5 1535.45 125.463  20
  10  -1  -5 1667.70 127.203  15
  10  -1  -5 1777.83 131.352  11
  10  -1  -5 1626.87 148.067  22
   1   9  -5 1269.15 124.896  21
   9 -10  -5 1846.08 125.842  14
  10  -1  -5 1329.35 144.170  10
  10  -1  -5 1625.03 128.667   7
   9 -10  -5 1488.78 121.095  18
  10  -1  -4 1771.60 131.346  11
  10  -1  -4 1552.78 143.166  22
   1   9  -4 1642.84 116.567  10
  10  -1  -4 1625.08 130.089  20
   1   9  -4 1119.44 122.051  21
  10  -1  -4 1637.61 127.175  15
  10  -1  -4 1568.98 151.325  10
  10  -1  -4 1675.29 127.520   7
   9 -10  -4 1751.74 124.889  14
   9 -10  -3 1178.53 92.5902  14
  10  -1  -3 1352.02 88.0292  14
   1   9  -3 855.219 90.3579  21
  10  -1  -3 1111.54 96.3333  11
  10  -1  -3 1168.46 94.1628  15
  10  -1  -3 1120.37 99.2230  20
   1   9  -3 1202.88 88.9584  10
   9 -10  -3 1123.11 103.261  13
  -1  -9  -2 1164.93 167.033   4
   9 -10  -2 1495.94 190.161   4
   1   9  -2 1492.29 101.389  21
  -1  -9  -2 1428.58 161.282   1
  10  -1  -2 1432.20 209.726   3
  -9  10  -2 1566.15 128.132   2
   9 -10  -2 1392.50 130.413   2
 -10   1  -2 1328.60 138.259   4
  10  -1  -2 1259.28 108.754  20
 -10   1  -2 1207.84 142.216   4
   1   9  -2 1511.26 101.180  10
  10  -1  -2 1359.43 116.916  22
  10  -1  -2 1348.83 120.920  10
  10  -1  -2 1369.88 102.494   7
  10  -1  -2 1418.44 100.118  14
  10  -1  -2 1405.17 107.851  11
   9 -10  -2 1273.69 106.445  13
   9 -10  -1 2715.91 185.433  13
  10  -1  -1 2658.80 189.328  20
  10  -1  -1 2564.97 196.333  10
 -10   1  -1 2276.18 231.445   4
  10  -1  -1 2987.34 295.815   3
  10  -1  -1 2745.05 194.552  22
  10  -1  -1 2939.48 182.993  14
   1   9  -1 3038.90 181.437  10
   9 -10  -1 2730.94 253.393   4
  -9  10  -1 2656.42 207.530   2
   9 -10  -1 2716.84 181.332  18
   9 -10  -1 2736.96 184.955  14
  -1  -9  -1 2435.84 249.774   1
   9 -10   0 6857.44 460.753   4
  -1  -9   0 5529.88 495.957   1
   9 -10   0 6768.48 413.802  13
   1   9   0 6673.15 409.985  10
  -9  10   0 6132.52 445.907   2
  10  -1   0 6718.58 425.370   2
  10  -1   0 5976.14 493.626   3
 -10   1   0 5652.14 482.839   4
   9 -10   1 2894.48 188.324  13
   1   9   1 2858.54 208.167   2
  10  -1   1 2726.03 220.161   1
  10  -1   1 3006.91 188.215  16
   1   9   1 2829.74 187.416   9
 -10   1   1 2530.35 269.633   4
  -1  -9   1 2492.63 258.361   4
 -10   1   2 1455.53 201.658   4
  -1  -9   2 1355.01 201.599   3
   9 -10   2 1577.28 101.389  13
 -10   1   2 1300.44 99.8455   8
  -9  10   2 1431.32 115.273   6
 -10   1   2 1471.21 101.920  12
  -9  10   2 1325.76 105.067   8
  -9  10   2 1344.66 164.817   5
   1   9   2 1410.52 135.711   5
  -9  10   2 1363.32 107.191  12
  -1  -9   2 1303.05 177.860   4
 -10   1   2 1458.67 125.908   6
  10  -1   2 1460.27 100.727  16
   9 -10   2 1444.47 170.726   1
   1   9   2 1328.65 100.497  19
   1   9   2 1527.62 107.494   8
  -9  10   3 1159.36 96.9869  12
  -9  10   3 1233.02 114.557   6
 -10   1   3 1202.48 91.5460  12
  -9  10   3 1115.49 95.2323   8
 -10   1   3 1195.02 91.8240   8
   1   9   3 1044.40 94.7716   8
   1   9   3 1204.19 94.2576  12
 -10   1   3 1290.45 124.968   6
 -10   1   4 1507.56 120.750   8
  -9  10   4 1529.90 126.592   8
 -10   1   4 1738.90 124.115  12
   1   9   4 1624.16 130.748   8
   1   9   4 1589.72 125.794  12
  -9  10   4 1623.07 154.822   6
 -10   1   5 1814.94 132.300   8
  -9  10   5 1572.47 132.859   8
   1   9   5 1639.12 138.406   8
   1   9   5 1711.71 132.492  12
  -9  10   5 1718.18 136.071  12
  -9  10   6 1417.19 114.364   8
   1   9   6 1317.84 114.764   8
 -10   1   6 1603.39 109.499  12
  -9  10   6 1409.87 113.332  12
  -9  10   6 1410.62 152.012  17
 -10   1   6 1281.25 161.814  17
   1   9   7 350.052 36.6634   8
  -9  10   7 349.239 36.4896  12
  10 -10  -7 83.6140 26.1293  22
  10   0  -7 78.2485 25.1891  21
   0 -10  -7 78.8842 15.7902  18
  10 -10  -7 84.9457 18.5829  11
  10 -10  -7 79.1800 27.5183  10
  10 -10  -7 118.651 22.5066  15
  10   0  -7 86.9732 15.6866  10
  10   0  -6 19.0772 42.8648  21
   0  10  -6 57.1702 22.1133  21
  10   0  -6 64.1913 20.3668  15
  10 -10  -6 53.8588 17.7676  18
  10   0  -6 71.0300 31.7520  22
  10 -10  -6 32.9812 22.2879  20
  10 -10  -6 32.2338 21.5993  11
  10   0  -6 61.1532 22.4256   7
  10   0  -6 42.3845 31.8037  10
  10 -10  -5 1422.89 100.975  14
  10   0  -5 1107.30 95.3813   7
  10   0  -5 1113.27 95.2556  15
  10   0  -5 999.169 92.4265  20
  10 -10  -5 1145.73 105.567  20
  10   0  -5 1081.65 113.096  22
  10 -10  -5 1135.95 92.7549  18
  10   0  -5 931.082 113.188  10
   0  10  -5 960.295 92.5018  21
  10   0  -4 217.330 36.4479  11
  10   0  -4 129.740 42.0182  22
  10 -10  -4 159.657 29.8692  18
  10   0  -4 107.500 29.0078  20
  10   0  -4 137.551 31.3284  15
   0  10  -4 56.6146 28.8804  21
  10   0  -4 121.305 30.7109   7
  10   0  -4 105.288 46.7334  10
  10 -10  -4 139.243 29.3767  14
   0  10  -3 3738.91 262.912  21
  10   0  -3 4105.11 271.138  11
  10   0  -3 3862.38 271.608  20
  10 -10  -3 4190.24 266.852  14
  10   0  -3 4099.08 265.965  15
  10   0  -3 3832.03 264.363   7
   0  10  -3 4087.56 257.718  10
  10 -10  -3 3622.99 280.593  13
  10 -10  -2 6050.20 407.609  18
 -10  10  -2 6933.99 441.238   2
  10   0  -2 6071.25 562.103   3
  10   0  -2 6195.89 416.953  20
  10   0  -2 6874.87 499.909   5
   0  10  -2 7036.38 405.475  10
   0  10  -2 8461.26 407.954  21
  10 -10  -2 6093.94 417.912  13
  10   0  -2 6017.65 429.011  10
  10 -10  -2 6584.84 528.923   4
  10   0  -2 6299.83 424.909  22
  10   0  -2 4358.33 408.650  21
   0 -10  -2 6007.36 489.832   1
   0  10  -1 8777.10 509.395  10
  10 -10  -1 7901.05 510.116  18
  10   0  -1 8276.03 509.735  21
   0 -10  -1 7402.81 602.672   1
 -10   0  -1 7369.90 581.400   4
 -10  10  -1 8269.23 544.380   2
  10   0  -1 8318.33 646.952   3
  10   0  -1 7068.80 516.068  20
  10   0  -1 7504.30 524.684  10
  10 -10  -1 8131.82 516.758  13
  10 -10  -1 9024.49 515.981  14
  10 -10  -1 8063.94 596.192   4
  10   0  -1 8635.24 526.039  22
  10   0   0 2638.73 176.200  20
 -10  10   0 2371.50 205.126   2
   0  10   0 2711.68 193.573   2
  10   0   0 2546.36 183.395   2
   0 -10   0 2361.43 254.704   1
   0  10   0 2641.67 169.187  10
 -10   0   0 2256.18 240.813   4
  10 -10   0 2225.67 202.181   4
  10 -10   0 2766.06 175.650  13
  10 -10   1 8752.74 524.236  13
   0  10   1 7917.68 547.028   2
  10   0   1 7995.74 553.606   1
  10   0   1 8623.62 522.529  16
   0  10   1 8766.44 522.017  19
   0 -10   1 7027.65 601.721   4
  10   0   1 8305.68 521.464  20
 -10   0   1 7117.66 619.861   4
   0  10   1 8003.99 520.872   9
 -10   0   2 5849.15 535.530   4
   0  10   2 6568.56 413.273   8
 -10  10   2 7081.65 427.021   6
 -10   0   2 6379.07 406.244  12
 -10  10   2 6107.51 410.939   8
 -10  10   2 6388.59 412.816  12
  10 -10   2 7169.64 408.572  13
  10   0   2 6205.70 401.989  20
   0  10   2 6000.30 457.039   5
   0 -10   2 5878.80 508.992   4
  10   0   2 6419.16 406.306  16
   0 -10   2 6142.70 550.354   3
  10 -10   2 5374.60 479.228   1
 -10   0   2 6509.13 435.355   6
 -10  10   3 4051.78 275.498   6
 -10   0   3 3044.60 240.325   8
 -10  10   3 3671.70 249.579   8
 -10   0   3 4067.45 245.511  12
   0  10   3 3897.11 253.700   8
   0  10   3 4080.90 251.468  12
 -10  10   3 3688.30 250.438  12
  10   0   3 3502.37 236.507   9
 -10   0   4 127.018 25.8695  12
 -10  10   4 204.161 52.3710   6
   0  10   4 112.349 28.3927  12
 -10   0   4 137.315 28.6215   8
 -10  10   4 143.796 32.2951  12
   0  10   4 118.901 32.3780   8
 -10  10   4 110.095 28.1061   8
   0  10   5 1071.49 103.471   8
   0 -10   5 1214.61 88.3708  13
 -10  10   5 1116.65 99.9811   8
   0  10   5 1091.13 97.9597  12
 -10  10   6 40.0328 43.1515  17
 -10  10   6 41.2648 22.3625   8
   0  10   6 35.5057 16.9372  12
 -10   0   6 15.7481 58.7713  17
 -10  10   6 44.6695 21.0930  12
   0  10   6 5.06765 19.7824   8
 -10   0   6 47.6278 19.1476  12
 -10  10   7 102.306 17.7356  12
   0  10   7 100.019 19.0951   8
 -10  10   7 119.947 20.5864   8
  11 -10  -7 64.4299 18.3132  15
  11 -10  -7 58.2885 16.3146  11
  11 -10  -7 69.7036 23.4497  22
  11 -10  -7 38.0422 21.1058  10
  11 -10  -7 52.5974 17.4928   7
   1 -11  -7 58.7561 13.7656  18
  10   1  -6 888.993 66.7245   7
  10   1  -6 641.527 71.6034  10
  10   1  -6 475.643 71.6704  21
  11 -10  -6 608.207 67.2491  20
  11 -10  -6 701.593 60.2756  18
  11 -10  -6 479.244 65.1953  15
  11 -10  -6 676.338 71.9965  11
   1 -11  -6 664.563 60.3644  14
  11 -10  -6 614.943 69.2124   7
  -1  11  -6 1051.08 62.5866  21
  10   1  -5 1004.21 88.6664  20
  11 -10  -5 989.673 100.981  20
  10   1  -5 1107.55 93.4939   7
  -1  11  -5 1196.16 91.3070  21
  11 -10  -5 1261.67 93.8943  14
  10   1  -5 1141.05 112.478  22
  11 -10  -5 1131.16 91.1729  18
  10   1  -5 1257.65 96.1157  15
  10   1  -5 936.469 108.365  10
  10   1  -4 278.556 62.6710  21
  11 -10  -4 468.488 51.0457  18
  10   1  -4 380.970 50.0452  20
  -1  11  -4 392.377 47.9142  21
  10   1  -4 436.584 51.0218   7
  11 -10  -4 521.777 55.1441  14
  10   1  -4 497.279 53.0525  15
  10   1  -4 405.578 69.8995  10
  10   1  -4 339.824 60.6375  22
  10   1  -3 2842.34 182.615   7
  11 -10  -3 2893.36 186.012  14
  -1  11  -3 2641.11 176.240  21
  11 -10  -3 2346.81 199.847  13
  10   1  -3 2578.99 188.202  20
  10   1  -3 2648.20 172.982  16
  10   1  -3 2538.60 198.802  22
  10   1  -3 2891.31 183.589  15
 -11  10  -2 1418.55 137.258   2
  10   1  -2 1465.42 121.042  20
  -1  11  -2 1588.11 110.024  10
  10   1  -2 1456.40 131.953  10
  10   1  -2 1431.31 128.306  22
  10   1  -2 1581.38 182.836   5
  10   1  -2 1636.30 115.863   7
  10   1  -2 1119.82 116.940  21
  11 -10  -2 1576.97 115.460  18
   1 -11  -2 1492.43 185.313   1
  10   1  -2 1537.41 111.854  16
  11 -10  -2 1382.67 195.138   4
  11 -10  -2 1442.76 126.720  13
  10   1  -1 4352.54 346.771   5
   1 -11  -1 4179.70 287.942  13
   1 -11  -1 4359.41 388.935   1
  11 -10  -1 5016.40 300.054  14
  11 -10  -1 4619.56 293.331  18
 -10  -1  -1 4277.18 373.822   4
 -11  10  -1 4449.90 328.678   2
  -1  11  -1 4620.86 290.105  10
  11 -10  -1 4224.67 368.430   4
  11 -10  -1 4417.85 301.493  13
  10   1  -1 3843.79 302.820  10
  11 -10  -1 3930.14 318.521   2
  10   1  -1 4388.23 292.447  16
 -11  10   0 4044.74 340.232   2
  10   1   0 4447.16 314.604   2
  10   1   0 4649.78 305.153  10
  11 -10   0 4769.88 308.014  13
  10   1   0 4565.78 387.553   1
  10   1   0 4744.64 306.124  20
   1 -11   0 4240.69 399.357   1
  11 -10   0 5519.08 307.540  14
  10   1   0 4971.35 303.409  16
  -1  11   0 4928.85 329.775   2
 -10  -1   0 4330.89 388.755   4
  11 -10   0 3702.93 328.595   4
 -10  -1   1 4496.98 283.006  12
  10   1   1 4405.96 287.622  20
  10   1   1 4690.93 288.846  16
 -11  10   1 4291.85 360.290   5
 -10  -1   1 3988.12 388.971   4
  -1  11   1 4236.63 317.844   2
  -1  11   1 4380.72 287.011  19
  11 -10   1 4884.01 292.136  13
   1 -11   1 3625.71 359.728   4
  -1  11   1 4437.24 287.153   9
  11 -10   2 1312.76 166.021   1
 -11  10   2 1613.35 126.692   6
 -10  -1   2 1563.27 107.426  12
 -11  10   2 1543.61 111.963   8
 -10  -1   2 1407.54 131.902   6
  11 -10   2 1604.19 110.429  13
  10   1   2 1461.81 104.761  20
  -1  11   2 1418.83 108.913  19
  -1  11   2 1541.29 160.421   5
  10   1   2 1551.10 108.850  16
   1 -11   2 1668.47 198.871   4
 -11  10   2 1472.63 114.512  12
  10   1   3 2423.18 167.737   9
  -1  11   3 2605.39 182.140   8
 -11  10   3 2365.64 176.681   8
  -1  11   3 2506.63 179.200  12
 -10  -1   3 2608.28 173.091  12
 -11  10   3 2420.30 179.336  12
 -11  10   3 2740.78 203.896   6
 -11  10   4 442.491 53.1800   8
 -10  -1   4 480.348 48.8523  12
 -10  -1   4 341.173 91.4778  17
 -11  10   4 377.994 52.4003  12
 -11  10   4 453.360 77.8901   6
  -1  11   4 457.458 58.8056   8
  -1  11   4 478.691 56.0070  12
   1 -11   5 1135.71 84.9988  13
  -1  11   5 1095.38 102.944   8
  -1  11   5 1066.91 97.4254  12
 -10  -1   5 1006.71 150.886  17
 -11  10   5 1126.75 97.5223   8
 -10  -1   6 855.974 65.7516  12
  -1  11   6 688.167 73.1339   8
 -11  10   6 660.973 67.1943  12
  -1  11   6 743.779 67.3364  12
 -11  10   6 718.927 107.072  17
 -11  10   6 840.622 71.6150   8
 -11  10   7 59.9067 13.8766  12
 -11  10   7 86.7934 17.4564   8
  -1  11   7 45.9336 15.1154   8
   2 -11  -7 266.140 27.2716  18
  11  -9  -7 234.895 37.0407  22
  11  -9  -7 241.030 37.9977  10
  11  -9  -7 276.907 31.5544  15
  11  -9  -7 252.846 29.7612  11
   9   2  -6 219.422 30.8548   7
   2 -11  -6 153.244 25.8890  14
  11  -9  -6 185.648 37.0161  11
   9   2  -6 155.840 34.5082  10
  11  -9  -6 169.332 32.8944  20
  11  -9  -6 150.114 25.2075  18
  11  -9  -6 125.415 33.5166   7
  -2  11  -5 1061.20 90.6864  21
   9   2  -5 805.295 107.521  21
  11  -9  -5 1105.49 91.2903  18
   9   2  -5 1205.29 95.5619  15
   9   2  -5 1281.30 114.495  22
   9   2  -5 1288.24 97.6299   7
  11  -9  -5 997.258 102.794  20
  11  -9  -5 1221.68 92.9768  14
  11  -9  -5 1048.02 103.253  11
   9   2  -5 973.378 108.561  10
   9   2  -4 5048.07 343.769  22
   9   2  -4 4461.46 342.481  10
   9   2  -4 4949.34 321.278   7
   9   2  -4 3305.29 326.331  21
  11  -9  -4 5150.48 320.513  18
  11  -9  -4 5980.98 330.320  14
  -2  11  -4 4356.86 316.239  21
   9   2  -4 5334.67 323.380  15
   9   2  -4 4924.91 322.742  20
  11  -9  -3 701.469 88.3068  13
   9   2  -3 917.375 74.3739  15
   9   2  -3 901.463 89.6448  22
  11  -9  -3 895.014 74.1474  18
   9   2  -3 803.888 76.0565  20
   9   2  -3 896.154 73.6599   7
  -2  11  -3 903.543 70.3765  21
   9   2  -3 798.223 90.5740  10
  11  -9  -3 1005.40 78.5217  14
  11  -9  -2 2057.81 152.670  18
   9   2  -2 1517.62 154.139  21
   9   2  -2 2486.61 155.003   7
   2 -11  -2 2004.85 242.136   4
   9   2  -2 2159.20 227.052   5
   9   2  -2 2061.73 158.335  20
 -11   9  -2 2054.49 174.846   2
  11  -9  -2 2027.80 166.672  13
   9   2  -2 2217.87 149.539  16
   9   2  -2 1590.35 162.616  10
  11  -9  -2 2008.88 242.020   4
  11  -9  -2 2235.38 190.493   2
  -2  11  -2 2266.08 147.139  10
   9   2  -1 7809.56 605.275  20
   9   2  -1 12631.6 604.212  21
  11  -9  -1 11209.7 611.346  14
  11  -9  -1 9190.00 632.208   2
   9   2  -1 8582.03 611.731  10
 -11   9  -1 9407.09 636.679   2
  -9  -2  -1 8182.80 680.531   4
  11  -9  -1 9849.97 602.427  18
   9   2  -1 9444.37 601.331  16
  -2  11  -1 9904.03 598.654  10
   9   2  -1 9424.47 661.929   5
  11  -9  -1 8195.34 610.728  13
  11  -9  -1 8923.99 680.699   4
   2 -11  -1 9076.63 697.644   1
   2 -11   0 4046.98 385.034   1
  -2  11   0 4736.79 324.391   2
   9   2   0 4607.22 379.015   1
  -9  -2   0 3959.51 376.423   4
   9   2   0 4614.73 300.017  20
   9   2   0 4602.03 299.000  10
   9   2   0 4767.80 297.662  16
   2 -11   0 4576.38 295.345  13
  11  -9   0 5129.94 300.063  14
  11  -9   0 4037.30 326.748   4
  11  -9   0 4704.92 304.380  13
  -9  -2   1 10205.8 600.035  12
   9   2   1 9882.07 603.392  20
  -9  -2   1 8654.20 710.361   4
  -2  11   1 9333.51 602.482  19
  -2  11   1 8808.33 635.582   2
  11  -9   1 9800.17 607.950  13
   2 -11   1 9017.21 687.641   4
   9   2   1 9652.70 604.135  16
 -11   9   1 9302.56 678.782   5
 -11   9   2 2177.96 146.327  12
  -9  -2   2 1983.68 136.904  12
 -11   9   2 2407.30 161.657   6
 -11   9   2 2204.98 234.000   4
 -11   9   2 1888.70 140.684   8
  -2  11   2 1726.53 141.858   8
   2 -11   2 1664.60 206.461   4
   9   2   2 2165.06 140.076  16
 -11   9   2 1931.96 216.451   5
  -9  -2   2 1765.53 237.664   4
  -2  11   2 2088.02 140.442  19
   9   2   2 1965.68 136.639   9
  11  -9   2 2158.77 141.476  13
   2 -11   2 1841.33 245.195   3
  11  -9   2 1883.38 195.992   1
  -2  11   3 827.621 73.9588  12
 -11   9   3 799.630 71.9177   8
  -9  -2   3 847.717 68.1659  12
   9   2   3 750.731 64.0934   9
 -11   9   3 813.857 74.0485  12
 -11   9   3 904.034 95.6043   6
 -11   9   4 4691.39 318.034   8
  -9  -2   4 4650.43 383.295  17
   2 -11   4 4784.62 307.681  13
  -2  11   4 4692.19 320.604  12
 -11   9   4 4556.55 319.082  12
  -2  11   4 4748.25 324.847   8
 -11   9   4 5308.92 364.147   6
 -11   9   5 1000.12 93.6411   8
  -9  -2   5 1133.30 90.9554  12
  -9  -2   5 914.894 147.118  17
  -2  11   5 1140.09 103.353   8
  -2  11   5 1161.32 99.1680  12
  -9  -2   6 205.728 28.1495  12
 -11   9   6 207.037 33.5873   8
 -11   9   6 154.730 61.1259  17
  -2  11   6 186.358 30.9700  12
  -2  11   6 188.214 37.0343   8
 -11   9   6 153.952 30.2456  12
 -11   9   7 218.182 25.9346  12
  -2  11   7 204.444 27.7334   8
  11  -8  -7 92.3063 24.9668  22
  11  -8  -7 81.8342 24.6769  10
   3 -11  -7 62.8644 14.1971  18
   3 -11  -7 51.0455 16.7618  11
   8   3  -7 90.9449 21.5469  21
  11  -8  -7 71.7302 18.8711  15
   8   3  -6 47.3288 41.1458  21
  11  -8  -6 82.2481 23.9213  20
  11  -8  -6 103.490 29.4545  11
  11  -8  -6 84.1474 32.8693   7
  11  -8  -6 110.759 39.7158  22
   8   3  -6 79.8882 23.8145  10
   3 -11  -6 102.741 21.2826  14
  -3  11  -5 2281.00 183.232  21
  11  -8  -5 2481.57 200.605  20
   8   3  -5 2825.99 210.792  22
   8   3  -5 2904.33 191.763   7
  11  -8  -5 2745.67 187.878  18
  11  -8  -5 2586.28 200.908  11
   8   3  -5 3099.59 193.098  15
   8   3  -5 2444.89 206.351  10
  11  -8  -5 2906.72 188.587  14
   8   3  -4 4042.98 269.828  20
   8   3  -4 2704.31 276.652  21
   8   3  -4 4583.82 272.530  15
   8   3  -4 4195.92 291.013  22
  11  -8  -4 4110.18 285.156  20
   8   3  -4 3819.25 291.469  10
  -3  11  -4 3347.01 263.156  21
  11  -8  -4 4141.10 268.413  18
   8   3  -4 4469.93 272.591   7
  11  -8  -4 4941.72 277.741  14
  11  -8  -3 2056.27 127.876  14
  -3  11  -3 1483.06 112.272  21
   8   3  -3 1074.52 123.966  21
  11  -8  -3 1710.33 119.527  18
   8   3  -3 1545.83 120.002  20
   8   3  -3 1644.56 134.728  22
   8   3  -3 1434.62 133.461  10
  11  -8  -3 1465.63 138.609  13
   8   3  -3 1626.22 117.702   7
   8   3  -3 1802.17 119.750  15
   8   3  -2 7136.11 621.931   5
   8   3  -2 7453.92 674.282   1
   3 -11  -2 7082.94 637.519   4
 -11   8  -2 8232.26 562.347   2
  11  -8  -2 7630.35 578.423   2
   8   3  -2 8116.98 553.251  22
  11  -8  -2 9698.37 547.609  14
  11  -8  -2 7371.02 556.741  13
   8   3  -2 5749.69 539.904  21
   8   3  -2 8028.88 534.174  16
   8   3  -2 9311.29 540.172   7
   8   3  -2 7691.00 543.279  20
  11  -8  -2 7022.98 640.491   4
   3 -11  -1 6143.23 489.030   4
 -11   8  -1 6003.65 429.079   2
  11  -8  -1 6096.60 426.998   2
   8   3  -1 7996.79 400.533  21
  11  -8  -1 5639.88 474.395   4
   8   3  -1 5109.11 448.396   5
  11  -8  -1 5847.37 403.178  11
   8   3  -1 5772.54 396.791  16
   8   3  -1 6144.70 403.710  20
   8   3  -1 5530.85 406.110  10
  11  -8  -1 6341.61 398.676  18
   8   3  -1 6111.23 512.025   1
  11  -8  -1 7561.34 407.433  14
   8   3   0 631.544 98.9808   1
   3 -11   0 419.863 37.5465  13
   3 -11   0 310.616 80.0309   1
   8   3   0 493.253 41.7563  10
  11  -8   0 451.559 45.8926  13
  11  -8   0 406.614 61.6712   4
   8   3   0 462.406 57.7843   5
   8   3   0 448.521 39.5119  16
  -8  -3   0 378.545 85.0374   4
  -3  11   0 474.164 58.1938   2
   8   3   0 424.483 40.7765  20
  11  -8   1 6332.72 377.779  13
   3 -11   1 5483.89 442.023   4
  -8  -3   1 6307.50 368.974  12
   3 -11   1 4464.73 458.084   1
   8   3   1 6263.07 372.467  20
  -3  11   1 5681.76 406.013   2
  -3  11   1 5886.01 371.484  19
 -11   8   1 6036.27 447.027   5
 -11   8   1 6173.24 450.746   4
   8   3   1 5037.73 370.680  16
  -8  -3   1 5351.47 471.477   4
   8   3   2 7529.64 484.484   9
 -11   8   2 8293.08 506.895   6
  -3  11   2 8313.61 493.313  12
 -11   8   2 7307.31 487.795   8
  -8  -3   2 7831.08 484.608  12
   8   3   2 7920.59 487.166  16
 -11   8   2 7856.37 605.013   4
   3 -11   2 7774.94 579.942   4
 -11   8   2 7575.94 491.628  12
  -3  11   2 7817.35 492.728   8
 -11   8   2 6392.78 570.474   5
 -11   8   3 1537.82 138.734   6
  -8  -3   3 1645.26 111.412  12
   8   3   3 1498.47 107.801  19
 -11   8   3 1375.39 115.038   8
 -11   8   3 1511.75 118.119  12
  -8  -3   3 1280.89 152.352  17
   8   3   3 1535.01 109.167   9
  -3  11   3 1614.04 119.724  12
 -11   8   4 3830.51 269.762   8
 -11   8   4 4071.99 311.238   6
  -3  11   4 4040.86 275.603  12
  -8  -3   4 3745.26 329.518  17
 -11   8   4 3977.97 272.598  12
  -3  11   4 3772.93 274.615   8
   3 -11   4 4144.56 260.068  13
  -3  11   5 2548.96 199.759  12
 -11   8   5 2628.50 197.121   8
  -8  -3   5 3143.27 195.136  12
  -3  11   5 2683.71 204.294   8
  -8  -3   5 2587.93 262.350  17
  -3  11   6 59.2868 25.7468   8
 -11   8   6 100.085 25.0936   8
  -8  -3   6 127.874 23.9524  12
  -3  11   6 140.653 27.4305  12
 -11   8   6 61.8729 54.7253  17
 -11   8   6 77.7928 25.4019  12
 -11   8   7 83.9508 16.6511  12
  -3  11   7 69.3949 18.7765   8
 -11   8   7 103.969 18.6311   8
   7   4  -7 376.069 35.4344  21
   4 -11  -7 265.972 33.6862  11
  11  -7  -7 278.894 33.0499   7
   4 -11  -7 348.196 30.8838  18
  11  -7  -7 308.913 33.7816  15
  11  -7  -7 239.140 38.3635  10
  11  -7  -7 253.378 38.2315  22
  11  -7  -6 220.297 35.8250  20
  11  -7  -6 261.679 53.4082  22
  11  -7  -6 235.172 39.0263  11
   7   4  -6 133.671 44.3441  21
  11  -7  -6 221.496 38.4850  15
   7   4  -6 221.229 33.5666  10
   4 -11  -6 253.346 31.8818  14
  11  -7  -6 182.478 48.8281  10
  11  -7  -5 1881.45 152.605  11
   7   4  -5 2197.41 162.652  22
  11  -7  -5 1875.23 136.357  14
  11  -7  -5 1688.90 150.175  20
   7   4  -5 2086.40 142.355   7
   7   4  -5 2299.76 144.196  15
   7   4  -5 1738.96 152.817  10
  11  -7  -5 1979.63 138.840  18
   7   4  -4 1114.83 117.611  10
   7   4  -4 1415.02 122.275  22
  11  -7  -4 1279.13 114.625  11
  11  -7  -4 1217.62 114.890  20
   7   4  -4 1420.33 103.966  20
   7   4  -4 1323.46 104.220  15
  11  -7  -4 1453.67 106.053  14
  11  -7  -4 1294.03 102.754  18
   7   4  -4 1295.99 103.292   7
  11  -7  -3 4206.34 301.334  20
   7   4  -3 4221.66 306.851  10
  11  -7  -3 4626.97 288.419  18
   7   4  -3 4648.71 306.231  22
   7   4  -3 4599.92 290.694  20
   7   4  -3 5350.02 291.501  15
   7   4  -3 4686.49 287.857   7
  11  -7  -3 5343.05 297.764  14
   7   4  -3 2343.63 289.219  21
  -7  -4  -3 3270.77 367.411   4
   7   4  -2 10668.0 754.029  10
   7   4  -2 13023.6 758.667  22
   4 -11  -2 10884.2 855.176   4
   7   4  -2 11832.8 896.430   1
   7   4  -2 9490.50 743.808  21
   7   4  -2 12360.1 745.856  20
  11  -7  -2 12410.1 792.082   2
  11  -7  -2 10701.2 855.916   4
  11  -7  -2 14814.5 752.053  14
  11  -7  -2 11805.8 765.568  13
 -11   7  -2 12803.0 766.202   2
   7   4  -2 11936.0 845.929   5
  11  -7  -1 26062.9 1504.95  14
 -11   7  -1 21257.9 1526.97   2
  11  -7  -1 24783.9 1532.35   2
   4 -11  -1 21774.5 1589.06   4
  11  -7  -1 22160.6 1505.17  11
  11  -7  -1 23112.8 1509.70  20
   7   4  -1 22095.8 1507.08  10
  11  -7  -1 21630.6 1581.21   4
   7   4  -1 21041.0 1563.34   5
   7   4  -1 24777.4 1629.58   1
   7   4  -1 23171.2 1503.30  20
  11  -7  -1 25371.3 1500.80  18
  -4  11   0 32830.2 1999.20   2
   7   4   0 30909.5 2004.53   5
   7   4   0 33231.6 1969.02  16
   4 -11   0 31278.5 2068.92   1
 -11   7   0 30287.4 2005.31   4
   7   4   0 32215.6 1970.58  20
   4 -11   0 31988.6 1967.12  13
 -11   7   0 32267.5 2030.94   5
   7   4   0 32092.7 1969.92  10
  -7  -4   0 27523.9 2057.50   4
   7   4   0 34721.5 2062.82   1
  11  -7   0 32794.7 1979.79  13
  -7  -4   1 24534.2 1375.85  12
   4 -11   1 20982.1 1375.66  13
 -11   7   1 22173.0 1455.78   5
  -4  11   1 22475.8 1376.74  19
   4 -11   1 18924.2 1474.56   1
  -7  -4   1 18987.1 1476.52   4
   4 -11   1 21292.4 1446.76   4
 -11   7   1 21659.2 1463.43   4
   7   4   1 23190.1 1377.47  20
  -4  11   1 21339.2 1416.27   2
   4 -11   2 12593.3 756.340  13
  -4  11   2 12215.0 762.653   8
   7   4   2 13367.0 760.082   8
 -11   7   2 11288.4 757.093   8
  -7  -4   2 13009.0 755.746  12
   4 -11   2 12474.3 841.029   4
 -11   7   2 11575.2 878.391   4
  -4  11   2 12161.9 835.468   5
 -11   7   2 11327.0 760.622  12
 -11   7   2 10431.2 847.855   5
   7   4   2 12213.6 755.677   9
  -7  -4   2 9103.39 861.357   4
 -11   7   3 4490.47 309.570   6
  -4  11   3 4070.69 283.760   8
 -11   7   3 4332.04 280.606   8
 -11   7   3 4044.71 281.898  12
   7   4   3 4121.19 273.526   9
  -7  -4   3 3868.04 325.399  17
  -4  11   3 4294.19 283.721  12
   7   4   3 4505.89 280.660   8
   7   4   3 4107.12 272.732  19
   4 -11   3 4317.49 274.235  13
   4 -11   4 1425.16 99.6105  13
  -7  -4   4 1432.63 103.862  12
   7   4   4 1273.40 105.974   8
  -4  11   4 1434.10 114.427  12
 -11   7   4 1290.04 107.725   8
 -11   7   4 1282.51 109.222  12
  -7  -4   4 1032.73 147.949  17
 -11   7   4 1339.18 142.367   6
 -11   7   5 1857.04 146.420   8
  -4  11   5 1598.50 147.190  12
  -7  -4   5 2274.63 144.448  12
  -4  11   5 1958.79 154.618   8
  -7  -4   5 2058.09 213.210  17
 -11   7   6 231.727 77.0304  17
 -11   7   6 295.747 39.6332   8
  -7  -4   6 349.564 36.7747  12
  -4  11   6 278.164 39.0064  12
  -4  11   6 261.002 42.6216   8
 -11   7   6 262.464 37.4503  12
  -4  11   7 283.474 33.2070   8
 -11   7   7 346.592 31.4349  12
  -4  11   7 259.637 27.5431  12
   5 -11  -7 139.690 19.5533  18
   6   5  -7 205.230 26.4341  21
  11  -6  -7 76.7264 30.7907  21
  11  -6  -7 156.993 28.9253  22
   5 -11  -7 140.283 24.8477  11
  11  -6  -7 165.422 23.4587  15
  11  -6  -7 157.248 29.1950  10
  11  -6  -7 160.840 24.2681   7
  11  -6  -6 141.220 48.3195  10
  11  -6  -6 157.390 32.6784  15
  11  -6  -6 169.699 34.1488  11
  11  -6  -6 210.713 33.1029  20
   6   5  -6 165.288 44.5812  21
   6   5  -6 184.928 28.7586  10
   5 -11  -6 157.888 26.0651  14
  11  -6  -6 153.370 45.7297  22
  11  -6  -5 1848.08 128.059  18
  11  -6  -5 1635.98 141.615  20
  11  -6  -5 1724.93 142.921  11
   6   5  -5 1643.13 139.731  10
  11  -6  -5 1729.81 124.550  14
   6   5  -5 2027.80 131.364   7
  11  -6  -4 3589.70 234.213  18
   6   5  -4 4123.26 237.483  15
  11  -6  -4 3427.07 247.417  11
   6   5  -4 2372.64 244.892  21
  11  -6  -4 3054.30 240.508  15
  11  -6  -4 3833.38 236.401  14
   6   5  -4 3574.80 234.792   7
   6   5  -4 3182.99 249.173  10
  11  -6  -4 3472.01 251.079  20
   6   5  -4 3754.29 254.617  22
  11  -6  -3 478.721 47.7335  14
  11  -6  -3 400.766 54.7451  20
   6   5  -3 499.418 45.4667   7
   6   5  -3 503.910 58.2333  22
  11  -6  -3 442.400 45.1055  18
   6   5  -3 391.489 55.2847  10
   6   5  -3 428.119 44.4039  20
   5 -11  -2 4081.55 271.415  13
  11  -6  -2 4002.83 285.061  20
   5 -11  -2 3944.07 375.336   4
 -11   6  -2 4072.36 289.685   2
  11  -6  -2 4499.54 274.600  18
   6   5  -2 4359.50 276.267  20
  11  -6  -2 3913.49 275.940   7
   6   5  -2 4037.83 363.935   5
  11  -6  -2 4378.23 283.525  11
  11  -6  -2 4505.28 391.848   4
  11  -6  -2 4212.73 321.175   2
   6   5  -2 4287.16 406.433   1
   6   5  -2 4072.25 284.844  10
  11  -6  -2 4058.77 277.539  15
  11  -6  -2 5009.18 280.112  14
  11  -6  -2 4031.28 299.590  13
   6   5  -1 1555.16 90.0320  21
  11  -6  -1 1150.73 92.7512  11
  11  -6  -1 1216.65 112.805   2
  11  -6  -1 1022.23 140.704   4
  11  -6  -1 1101.33 103.308  13
   5 -11  -1 983.104 141.403   4
   6   5  -1 1198.09 89.6946  20
   6   5  -1 1163.70 163.218   1
  11  -6  -1 1145.07 96.1965  20
  -6  -5  -1 1149.38 131.175   3
 -11   6   0 4.98017 20.5678   4
  -6  -5   0 81.5677 47.8173   4
 -11   6   0 11.0981 20.7290   5
  -6  -5   0 18.4836 34.4882   3
   5 -11   0 39.0159 10.8828  13
   6   5   0 37.3305 12.3534  10
  -5  11   0 3.38400 13.3552   2
  11  -6   0 4.79614 10.3937   2
   6   5   0 46.1277 39.4248   1
  -6  -5   1 1007.47 155.188   3
  -5  11   1 1255.64 115.536   2
 -11   6   1 1076.30 137.635   4
   5 -11   1 1059.41 144.434   1
   6   5   1 1174.27 74.9586  20
   6   5   1 676.389 65.4982   5
  -5  11   1 1412.01 81.8388   8
 -11   6   1 952.723 124.620   5
   6   5   1 1120.37 71.4573  10
   6   5   1 960.823 73.7557  16
   5 -11   1 1152.22 74.3829  13
   5 -11   1 1085.17 118.990   4
   6   5   2 4246.89 278.749   9
   5 -11   2 4471.35 279.447  13
  -5  11   2 4289.16 285.403   8
 -11   6   2 4486.71 397.662   4
   5 -11   2 4426.91 340.587   4
   6   5   2 4450.41 278.430  19
  -6  -5   2 4697.97 278.863  12
 -11   6   2 4217.73 283.656  12
   6   5   2 4657.68 283.358   8
  -5  11   2 3870.67 344.928   5
  -6  -5   2 3728.83 312.796  17
  -6  -5   2 3845.95 387.935   4
 -11   6   2 4064.00 279.718   8
   5 -11   3 429.630 39.5709  13
  -6  -5   3 267.239 67.1311  17
 -11   6   3 431.122 44.4001   8
   6   5   3 443.694 46.6172   8
 -11   6   3 474.317 67.7641   6
   6   5   3 429.642 41.1235  19
  -5  11   3 429.787 49.4595   8
   6   5   3 353.299 39.0580   9
 -11   6   3 370.667 45.1124  12
  -5  11   3 480.994 50.0766  12
   6   5   4 3501.02 246.346   8
  -6  -5   4 3932.57 239.998  12
  -6  -5   4 3300.13 299.249  17
 -11   6   4 3387.52 245.170  12
   5 -11   4 3627.82 234.365  13
  -5  11   4 3347.31 248.376  12
 -11   6   4 3539.78 245.167   8
 -11   6   4 3728.83 288.064   6
 -11   6   5 1882.54 141.653   8
  -6  -5   5 2160.44 137.714  12
  -5  11   5 1600.78 142.380  12
   6   5   5 1682.29 137.445   8
  -6  -5   5 1824.74 200.040  17
 -11   6   6 160.696 30.5377  12
  -5  11   6 176.806 35.9752   8
 -11   6   6 146.326 68.1502  17
  -6  -5   6 298.256 32.4744  12
  -5  11   6 178.627 33.2649  12
 -11   6   6 206.503 33.2716   8
  -5  11   7 148.907 24.3372   8
 -11   6   7 165.718 21.1851  12
  -5  11   7 127.406 19.8829  12
  11  -5  -7 320.164 33.4548   7
  11  -5  -7 244.587 42.7582  21
   5   6  -7 404.892 35.4089  21
  11  -5  -7 272.987 38.2378  22
  11  -5  -7 309.390 32.9428  15
   6 -11  -7 287.149 34.7503  11
  11  -5  -7 290.788 38.5861  10
   6 -11  -7 301.514 29.2727  18
  11  -5  -6 1000.09 89.3326   7
  11  -5  -6 942.284 84.2786  20
  11  -5  -6 1022.81 103.789  22
  11  -5  -6 992.035 108.498  10
   5   6  -6 892.236 92.8381  21
   6 -11  -6 979.976 83.2739  18
   6 -11  -6 1045.54 82.0176  14
  11  -5  -6 1090.44 90.3970  15
  11  -5  -6 1116.93 91.6128  11
  11  -5  -5 15.4531 22.4946  20
   5   6  -5 10.9431 43.5434  21
  11  -5  -5 49.1367 26.2520  11
  11  -5  -5 8.61270 25.8162  15
   5   6  -5 26.2043 20.9569  10
   6 -11  -5 32.3096 19.7810  14
   5   6  -5 74.9142 20.1816   7
  11  -5  -5 9.35784 35.4400  22
  11  -5  -4 543.042 67.9117  20
  11  -5  -4 721.473 59.5936  14
   5   6  -4 798.958 61.3689   7
  11  -5  -4 636.759 70.3763  11
   5   6  -4 367.576 71.2735  21
  11  -5  -4 676.140 58.9302  18
   5   6  -4 572.146 67.5299  10
  11  -5  -4 556.117 66.0472   7
  11  -5  -3 324.476 42.7480  15
  11  -5  -3 346.370 49.2088  20
   5   6  -3 382.695 37.8990  20
   5   6  -3 383.944 49.4388  10
  11  -5  -3 417.362 41.4335  14
   5   6  -3 216.005 48.9354  21
   5   6  -3 405.081 38.4217   7
  11  -5  -3 251.059 40.3645   7
  11  -5  -3 410.982 39.4806  18
   6 -11  -2 3501.60 238.833  13
  11  -5  -2 3805.73 292.229   2
   5   6  -2 2890.74 241.349  21
   6 -11  -2 3532.17 344.447   4
  11  -5  -2 4016.96 250.647  11
   5   6  -2 3959.67 240.961  20
  11  -5  -2 3656.59 349.423   4
  11  -5  -2 3703.83 268.876  13
  11  -5  -2 3565.70 243.973  15
  11  -5  -2 3390.41 242.236   7
  11  -5  -2 4180.15 241.404  18
  11  -5  -2 4198.29 243.967  14
  11  -5  -2 3656.90 370.397   3
   5   6  -2 3375.13 246.781  10
   5   6  -2 4163.39 378.429   1
   6 -11  -1 4415.68 284.475  13
 -11   5  -1 4372.37 317.585   5
 -11   5  -1 4217.08 295.047   4
  11  -5  -1 4640.83 319.422   2
   6 -11  -1 4701.58 374.366   4
  11  -5  -1 4615.54 371.656   4
  11  -5  -1 4457.26 309.005  13
   5   6  -1 4191.68 289.307  10
  11  -5  -1 4801.47 293.683  11
  -6  11  -1 4497.26 316.021   2
  11  -5  -1 4381.28 295.853  20
  -5  -6  -1 4144.81 350.941   3
   5   6  -1 4483.91 388.388   1
   5   6  -1 4826.93 288.148  20
   5   6   0 3077.73 201.403  20
 -11   5   0 3132.88 253.448   4
  11  -5   0 3001.19 214.528   2
   6 -11   0 3040.02 199.512  13
  11  -5   0 3094.84 201.696  14
 -11   5   0 2974.43 248.319   5
   5   6   0 3199.62 200.449  10
  -5  -6   0 2815.45 284.466   3
   6 -11   0 3189.94 260.047   4
  -6  11   0 3169.39 232.021   2
   6 -11   1 3918.95 366.695   1
   6 -11   1 4921.99 290.150  13
 -11   5   1 4387.91 374.134   4
   5   6   1 4546.32 290.122  20
  -6  11   1 4155.11 327.622   2
 -11   5   1 4181.62 357.201   5
 -11   5   1 5680.76 308.156   6
   5   6   1 4710.20 291.461  16
   6 -11   1 4391.04 336.151   4
   5   6   1 4525.87 287.435  10
  -5  -6   1 4394.42 403.274   3
  -5  -6   1 3514.61 364.104   4
   5   6   1 4013.52 290.977   2
 -11   5   2 3740.34 262.412   6
   6 -11   2 4118.70 240.996  13
 -11   5   2 3689.70 241.392   8
  -5  -6   2 3185.80 237.771  12
 -11   5   2 3573.67 353.032   4
 -11   5   2 3627.84 243.948  12
   5   6   2 3589.27 239.609  19
  -6  11   2 3626.68 246.741  12
  -5  -6   2 3561.67 277.250  17
   5   6   2 4277.25 247.641   8
  -6  11   2 3694.06 313.475   5
  -6  11   2 3808.31 247.148   8
   6 -11   2 3164.79 330.670   1
   5   6   2 3702.27 240.818   9
  11  -5   2 3874.13 237.825  16
  -5  -6   2 3546.89 351.830   4
  -6  11   3 348.296 44.0401   8
 -11   5   3 352.572 39.9353   8
   5   6   3 325.734 36.4657  19
   5   6   3 318.484 41.8704   8
  -5  -6   3 366.256 36.6596  12
 -11   5   3 358.228 42.1927  12
   6 -11   3 455.429 37.9773  13
  -5  -6   3 322.340 69.0174  17
   5   6   3 345.526 37.1505   9
 -11   5   4 592.392 62.5178   8
  -6  11   4 701.448 69.9482  12
  -5  -6   4 795.449 61.2324  12
  -6  11   4 650.548 69.0131   8
 -11   5   4 641.689 64.9968  12
   5   6   4 599.924 65.4358   8
  -6  11   5 5.62697 22.4764  12
  -5  -6   5 34.0671 17.4367  12
   5   6   5 54.1715 22.2991   8
 -11   5   5 28.3923 21.6980   8
 -11   5   6 1270.34 92.0609   8
 -11   5   6 862.388 133.563  17
   5   6   6 1037.29 86.1161   8
  -6  11   6 958.826 91.6840   8
 -11   5   6 1071.90 87.2191  12
  -6  11   6 1059.52 91.0972  12
  -6  11   7 279.173 33.4785   8
 -11   5   7 331.080 30.1264  12
  -6  11   7 239.068 28.1475  12
  11  -4  -7 46.9929 19.5986  22
   4   7  -7 92.9295 17.5194  21
   7 -11  -7 39.8282 16.1609  11
  11  -4  -7 11.5335 24.7518  21
   7 -11  -7 9.85379 16.8056  15
   7 -11  -7 45.5064 11.6152  18
  11  -4  -7 34.2735 16.9914  10
  11  -4  -7 57.5341 15.3118   7
  11  -4  -6 901.213 81.8444  11
  11  -4  -6 884.443 96.7087  22
   7 -11  -6 926.156 77.5761  18
  11  -4  -6 901.080 82.1914   7
   7 -11  -6 815.151 81.5704  20
   4   7  -6 911.749 85.9369  21
  11  -4  -6 884.127 80.6466  15
   7 -11  -6 1020.17 77.5309  14
  11  -4  -6 910.549 77.4920  20
  11  -4  -6 855.329 98.0671  10
  11  -4  -5 148.796 50.5927  22
  11  -4  -5 141.023 33.9096  20
  11  -4  -5 186.926 38.7770  15
  11  -4  -5 216.396 42.7017  11
   4   7  -5 123.096 44.5132  21
   4   7  -5 211.343 32.9146  10
  11  -4  -5 174.623 52.1233  10
   7 -11  -5 206.029 33.0799  14
   4   7  -4 531.038 47.0705   7
   4   7  -4 421.214 53.0735  10
  11  -4  -4 456.038 57.3211  11
  11  -4  -4 483.483 46.4689  14
  11  -4  -4 469.264 59.1182  20
  11  -4  -3 4283.08 243.216  18
  11  -4  -3 3522.23 248.098  15
  11  -4  -3 3514.48 248.374   7
  11  -4  -3 3883.34 259.392  20
  11  -4  -3 3774.85 254.290  11
   4   7  -3 3504.53 250.010  10
  11  -4  -3 4203.02 244.336  14
   7 -11  -2 6240.49 410.349  13
   7 -11  -2 5757.38 515.078   4
  11  -4  -2 6787.29 467.740   2
   4   7  -2 5519.06 409.035  21
  11  -4  -2 6573.67 413.418  15
  11  -4  -2 7288.07 411.730  14
  11  -4  -2 6828.24 418.986  11
   4   7  -2 6912.34 551.752   1
  11  -4  -2 6063.03 410.759   7
  11  -4  -2 6967.84 541.752   4
   4   7  -2 6263.21 413.298  10
   4   7  -2 6886.35 408.030  20
  11  -4  -2 6380.71 558.523   3
  11  -4  -1 21252.6 1529.72   3
  -7  11  -1 22301.2 1435.46   2
   7 -11  -1 19245.2 1487.79   4
   4   7  -1 23471.2 1526.19   1
 -11   4  -1 18011.7 1424.61   5
  11  -4  -1 21361.4 1413.77  20
  -4  -7  -1 20771.7 1487.60   3
   4   7  -1 21900.2 1406.48  10
   4   7  -1 22624.1 1404.60  20
  11  -4  -1 21000.1 1436.79   2
  11  -4  -1 22366.2 1410.64  11
  11  -4  -1 22649.3 1503.78   4
 -11   4  -1 19028.1 1432.67   4
   7 -11  -1 20436.4 1403.36  13
  11  -4  -1 22657.0 1405.73  15
  11  -4  -1 23074.0 1406.33  14
  11  -4  -1 21282.6 1429.76  13
  11  -4  -1 22917.9 1404.44   7
 -11   4   0 30175.5 1971.82   4
   7 -11   0 30382.1 1903.38  13
  -4  -7   0 27505.5 2008.84   3
   4   7   0 31718.7 1904.68  20
  11  -4   0 31577.9 1918.99   2
 -11   4   0 28140.3 1955.51   5
   4   7   0 30900.3 1903.21  10
  11  -4   0 32725.4 1905.74  14
  11  -4   1 20079.9 1367.98   3
   7 -11   1 19933.8 1404.84   1
 -11   4   1 23320.5 1326.91   6
  -7  11   1 18932.3 1354.41   2
 -11   4   1 19948.5 1414.38   4
  -7  11   1 22003.5 1315.68  12
   7 -11   1 21351.8 1348.27   4
  11  -4   1 22005.3 1311.90  16
  -4  -7   1 18039.4 1403.97   4
   4   7   1 20736.1 1320.10   2
   7 -11   1 18543.2 1344.79   4
   7 -11   1 22271.6 1312.04  13
  -4  -7   1 19716.9 1442.52   3
  -7  11   2 6634.29 435.551  12
   7 -11   2 7475.10 429.707  13
   7 -11   2 5662.46 520.990   1
  -7  11   2 6686.32 435.290   8
  -4  -7   2 6550.71 466.975  17
 -11   4   2 6907.07 430.182   8
  -7  11   2 8108.78 447.072   6
 -11   4   2 6846.14 563.069   4
 -11   4   2 6471.70 431.750  12
   4   7   2 6627.99 428.782  19
  -4  -7   2 5806.26 563.603   3
  -7  11   2 5680.95 497.716   5
 -11   4   2 6875.08 453.617   6
  -4  -7   2 5847.33 536.641   4
  11  -4   2 6851.21 427.194  16
   4   7   2 6552.82 429.463   9
   4   7   2 7091.27 435.488   8
  -7  11   3 3770.42 260.843   8
   7 -11   3 4233.82 250.279  13
 -11   4   3 3865.11 255.159   8
  -4  -7   3 3886.17 250.264  12
 -11   4   3 3682.96 256.030  12
   4   7   3 3494.03 251.203  19
 -11   4   3 3537.96 285.052   6
  -4  -7   3 3813.30 302.406  17
   4   7   3 3858.90 259.953   8
   4   7   3 4001.47 256.058  12
  -7  11   3 3787.68 275.007   6
 -11   4   4 406.758 49.1426   8
  -4  -7   4 484.158 46.1698  12
  -7  11   4 422.250 54.0859   8
 -11   4   4 419.215 50.1570  12
  -7  11   4 441.729 54.4685  12
   4   7   4 452.010 54.4486   8
  -4  -7   4 588.271 96.4329  17
 -11   4   5 189.001 33.8251   8
   4   7   5 167.043 35.1128   8
  -7  11   5 233.065 40.5183  12
  -7  11   5 156.362 37.9294   8
  -4  -7   5 240.347 32.8785  12
 -11   4   5 169.407 80.2504  17
 -11   4   6 1114.77 86.8872   8
 -11   4   6 1010.59 81.3710  12
  -7  11   6 927.734 84.6288  12
 -11   4   6 851.587 132.752  17
   4   7   6 911.213 82.0605   8
  -7  11   7 47.5997 17.2789   8
 -11   4   7 58.2823 13.7753  12
  -7  11   7 34.1921 12.8980  12
  11  -3  -7 942.772 62.7801   7
   8 -11  -7 558.700 68.6552  10
   8 -11  -7 664.515 63.1647  11
  11  -3  -7 539.270 64.5417  21
   8 -11  -7 711.907 72.3211  22
   8 -11  -7 787.318 57.5846  18
  11  -3  -7 668.461 63.3396  10
   8 -11  -7 721.052 65.4828  15
   8 -11  -7 652.220 64.1975   7
  11  -3  -6 146.312 30.2119  15
   8 -11  -6 71.8438 22.7218  18
  11  -3  -6 114.215 40.8893  10
  11  -3  -6 111.755 36.4310  22
   3   8  -6 107.052 32.9183  21
  11  -3  -6 149.455 32.0606   7
   8 -11  -6 99.6192 28.9546  20
   8 -11  -6 98.8512 21.8174  14
   3   8  -5 3395.41 288.947  21
  11  -3  -5 4369.14 315.015  22
   8 -11  -5 4142.24 285.555  18
   3   8  -5 4544.79 280.937  10
  11  -3  -5 4404.61 292.087  15
  11  -3  -5 3916.95 290.401  20
  11  -3  -5 4523.41 295.924  11
  11  -3  -5 4271.91 320.625  10
  11  -3  -5 4150.65 290.679   7
   8 -11  -5 4591.87 286.750  14
  11  -3  -4 172.011 46.9113  22
   8 -11  -4 180.145 32.6502  14
  11  -3  -4 263.447 43.1501  11
  11  -3  -4 197.526 36.7104  15
   3   8  -4 181.355 31.6897  10
  11  -3  -4 223.933 28.3553  14
  11  -3  -4 136.062 46.1287  10
  11  -3  -4 147.284 35.3076  20
   3   8  -4 117.430 42.1650  21
  11  -3  -3 640.816 76.8015  22
   3   8  -3 449.770 61.1942  21
   3   8  -3 572.473 59.1391  10
  11  -3  -3 608.798 66.6573  20
  11  -3  -3 656.821 62.6081   7
  11  -3  -3 697.822 66.8346  11
  11  -3  -3 761.239 57.8714  14
   8 -11  -3 597.561 64.7200  13
   3   8  -2 4132.83 258.490  21
   8 -11  -2 3955.18 368.715   4
   3   8  -2 3305.27 359.574   1
  -8  11  -2 4256.42 291.992   2
  11  -3  -2 3725.31 274.355  22
  11  -3  -2 3680.97 307.486   2
   3   8  -2 4173.26 254.258  20
  11  -3  -2 3983.27 260.596  15
   8 -11  -2 3961.48 290.903   2
   3   8  -2 3861.81 258.721  10
  11  -3  -2 3530.37 257.573   7
  11  -3  -2 4074.29 377.473   4
  11  -3  -2 4039.30 400.219   3
  11  -3  -2 4247.65 257.508  14
   8 -11  -2 3706.17 259.838  13
  11  -3  -1 1321.27 83.4715   7
  -8  11  -1 1121.70 105.690   2
   8 -11  -1 914.160 134.272   4
   8 -11  -1 992.443 80.4760  13
  11  -3  -1 1198.28 88.0417  11
  11  -3  -1 993.319 87.5675  20
   3   8  -1 1096.39 80.0008  20
  11  -3  -1 1107.63 82.1173  14
  11  -3  -1 1013.56 106.054   2
   3   8  -1 1160.35 81.9782  10
  11  -3  -1 982.058 90.6529  22
  11  -3  -1 1281.71 83.8428  15
  11  -3  -1 1045.25 96.5032  10
 -11   3  -1 846.998 109.513   4
  11  -3  -1 931.579 101.865  13
  11  -3  -1 1272.24 173.734   3
  -8  11   0 17913.1 1253.51   2
   3   8   0 20346.6 1219.06  20
  11  -3   0 20420.3 1232.97   2
  11  -3   0 20209.8 1319.65   3
 -11   3   0 17925.3 1290.85   4
   8 -11   0 19895.3 1281.54   4
   3   8   1 1055.51 78.8852   9
   8 -11   1 1161.98 80.1799  13
  -3  -8   1 1171.19 173.212   3
 -11   3   1 1061.75 90.5788   6
 -11   3   1 1207.10 155.610   4
   8 -11   1 1108.29 95.9757   4
   8 -11   1 977.073 92.3475   4
  -8  11   1 969.782 112.629   2
   8 -11   1 900.782 132.146   1
   3   8   1 1055.52 91.0028   2
  11  -3   1 1168.44 80.1258  16
  -3  -8   1 1017.34 145.752   4
  11  -3   1 973.567 114.519   3
  -8  11   1 1071.00 82.1959  12
 -11   3   2 3847.63 279.385   6
   8 -11   2 3288.49 338.168   1
 -11   3   2 4013.99 256.012   8
 -11   3   2 3430.83 365.791   4
  -8  11   2 4116.38 340.245   5
  -3  -8   2 3159.41 348.397   4
  -8  11   2 4377.60 272.743   6
 -11   3   2 3824.55 257.174  12
   8 -11   2 4204.57 256.178  13
  -3  -8   2 4032.00 294.734  17
   3   8   2 4225.54 262.336   8
  11  -3   2 4054.45 254.587  16
  -8  11   2 3743.21 262.092  12
   3   8   2 3930.62 256.192  19
  -8  11   2 3620.62 260.661   8
  -8  11   3 692.197 78.4522   6
   8 -11   3 719.576 55.8498  13
  -3  -8   3 779.642 58.7228  12
 -11   3   3 610.900 59.3559  12
  -8  11   3 601.881 62.9989   8
  -3  -8   3 680.792 93.3288  17
 -11   3   3 596.295 58.3274   8
  -8  11   3 669.748 65.6355  12
   3   8   3 692.913 65.6111   8
   3   8   3 593.248 57.3208  19
   3   8   3 660.675 61.4163  12
 -11   3   3 675.896 86.1648   6
   3   8   4 210.176 32.9882  12
  -3  -8   4 190.632 29.6367  12
  -8  11   4 213.240 51.0727   6
 -11   3   4 201.491 34.7031  12
  -8  11   4 142.794 33.7094   8
   3   8   4 259.666 40.4434   8
 -11   3   4 171.934 31.8632   8
 -11   3   5 4713.84 296.461   8
  -8  11   5 4202.25 299.966   8
  -8  11   5 4392.28 300.595  12
   3   8   5 4652.16 304.682   8
 -11   3   5 3446.92 355.418  17
  -8  11   5 4009.65 343.534  17
 -11   3   6 128.011 26.2758  12
 -11   3   6 202.354 80.9108  17
   3   8   6 132.076 27.3424   8
  -8  11   6 134.801 28.6498  12
 -11   3   7 994.754 66.1384  12
  -8  11   7 760.362 65.3728  12
   9 -11  -7 565.525 47.9251  11
   9 -11  -7 486.136 53.9927  22
  11  -2  -7 450.456 48.1099  21
   9 -11  -7 499.691 55.6077  10
   9 -11  -7 510.159 48.1381   7
  11  -2  -7 482.922 44.5356  10
  -2  -9  -7 440.366 39.4960  18
   9 -11  -6 1006.55 80.1569  18
  11  -2  -6 1039.01 84.9240   7
  11  -2  -6 904.679 97.4308  10
   2   9  -6 949.610 80.6890  21
   9 -11  -6 892.734 86.3402  20
  11  -2  -6 673.775 91.6736  21
  11  -2  -6 1042.61 83.8362  15
   9 -11  -6 1083.15 78.6068  14
  11  -2  -6 993.990 97.9676  22
   2   9  -5 1438.09 131.715  21
  11  -2  -5 1731.22 134.871  20
  11  -2  -5 1673.08 133.862   7
  11  -2  -5 1826.56 138.075  11
  11  -2  -5 1433.53 153.537  10
   9 -11  -5 1668.76 129.375  18
   9 -11  -5 1826.02 131.629  14
  11  -2  -5 1769.83 134.791  15
  11  -2  -5 1724.08 155.247  22
  11  -2  -4 543.046 63.2428  20
   2   9  -4 421.000 61.8738  21
  11  -2  -4 552.253 63.1535  11
  11  -2  -4 628.778 50.4729  14
   9 -11  -4 540.345 56.8737  14
  11  -2  -4 600.211 83.4606  10
   2   9  -4 508.418 50.6862  10
  11  -2  -4 471.669 57.9195  15
  11  -2  -4 403.247 55.7376   7
  11  -2  -4 503.659 73.8520  22
   9 -11  -3 282.070 44.7067  13
  11  -2  -3 293.049 44.7839  20
   2   9  -3 298.707 42.6719  21
  11  -2  -3 305.284 43.6539  11
   2   9  -3 378.364 39.9722  10
  11  -2  -3 374.268 37.2370  14
   9 -11  -3 390.913 43.0771  14
  11  -2  -3 284.022 57.7088  10
   2   9  -2 773.512 56.2688  21
  11  -2  -2 593.853 140.132   3
  -9  11  -2 634.336 76.0109   2
  -2  -9  -2 507.298 93.7907   1
   9 -11  -2 686.462 81.0478   2
  11  -2  -2 706.511 54.3769  14
  11  -2  -2 634.434 69.6022  22
   2   9  -2 649.924 49.9412  20
  11  -2  -2 593.965 55.5620   7
  11  -2  -2 380.863 56.2196  21
   9 -11  -2 605.559 121.151   4
  -2  -9  -2 592.163 116.336   4
  11  -2  -2 597.425 55.4110  15
   2   9  -2 632.089 53.4479  10
  11  -2  -2 569.497 71.5768  10
  11  -2  -2 621.556 63.8566  20
   9 -11  -2 554.092 57.0972  13
   9 -11  -1 4188.72 281.689  13
   9 -11  -1 3793.89 352.542   4
  -2  -9  -1 3977.86 360.135   1
  11  -2  -1 4205.77 314.382   2
  11  -2  -1 4371.10 292.716  22
   9 -11  -1 4148.14 278.135  18
  11  -2  -1 4279.76 288.520  20
   2   9  -1 4607.32 278.380  20
   2   9  -1 4530.39 279.162  10
  11  -2  -1 3870.05 294.285  10
 -11   2  -1 4221.38 338.654   4
  11  -2  -1 4658.93 281.333  14
  11  -2  -1 4007.92 391.336   3
  -9  11  -1 4505.25 312.866   2
   9 -11  -1 4488.58 282.511  14
   9 -11   0 932.168 108.784   4
  11  -2   0 852.709 128.623   3
  -9  11   0 814.570 96.3852   2
  11  -2   0 908.217 75.6910  20
  11  -2   0 994.772 72.1813  16
 -11   2   0 880.883 125.571   4
   2   9   0 1008.18 70.3266  10
  11  -2   0 955.221 81.0281   2
   2   9   1 4483.71 283.558   9
  -2  -9   1 4013.76 400.683   3
 -11   2   1 4332.17 298.091   6
  -2  -9   1 3426.38 357.769   4
  -9  11   1 4282.89 286.632  12
  11  -2   1 4564.14 284.096  16
   2   9   1 4182.85 302.185   2
   9 -11   1 4724.01 284.711  13
 -11   2   1 4470.56 387.038   4
 -11   2   2 642.608 72.1809   6
   9 -11   2 660.332 51.4638  13
 -11   2   2 643.629 51.2716   8
   9 -11   2 565.460 106.381   1
   2   9   2 559.282 50.9163  19
  -9  11   2 637.881 65.2387   6
 -11   2   2 584.451 129.604   4
 -11   2   2 558.616 50.6027  12
  -9  11   2 569.524 54.8703   8
  -9  11   2 520.823 55.1536  12
  -2  -9   2 562.293 116.602   4
  -9  11   2 581.776 102.678   5
  11  -2   2 612.129 50.5351  16
   2   9   2 545.359 54.4001   8
  -9  11   3 287.836 40.9214   8
   2   9   3 350.433 38.1917  19
 -11   2   3 297.610 36.5258   8
   2   9   3 371.213 44.8984   8
  -9  11   3 273.424 40.8130  12
 -11   2   3 316.927 62.3326   6
 -11   2   3 303.293 37.9534  12
  -9  11   3 391.753 58.7184   6
   9 -11   3 360.037 34.8404  13
   2   9   3 343.024 41.1828  12
 -11   2   4 648.400 61.6561   8
  -9  11   4 583.334 85.2356   6
  -9  11   4 599.150 64.3710   8
 -11   2   4 550.345 57.4209  12
   2   9   4 611.204 62.1268  12
   2   9   4 502.015 62.9948   8
   2   9   5 1704.44 133.919  12
   2   9   5 1756.12 143.216   8
  -9  11   5 1672.80 139.136  12
 -11   2   5 1943.30 137.509   8
  -9  11   5 1754.49 139.822   8
  -9  11   6 1041.41 89.3946   8
 -11   2   6 1131.62 84.2308  12
  -9  11   6 997.578 87.5371  12
   2   9   6 927.895 87.3506   8
 -11   2   6 1118.68 144.779  17
 -11   2   7 772.269 52.5485  12
  -9  11   7 544.489 51.2620  12
  10 -11  -7 509.810 45.7031  11
  11  -1  -7 499.620 46.2589  21
  10 -11  -7 467.029 52.7413  22
  11  -1  -7 452.963 40.9877  10
  10 -11  -7 546.050 47.2877   7
  10 -11  -7 440.355 52.6443  10
  -1 -10  -7 460.365 39.9362  18
  11  -1  -6 721.812 95.7864  21
  10 -11  -6 1122.16 84.2859  14
   1  10  -6 1401.90 90.3250  21
  10 -11  -6 974.924 93.8225  20
  11  -1  -6 1280.25 92.3980  15
  10 -11  -6 963.212 95.4366  11
  11  -1  -6 928.021 99.6539  10
  11  -1  -6 1213.53 91.3420   7
  11  -1  -6 1161.17 105.546  22
  10 -11  -6 1123.34 87.0202  18
  11  -1  -5 479.706 57.1988  20
  11  -1  -5 481.034 73.5024  22
   1  10  -5 574.378 60.6653  21
  10 -11  -5 494.748 56.2071  18
  10 -11  -5 596.859 59.0020  14
  11  -1  -5 533.281 59.8461  15
  11  -1  -5 518.410 58.5024   7
  11  -1  -5 516.821 77.0667  10
  11  -1  -4 497.788 75.8392  22
   1  10  -4 547.953 62.2685  21
  11  -1  -4 686.872 65.8235  15
  11  -1  -4 585.885 66.7807  20
   1  10  -4 641.733 54.4509  10
  10 -11  -4 598.729 61.9707  18
  11  -1  -4 612.882 66.8038  11
  11  -1  -4 548.365 62.7840   7
  10 -11  -4 629.120 63.3910  14
  11  -1  -4 606.167 87.2635  10
   1  10  -3 1282.27 108.062  21
  11  -1  -3 1377.66 119.401  20
  11  -1  -3 1564.67 114.741  15
  11  -1  -3 1435.95 117.630  11
  11  -1  -3 1551.95 107.017  14
  10 -11  -3 1589.65 115.643  14
   1  10  -3 1495.79 106.831  10
  10 -11  -3 1304.69 123.629  13
 -10  11  -2 1652.77 140.838   2
  11  -1  -2 1339.54 221.400   3
  11  -1  -2 1045.44 112.497  21
  11  -1  -2 1390.42 129.759  10
  10 -11  -2 1453.88 113.543  14
  11  -1  -2 1465.74 120.073  20
  11  -1  -2 1626.73 112.657   7
  -1 -10  -2 1375.23 174.167   1
  10 -11  -2 1447.12 110.552  18
  10 -11  -2 1356.12 193.558   4
  11  -1  -2 1478.73 126.395  22
   1  10  -2 1611.79 109.174  10
  11  -1  -2 1614.48 110.378  14
  10 -11  -2 1302.29 116.760  13
  10 -11  -1 3351.27 234.320  13
  10 -11  -1 3256.43 305.510   4
  11  -1  -1 4102.55 229.940  21
  11  -1  -1 3116.39 261.781   2
  -1 -10  -1 3202.04 314.553   1
   1  10  -1 3551.01 228.195  20
 -11   1  -1 2766.03 286.478   4
  11  -1  -1 3652.73 243.994  22
  10 -11  -1 3343.52 229.027  18
   1  10  -1 3779.29 229.422  10
 -10  11  -1 3496.98 264.219   2
  11  -1  -1 3526.54 352.786   3
  11  -1  -1 3417.48 238.397  20
  11  -1  -1 3099.85 243.514  10
  10 -11  -1 3682.30 234.183  14
   1  10   0 1192.96 85.8619   9
  11  -1   0 1180.12 157.326   3
  11  -1   0 1188.79 96.8092   2
 -10  11   0 1074.66 118.387   2
  11  -1   0 1205.25 92.4861  20
  10 -11   0 1420.08 91.5780  14
  10 -11   0 1167.69 90.3964  13
 -11   1   0 851.608 136.731   4
   1  10   0 1232.91 86.1784  10
  10 -11   0 1159.60 122.185   4
  10 -11   1 3700.31 230.783  13
 -11   1   1 3353.26 243.635   6
  11  -1   1 3630.62 229.757  16
  -1 -10   1 2949.38 306.627   4
  11  -1   1 3661.17 229.537  20
   1  10   1 3366.44 251.872   2
 -10  11   1 3500.22 232.317  12
   1  10   1 3476.14 228.662   9
  11  -1   1 3240.07 263.204   1
 -11   1   1 3140.16 324.246   4
   1  10   2 1194.66 103.528  19
  10 -11   2 1651.51 106.648  13
 -10  11   2 1737.21 124.058   6
 -10  11   2 1386.43 108.552   8
  11  -1   2 1508.34 104.779  16
 -11   1   2 1400.80 207.140   4
   1  10   2 1683.08 113.795   8
  -1 -10   2 1691.88 203.800   4
  10 -11   2 1211.70 168.923   1
 -10  11   2 1382.49 110.690  12
 -11   1   2 1318.69 126.473   6
 -11   1   2 1438.53 104.041  12
   1  10   2 1432.16 106.011   9
 -11   1   3 1363.98 106.189   8
 -11   1   3 1447.22 107.346  12
 -10  11   3 1411.93 112.609   8
 -10  11   3 1283.43 111.954  12
   1  10   3 1568.19 117.165   8
   1  10   3 1449.98 111.996  12
 -10  11   3 1527.56 133.397   6
 -10  11   4 480.181 57.9820   8
 -10  11   4 665.759 88.4412   6
 -11   1   4 597.637 56.6304  12
   1  10   4 552.027 64.6235   8
   1  10   4 501.985 57.9029  12
 -10  11   4 508.686 60.0369  12
 -11   1   4 439.006 53.8727   8
   1  10   5 513.497 63.3610   8
 -10  11   5 495.757 59.5786   8
   1  10   5 527.468 58.3673  12
 -10  11   6 1045.37 91.8709   8
   1  10   6 1106.46 96.1261   8
 -11   1   6 1367.74 90.3350  12
 -10  11   6 997.047 90.4849  12
 -11   1   6 1032.76 145.746  17
 -10  11   6 1037.13 123.869  17
 -10  11   7 455.831 44.4599  12
   1  10   7 434.515 43.9327   8
 -11   1   7 763.320 47.2701  12
 -10  11   7 636.579 49.2142   8
  11   0  -7 231.409 26.3352  21
  11 -11  -7 159.400 24.7437   7
  11 -11  -7 167.031 23.8631  11
  11 -11  -7 155.852 29.8508  10
  11 -11  -7 193.699 31.6428  22
   0 -11  -7 164.822 20.4508  18
  11   0  -7 141.162 18.2141  10
  11   0  -6 2.71683 30.5950  21
  11   0  -6 76.9296 23.0375   7
  11 -11  -6 36.4240 22.4526  15
  11 -11  -6 59.6292 24.5667  20
  11 -11  -6 57.8511 19.2409  18
  11 -11  -6 23.3037 21.6318  11
  11   0  -6 49.6575 27.3951  10
  11 -11  -6 65.0012 16.2193  14
   0  11  -6 112.459 20.9473  21
  11 -11  -6 54.1716 26.9003   7
  11 -11  -5 617.636 61.6043  18
  11   0  -5 456.532 74.5185  22
  11 -11  -5 695.681 65.0145  14
  11 -11  -5 519.926 68.3518  20
  11   0  -5 413.689 74.5912  21
  11   0  -5 604.476 61.8146  20
  11   0  -5 679.316 65.5126   7
   0  11  -5 757.533 63.7847  21
  11   0  -5 693.090 65.2014  15
  11   0  -5 493.651 78.1094  10
   0  11  -4 1385.92 101.819  21
  11   0  -4 1163.52 120.110  22
  11   0  -4 1169.12 105.178  20
  11 -11  -4 1216.92 101.131  18
  11   0  -4 1316.45 104.348   7
  11   0  -4 1429.85 106.279  15
  11 -11  -4 1314.36 105.311  14
  11   0  -4 1113.38 124.377  10
  11   0  -3 1000.32 91.5668  20
   0  11  -3 1094.16 78.0891  10
  11   0  -3 988.278 84.4790   7
  11   0  -3 1127.86 87.1845  15
   0  11  -3 1144.55 81.7657  21
  11 -11  -3 1123.40 89.0092  14
  11 -11  -3 856.446 97.4375  13
  11   0  -2 3260.73 293.103  21
  11 -11  -2 3932.77 398.607   4
  11   0  -2 4271.11 310.138  22
   0 -11  -2 4278.61 385.241   1
  11   0  -2 4080.92 301.176  20
  11 -11  -2 4338.96 293.125  18
   0  11  -2 4531.24 289.213  10
 -11  11  -2 4729.77 330.956   2
  11 -11  -2 4296.02 296.570  14
  11   0  -2 4011.63 311.945  10
  11 -11  -2 3876.33 302.111  13
  11 -11  -1 929.679 80.5956  13
  11 -11  -1 856.019 128.397   4
  11   0  -1 1386.11 76.1363  21
 -11   0  -1 844.937 126.710   4
  11   0  -1 890.495 81.0081  20
  11   0  -1 946.424 74.6646  16
  11 -11  -1 960.027 74.1123  18
  11   0  -1 872.668 85.6067  10
 -11  11  -1 851.314 100.334   2
   0  11  -1 1029.84 72.6518  10
   0 -11  -1 1045.61 151.346   1
   0 -11  -1 812.189 68.7996  13
  11 -11  -1 1202.96 81.8004  14
   0  11   0 3282.22 212.533   9
  11 -11   0 3450.85 219.825  13
  11   0   0 3461.95 225.818   2
 -11  11   0 2898.35 254.795   2
  11   0   0 3322.60 219.338  20
  11 -11   0 3056.83 249.075   4
   0 -11   0 2960.70 311.467   1
  11   0   0 3157.78 217.267  10
   0  11   0 3535.07 242.387   2
 -11   0   0 3200.23 304.217   4
  11   0   0 2671.71 212.815  16
  11   0   1 1032.10 75.3997  16
 -11   0   1 960.142 88.9371   6
  11 -11   1 1089.79 78.3945  13
 -11   0   1 967.925 68.9524  12
  11   0   1 962.717 73.6228  20
 -11  11   1 819.813 74.7316  12
   0  11   1 943.238 73.4018  19
 -11   0   1 987.124 155.553   4
   0  11   1 871.388 95.3859   2
 -11  11   1 967.579 129.520   5
   0 -11   1 858.565 135.415   4
   0  11   1 984.036 74.2288   9
  11   0   2 4057.67 273.291  20
 -11  11   2 4787.65 299.096   6
 -11   0   2 4232.28 276.290  12
 -11  11   2 3877.91 280.775   8
   0  11   2 4386.23 285.873   8
  11 -11   2 4778.17 281.556  13
  11   0   2 4348.96 278.686  16
   0 -11   2 3739.49 377.800   4
 -11   0   2 4216.76 308.649   6
 -11  11   2 4397.13 285.055  12
 -11  11   3 899.751 82.6527   8
 -11   0   3 965.199 76.9511  12
   0  11   3 982.989 84.2916  12
   0  11   3 951.077 85.4539   8
 -11  11   3 893.499 83.3187  12
 -11  11   3 930.611 101.019   6
  11   0   3 934.986 72.4447   9
 -11  11   4 1005.91 96.3372   8
 -11   0   4 1213.78 94.6290  12
   0  11   4 1145.14 100.596  12
 -11  11   4 1165.09 100.993  12
   0  11   4 1141.79 105.394   8
 -11   0   4 1061.44 147.802  17
 -11  11   4 1227.27 130.778   6
 -11  11   5 510.920 61.5680   8
   0 -11   5 670.137 55.0271  13
   0  11   5 616.849 69.4693   8
   0  11   5 563.753 62.7149  12
 -11   0   5 488.509 113.355  17
 -11   0   6 82.9024 19.5485  12
   0  11   6 58.2544 17.8277  12
 -11  11   6 30.1485 17.5853   8
   0  11   6 38.9864 20.5545   8
 -11  11   6 43.0881 42.7191  17
 -11  11   6 47.8178 19.9018  12
 -11  11   7 185.040 22.5278  12
   0  11   7 142.596 21.5147   8
   1 -12  -7 262.699 26.3140  18
  12 -11  -7 244.054 28.4824  11
  12 -11  -7 250.275 35.0187  22
  12 -11  -7 247.143 28.7542   7
  12 -11  -7 183.452 32.6667  10
  12 -11  -6 702.806 71.2066  11
  12 -11  -6 622.063 66.9921  20
  12 -11  -6 804.077 61.9445  18
  11   1  -6 692.407 70.1824  10
  12 -11  -6 732.154 57.3453  14
  12 -11  -6 639.191 67.6456   7
  11   1  -6 554.449 68.6839  21
  12 -11  -6 674.919 68.8408  15
   1 -12  -6 791.646 62.8739  14
  -1  12  -5 1190.83 76.0139  21
  12 -11  -5 679.919 83.9380  20
  11   1  -5 542.747 84.3699  21
  12 -11  -5 866.331 77.1210  14
  11   1  -5 884.137 95.7719  22
  11   1  -5 841.008 75.8507  20
  12 -11  -5 700.196 84.3602  11
  12 -11  -5 963.679 78.6520  18
  11   1  -5 805.623 92.9190  10
  11   1  -5 948.482 79.4696   7
  11   1  -4 1233.72 129.135  22
  11   1  -4 1559.55 114.421   7
  -1  12  -4 1887.59 110.682  21
  12 -11  -4 1404.38 111.791  18
  11   1  -4 819.296 116.580  21
  11   1  -4 1639.52 116.959  15
  11   1  -4 1220.83 131.843  10
  12 -11  -4 1550.38 119.450  14
  11   1  -4 1148.38 112.671  20
  11   1  -3 852.333 103.776  21
  11   1  -3 1132.70 92.4981  16
  11   1  -3 1323.95 102.894  15
  11   1  -3 1328.46 101.413   7
  11   1  -3 1184.88 106.077  20
  12 -11  -3 1397.28 107.767  14
  12 -11  -3 1024.63 115.884  13
  12 -11  -2 3029.19 206.735  18
  11   1  -2 3238.43 216.687  20
  11   1  -2 3283.78 205.333  16
  12 -11  -2 2838.66 220.528  13
  12 -11  -2 2779.85 310.869   4
  11   1  -2 3303.26 226.718  22
 -12  11  -2 3242.85 246.113   2
  11   1  -2 2787.05 223.883  10
  11   1  -2 2673.36 207.906  21
  -1  12  -2 3266.00 201.831  10
   1 -12  -1 1068.43 80.5554  13
  11   1  -1 896.431 91.4587  10
 -11  -1  -1 982.715 149.011   4
 -12  11  -1 957.752 113.758   2
  12 -11  -1 914.013 137.003   4
  12 -11  -1 1070.30 84.4119  18
  -1  12  -1 1115.05 82.4685  10
  11   1  -1 1065.24 84.4812  16
  12 -11  -1 1325.59 93.3905  14
   1 -12  -1 767.297 144.575   1
  12 -11  -1 1061.21 93.8303  13
  11   1   0 12209.0 746.582  16
   1 -12   0 11506.5 742.879  13
  -1  12   0 11978.6 777.439   2
   1 -12   0 10343.3 865.339   1
  12 -11   0 12228.3 753.725  13
  11   1   0 10921.0 840.309   1
  11   1   0 12490.0 750.181  20
  12 -11   0 13374.6 749.232  14
 -11  -1   0 9491.55 840.544   4
  11   1   0 11755.3 747.075  10
  -1  12   0 11729.3 742.672   9
  12 -11   1 1241.05 89.1507  13
 -11  -1   1 1114.36 77.6616  12
  11   1   1 1169.40 83.5373  20
  11   1   1 1197.26 84.3952  16
   1 -12   1 819.195 137.669   4
  -1  12   1 1005.05 81.6505  19
  -1  12   1 1064.16 111.471   2
 -12  11   1 1025.97 84.0017  12
 -12  11   1 1005.64 139.641   5
  11   1   1 1112.50 77.5232  10
 -11  -1   1 982.893 96.4401   6
 -11  -1   1 1005.90 165.886   4
  -1  12   1 1035.96 81.7314   9
 -12  11   2 2835.99 212.834  12
  12 -11   2 3439.00 211.867  13
  -1  12   2 3086.14 208.742  19
 -12  11   2 3286.93 227.401   6
 -11  -1   2 3202.25 204.497  12
 -12  11   2 2870.70 208.438   8
  11   1   2 3180.56 208.090  16
   1 -12   2 2673.56 298.818   4
  11   1   2 3055.35 203.404  20
 -12  11   3 1246.50 120.393   6
 -12  11   3 1101.45 97.5550  12
 -12  11   3 1113.56 94.1561   8
 -11  -1   3 1188.13 89.8165  12
  -1  12   3 1210.17 99.7152  12
  -1  12   3 1269.75 102.518   8
  11   1   3 1055.90 85.8256   9
 -11  -1   4 1323.51 101.152  12
  -1  12   4 1301.30 111.716  12
 -12  11   4 1265.86 106.241   8
  -1  12   4 1218.14 113.861   8
 -11  -1   4 1252.37 163.402  17
 -12  11   4 1290.11 109.998  12
 -12  11   4 1292.45 140.139   6
 -12  11   5 776.614 77.2693   8
   1 -12   5 970.393 70.8816  13
  -1  12   5 759.178 82.8881   8
 -12  11   5 735.756 77.5797  12
 -11  -1   5 845.872 135.952  17
  -1  12   5 878.974 82.3802  12
 -11  -1   6 619.125 106.941  17
  -1  12   6 764.303 65.3365  12
 -12  11   6 770.054 67.0987   8
  -1  12   6 623.186 68.6000   8
 -12  11   6 551.044 62.7868  12
 -12  11   6 740.238 104.068  17
  -1  12   7 215.955 25.8428   8
 -12  11   7 221.318 24.5993  12
   2 -12  -7 108.203 16.1917  18
  12 -10  -7 106.442 19.0618   7
  12 -10  -7 87.1737 23.6564  10
  12 -10  -7 54.0041 21.7968  22
  10   2  -6 189.755 43.9617  21
  12 -10  -6 319.101 45.1601  11
  12 -10  -6 334.849 45.3947  15
  10   2  -6 317.685 43.8614  10
   2 -12  -6 342.308 37.3856  14
  12 -10  -6 304.421 43.5296  20
  12 -10  -6 274.577 42.4808   7
  12 -10  -5 3623.30 240.816  14
  10   2  -5 3972.75 268.336  22
  -2  12  -5 4408.29 237.947  21
  12 -10  -5 3201.94 253.629  20
  10   2  -5 3536.60 238.793  20
  12 -10  -5 3651.11 241.177  18
  10   2  -5 4047.34 245.321   7
  10   2  -5 3113.93 257.872  10
  12 -10  -5 3122.03 248.657  15
  12 -10  -5 3283.37 253.237  11
  10   2  -5 2405.64 248.520  21
  -2  12  -4 4132.98 234.638  21
  10   2  -4 2319.02 244.827  21
  10   2  -4 3735.44 240.149   7
  12 -10  -4 3968.40 247.021  14
  12 -10  -4 3328.22 237.334  18
  10   2  -4 3314.66 258.758  22
  10   2  -4 3773.86 241.041  15
  10   2  -4 2898.43 257.310  10
  10   2  -4 3317.53 240.870  20
  12 -10  -3 125.728 40.2099  13
  10   2  -3 117.641 36.7948  22
  10   2  -3 109.817 38.1586  10
  10   2  -3 88.0851 37.2480  21
  10   2  -3 107.186 26.6179  20
  10   2  -3 137.448 26.8173   7
  -2  12  -3 247.315 27.2167  21
  12 -10  -3 157.011 30.4283  14
  10   2  -2 973.443 92.8400  21
  10   2  -2 1239.64 159.185   5
  10   2  -2 1291.36 88.9984  16
  12 -10  -2 1247.61 92.2153  18
  -2  12  -2 1256.25 85.2921  10
  10   2  -2 1185.98 97.8552  20
  12 -10  -2 853.626 158.291   4
 -12  10  -2 1301.07 121.487   2
  10   2  -2 1074.20 105.544  10
  12 -10  -2 1228.91 107.992  13
   2 -12  -2 1216.37 167.556   1
   2 -12  -1 2766.50 202.127  13
  10   2  -1 2807.53 311.158   1
  10   2  -1 3087.00 206.668  16
  -2  12  -1 3162.72 203.593  10
  10   2  -1 2844.82 257.516   5
 -12  10  -1 3250.26 248.968   2
  12 -10  -1 2886.51 205.999  18
  12 -10  -1 2899.20 211.237  11
 -10  -2  -1 2397.02 277.241   4
  12 -10  -1 2818.16 234.446   2
  10   2  -1 2869.60 216.027  10
  12 -10  -1 2691.17 273.845   4
  12 -10  -1 3951.19 219.097  14
   2 -12  -1 2667.36 296.537   1
  12 -10   0 3044.98 201.734  13
   2 -12   0 2834.99 190.467  13
  12 -10   0 2671.25 218.798   4
   2 -12   0 2366.28 278.873   1
  -2  12   0 2884.23 189.599   9
  10   2   0 2940.27 195.756  20
 -10  -2   0 2635.30 278.092   4
  10   2   0 2955.52 193.352  16
  10   2   0 2961.53 194.839  10
  10   2   0 2690.44 203.814   2
  -2  12   0 3095.31 224.147   2
  10   2   0 2828.76 273.468   1
  12 -10   0 3155.76 195.190  14
   2 -12   1 2489.40 266.107   4
 -12  10   1 2752.62 195.765  12
 -10  -2   1 2789.34 189.268  12
  10   2   1 3130.83 190.419  10
  -2  12   1 2892.94 193.994  19
  10   2   1 2959.71 194.800  20
  12 -10   1 3181.52 201.358  13
  -2  12   1 2711.38 227.950   2
 -12  10   1 2801.46 265.697   5
  12 -10   1 3199.20 192.840  14
  10   2   1 2822.45 194.942  16
 -10  -2   1 2320.82 283.459   4
  12 -10   2 1356.68 96.4110  13
  -2  12   2 1222.32 98.1610   8
 -12  10   2 1226.54 107.701   6
 -10  -2   2 1298.36 89.7645  12
 -12  10   2 1052.96 91.2272   8
  10   2   2 1240.82 90.4193   9
 -12  10   2 1209.54 97.5090  12
  -2  12   2 1222.74 93.5083  19
   2 -12   2 957.177 154.411   4
  10   2   2 1279.83 93.2686  16
  -2  12   3 120.067 29.0720  12
  10   2   3 144.333 22.3921   9
 -10  -2   3 137.408 23.3873  12
 -12  10   3 110.200 24.7322   8
 -12  10   3 119.444 39.9962   6
 -12  10   3 100.302 26.5445  12
  -2  12   4 3137.66 238.719   8
   2 -12   4 3428.27 222.203  13
 -12  10   4 3241.57 230.502   8
 -10  -2   4 3450.64 226.130  12
 -10  -2   4 2964.59 290.064  17
  -2  12   4 3307.12 235.610  12
 -12  10   4 3463.94 272.857   6
 -12  10   4 3217.77 233.005  12
   2 -12   5 3820.05 227.077  13
 -12  10   5 3243.58 236.420   8
  -2  12   5 3281.61 247.002   8
 -12  10   5 3032.81 236.015  12
  -2  12   5 3416.71 241.614  12
 -10  -2   5 3398.15 308.992  17
 -12  10   6 346.588 41.7320   8
 -12  10   6 397.588 80.2436  17
 -10  -2   6 423.859 39.6101  12
  -2  12   6 242.579 42.1271   8
  -2  12   6 299.831 39.1158  12
  -2  12   7 80.1056 17.1399   8
 -12  10   7 94.8811 16.0746  12
   3 -12  -7 13.6119 10.6094  18
  12  -9  -7-1.96063 16.1855  22
   3 -12  -7 18.7864 12.9437  11
  12  -9  -7 5.91496 11.0310  15
  12  -9  -7 22.5162 18.7149  10
  12  -9  -7-8.17830 22.9281  21
   9   3  -7 30.0918 14.1457  21
  12  -9  -6 40.1866 20.7793  20
  12  -9  -6 83.6325 38.7948  22
  12  -9  -6 62.3465 25.6831   7
  12  -9  -6 45.0107 23.0315  11
   9   3  -6 28.6126 18.5876  10
   3 -12  -6 60.4155 18.0521  14
  12  -9  -5 19.4068 17.4244  18
  -3  12  -5 42.5760 18.1450  21
  12  -9  -5 3.36064 25.4316  20
  12  -9  -5 3.26334 25.9952  11
  12  -9  -5 2.95702 24.9515  15
  12  -9  -5 9.41668 14.0810  14
   9   3  -5 22.2415 20.1326   7
   9   3  -5 7.30926 26.5100  10
   9   3  -4 2942.91 199.901   7
   9   3  -4 2711.24 199.996  20
  12  -9  -4 2578.87 211.856  20
   9   3  -4 2072.99 209.516  21
  12  -9  -4 2917.96 200.496  18
   9   3  -4 3210.57 203.024  15
   9   3  -4 2343.87 216.417  10
  12  -9  -4 3379.94 207.748  14
   9   3  -4 3068.12 223.635  22
  -3  12  -4 3017.74 192.646  21
  12  -9  -3 4.46529 29.1121  13
  -3  12  -3 111.830 18.7812  21
  12  -9  -3 50.4948 19.2962  18
   9   3  -3 71.4254 30.1568  22
   9   3  -3 28.2350 32.2202  21
   9   3  -3 70.9526 21.4433   7
   9   3  -3 64.5753 32.7067  10
   9   3  -3 59.5384 20.8885  20
  12  -9  -3 72.9237 23.9037  14
  12  -9  -2 21374.3 1438.41   4
   9   3  -2 21651.4 1298.54  20
  12  -9  -2 22822.4 1292.88  18
   9   3  -2 17678.2 1292.41  21
  12  -9  -2 20154.8 1312.56  13
   9   3  -2 22411.2 1287.80  16
  12  -9  -2 20109.8 1293.78  15
   9   3  -2 21456.9 1401.81   5
  -9  -3  -1 4070.84 384.521   4
  12  -9  -1 5579.31 308.951  14
 -12   9  -1 4123.71 333.307   2
   3 -12  -1 4808.06 404.638   1
   9   3  -1 4510.55 305.138  20
   3 -12  -1 4413.59 394.785   4
   3 -12  -1 4156.77 295.471  13
  12  -9  -1 4671.26 299.909  18
  12  -9  -1 4240.57 304.222  11
   9   3  -1 4039.25 408.568   1
   9   3  -1 4479.44 298.468  16
   9   3  -1 4007.49 352.994   5
   9   3  -1 4207.51 307.211  10
  12  -9  -1 4079.51 325.484   2
  12  -9  -1 3800.18 366.336   4
   3 -12   0 7947.50 500.344  13
  12  -9   0 8204.11 512.723  13
  -3  12   0 7783.36 532.876   2
   3 -12   0 7230.16 610.657   1
   9   3   0 7736.48 591.980   1
   9   3   0 7936.04 530.110   5
   9   3   0 7789.84 502.223  16
  -3  12   0 8087.61 500.017  19
   9   3   0 8051.49 503.019  10
   9   3   0 8010.40 504.617  20
  12  -9   0 8591.28 504.559  14
  -9  -3   0 6632.00 592.921   4
  12  -9   1 4566.49 288.015  13
 -12   9   1 4719.85 359.076   4
  -3  12   1 4063.75 317.651   2
  -9  -3   1 3956.88 276.611  12
  12  -9   1 4676.44 279.208  14
 -12   9   1 3713.21 347.739   5
   3 -12   1 4113.43 359.175   4
   9   3   1 4368.53 280.693  20
  -3  12   1 4332.95 280.432  19
   9   3   1 4596.32 277.030  10
  -9  -3   1 3671.01 377.919   4
   9   3   2 21990.0 1369.44   9
 -12   9   2 22770.6 1391.64   6
 -12   9   2 20294.8 1370.56   8
  -9  -3   2 23881.0 1369.15  12
 -12   9   2 20816.8 1375.35  12
   9   3   2 22704.1 1372.01  16
  -3  12   2 22607.5 1378.34   8
   3 -12   2 18867.3 1462.60   4
  12  -9   2 24126.2 1376.75  13
 -12   9   2 22820.6 1504.34   4
  -9  -3   3 20.6187 42.7845  17
 -12   9   3 40.6586 20.1870  12
  -9  -3   3 39.3396 15.3405  12
   3 -12   3 51.5475 16.8403  13
   9   3   3 44.4566 14.5914  19
  -3  12   3 34.7545 21.2928  12
 -12   9   3 26.2427 31.3215   6
 -12   9   3 36.0640 16.6831   8
   9   3   3 27.8942 13.7317   9
 -12   9   4 3052.19 237.961   6
   3 -12   4 2849.58 183.715  13
  -3  12   4 2674.48 197.535  12
 -12   9   4 2656.51 192.528   8
  -3  12   4 2507.84 198.111   8
 -12   9   4 2693.51 194.883  12
  -9  -3   4 2176.17 243.130  17
  -9  -3   5 44.1808 52.6883  17
  -3  12   5 28.3666 23.9300  12
  -3  12   5-3.13883 25.3003   8
 -12   9   5 22.7078 24.7098  12
 -12   9   5-4.83756 21.9044   8
  -9  -3   5 20.2035 17.8495  12
 -12   9   6 52.9751 18.4389   8
  -3  12   6 53.7370 20.1042  12
  -3  12   6 12.6013 18.4885   8
 -12   9   6 43.6328 51.2208  17
  -9  -3   6 71.4133 19.4682  12
 -12   9   7 29.3650 12.2083   8
  -3  12   7 3.83917 11.0745   8
 -12   9   7 21.4030 10.4029  12
   4 -12  -7 445.326 44.6912  11
  12  -8  -7 404.365 49.0949  10
  12  -8  -7 472.634 50.9520  22
  12  -8  -7 535.128 44.6470  15
   4 -12  -7 485.474 40.4374  18
  12  -8  -6 638.934 66.3242   7
   8   4  -6 522.890 68.3501  21
  12  -8  -6 689.611 79.5746  22
  12  -8  -6 626.235 63.7229  20
   8   4  -6 750.962 64.1827  10
  12  -8  -6 628.513 66.7433  11
  12  -8  -6 642.244 81.9404  10
   4 -12  -6 663.592 58.5053  14
   8   4  -5 1026.01 103.111  10
  12  -8  -5 1017.06 101.987  20
  12  -8  -5 1017.82 102.882  11
  12  -8  -5 1199.61 91.2182  18
   8   4  -5 1326.03 93.9245   7
  12  -8  -5 1029.09 100.983  15
  12  -8  -5 1083.17 87.6955  14
  12  -8  -5 987.148 98.2459   7
   8   4  -4 1327.03 107.160  20
   8   4  -4 1485.91 128.349  22
  12  -8  -4 1263.31 121.468  20
   8   4  -4 1549.96 111.181   7
  12  -8  -4 1368.71 107.996  18
  12  -8  -4 1470.63 111.460  14
   8   4  -4 1277.05 124.092  10
  12  -8  -3 1806.63 120.756  14
   8   4  -3 1483.27 114.759  20
  12  -8  -3 1389.05 138.794  13
   8   4  -3 1033.20 117.036  21
   8   4  -3 1734.98 132.734  22
  12  -8  -3 1186.33 121.746  20
  12  -8  -3 1567.87 112.296  18
   8   4  -3 1747.65 113.851   7
   8   4  -3 1315.71 125.898  10
  12  -8  -3 1575.52 123.574  11
  12  -8  -2 4846.06 425.417   4
   8   4  -2 4137.59 308.035  21
   8   4  -2 4831.05 310.106  20
  12  -8  -2 4578.60 307.506   7
   8   4  -2 4934.31 301.015  16
   8   4  -2 4881.78 405.201   5
  12  -8  -2 4642.90 314.425  11
  12  -8  -2 4405.55 308.018  15
  12  -8  -2 5701.26 314.764  14
  12  -8  -2 4592.97 329.811  13
  12  -8  -1 11279.0 751.246   2
   4 -12  -1 10759.3 716.344  13
   8   4  -1 11396.8 718.500  16
  12  -8  -1 11048.6 730.783  20
   8   4  -1 10999.6 723.545  20
   4 -12  -1 10930.2 817.988   4
   8   4  -1 10445.9 726.269  10
   8   4  -1 10760.3 788.190   5
  12  -8  -1 11092.1 725.975  11
  12  -8  -1 10332.5 719.025  15
  12  -8  -1 9636.98 793.976   4
   8   4  -1 10155.8 838.198   1
  12  -8  -1 12553.1 725.330  14
   4 -12   0 10.8192 33.0445   1
  12  -8   0 51.8192 20.4485  13
   4 -12   0 40.1715 11.8705  13
   8   4   0 61.0716 40.6627   1
  -4  12   0 57.2546 26.5422   2
  -8  -4   0 63.2058 45.4379   4
   8   4   0 60.6869 15.2449  20
   8   4   0 59.0742 24.1198   5
 -12   8   0 66.5955 35.2172   5
   8   4   0 43.6904 13.1124  16
  12  -8   0 24.6175 12.1219  14
   8   4   0 33.6693 13.1080  10
   8   4   1 11522.4 701.992  20
  12  -8   1 12500.7 712.682  13
 -12   8   1 9527.35 773.919   5
  -4  12   1 10027.4 741.376   2
 -12   8   1 11381.5 786.678   4
  -4  12   1 10608.1 700.975  19
   8   4   1 11449.4 698.183  10
  12  -8   1 12394.2 701.388  14
   4 -12   1 9394.52 768.474   4
  -8  -4   1 9321.51 805.656   4
   4 -12   1 8728.75 800.658   1
   8   4   2 4772.99 314.391   9
 -12   8   2 4611.11 315.294   8
  -8  -4   2 4217.47 352.223  17
  -8  -4   2 5290.19 314.302  12
 -12   8   2 4662.27 319.810  12
   8   4   2 5214.05 317.898   8
  -4  12   2 4880.78 321.988   8
   4 -12   2 5052.72 315.886  13
   8   4   2 4987.95 316.861  16
 -12   8   2 5251.18 438.154   4
   8   4   3 1418.14 105.651  19
   4 -12   3 1610.33 107.850  13
  -4  12   3 1461.00 117.177   8
 -12   8   3 1502.05 115.448  12
 -12   8   3 1430.75 111.178   8
  -8  -4   3 1415.45 106.868  12
  -4  12   3 1509.32 116.803  12
  -8  -4   3 1232.97 148.414  17
 -12   8   3 1529.34 139.706   6
   8   4   3 1415.15 106.695   9
   4 -12   4 1357.69 97.6029  13
 -12   8   4 1199.51 104.141   8
 -12   8   4 1257.16 107.767  12
  -4  12   4 1342.62 112.328  12
  -8  -4   4 1254.50 158.835  17
 -12   8   4 1383.91 143.988   6
 -12   8   5 1162.01 95.8896   8
  -4  12   5 987.940 100.457   8
 -12   8   5 983.195 94.3731  12
  -4  12   5 1044.82 97.7452  12
  -8  -4   5 1265.53 91.7403  12
  -8  -4   5 1164.72 151.402  17
 -12   8   6 712.731 64.3014   8
  -8  -4   6 826.534 61.5421  12
  -4  12   6 569.679 66.2945   8
  -4  12   6 663.247 64.9723  12
  -4  12   7 475.857 47.1396   8
 -12   8   7 577.818 44.6952  12
  12  -7  -7 36.5074 19.1631  22
  12  -7  -7 12.0662 23.1484  21
  12  -7  -7 41.7157 14.8826  15
  12  -7  -7 46.1116 15.6185   7
   5 -12  -7 39.4269 12.1642  18
   5 -12  -7 46.1950 16.2914  11
  12  -7  -7 32.8662 20.0140  10
   7   5  -6 793.658 83.0828  21
  12  -7  -6 873.415 93.8751  22
  12  -7  -6 826.509 78.3031  20
  12  -7  -6 918.378 83.0203  11
   5 -12  -6 966.334 75.6331  14
   7   5  -6 1002.35 76.3618  10
  12  -7  -6 917.210 82.0797  15
  12  -7  -6 759.201 96.9186  10
   7   5  -5 258.941 44.0830  10
   7   5  -5 88.3775 46.0903  21
  12  -7  -5 248.952 31.8830  14
  12  -7  -5 222.438 43.5637  20
  12  -7  -5 223.340 42.2744   7
  12  -7  -5 232.699 43.8298  11
  12  -7  -4 1844.89 156.913  11
  12  -7  -4 1713.69 150.585   7
  12  -7  -4 2012.14 154.423  15
   7   5  -4 1989.49 141.994  20
  12  -7  -4 2084.34 144.688  18
   7   5  -4 1764.43 157.402  10
   7   5  -4 2390.43 147.460   7
  12  -7  -4 1885.39 159.522  20
  12  -7  -4 1983.20 146.313  14
  12  -7  -3 5103.40 352.084  11
   7   5  -3 4584.14 352.061  10
  12  -7  -3 4461.56 342.528   7
   7   5  -3 5115.37 340.916  20
  12  -7  -3 5975.77 346.556  14
  12  -7  -3 4690.35 345.091  15
   7   5  -3 6482.73 343.189   7
  12  -7  -3 5390.35 340.802  18
  12  -7  -3 5235.31 356.726  20
   5 -12  -2 2851.00 186.709  13
  12  -7  -2 2523.30 189.729   7
   5 -12  -2 2687.11 291.948   4
   7   5  -2 2451.63 267.899   5
   7   5  -2 2973.27 192.301  20
  12  -7  -2 2983.71 203.860  20
  12  -7  -2 2709.44 197.497  11
   7   5  -2 2458.74 190.475  21
   7   5  -2 3052.90 325.172   1
  12  -7  -2 3217.43 240.088   2
  12  -7  -2 2651.86 192.344  15
   7   5  -2 2757.69 199.585  10
  12  -7  -2 3481.38 196.413  14
  12  -7  -2 2589.13 287.725   4
  12  -7  -2 3088.25 219.338  13
  -5  12  -1 2413.49 196.700   2
   5 -12  -1 2392.71 164.105  13
   7   5  -1 2410.64 169.405  20
   7   5  -1 2606.00 270.636   1
  12  -7  -1 2172.08 182.205  13
   5 -12  -1 2475.78 249.982   4
  12  -7  -1 2085.73 229.185   4
   7   5  -1 2225.42 224.434   5
  12  -7  -1 2304.94 171.980  11
  12  -7  -1 2232.31 175.423  20
  12  -7  -1 2432.78 166.979  15
   7   5  -1 2445.71 164.662  16
   7   5  -1 2306.33 171.168  10
  12  -7  -1 2333.06 165.132   7
  12  -7  -1 2637.43 170.777  14
  12  -7  -1 2405.19 193.362   2
   5 -12   0 1893.96 129.383  13
  -5  12   0 1897.92 159.555   2
 -12   7   0 1611.15 172.398   5
   7   5   0 2093.23 131.613  10
  -7  -5   0 1520.85 197.547   4
   7   5   0 1856.82 164.832   5
   5 -12   0 1626.09 202.204   1
   7   5   0 1978.07 201.536   1
  12  -7   0 2071.30 133.147  14
   7   5   0 1886.06 130.431  16
  12  -7   0 1874.35 143.776  13
 -12   7   0 1734.68 163.527   4
   5 -12   1 2402.67 158.173  13
   7   5   1 2399.32 158.925  20
  12  -7   1 2536.02 169.500  13
   7   5   1 2205.70 158.672  16
 -12   7   1 2504.07 235.884   4
 -12   7   1 2200.76 223.593   5
  -7  -5   1 1909.22 236.523   4
  -5  12   1 2612.22 163.194   8
   5 -12   1 2051.20 243.164   1
   5 -12   1 2262.20 215.893   4
  -5  12   1 2274.93 198.346   2
   7   5   1 2430.19 155.665  10
  -5  12   1 2203.39 157.567  19
 -12   7   2 2811.30 199.904   8
   7   5   2 3174.74 204.265   8
  -7  -5   2 3319.64 200.157  12
  -5  12   2 2729.06 268.067   5
 -12   7   2 2676.72 300.024   4
 -12   7   2 2864.35 204.360  12
  -5  12   2 2938.83 206.957   8
   7   5   2 2958.16 200.188   9
   7   5   2 3129.42 199.774  19
  -7  -5   2 2689.09 235.547  17
   5 -12   2 3246.15 201.202  13
 -12   7   3 5217.96 361.152   6
   5 -12   3 5230.45 322.218  13
   7   5   3 4824.28 321.726  19
  -5  12   3 4904.00 332.344  12
 -12   7   3 4952.04 326.996   8
   7   5   3 5303.47 330.554   8
  -7  -5   3 4402.22 373.562  17
  -5  12   3 4883.77 333.264   8
   7   5   3 4975.70 323.027   9
 -12   7   3 4987.74 329.530  12
   5 -12   4 2176.78 142.920  13
 -12   7   4 2011.10 150.965   8
  -7  -5   4 2312.71 147.131  12
 -12   7   4 1720.72 149.439  12
   7   5   4 1946.15 151.849   8
  -5  12   4 1931.50 157.350  12
  -7  -5   4 2052.72 208.899  17
 -12   7   4 2082.70 192.891   6
 -12   7   5 243.793 40.4589  12
  -7  -5   5 305.352 38.4752  12
  -5  12   5 269.650 43.7931  12
 -12   7   5 272.948 41.2155   8
  -7  -5   5 273.735 81.9977  17
 -12   7   6 1117.96 85.0888   8
  -5  12   6 876.014 85.8481   8
 -12   7   6 815.837 127.365  17
  -5  12   6 946.004 83.5803  12
  -5  12   7 44.3431 15.8662   8
  -5  12   7 32.9425 10.7779  12
 -12   7   7 50.5527 12.9362  12
  12  -6  -7 1308.08 107.964  22
  12  -6  -7 970.508 103.169  21
   6 -12  -7 1297.59 96.9991  18
   6 -12  -7 1327.45 104.112  11
  12  -6  -7 1464.57 101.272   7
  12  -6  -7 1223.74 106.993  10
  12  -6  -7 1592.80 102.467  15
  12  -6  -6 29.4394 35.3065  10
   6   6  -6 14.0670 27.4862  21
  12  -6  -6 52.5811 34.5496  22
  12  -6  -6 87.9164 27.8490  11
  12  -6  -6 80.1484 26.5680  15
   6 -12  -6 73.7894 23.2885  18
   6   6  -6 74.0308 17.6311  10
  12  -6  -6 75.7685 22.1086  20
   6 -12  -6 69.1214 19.8538  14
  12  -6  -5 690.630 76.4775   7
  12  -6  -5 810.173 97.2009  22
  12  -6  -5 773.495 80.9803  11
  12  -6  -5 795.813 81.8077  20
   6   6  -5 728.429 73.9005  10
   6   6  -5 480.279 80.1065  21
  12  -6  -5 792.282 64.6831  14
   6 -12  -5 838.664 73.1415  14
  12  -6  -4 1707.92 149.008   7
   6   6  -4 1847.85 154.283  10
   6   6  -4 2506.17 145.783   7
  12  -6  -4 2103.79 143.555  14
  12  -6  -4 1964.52 156.318  11
  12  -6  -4 1831.37 157.670  20
   6   6  -4 1365.29 150.853  21
  12  -6  -4 2232.46 144.179  18
  12  -6  -4 1822.62 150.740  15
  12  -6  -3 2215.56 165.514  20
   6   6  -3 2293.60 149.376  20
  12  -6  -3 2072.57 155.807  15
  12  -6  -3 2318.87 149.999  18
   6   6  -3 1922.14 159.282  10
  12  -6  -3 2478.65 153.651  14
  12  -6  -3 2008.86 153.769   7
   6 -12  -2 836.502 65.3198  13
   6   6  -2 761.522 65.5553  20
  12  -6  -2 786.274 73.1378  11
  12  -6  -2 895.529 103.596   2
  12  -6  -2 744.644 138.765   4
   6   6  -2 609.407 136.079   1
  12  -6  -2 799.049 76.9366  20
  12  -6  -2 939.903 67.5026  18
  12  -6  -2 873.009 68.2280  14
   6 -12  -2 723.288 136.671   4
  12  -6  -2 797.771 91.2717  13
   6   6  -2 762.039 72.6479  10
  12  -6  -2 794.476 69.7278  15
  12  -6  -2 687.360 66.2113   7
  12  -6  -1 2419.26 184.130  13
  12  -6  -1 2283.37 169.787  20
  12  -6  -1 2311.29 236.031   4
  12  -6  -1 2200.36 165.403  11
 -12   6  -1 2270.05 196.026   5
   6 -12  -1 2117.30 235.151   4
   6   6  -1 2609.56 264.963   1
  12  -6  -1 2351.67 159.133   7
  12  -6  -1 2363.33 160.857  15
  12  -6  -1 2058.06 169.445  22
  12  -6  -1 2366.89 188.372   2
   6   6  -1 2315.53 161.408  20
   6   6  -1 2205.52 156.822  16
  -6  -6  -1 1964.12 211.676   3
   6 -12  -1 2200.00 157.869  13
   6   6   0 403.442 35.6442  16
  12  -6   0 354.508 47.8083  13
 -12   6   0 353.784 63.0861   4
   6 -12   0 353.045 34.1089  13
  -6  -6   0 232.103 71.7793   3
  -6  12   0 359.622 54.5937   2
  -6  -6   0 357.295 81.4124   4
   6 -12   0 364.834 71.6536   4
 -12   6   0 347.995 67.2998   5
   6   6   0 407.244 36.0102  10
  12  -6   0 360.498 35.9804  14
  12  -6   0 386.326 46.3444   2
  -6  -6   1 2407.88 259.597   3
   6 -12   1 2430.23 141.607  13
  -6  12   1 2074.12 182.105   2
   6 -12   1 1919.16 223.739   1
   6   6   1 1410.94 132.397   2
 -12   6   1 2811.27 161.435   6
 -12   6   1 2581.77 233.454   4
   6   6   1 1833.20 142.487   5
  -6  12   1 2259.86 144.621   8
 -12   6   1 1903.26 203.826   5
   6   6   1 2401.40 142.380  20
   6   6   1 2172.06 141.773  16
   6   6   1 2332.50 138.633  10
   6 -12   1 2369.73 198.183   4
   6   6   2 816.454 67.2776   9
  -6  12   2 804.348 72.3511  12
   6 -12   2 905.974 68.0633  13
 -12   6   2 814.758 66.6096   8
  -6  -6   2 972.741 159.522   4
  -6  -6   2 990.725 67.5750  12
 -12   6   2 759.932 68.9713  12
  12  -6   2 860.352 64.2674  16
   6   6   2 992.862 73.7477   8
  -6  12   2 896.309 126.427   5
  -6  -6   2 860.949 98.3976  17
  -6  12   2 836.832 72.7276   8
 -12   6   2 783.638 144.129   4
   6   6   2 859.165 66.9134  19
 -12   6   2 754.012 82.6530   6
   6   6   3 2150.23 149.765  19
   6 -12   3 2205.39 148.127  13
 -12   6   3 2101.59 152.529   8
   6   6   3 2304.84 157.933   8
 -12   6   3 2130.23 155.473  12
  -6  -6   3 1965.60 195.571  17
  -6  12   3 2035.08 158.123   8
   6   6   3 2162.96 150.498   9
   6 -12   4 2158.98 142.965  13
 -12   6   4 2113.40 152.340   8
  -6  -6   4 2429.39 149.449  12
 -12   6   4 2039.59 152.858  12
  -6  12   4 1747.18 154.014   8
   6   6   4 2056.50 154.433   8
  -6  12   4 1691.71 152.698  12
  -6  -6   4 1826.11 201.005  17
 -12   6   4 2158.57 195.411   6
 -12   6   5 778.948 76.2804   8
  -6  -6   5 1061.52 76.9429  12
   6   6   5 835.313 78.8350   8
 -12   6   5 802.863 78.1884  12
  -6  12   5 749.391 81.3535  12
 -12   6   6 65.9142 22.0053   8
  -6  12   6 60.9909 24.5264   8
 -12   6   6 78.8269 58.9077  17
  -6  12   6 48.7856 20.9386  12
  -6  12   7 1322.27 99.4634   8
 -12   6   7 1495.01 96.0379  12
  -6  12   7 1299.38 95.4644  12
   7 -12  -7 750.173 65.7996  11
  12  -5  -7 683.896 66.9667  10
   7 -12  -7 712.530 58.7059  18
  12  -5  -7 798.324 69.8186  22
  12  -5  -7 880.636 63.5137   7
  12  -5  -6 542.399 55.9085  20
  12  -5  -6 572.067 58.8189  15
  12  -5  -6 559.719 73.1203  22
   5   7  -6 639.101 63.1928  21
   7 -12  -6 653.864 55.8261  14
   7 -12  -6 594.308 56.0968  18
   7 -12  -6 466.205 57.6425  20
  12  -5  -6 599.829 60.3336  11
  12  -5  -6 455.313 55.8627   7
  12  -5  -6 487.288 71.7557  10
   5   7  -5 2478.45 221.601  21
  12  -5  -5 3415.48 228.832  11
  12  -5  -5 3192.19 244.245  22
  12  -5  -5 2763.05 219.932  15
   5   7  -5 3425.12 218.134  10
  12  -5  -5 3152.92 226.056  20
   7 -12  -5 3313.27 216.777  14
  12  -5  -5 2834.95 247.234  10
   5   7  -4 155.489 50.1422  21
  12  -5  -4 314.252 48.5329  11
  12  -5  -4 292.095 48.2976  20
  12  -5  -4 278.454 45.2216   7
  12  -5  -4 311.488 35.9799  14
   5   7  -4 239.619 41.8461  10
   5   7  -3 1533.39 124.856  10
  12  -5  -3 1710.79 133.276  20
   5   7  -3 1652.66 114.198  20
  12  -5  -3 1541.19 122.698  15
  12  -5  -3 1632.62 123.488   7
  12  -5  -3 1971.83 121.199  14
  12  -5  -2 3712.29 397.049   3
   7 -12  -2 3969.79 262.932  13
  12  -5  -2 4125.55 315.569   2
   7 -12  -2 3775.18 372.475   4
  12  -5  -2 4458.09 265.597  14
   5   7  -2 4290.08 262.349  20
  12  -5  -2 3400.41 272.579  20
   5   7  -2 4169.04 269.529  10
   5   7  -2 4111.87 263.394  21
  12  -5  -2 4106.88 271.593  11
  12  -5  -2 3921.13 265.893  15
  12  -5  -2 4263.56 388.906   4
  12  -5  -2 3466.31 289.381  13
  12  -5  -2 3841.42 264.152   7
  12  -5  -1 512.381 54.5875  20
  -5  -7  -1 466.074 89.7042   3
  12  -5  -1 439.180 63.6215  13
  -7  12  -1 491.543 65.6571   2
   5   7  -1 577.308 111.953   1
  12  -5  -1 605.156 47.8503  15
  12  -5  -1 473.820 54.6829  22
  12  -5  -1 589.279 105.999   4
   5   7  -1 510.430 45.8650  20
 -12   5  -1 508.392 67.3947   5
  12  -5  -1 556.238 67.4507   2
  12  -5  -1 535.995 51.2127  11
   7 -12  -1 546.719 100.788   4
 -12   5  -1 483.679 55.8366   4
   5   7  -1 533.265 48.2710  10
  12  -5  -1 524.241 45.1989   7
   7 -12  -1 499.198 44.8460  13
  -5  -7   0 519.064 109.017   3
   5   7   0 654.945 54.5773  20
  12  -5   0 641.399 64.5569   2
  12  -5   0 725.193 73.8014  13
  12  -5   0 663.223 60.1378  20
 -12   5   0 603.287 90.7771   4
 -12   5   0 724.524 95.5401   5
   5   7   0 683.229 53.9316  16
   7 -12   0 646.668 97.3196   4
  -7  12   0 657.763 78.6653   2
  12  -5   0 709.320 55.9978  14
   5   7   0 703.770 53.9885  10
   7 -12   0 631.179 52.7999  13
   5   7   1 493.211 42.7280  10
   7 -12   1 630.620 46.8179  13
  -5  -7   1 359.050 92.5703   4
  -5  -7   1 617.839 124.692   3
 -12   5   1 519.173 55.8357   6
   5   7   1 430.700 46.2529   2
   7 -12   1 496.170 101.400   1
  -7  12   1 546.525 48.2100   8
   7 -12   1 423.224 69.1245   4
 -12   5   1 414.785 90.8689   4
   7 -12   1 523.430 73.2068   4
  12  -5   1 546.017 45.1690  16
  -7  12   1 532.864 77.9478   2
   7 -12   2 4615.15 269.004  13
 -12   5   2 4001.40 266.821   8
  -7  12   2 4656.75 283.782   6
 -12   5   2 4167.45 396.319   4
   7 -12   2 3390.88 363.121   1
 -12   5   2 4003.84 270.015  12
  -7  12   2 3900.75 273.079   8
  -7  12   2 4021.57 274.390  12
   5   7   2 4075.76 267.824  19
  -7  12   2 4212.64 353.032   5
  -5  -7   2 3814.95 302.743  17
  12  -5   2 4131.89 265.507  16
 -12   5   2 3964.59 290.487   6
  -5  -7   2 3713.62 381.476   4
   5   7   2 4479.57 274.704   8
   5   7   2 4138.87 268.860   9
 -12   5   3 1457.40 150.473   6
   7 -12   3 1809.66 120.338  13
 -12   5   3 1588.74 123.461   8
   5   7   3 1843.01 131.331   8
  -5  -7   3 1811.45 121.632  12
 -12   5   3 1592.89 125.805  12
   5   7   3 1855.82 126.081  12
  -5  -7   3 1471.91 163.309  17
   5   7   3 1634.43 121.490  19
  -7  12   3 1553.32 128.891   8
  -5  -7   4 306.220 36.8602  12
 -12   5   4 297.077 39.5469   8
  -7  12   4 277.829 43.9384  12
 -12   5   4 258.789 38.7381  12
  -7  12   4 193.585 40.3202   8
   5   7   4 230.368 39.3297   8
  -5  -7   4 381.879 82.1684  17
 -12   5   5 3201.93 222.551   8
  -7  12   5 3089.49 226.626  12
  -7  12   5 3003.41 227.509   8
   5   7   5 3404.61 227.569   8
 -12   5   5 3171.78 221.487  12
 -12   5   6 704.263 61.9384   8
   5   7   6 552.775 55.8066   8
 -12   5   6 536.720 102.405  17
  -7  12   6 592.221 60.8845  12
 -12   5   7 817.033 58.5442  12
  -7  12   7 720.550 58.7850  12
  -7  12   7 785.361 63.1208   8
   8 -12  -7 38.2386 15.1493  11
   8 -12  -7 29.1317 17.1768   7
   8 -12  -7 38.5839 11.0469  18
  12  -4  -7 13.1525 19.3103  21
  12  -4  -7 33.1886 14.9009  10
   8 -12  -7 2.23811 19.3601  10
  12  -4  -6 578.953 71.2305  22
   8 -12  -6 527.055 61.2944  20
  12  -4  -6 602.952 55.9532  20
   4   8  -6 685.398 61.8390  21
  12  -4  -6 629.460 59.8673  15
   8 -12  -6 542.586 54.5190  18
  12  -4  -6 601.397 59.9570   7
   8 -12  -6 707.967 58.8538  14
  12  -4  -6 594.928 76.5114  10
  12  -4  -5 23.8559 24.6596  11
  12  -4  -5 27.7897 36.9153  22
  12  -4  -5 53.2868 26.8564  20
   4   8  -5 43.0351 18.5546  10
  12  -4  -5 62.4035 28.0790  15
  12  -4  -5 63.4674 46.0634  10
   8 -12  -5 2.25352 19.0901  14
   4   8  -5 5.74072 35.0118  21
  12  -4  -4 3344.76 204.626  14
   4   8  -4 3086.11 211.037  10
  12  -4  -4 2939.03 220.324  20
   4   8  -4 2489.67 213.448  21
  12  -4  -4 2548.88 210.270   7
  12  -4  -4 3340.95 222.662  11
   8 -12  -4 3105.69 211.545  14
  12  -4  -3 475.582 58.6366  20
   4   8  -3 448.183 49.1461  10
  12  -4  -3 446.075 50.4037  15
   8 -12  -3 413.629 52.6972  13
   4   8  -3 311.465 48.7763  21
  12  -4  -3 409.177 62.2984  22
  12  -4  -3 460.602 51.1550   7
  12  -4  -3 485.606 45.6263  14
  12  -4  -3 407.611 53.7472  11
   8 -12  -2 10291.6 849.353   4
  12  -4  -2 11935.5 739.244  11
   4   8  -2 13676.2 731.834  21
  12  -4  -2 10930.1 747.836  22
  -8  12  -2 11757.3 769.578   2
  12  -4  -2 11010.6 786.295   2
  12  -4  -2 10978.0 866.623   4
   4   8  -2 11667.5 727.039  20
   4   8  -2 11807.5 733.086  10
  12  -4  -2 11401.5 732.680  15
  12  -4  -2 11128.0 730.826   7
   8 -12  -2 10738.5 730.481  13
  12  -4  -2 12342.7 731.099  14
  12  -4  -1 11989.4 928.397   3
  12  -4  -1 11841.2 804.231  22
  -8  12  -1 12521.3 827.537   2
   8 -12  -1 11800.6 791.958  13
   8 -12  -1 12583.0 893.811   4
  12  -4  -1 11917.6 802.206  20
  12  -4  -1 12546.2 826.740   2
  12  -4  -1 14667.3 793.770   7
   4   8  -1 12989.7 793.326  10
  -4  -8  -1 11391.2 885.701   3
  12  -4  -1 14585.0 795.367  15
  12  -4  -1 11169.1 807.636  10
  12  -4  -1 13138.8 794.096  14
   4   8  -1 12533.8 791.633  20
  12  -4  -1 12162.8 823.021  13
 -12   4  -1 11720.0 830.041   4
  12  -4  -1 13334.9 800.390  11
  -4  -8   0 168.465 70.2704   3
  12  -4   0 305.610 47.8079  13
  12  -4   0 142.358 57.2240   3
  12  -4   0 258.145 33.1009  20
  12  -4   0 246.440 34.5823   2
 -12   4   0 204.833 55.5405   4
   4   8   0 323.022 30.3894  20
   8 -12   0 264.653 60.0983   4
   8 -12   0 227.991 27.4919  13
  12  -4   0 252.400 28.9287  14
   8 -12   1 13045.8 761.155  13
 -12   4   1 13064.3 776.106   6
  -8  12   1 10549.5 808.782   2
   8 -12   1 12114.0 793.557   4
   8 -12   1 8480.03 779.259   4
  -8  12   1 12323.1 762.564   8
   4   8   1 11655.5 771.453   2
  12  -4   1 13189.1 761.189  16
   8 -12   1 11238.8 859.261   1
   4   8   1 12709.3 760.477   9
 -12   4   1 11414.8 864.827   4
  -4  -8   1 9934.45 853.371   4
  -4  -8   1 10663.4 891.373   3
  12  -4   1 12662.2 828.234   3
  -8  12   1 13070.1 765.412  12
 -12   4   2 11085.8 739.816   6
   8 -12   2 12497.5 715.344  13
 -12   4   2 11519.9 713.362   8
   4   8   2 11780.0 721.027   8
 -12   4   2 10860.2 861.346   4
  -8  12   2 12937.0 732.842   6
 -12   4   2 10751.0 715.108  12
  -8  12   2 11446.1 721.594  12
  12  -4   2 11823.4 712.766  16
   4   8   2 11428.0 714.529  19
  -4  -8   2 11843.9 756.304  17
   8 -12   2 9332.39 819.375   1
  -4  -8   2 10208.7 839.511   4
  -8  12   2 11092.8 720.086   8
   4   8   2 10785.4 714.666   9
  -8  12   3 408.733 51.1210  12
 -12   4   3 439.491 47.2168   8
 -12   4   3 434.066 70.7665   6
 -12   4   3 452.603 48.3025  12
  -8  12   3 447.517 53.2725   8
  -8  12   3 456.512 63.8773   6
   4   8   3 556.301 55.5003   8
  -4  -8   3 453.346 81.6109  17
   8 -12   3 577.143 46.2230  13
   4   8   3 430.692 45.8985  19
   4   8   3 442.302 48.6717  12
 -12   4   4 3101.01 213.808  12
 -12   4   4 3174.46 212.730   8
   4   8   4 3367.30 214.503  12
  -8  12   4 2969.25 218.756   8
   4   8   4 2574.64 215.447   8
 -12   4   5 4.45877 19.6532  12
  -8  12   5 34.7000 26.9422   8
   4   8   5 56.8808 26.0238   8
 -12   4   5 84.6129 69.1622  17
 -12   4   5 11.2321 22.0393   8
  -8  12   5 25.4936 23.6689  12
   4   8   6 605.333 58.3604   8
  -8  12   6 564.185 58.3887  12
 -12   4   6 539.628 99.2113  17
  -8  12   7 35.2176 12.0645  12
 -12   4   7 47.1116 11.9307  12
   9 -12  -7 440.785 50.5955  22
  12  -3  -7 459.616 43.6949  21
   9 -12  -7 468.482 44.5025   7
   9 -12  -7 523.996 44.9153  11
  -3  -9  -7 403.419 36.4680  18
  12  -3  -7 473.582 42.1288  10
   9 -12  -7 389.814 49.6314  10
   9 -12  -6 45.3839 21.4858  20
  12  -3  -6-2.99985 35.7123  21
  12  -3  -6 54.0697 31.5927  22
  12  -3  -6 75.0317 23.8810  15
  12  -3  -6 68.7118 22.4757   7
   9 -12  -6 38.7133 19.8748  18
  12  -3  -6 68.7432 34.1013  10
   9 -12  -6 48.0925 17.3153  14
   3   9  -6 55.3638 21.6767  21
  12  -3  -5 1243.49 126.644  22
   3   9  -5 1086.04 103.908  21
  12  -3  -5 1471.80 110.850  15
  12  -3  -5 1291.83 111.715  11
   9 -12  -5 1147.67 102.385  18
   9 -12  -5 1403.17 106.017  14
  12  -3  -5 1144.46 130.215  10
  12  -3  -5 1249.41 109.368  20
  12  -3  -5 1279.63 107.341   7
   3   9  -4 4890.06 360.862  21
   9 -12  -4 5758.56 362.837  14
  12  -3  -4 5368.47 370.798  20
   3   9  -4 5856.33 357.233  10
  12  -3  -4 4658.33 360.074  15
  12  -3  -4 5495.40 368.019  11
  12  -3  -4 5870.31 352.663  14
  12  -3  -3 1335.34 114.349  20
  12  -3  -3 1123.54 118.907  22
  12  -3  -3 1502.03 113.990  11
   3   9  -3 1198.27 103.316  21
  12  -3  -3 1592.98 101.928  14
   3   9  -3 1283.91 101.128  10
  12  -3  -3 1123.56 102.586  15
  12  -3  -3 1356.31 105.543   7
  12  -3  -3 1209.87 126.204  10
   9 -12  -3 1229.92 111.071  13
   9 -12  -2 8997.74 748.386   4
  -9  12  -2 10155.4 663.945   2
  12  -3  -2 8942.83 679.292   2
  12  -3  -2 9722.02 643.347  22
  12  -3  -2 6795.24 622.749  21
   3   9  -2 10198.5 620.088  20
  12  -3  -2 9811.64 632.120  11
   3   9  -2 10183.2 624.948  10
  12  -3  -2 10409.2 627.535  15
  12  -3  -2 9899.20 625.622   7
  12  -3  -2 9390.74 648.208  10
  12  -3  -2 10693.1 624.711  14
   9 -12  -2 9081.23 628.151  13
   9 -12  -1 749.714 65.6264  13
   3   9  -1 858.861 63.7107  20
  12  -3  -1 862.912 152.819   3
  12  -3  -1 666.770 83.9748   2
  12  -3  -1 780.597 75.3426  22
  12  -3  -1 809.629 73.3242  20
   9 -12  -1 860.526 127.701   4
 -12   3  -1 819.915 103.690   4
  12  -3  -1 774.886 78.5742  10
  12  -3  -1 855.409 65.5470  14
  -9  12  -1 753.963 88.5144   2
   3   9  -1 836.957 64.1246  10
  12  -3   0 769.960 69.4958   2
  -9  12   0 629.786 84.7669   2
  -3  -9   0 675.719 130.203   3
  12  -3   0 822.870 129.949   3
 -12   3   0 712.067 109.669   4
   3   9   0 779.477 60.6703  20
  12  -3   0 785.797 66.1919  20
   9 -12   0 811.923 60.9914  14
  12  -3   0 641.514 78.9534  13
  12  -3   1 772.116 61.6017  20
   3   9   1 811.490 63.1488   9
   9 -12   1 813.987 63.3847  13
 -12   3   1 738.532 75.0818   6
  -3  -9   1 705.859 141.339   3
  -9  12   1 724.981 64.4936  12
  12  -3   1 699.628 96.8110   3
 -12   3   1 888.325 139.055   4
  12  -3   1 838.940 63.0882  16
   9 -12   1 816.506 125.645   1
  -3  -9   1 697.928 123.243   4
 -12   3   2 9604.11 644.542   6
   3   9   2 10048.2 624.488   8
   9 -12   2 10944.9 618.719  13
   3   9   2 9444.83 617.883  19
 -12   3   2 9474.74 615.547   8
 -12   3   2 8612.21 756.954   4
   9 -12   2 8082.30 717.883   1
  -9  12   2 11748.0 639.810   6
 -12   3   2 9716.40 617.557  12
  -9  12   2 9637.62 623.292   8
  12  -3   2 9980.12 616.389  16
  -9  12   2 9429.57 624.143  12
  12  -3   3 1320.51 99.0987  16
  -9  12   3 1426.11 128.701   6
   9 -12   3 1561.44 103.587  13
 -12   3   3 1449.34 105.529   8
 -12   3   3 1414.54 106.565  12
  -9  12   3 1352.55 111.306   8
  -9  12   3 1308.83 111.450  12
   3   9   3 1359.69 109.129  12
   3   9   3 1400.24 112.728   8
   3   9   3 1333.67 104.780  19
 -12   3   3 1332.03 137.328   6
  -9  12   4 5378.26 363.101   8
 -12   3   4 5707.71 357.401  12
   3   9   4 6171.37 362.126  12
   3   9   4 6022.37 368.759   8
  -9  12   4 5910.09 396.319   6
 -12   3   5 1289.62 104.025   8
  -9  12   5 1231.09 108.118   8
 -12   3   5 1267.87 102.765  12
   3   9   5 1207.07 110.720   8
  -9  12   5 1236.42 145.085  17
  -9  12   5 1297.15 109.744  12
  -9  12   6 42.5076 20.3170  12
  -9  12   6 48.8400 20.6588   8
   3   9   6 46.0116 20.2115   8
 -12   3   6 53.7435 53.2174  17
 -12   3   7 695.504 47.3473  12
  -9  12   7 481.077 46.0756  12
  10 -12  -7 335.307 42.1297  22
  12  -2  -7 327.948 33.3002  21
  -2 -10  -7 304.099 29.1381  18
  12  -2  -7 302.986 30.9183  10
  10 -12  -7 328.954 34.5978   7
  10 -12  -7 271.698 39.9419  10
  10 -12  -7 342.362 34.6313  11
  12  -2  -6 599.817 73.4455  22
   2  10  -6 1006.73 64.8420  21
  12  -2  -6 397.112 69.3208  21
  10 -12  -6 636.085 60.1350  18
  10 -12  -6 622.230 70.3083  11
  12  -2  -6 651.421 76.6941  10
  10 -12  -6 701.892 59.4836  14
  12  -2  -6 816.231 66.3033   7
  12  -2  -6 802.580 66.5399  15
  10 -12  -6 616.973 67.7552  20
  12  -2  -5-3.70144 47.1697  21
  12  -2  -5 23.8790 18.9904  20
  12  -2  -5 52.4358 36.4633  22
   2  10  -5 34.6281 26.5295  21
  10 -12  -5 26.7165 22.3507  18
  12  -2  -5 26.4529 28.2327   7
  12  -2  -5 63.9013 40.5551  10
  12  -2  -5 14.6043 21.6469  15
  10 -12  -5 2.34806 20.8848  14
  12  -2  -4 1369.54 107.213  15
  10 -12  -4 1080.24 99.9303  18
  12  -2  -4 1171.95 108.248  20
   2  10  -4 1229.73 100.757  21
  12  -2  -4 1378.11 111.629  11
  12  -2  -4 912.057 120.884  10
   2  10  -4 1341.94 95.5189  10
  10 -12  -4 1285.43 104.534  14
  12  -2  -4 1033.26 119.186  22
  12  -2  -3 802.848 77.9993  20
   2  10  -3 752.928 65.6192  21
  12  -2  -3 475.965 71.7829  21
  12  -2  -3 587.925 65.1440   7
  12  -2  -3 724.055 83.7421  22
  12  -2  -3 720.515 72.7340  11
   2  10  -3 751.810 62.6658  10
  12  -2  -3 804.853 63.3668  14
  10 -12  -3 858.479 71.6966  14
  12  -2  -3 725.857 89.4063  10
  10 -12  -3 675.068 76.2710  13
  12  -2  -2 857.370 101.492  10
   2  10  -2 1146.44 86.4911  10
  12  -2  -2 1067.17 103.176  22
  12  -2  -2 803.639 88.6136  21
   2  10  -2 1092.21 82.3939  20
  10 -12  -2 1024.20 166.948   4
  12  -2  -2 1265.25 91.6217  15
  12  -2  -2 1277.32 90.6266   7
  12  -2  -2 1114.94 87.0958  14
  10 -12  -2 1073.85 90.1190  14
  10 -12  -2 1004.77 92.7122  13
  12  -2  -2 1130.21 133.238   2
  10 -12  -1 4384.90 288.156  13
  10 -12  -1 4370.12 374.235   4
  -2 -10  -1 3983.30 277.115  13
  12  -2  -1 4481.86 298.283  22
  12  -2  -1 5328.95 280.932  21
  10 -12  -1 4070.11 281.721  18
  12  -2  -1 4328.40 319.320   2
  12  -2  -1 4270.39 292.999  20
  12  -2  -1 3832.50 297.803  10
   2  10  -1 4639.74 282.886  10
   2  10  -1 4510.94 282.393  20
 -10  12  -1 4405.34 323.732   2
  12  -2  -1 4400.76 416.071   3
 -12   2  -1 4037.35 347.722   4
  10 -12  -1 4404.95 286.945  14
  12  -2   0 184.214 63.3219   3
  12  -2   0 236.693 31.9637  20
 -12   2   0 183.226 61.5777   4
 -10  12   0 246.620 50.5276   2
  12  -2   0 213.119 27.4389  16
  10 -12   0 181.225 46.3990   4
   2  10   0 285.780 27.3714  10
  10 -12   0 239.007 27.9559  14
  12  -2   0 195.918 28.8546  10
  12  -2   0 252.411 32.6761   2
   2  10   1 4253.50 274.218   9
 -12   2   1 4068.54 382.060   4
  10 -12   1 4618.75 277.000  13
 -12   2   1 4116.93 289.957   6
 -12   2   1 3978.22 268.064  12
  12  -2   1 4429.76 274.347  20
  -2 -10   1 3151.11 351.489   4
   2  10   1 4243.21 298.391   2
  12  -2   1 4651.84 275.830  16
  -2 -10   1 3999.62 404.922   3
 -10  12   1 4024.12 277.016  12
 -12   2   2 1071.65 106.496   6
 -10  12   2 1172.88 98.0952   6
 -12   2   2 988.560 79.9272  12
 -10  12   2 994.932 85.5131   8
 -10  12   2 1021.88 87.4688  12
  12  -2   2 1105.02 81.6705  16
  10 -12   2 869.455 146.713   1
   2  10   2 1139.89 84.5975   9
  10 -12   2 1113.13 82.6026  13
   2  10   2 1024.95 82.0922  19
   2  10   2 1163.76 89.4816   8
  10 -12   3 884.750 65.3177  13
  12  -2   3 691.330 60.5484  16
   2  10   3 731.737 72.8592   8
 -10  12   3 704.716 84.3538   6
 -12   2   3 788.369 65.6897   8
 -12   2   3 678.382 64.2262  12
 -10  12   3 741.351 71.1306   8
   2  10   3 721.914 65.6440  19
   2  10   3 745.882 69.6246  12
 -10  12   3 701.947 71.2698  12
 -12   2   3 840.119 98.7101   6
   2  10   4 1275.59 109.109   8
 -10  12   4 1114.87 102.640   8
 -12   2   4 1150.04 97.5964  12
 -10  12   4 1197.13 106.150  12
 -12   2   4 1404.54 102.487   8
 -10  12   4 1314.46 135.066   6
   2  10   4 1146.54 102.321  12
   2  10   5 44.6421 20.6785  12
 -12   2   5 8.16644 16.6732  12
 -10  12   5 2.70993 19.9559   8
   2  10   5 15.4995 24.6963   8
   2  10   6 692.260 65.5329   8
 -10  12   6 581.880 61.3058   8
 -10  12   6 638.262 62.7759  12
 -12   2   6 694.302 112.692  17
 -10  12   7 401.752 37.4589   8
 -10  12   7 312.853 34.3154  12
  11 -12  -7 188.244 30.8938  22
  12  -1  -7 259.260 24.8476  21
  11 -12  -7 227.954 26.2024  11
  -1 -11  -7 191.576 21.4223  18
  11 -12  -7 191.436 25.0630   7
  11 -12  -7 204.495 26.2969  15
  12  -1  -7 176.551 20.3234  10
  11 -12  -7 112.736 27.7276  10
  11 -12  -6 154.769 25.9248  18
  11 -12  -6 125.026 30.0863  20
  12  -1  -6 171.093 28.4123   7
  11 -12  -6 145.229 32.1079  11
  12  -1  -6 118.601 32.9183  10
  12  -1  -6 73.2016 34.7914  21
  11 -12  -6 122.282 31.5239  15
  11 -12  -6 142.981 22.4794  14
   1  11  -5 939.792 72.9736  21
  12  -1  -5 769.033 73.9992  20
  11 -12  -5 876.143 78.4608  14
  12  -1  -5 518.077 86.3362  21
  11 -12  -5 747.291 72.2853  18
  12  -1  -5 625.633 87.8622  10
  12  -1  -5 748.997 73.0391   7
  12  -1  -5 935.592 78.7220  15
  12  -1  -5 692.819 89.7794  22
  12  -1  -4 1892.78 141.772   7
  12  -1  -4 1796.72 160.997  22
  12  -1  -4 1769.86 145.037  20
  11 -12  -4 1702.11 137.577  18
   1  11  -4 2171.51 139.108  21
   1  11  -4 1930.08 128.885  10
  12  -1  -4 1998.41 142.848  15
  12  -1  -4 1624.59 162.938  10
  11 -12  -4 1977.71 143.768  14
  11 -12  -3 98.8559 33.4868  13
  12  -1  -3 122.795 32.4395  20
  12  -1  -3 41.0880 32.8994  21
   1  11  -3 191.372 27.4896  21
  11 -12  -3 87.5061 23.4814  18
   1  11  -3 129.873 21.0664  10
  12  -1  -3 17.7575 30.9481  10
  11 -12  -3 160.384 30.1913  14
  12  -1  -3 77.8447 37.4437  22
  12  -1  -2 1598.77 141.722  21
  12  -1  -2 2046.22 160.622  22
  11 -12  -2 2272.68 149.170  14
  12  -1  -2 1863.40 150.527  20
  11 -12  -2 2037.49 142.779  18
  12  -1  -2 2502.02 146.665   7
   1  11  -2 2238.19 140.758  10
  11 -12  -2 1676.96 229.628   4
  12  -1  -2 1697.51 159.380  10
  11 -12  -2 1883.87 151.150  13
  11 -12  -1 1355.00 111.486  13
  11 -12  -1 1431.48 105.578  18
  12  -1  -1 1368.11 206.121   3
  -1 -11  -1 1315.38 100.699  13
  12  -1  -1 1582.46 121.622  22
  12  -1  -1 1408.43 136.702   2
  12  -1  -1 1408.60 114.434  20
 -11  12  -1 1329.02 138.857   2
  12  -1  -1 1408.17 106.645  16
  12  -1  -1 1276.05 117.444  10
   1  11  -1 1573.54 105.419  10
  -1 -11  -1 1350.54 187.495   1
  11 -12  -1 1546.36 111.177  14
 -12   1  -1 1293.09 165.807   4
  11 -12  -1 1299.22 168.810   4
  11 -12   0 430.672 44.6560  13
 -11  12   0 497.653 74.7970   2
   1  11   0 418.701 56.3240   2
 -12   1   0 333.074 85.8375   4
  11 -12   0 451.097 38.6566  18
   1  11   0 459.225 40.6597  10
  12  -1   0 443.008 44.2685  10
   1  11   0 460.340 40.9523   9
  11 -12   0 545.451 46.7265  14
  12  -1   0 444.089 45.7009  20
  12  -1   1 1463.94 103.113  20
 -12   1   1 1522.84 121.692   6
  11 -12   1 1543.18 107.339  13
  -1 -11   1 1089.34 189.852   3
 -12   1   1 1361.57 96.9441  12
 -11  12   1 1377.89 105.648  12
  -1 -11   1 1176.86 173.029   4
   1  11   1 1432.85 103.096  19
  12  -1   1 1568.08 105.187  16
   1  11   1 1303.89 125.711   2
 -12   1   1 1385.96 193.329   4
   1  11   1 1388.31 102.775   9
  11 -12   2 2270.49 144.870  13
 -11  12   2 2184.51 161.503   6
 -12   1   2 1947.86 139.219  12
 -11  12   2 1938.69 145.556   8
   1  11   2 1900.94 142.394   9
   1  11   2 2278.96 151.417   8
  12  -1   2 2160.46 142.732  16
 -11  12   2 1831.76 147.081  12
 -12   1   2 1797.03 165.760   6
 -11  12   3 167.229 42.1639   6
  11 -12   3 116.321 21.7245  13
 -12   1   3 83.7933 20.2594  12
 -11  12   3 141.273 30.4516  12
   1  11   3 120.985 27.3337  12
 -11  12   3 81.5144 23.5740   8
   1  11   3 133.261 31.5288   8
 -11  12   4 1598.76 133.290   8
 -12   1   4 1761.08 128.551  12
 -11  12   4 1447.87 131.989  12
   1  11   4 1763.31 142.313   8
   1  11   4 1892.32 138.357  12
 -11  12   4 1980.73 171.567   6
 -12   1   5 698.209 121.304  17
  -1 -11   5 762.183 64.2738  13
 -11  12   5 709.284 74.4320   8
 -12   1   5 828.411 70.6745  12
   1  11   5 773.709 80.1469   8
   1  11   5 672.680 70.9502  12
   1  11   6 95.0877 27.2793   8
 -11  12   6 139.688 27.6784   8
 -11  12   6 129.268 26.7995  12
 -11  12   7 255.417 24.5861   8
 -11  12   7 201.426 21.9130  12
  12 -12  -7 89.4590 17.1528  11
  12 -12  -7 93.2551 21.4017  22
   0 -12  -7 81.9964 13.9476  18
  12 -12  -7 93.4452 17.6848  15
  12 -12  -7 90.7337 16.8843   7
  12 -12  -7 33.8078 19.5221  10
  12 -12  -6 47.5310 21.6868  20
  12   0  -6 16.6740 26.1874  21
  12 -12  -6 51.9208 15.0413  14
  12 -12  -6 42.4789 24.5464  15
  12 -12  -6 46.1076 16.9358  18
  12 -12  -6 53.9354 24.7280  11
  12   0  -6 40.8232 23.8978  10
  12 -12  -6 49.5754 24.7151   7
  12   0  -5 2702.18 176.587   7
  12   0  -5 2458.78 196.337  22
  12 -12  -5 2010.58 182.308  20
  12   0  -5 2207.53 171.832  20
  12 -12  -5 2514.53 175.172  14
  12 -12  -5 2299.75 172.097  18
  12   0  -5 1971.77 190.820  10
  12   0  -5 1592.02 178.046  21
   0  12  -4 441.680 42.9483  21
  12   0  -4 303.766 46.2076  20
  12   0  -4 302.834 58.6193  22
  12   0  -4 317.429 43.9468  15
  12   0  -4 210.401 56.1880  21
  12 -12  -4 336.268 47.6808  14
  12   0  -4 330.083 44.3538   7
  12   0  -4 350.926 66.0565  10
  12 -12  -4 304.614 44.1487  18
  12   0  -3 3237.93 325.311  21
  12   0  -3 4605.85 333.624  20
  12   0  -3 5669.22 331.382  15
  12 -12  -3 4849.29 326.138  18
   0  12  -3 4921.75 317.626  10
  12   0  -3 3651.93 342.367  10
  12 -12  -3 5263.20 333.003  14
  12   0  -3 4879.51 320.030  16
  12 -12  -3 4139.24 344.103  13
  12   0  -2 4310.20 292.963  22
  12   0  -2 3695.69 271.521  21
  12   0  -2 3910.81 280.926  20
  12 -12  -2 4087.44 271.949  18
   0  12  -2 4448.01 268.127  10
  12   0  -2 4337.49 270.802  16
  12   0  -2 3784.64 291.850  10
  12 -12  -2 4766.99 281.391  14
  12 -12  -2 3687.16 285.318  13
   0 -12  -1 2687.13 180.660  13
  12   0  -1 2342.01 216.022   2
   0 -12  -1 2417.18 281.087   1
  12   0  -1 2785.93 194.225  20
 -12   0  -1 2194.37 255.074   4
   0  12  -1 2936.48 183.950  10
  12 -12  -1 2747.18 184.693  18
 -12  12  -1 2377.06 223.966   2
  12   0  -1 2986.48 187.492  16
  12   0  -1 2509.50 196.149  10
  12 -12  -1 3229.10 194.148  14
  12 -12  -1 2798.04 195.464  13
 -12   0   0 724.303 127.929   4
   0  12   0 755.926 57.2668   9
   0  12   0 639.303 76.8319   2
 -12  12   0 521.289 86.0201   2
  12   0   0 616.504 57.5713  16
  12   0   0 697.887 61.6462  20
  12   0   0 667.301 59.3422  10
  12 -12   0 666.729 62.6542  13
  12 -12   0 842.410 62.7279  14
  12   0   1 2897.70 184.719  20
 -12   0   1 2800.47 204.109   6
  12 -12   1 2901.21 190.255  13
   0 -12   1 1951.63 257.746   4
 -12   0   1 2558.08 177.082  12
   0  12   1 2862.56 184.849  19
   0  12   1 2628.36 217.133   2
  12   0   1 2879.34 186.152  16
 -12  12   1 2613.37 186.127  12
 -12   0   1 2697.47 297.301   4
   0  12   1 2791.02 184.240   9
  12 -12   2 4538.16 265.096  13
   0  12   2 3212.06 257.372  19
 -12  12   2 3979.68 265.943  12
 -12  12   2 4258.06 281.077   6
 -12   0   2 3834.18 255.425  12
 -12  12   2 3753.60 261.524   8
  12   0   2 4115.23 255.642  20
   0  12   2 4033.00 268.152   8
  12   0   2 4238.12 261.313  16
 -12   0   2 3907.50 290.018   6
 -12  12   3 4362.71 305.946  12
 -12  12   3 4494.01 330.619   6
 -12  12   3 4409.39 303.783   8
 -12   0   3 4741.86 297.692  12
   0  12   3 4831.16 311.966   8
   0  12   3 4897.49 309.137  12
  12   0   3 4288.33 292.671   9
 -12  12   4 276.549 42.9628   8
 -12   0   4 308.514 38.8747  12
 -12  12   4 328.965 68.4046   6
   0  12   4 303.531 46.0997  12
 -12  12   4 347.114 48.3883  12
   0  12   4 353.662 52.6453   8
 -12   0   4 267.040 82.7616  17
   0 -12   5 2402.13 154.751  13
 -12  12   5 2195.20 164.083   8
 -12   0   5 2492.06 159.917  12
   0  12   5 2138.73 171.489   8
 -12  12   5 1746.79 160.584  12
   0  12   5 2185.57 165.620  12
 -12   0   5 2170.39 232.208  17
 -12  12   6 29.1730 17.9766   8
 -12  12   6 42.9371 19.5355  12
 -12  12   6-5.50631 33.6042  17
 -12   0   6 40.8712 48.6952  17
   0  12   6 53.0608 23.0443   8
 -12  12   7 97.0410 14.5229  12
 -12  12   7 116.722 15.8410   8
   1 -13  -7 275.541 25.2444  18
  13 -12  -7 323.080 27.6338   7
  13 -12  -7 309.208 28.0887  15
  13 -12  -7 280.229 34.0573  22
  12   1  -6 699.774 65.7778  21
  13 -12  -6 638.028 66.6607  20
  13 -12  -6 747.037 67.2076   7
  12   1  -6 742.321 67.7217  10
  13 -12  -6 728.954 66.8635  15
  13 -12  -6 647.213 54.9198  14
   1 -13  -6 738.051 61.0461  14
  13 -12  -6 663.394 68.3217  11
  13 -12  -5 177.590 31.8352  18
  13 -12  -5 203.493 42.9176  20
  12   1  -5 120.198 38.7209  10
  12   1  -5 167.801 28.1541  20
  13 -12  -5 141.443 37.3220  15
  12   1  -5 82.1597 38.1954  21
  13 -12  -5 161.909 29.6823  14
  13 -12  -5 115.680 34.4862   7
  12   1  -4 583.017 78.6433  22
  12   1  -4 331.629 66.4878  21
  12   1  -4 642.311 62.8888   7
  12   1  -4 507.356 61.1953  20
  13 -12  -4 453.773 57.1610  18
  13 -12  -4 627.647 66.7690  14
  12   1  -4 571.671 81.2688  10
  13 -12  -3 180.010 46.3944  13
  -1  13  -3 218.425 25.3913  10
  13 -12  -3 227.624 33.6498  18
  12   1  -3 98.6183 36.8085  21
  12   1  -3 202.274 26.7768  16
  12   1  -3 195.370 36.6616  20
  13 -12  -3 252.863 40.0005  14
  12   1  -2 1246.82 90.7264  16
  13 -12  -2 1057.64 91.0371  15
  13 -12  -2 1166.18 92.0528  18
  12   1  -2 1200.66 100.303  20
  -1  13  -2 1258.81 87.4107  10
  12   1  -2 1185.67 110.223  10
  13 -12  -2 1243.62 111.904  13
  13 -12  -2 901.751 87.0338   7
  13 -12  -2 1451.50 103.509  14
  12   1  -2 1359.97 94.7493  21
   1 -13  -1 6002.55 391.207  13
  13 -12  -1 5941.06 400.224  11
 -13  12  -1 5546.08 444.541   2
  12   1  -1 5989.29 403.064  20
  12   1  -1 6366.05 396.831  16
  13 -12  -1 6545.30 395.906  18
  -1  13  -1 6401.41 393.436  10
  12   1  -1 5778.99 405.441  10
 -12  -1  -1 5136.75 486.843   4
   1 -13  -1 5775.26 524.267   1
  13 -12  -1 5629.00 407.261  13
  13 -12   0 705.245 66.5160  13
  -1  13   0 652.694 81.1103   2
   1 -13   0 702.478 57.1973  13
  12   1   0 655.309 58.3391  10
  12   1   0 667.222 61.1215  20
  12   1   0 701.880 59.6119  16
  13 -12   0 765.549 60.3245  14
 -12  -1   0 586.570 121.900   4
  -1  13   0 645.046 55.4792   9
  13 -12   1 6491.92 405.162  13
 -13  12   1 6053.70 398.532  12
  12   1   1 6365.92 397.921  20
 -12  -1   1 5840.96 390.155  12
  -1  13   1 6176.83 397.471  19
   1 -13   1 4825.05 489.156   4
  12   1   1 6462.83 391.141  10
  -1  13   1 5501.45 435.348   2
  12   1   1 6621.96 399.566  16
  -1  13   1 6469.35 397.600   9
  13 -12   2 1354.88 98.7154  13
 -13  12   2 1348.61 113.320   6
 -12  -1   2 1073.52 86.4613  12
 -13  12   2 1216.54 97.8366  12
  -1  13   2 1114.80 92.8308  19
  12   1   2 1177.07 93.0338  16
  12   1   2 1258.59 89.9904  20
  12   1   3 187.478 26.8707   9
 -13  12   3 201.799 51.2861   6
 -12  -1   3 206.451 29.1881  12
 -13  12   3 204.308 36.2698  12
  -1  13   3 224.607 36.8474  12
 -13  12   3 175.944 31.2279   8
  -1  13   3 210.466 39.7885   8
 -13  12   4 474.758 54.1910   8
 -12  -1   4 514.531 51.4555  12
 -13  12   4 524.741 86.1781   6
 -13  12   4 474.000 58.0648  12
  -1  13   4 534.628 62.1991  12
   1 -13   4 458.467 47.9870  13
 -12  -1   4 488.161 99.8991  17
  -1  13   4 404.419 60.7345   8
   1 -13   5 180.522 25.2458  13
 -13  12   5 138.935 32.9118  12
  -1  13   5 225.592 37.7607  12
 -13  12   5 137.483 32.7041   8
  -1  13   5 178.496 39.2652   8
 -12  -1   5 172.953 73.6849  17
 -12  -1   5 194.245 30.1338  12
 -13  12   6 618.789 91.4413  17
 -13  12   6 689.802 61.7215   8
  -1  13   6 704.660 68.6638   8
  -1  13   6 732.807 61.9159  12
 -12  -1   6 760.228 106.259  17
 -13  12   7 264.382 24.7903  12
  13 -11  -7-15.0622 17.2906  21
  13 -11  -7-3.29590 14.9219  22
   2 -13  -7 5.46396 8.24661  18
   2 -13  -7 1.07665 9.18742  11
  11   2  -7 43.3828 12.5025  21
  13 -11  -7 10.9558 10.8369   7
  13 -11  -7 17.3920 16.4729  10
  11   2  -6 67.7219 29.8702  21
   2 -13  -6 64.2864 18.2366  14
  13 -11  -6 58.9355 24.5207  11
  13 -11  -6 77.5056 23.0479  20
  13 -11  -6 65.9317 24.3837   7
  13 -11  -6 76.6469 26.1297  15
  11   2  -6 69.7752 23.3332  10
  11   2  -5 165.714 27.0372  20
  13 -11  -5 156.633 29.3974  18
  13 -11  -5 126.152 35.6675   7
  13 -11  -5 159.343 38.8289  20
  11   2  -5 147.403 41.2874  10
  11   2  -5 119.598 42.9974  21
  13 -11  -5 157.435 37.4638  15
  13 -11  -5 163.504 29.5332  14
  11   2  -4 2731.55 210.058  20
  13 -11  -4 2612.29 222.406  20
  11   2  -4 3024.11 231.931  22
  13 -11  -4 2674.31 206.411  18
  11   2  -4 1933.20 210.425  21
  11   2  -4 3484.13 212.783   7
  13 -11  -4 2808.89 211.731  14
  11   2  -4 2557.64 226.652  10
  11   2  -3 1352.62 108.919  20
  11   2  -3 1337.87 121.670  22
  11   2  -3 1045.43 106.058  21
  11   2  -3 1326.17 95.3314  16
  13 -11  -3 1063.21 123.913  13
  11   2  -2 380.446 41.2326  21
  11   2  -2 383.909 45.3948  20
  13 -11  -2 300.312 50.6672  13
  13 -11  -2 443.525 42.4003  18
  -2  13  -2 374.752 33.7106  10
  11   2  -2 294.659 34.5216  16
  13 -11  -2 275.807 37.0120  15
  13 -11  -2 309.280 37.3935   7
  11   2  -2 327.559 49.9549  10
   2 -13  -1 2531.49 172.289  13
   2 -13  -1 2243.03 272.770   1
 -13  11  -1 2393.50 218.740   2
  13 -11  -1 3253.93 186.953  14
  13 -11  -1 2725.60 176.562  18
  11   2  -1 2618.83 176.695  16
 -11  -2  -1 2168.82 257.886   4
  11   2  -1 2510.10 185.184  10
  11   2  -1 2281.97 283.290   1
  13 -11  -1 2496.20 181.158  11
   2 -13   0 1368.57 99.5874  13
  -2  13   0 1401.67 99.9132  19
  11   2   0 1186.54 165.015   1
  13 -11   0 1352.43 106.367  20
 -11  -2   0 1060.39 171.905   4
  11   2   0 1457.73 105.219  20
  11   2   0 1412.22 102.380  16
  11   2   0 1354.23 101.736  10
  13 -11   0 1552.31 103.780  14
  -2  13   0 1360.48 98.2958   9
   2 -13   0 987.588 175.740   1
  -2  13   0 1464.46 132.327   2
  13 -11   0 1423.52 111.796  13
  13 -11   1 2603.29 184.518  13
   2 -13   1 2566.72 176.118  13
  -2  13   1 2615.50 177.000  19
  11   2   1 2625.70 177.380  20
  -2  13   1 2255.51 211.461   2
  11   2   1 2677.87 172.090  10
   2 -13   1 1940.97 246.694   4
  11   2   1 2598.93 177.749  16
  13 -11   1 2793.15 174.613  14
  13 -11   2 399.005 43.9678  13
  11   2   2 371.043 37.9831   9
 -13  11   2 423.653 55.4347   6
 -11  -2   2 300.753 34.0113  12
 -13  11   2 329.755 41.0832  12
  -2  13   2 397.822 45.8619   8
  11   2   2 344.782 39.3974  16
  -2  13   2 335.032 39.3212  19
 -13  11   3 1360.32 130.372   6
 -13  11   3 1269.60 101.199   8
 -11  -2   3 1148.46 93.8054  12
 -13  11   3 1250.04 104.870  12
  -2  13   3 1343.67 107.794  12
  11   2   3 1268.50 95.0602   9
 -13  11   4 2475.64 183.484   8
 -11  -2   4 2807.24 179.562  12
 -13  11   4 2449.25 186.922  12
  -2  13   4 2473.78 194.453   8
  -2  13   4 2650.03 191.881  12
   2 -13   4 2454.83 176.618  13
 -11  -2   4 2222.95 240.658  17
 -13  11   4 2690.74 227.622   6
  -2  13   5 156.916 34.0195  12
 -13  11   5 179.640 33.9249   8
   2 -13   5 198.066 26.3814  13
 -13  11   5 144.061 33.7770  12
  -2  13   5 131.213 37.1992   8
 -11  -2   5 112.743 68.0819  17
  -2  13   6 64.9315 20.8212  12
 -13  11   6 60.6993 19.9776   8
 -11  -2   6 99.3190 19.9968  12
  -2  13   6 79.6371 25.3025   8
 -13  11   6 74.6829 47.2884  17
 -13  11   7 4.64407 8.11529  12
  -2  13   7 7.01541 9.73709   8
  13 -10  -7 68.6555 20.5966  22
  13 -10  -7 44.4774 18.5077  10
   3 -13  -7 67.4438 12.7254  18
   3 -13  -7 47.4199 14.1784  11
  13 -10  -7 88.1656 15.6495   7
  13 -10  -6 416.272 60.5346  22
  13 -10  -6 385.422 48.0351  20
  13 -10  -6 404.483 48.4092  15
  10   3  -6 439.529 46.9410  10
  13 -10  -6 418.078 51.5752  11
  13 -10  -6 384.773 48.1214   7
   3 -13  -6 407.413 43.1264  14
  13 -10  -6 445.709 67.6589  10
  13 -10  -5 2192.03 177.758  20
  13 -10  -5 2192.21 172.211   7
  10   3  -5 1895.71 172.552  21
  13 -10  -5 2478.78 164.528  18
  13 -10  -5 2336.58 178.623  11
  10   3  -5 2185.74 179.266  10
  13 -10  -5 2198.70 172.897  15
  13 -10  -5 2533.30 164.411  14
  10   3  -4 4056.40 279.521  22
  10   3  -4 2440.20 255.608  21
  10   3  -4 4387.06 256.733   7
  13 -10  -4 3562.85 268.612  20
  -3  13  -4 5463.55 249.181  21
  13 -10  -4 3914.02 256.875  14
  13 -10  -4 3708.61 252.816  18
  13 -10  -4 3149.58 262.668  11
  10   3  -4 3349.55 251.725  20
  10   3  -4 3025.97 267.211  10
  13 -10  -4 3140.72 257.399  15
  10   3  -3 48.3397 31.1768  10
  13 -10  -3 42.6411 33.9890  13
  10   3  -3 75.5907 32.4294  22
  10   3  -3 35.4776 31.3530  21
  13 -10  -3 80.4124 26.7764  14
  10   3  -3 41.7900 20.0472  20
  13 -10  -2 5016.13 309.278  18
  13 -10  -2 4138.76 306.118   7
  10   3  -2 4927.55 309.152  21
  10   3  -2 5182.39 305.121  16
  10   3  -2 5103.47 315.293  20
  10   3  -2 4357.27 322.058  10
  13 -10  -2 4366.06 308.582  15
  13 -10  -2 4222.27 419.955   4
  13 -10  -2 4767.85 317.296  11
  13 -10  -2 4751.14 332.560  13
  10   3  -1 7998.12 549.184   5
   3 -13  -1 7739.28 475.337  13
  10   3  -1 8578.36 636.852   1
  13 -10  -1 7767.87 491.717  20
 -13  10  -1 7064.82 524.043   2
  13 -10  -1 7218.94 511.903   2
  10   3  -1 6677.21 482.168  20
  10   3  -1 7952.27 478.671  16
  13 -10  -1 7465.98 484.276  11
   3 -13  -1 7066.86 591.809   4
 -10  -3  -1 6794.73 583.925   4
  10   3  -1 7598.69 487.576  10
  13 -10  -1 6678.49 556.200   4
  13 -10  -1 8524.04 485.790  14
   3 -13  -1 7438.05 606.163   1
  10   3   0 1556.51 174.452   1
   3 -13   0 927.454 164.068   1
  -3  13   0 1282.99 91.7840  19
  -3  13   0 1218.44 120.781   2
  10   3   0 1323.69 94.5989  10
 -10  -3   0 964.225 158.385   4
  13 -10   0 1253.26 99.0016  20
  13 -10   0 1298.49 94.6356  14
  10   3   0 1328.04 94.7183  16
  10   3   0 1294.45 96.5269  20
   3 -13   0 1181.68 91.2027  13
  13 -10   0 1361.80 105.403  13
   3 -13   1 7682.26 499.484  13
  -3  13   1 7197.74 542.736   2
  10   3   1 8431.30 501.253  20
  13 -10   1 8281.51 510.131  13
  -3  13   1 7745.99 499.840  19
 -13  10   1 6960.36 582.046   5
  10   3   1 8051.05 496.161  10
   3 -13   1 6454.60 583.397   4
 -10  -3   1 6233.47 609.782   4
  13 -10   1 8403.65 498.669  14
  13 -10   2 5319.04 326.918  13
  10   3   2 4961.64 318.223   9
   3 -13   2 4870.31 318.941  13
 -10  -3   2 4542.07 315.160  12
 -13  10   2 4670.67 323.142  12
  -3  13   2 5269.68 328.488   8
 -13  10   2 5208.05 341.894   6
  10   3   2 5090.44 321.145  16
  10   3   3 41.5677 15.4255   9
 -13  10   3 65.0077 37.9704   6
   3 -13   3 57.8410 16.3755  13
  10   3   3 47.3264 14.8929  19
 -10  -3   3 51.4931 17.3881  12
  -3  13   3 37.5335 20.3778  12
 -13  10   3 84.3285 25.5607  12
 -13  10   3 36.5592 17.5636   8
   3 -13   4 3398.49 218.830  13
 -13  10   4 3280.55 226.079   8
 -10  -3   4 3354.37 219.883  12
  -3  13   4 2790.00 231.287   8
 -10  -3   4 2728.68 280.717  17
 -13  10   4 3323.07 270.867   6
  -3  13   4 3427.57 234.928  12
 -13  10   4 3204.57 228.420  12
   3 -13   5 2555.28 163.287  13
 -13  10   5 2246.47 171.980   8
  -3  13   5 2373.60 178.682  12
  -3  13   5 2277.69 181.654   8
 -13  10   5 2300.89 173.570  12
 -10  -3   5 2340.93 239.899  17
 -13  10   6 465.834 46.8792   8
  -3  13   6 405.375 51.3670   8
  -3  13   6 450.161 48.2947  12
 -13  10   6 388.424 80.8178  17
  -3  13   7 46.3063 14.0314   8
 -13  10   7 68.8843 12.6300  12
  13  -9  -7 313.817 37.9864  22
   4 -13  -7 336.365 29.6188  18
   4 -13  -7 228.940 31.0368  11
  13  -9  -7 352.724 32.0852   7
  13  -9  -7 381.545 33.2052  15
  13  -9  -7 285.385 37.4163  10
  13  -9  -6 979.972 98.1540  22
  13  -9  -6 906.826 83.6528  11
   9   4  -6 996.666 79.7234  10
  13  -9  -6 851.029 80.7842   7
  13  -9  -6 822.618 99.5248  10
  13  -9  -6 921.769 81.9778  20
   4 -13  -6 990.274 77.5629  14
  13  -9  -5 1244.87 93.5388  18
  13  -9  -5 1242.30 108.532  11
   9   4  -5 1016.44 102.821  10
  13  -9  -5 1160.78 103.013  15
  13  -9  -5 1134.89 90.5085  14
  13  -9  -5 990.196 98.7001   7
  13  -9  -5 1116.08 105.148  20
  13  -9  -4 5285.96 319.925  18
  13  -9  -4 4945.86 337.985  20
   9   4  -4 3836.24 324.865  21
   9   4  -4 4909.04 318.989  20
   9   4  -4 4754.25 338.679  10
  13  -9  -4 4553.70 326.485  15
  13  -9  -4 5601.33 324.171  14
  13  -9  -4 4414.91 323.538   7
  13  -9  -3 311.279 61.4698  13
   9   4  -3 351.526 43.0063  20
   9   4  -3 227.023 44.9204  21
  13  -9  -3 373.607 51.0467  11
  13  -9  -3 329.405 44.7212  15
  13  -9  -3 372.524 44.5465  14
   9   4  -3 360.334 52.9023  10
  13  -9  -3 313.106 43.3746   7
  13  -9  -3 376.146 41.6094  18
   4 -13  -2 198.611 26.1448  13
  13  -9  -2 218.296 46.5422  13
   9   4  -2 313.088 37.2073  21
  13  -9  -2 238.034 40.7627  20
  13  -9  -2 122.752 62.6980   4
   9   4  -2 262.697 34.4653  20
  13  -9  -2 277.748 32.2771  18
  13  -9  -2 236.985 37.4389  11
   9   4  -2 249.791 27.0149  16
  13  -9  -2 176.999 29.8183  15
  13  -9  -2 200.705 30.3842   7
   4 -13  -1 2430.78 163.237  13
  13  -9  -1 2408.75 195.021   2
   9   4  -1 2635.88 171.572  20
  13  -9  -1 2760.16 171.897  14
  -4  13  -1 2618.21 204.393   2
  13  -9  -1 2379.72 177.334  20
   4 -13  -1 2228.47 254.114   4
   9   4  -1 2252.22 268.025   1
  -9  -4  -1 2251.77 252.866   4
  13  -9  -1 2369.62 171.428  11
   4 -13  -1 2893.41 281.016   1
   9   4  -1 2459.87 164.909  16
   9   4  -1 2547.47 174.486  10
  13  -9  -1 2192.02 234.372   4
  13  -9  -1 2281.46 164.112  15
   9   4  -1 2443.28 226.053   5
  13  -9   0 5744.98 380.590  20
   4 -13   0 5852.38 372.684  13
   4 -13   0 5157.93 482.190   1
  13  -9   0 6187.44 376.340  14
  13  -9   0 6152.47 389.280  13
  -4  13   0 6073.76 412.988   2
   9   4   0 5866.04 374.394  16
   9   4   0 6165.80 375.299  10
  -9  -4   0 4798.94 467.224   4
  -4  13   0 5701.04 371.443  19
   9   4   0 6113.26 468.364   1
 -13   9   0 5281.20 438.803   5
   9   4   0 5917.53 376.696  20
  -4  13   1 2225.69 206.112   2
 -13   9   1 2179.74 235.063   5
   9   4   1 2550.33 168.542  20
   4 -13   1 2445.45 277.673   1
   4 -13   1 2091.48 231.284   4
  -4  13   1 2490.98 168.063  19
   9   4   1 2531.98 164.230  10
  13  -9   1 2546.54 166.251  14
  -9  -4   1 1977.81 257.239   4
 -13   9   1 2415.24 234.617   4
  13  -9   1 2611.21 178.634  13
   9   4   2 276.257 31.5557   9
 -13   9   2 210.527 31.8226  12
   4 -13   2 286.272 31.8260  13
  -4  13   2 267.650 37.1920   8
  -9  -4   2 262.953 28.8932  12
  -9  -4   2 203.969 53.1185  17
   9   4   2 249.535 32.0806  16
 -13   9   2 254.817 79.1214   4
 -13   9   2 236.182 42.7671   6
   4 -13   3 343.438 37.0283  13
 -13   9   3 341.016 60.6299   6
 -13   9   3 364.840 40.8347   8
  -9  -4   3 345.867 37.9427  12
 -13   9   3 288.104 40.8539  12
  -4  13   3 268.201 43.2606   8
  -9  -4   3 308.949 70.5433  17
   9   4   3 343.550 36.5598  19
  -4  13   3 346.522 45.8179  12
   9   4   3 333.085 37.3615   9
   4 -13   4 5173.24 323.277  13
 -13   9   4 4593.73 329.066   8
 -13   9   4 5016.65 334.219  12
  -4  13   4 4970.93 338.827  12
  -9  -4   4 4980.31 400.104  17
 -13   9   4 5230.07 379.007   6
  -4  13   5 1127.95 109.280   8
 -13   9   5 1128.59 100.564   8
  -9  -4   5 1404.95 98.8853  12
 -13   9   5 1209.10 102.753  12
  -4  13   5 1195.55 106.895  12
  -9  -4   5 1314.89 161.783  17
 -13   9   6 1042.79 78.8774   8
  -4  13   6 978.429 85.8536   8
  -4  13   6 809.581 77.6833  12
 -13   9   6 798.226 118.744  17
  -4  13   7 258.416 30.7590   8
 -13   9   7 353.135 29.7864  12
  13  -8  -7 137.570 29.8545  21
  13  -8  -7 254.694 34.1346  22
   5 -13  -7 290.483 27.2973  18
   5 -13  -7 212.994 29.2344  11
  13  -8  -7 337.189 30.9411  15
  13  -8  -7 233.189 33.8545  10
   5 -13  -6 126.977 23.2605  14
   8   5  -6 170.205 35.2494  21
  13  -8  -6 123.126 39.4132  22
  13  -8  -6 97.5785 24.4653  20
  13  -8  -6 119.970 28.6918  11
   8   5  -6 133.647 23.6265  10
  13  -8  -6 105.903 29.2883   7
  13  -8  -6 82.1196 41.7994  10
  13  -8  -5 1294.83 121.009  20
  13  -8  -5 1321.88 121.156  11
   8   5  -5 1497.35 121.946  10
  13  -8  -5 1455.99 120.546  15
  13  -8  -5 1504.32 107.538  14
  13  -8  -5 1288.97 116.053   7
   8   5  -4 2718.35 192.706  20
  13  -8  -4 2548.40 202.116   7
  13  -8  -4 3004.88 215.844  20
  13  -8  -4 3061.72 196.997  18
   8   5  -4 2592.84 208.709  10
  13  -8  -4 2639.99 203.660  15
  13  -8  -4 3019.43 197.310  14
   8   5  -3 1407.50 106.199  20
   8   5  -3 1342.51 119.151  10
  13  -8  -3 1503.09 106.159  18
  13  -8  -3 1427.33 117.141  11
  13  -8  -3 1300.06 109.833  15
  13  -8  -3 1170.22 106.582   7
  13  -8  -3 1550.58 110.331  14
   8   5  -3 1164.87 111.001  21
   5 -13  -2 3758.84 261.558  13
  13  -8  -2 4326.36 277.133  11
  13  -8  -2 3856.38 379.410   4
   8   5  -2 4442.44 268.411  21
  13  -8  -2 3805.16 265.984   7
   8   5  -2 4229.41 269.496  20
  13  -8  -2 4220.59 282.411  20
  13  -8  -2 3705.62 267.047  15
   8   5  -2 4116.27 260.055  16
   8   5  -2 3538.07 273.432  10
  13  -8  -2 4771.61 272.808  14
  13  -8  -2 3910.57 293.825  13
   5 -13  -1 5260.22 354.482  13
  13  -8  -1 6011.77 392.718   2
   8   5  -1 5969.75 491.207   1
   8   5  -1 5659.95 355.529  16
  -5  13  -1 5612.78 396.220   2
   8   5  -1 5800.99 361.200  20
   5 -13  -1 4873.27 451.917   4
  13  -8  -1 5626.54 356.738  15
  13  -8  -1 5379.47 442.887   4
  13  -8  -1 5496.52 363.178  11
   8   5  -1 5213.77 426.299   5
  13  -8  -1 5344.84 368.806  20
   8   5  -1 5484.25 362.795  10
  13  -8  -1 5688.32 354.844   7
  13  -8  -1 6187.86 362.510  14
  13  -8  -1 5624.51 379.788  13
 -13   8   0 1397.60 136.231   4
 -13   8   0 1541.59 164.431   5
   5 -13   0 1565.69 108.966  13
  -5  13   0 1554.27 107.290  19
  -5  13   0 1367.49 136.948   2
   8   5   0 1609.77 110.353  10
  13  -8   0 1501.90 115.841  20
   8   5   0 1393.69 136.907   5
   8   5   0 1614.79 182.668   1
  -8  -5   0 1288.11 182.919   4
   8   5   0 1621.03 110.745  16
  13  -8   0 1530.45 110.848  14
   5 -13   0 1679.13 202.214   1
  13  -8   0 1765.07 128.112  13
 -13   8   1 5437.15 436.370   4
  -5  13   1 5031.18 399.688   2
   8   5   1 5865.54 355.134  20
  -5  13   1 5646.22 357.714   8
  -8  -5   1 4923.78 463.166   4
 -13   8   1 4463.24 426.997   5
  -5  13   1 5372.03 353.905  19
  13  -8   1 6010.31 368.541  13
   5 -13   1 4242.32 451.717   1
   8   5   1 5739.53 351.101  10
   8   5   1 5531.94 354.935  16
   5 -13   1 5112.83 427.167   4
   8   5   2 4233.35 269.960   9
   5 -13   2 4129.56 269.273  13
  -8  -5   2 3810.99 308.622  17
  -8  -5   2 3793.57 266.515  12
 -13   8   2 4019.97 272.639  12
  -5  13   2 4172.92 277.117   8
 -13   8   2 4604.38 402.036   4
   8   5   2 4720.73 275.042   8
 -13   8   3 1400.04 134.952   6
   5 -13   3 1557.29 104.494  13
  -5  13   3 1406.04 114.792   8
 -13   8   3 1355.78 106.121   8
  -5  13   3 1277.35 111.691  12
  -8  -5   3 1463.78 105.291  12
 -13   8   3 1336.42 109.422  12
   8   5   3 1474.35 110.305   8
  -8  -5   3 1382.64 152.840  17
   8   5   3 1340.88 102.862  19
   8   5   3 1260.38 102.972   9
   5 -13   4 2997.17 186.509  13
 -13   8   4 2749.17 192.928   8
 -13   8   4 2620.82 194.531  12
  -5  13   4 2366.38 197.888   8
  -5  13   4 2728.13 200.798  12
  -8  -5   4 2572.66 251.306  17
 -13   8   4 2697.68 235.049   6
  -5  13   5 1447.60 126.883  12
  -8  -5   5 1838.68 119.004  12
 -13   8   5 1460.81 121.883  12
  -8  -5   5 1508.61 180.840  17
 -13   8   5 1424.84 120.265   8
 -13   8   6 167.463 63.3745  17
  -5  13   6 133.140 31.9103   8
 -13   8   6 149.899 26.9587   8
  -5  13   6 162.329 29.6697  12
  -5  13   7 239.353 26.9427   8
 -13   8   7 272.803 23.8601  12
  13  -7  -7 66.5204 22.1312  21
  13  -7  -7 116.054 23.4516  22
   6 -13  -7 95.8417 15.0779  18
   6 -13  -7 108.604 19.8913  11
  13  -7  -7 150.687 19.9804   7
  13  -7  -7 116.686 22.6829  10
   7   6  -6 988.074 80.8997  21
  13  -7  -6 799.221 92.0733  22
  13  -7  -6 844.287 77.8124  20
   6 -13  -6 923.625 76.3420  18
  13  -7  -6 968.534 82.7818  11
   7   6  -6 947.446 71.7319  10
  13  -7  -6 753.154 77.5886  15
  13  -7  -6 686.774 90.8068  10
   6 -13  -6 999.275 75.8937  14
   7   6  -5 5025.07 329.869  10
  13  -7  -5 4958.07 337.189  11
  13  -7  -5 5185.73 317.755  14
  13  -7  -5 4645.51 329.098   7
   6 -13  -5 5136.12 326.736  14
   7   6  -5 4250.14 330.417  21
  13  -7  -5 4667.04 335.277  20
   7   6  -4 174.536 49.8469  21
  13  -7  -4 263.877 48.9610  20
  13  -7  -4 232.564 45.1801  11
  13  -7  -4 283.307 44.8406  15
  13  -7  -4 277.608 36.6040  14
   7   6  -4 320.465 48.7310  10
  13  -7  -4 203.723 42.1275   7
   7   6  -3 596.432 53.8367  20
  13  -7  -3 548.618 66.9580  20
  13  -7  -3 622.783 55.2297  18
  13  -7  -3 561.625 63.8962  11
   7   6  -3 520.099 62.0658  10
  13  -7  -3 437.030 55.9377  15
  13  -7  -3 482.111 56.0159   7
  13  -7  -3 610.166 56.6607  14
   7   6  -2 3663.70 241.190  20
   6 -13  -2 3578.00 237.969  13
   7   6  -2 3678.08 239.506  21
  13  -7  -2 3671.53 254.379  20
  13  -7  -2 3602.97 249.558  11
  13  -7  -2 3488.61 352.428   4
   7   6  -2 3630.15 248.439  10
  13  -7  -2 3470.88 242.195  15
  13  -7  -2 3322.71 239.420   7
  13  -7  -2 4068.22 244.387  14
  13  -7  -2 3727.26 273.733  13
   6 -13  -1 3821.52 248.707  13
   7   6  -1 3928.61 252.589  20
  13  -7  -1 4121.09 253.689  14
  13  -7  -1 3334.49 259.802  22
  13  -7  -1 3726.78 260.961  20
  13  -7  -1 3685.33 255.810  11
   6 -13  -1 3857.38 351.411   4
 -13   7  -1 3597.07 294.712   5
   7   6  -1 3783.97 247.727  16
  13  -7  -1 4125.92 342.687   4
  13  -7  -1 4040.34 248.647   7
  13  -7  -1 3899.60 250.397  15
   7   6  -1 3872.69 364.407   1
  13  -7  -1 3773.82 280.472   2
  13  -7  -1 4076.17 277.282  13
  -6  13   0 224.080 46.5028   2
   6 -13   0 291.833 30.3240  13
  13  -7   0 241.826 42.4718  13
  13  -7   0 318.770 36.7159  20
  -7  -6   0 147.559 63.7156   3
  -7  -6   0 242.919 73.8003   4
 -13   7   0 223.932 50.1697   4
 -13   7   0 215.109 56.7130   5
   7   6   0 210.797 47.4419   5
   7   6   0 270.733 30.0200  16
   6 -13   0 189.930 61.0908   4
   7   6   0 289.022 30.7457  10
  13  -7   0 353.133 33.1715  14
  -6  13   1 3172.31 291.820   2
 -13   7   1 4580.60 272.431   6
 -13   7   1 3791.70 336.995   4
  13  -7   1 4244.52 269.263  13
   6 -13   1 3058.73 342.362   1
  -6  13   1 3785.20 255.444   8
 -13   7   1 3189.74 321.673   5
  -7  -6   1 2727.88 332.348   4
   7   6   1 3927.48 249.686  10
   6 -13   1 3973.00 252.282  13
   7   6   1 3906.13 253.916  16
   7   6   1 4111.78 253.760  20
   6 -13   1 3231.82 306.727   4
  -6  13   2 3413.17 248.497   8
   7   6   2 3684.83 242.870   9
   6 -13   2 4090.36 243.752  13
 -13   7   2 3815.15 266.520   6
 -13   7   2 3500.28 244.470  12
   7   6   2 3988.82 248.252   8
  -6  13   2 3898.09 250.755  12
   7   6   2 3568.35 241.199  19
 -13   7   2 3599.68 364.081   4
  -7  -6   2 3339.93 278.609  17
  13  -7   2 3621.55 238.227  16
   6 -13   3 440.833 45.1693  13
 -13   7   3 561.532 51.1339   8
 -13   7   3 451.473 50.6442  12
  -6  13   3 498.256 57.1085   8
   7   6   3 473.646 47.3289  19
   7   6   3 475.738 47.9441   9
  -7  -6   3 470.477 83.4669  17
   7   6   3 512.065 53.4777   8
   6 -13   4 323.122 34.6682  13
 -13   7   4 315.543 41.0974   8
  -7  -6   4 280.700 37.8607  12
 -13   7   4 241.040 68.3378   6
  -6  13   4 275.039 45.7925   8
  -6  13   4 308.814 46.4227  12
   7   6   4 309.950 42.9684   8
  -7  -6   4 198.396 69.8283  17
 -13   7   4 224.028 38.4392  12
  -6  13   5 4804.36 365.081  12
 -13   7   5 5251.06 361.032   8
 -13   7   5 5055.19 360.281  12
 -13   7   6 1002.57 74.5785   8
  -6  13   6 847.912 74.4288  12
 -13   7   6 980.370 127.959  17
  -6  13   7 102.606 18.5165   8
 -13   7   7 114.981 15.6530  12
  -6  13   7 79.3786 14.0566  12
  13  -6  -7 55.5644 18.2531  22
   7 -13  -7 38.3909 11.1679  18
  13  -6  -7 60.5442 14.1186   7
   7 -13  -7 48.1439 15.6459  11
  13  -6  -7 48.0462 16.0605  10
  13  -6  -7 12.5298 16.9867  21
  13  -6  -6 378.094 43.9841  20
   6   7  -6 353.344 46.0713  21
   7 -13  -6 397.465 43.7869  18
  13  -6  -6 374.782 45.4776  15
   7 -13  -6 407.482 43.0396  14
  13  -6  -6 289.536 57.1623  10
  13  -6  -6 397.555 57.7498  22
  13  -6  -5 15.7865 22.3373  20
   6   7  -5 77.3891 37.2467  21
  13  -6  -5 43.3197 29.8269   7
  13  -6  -5 46.2534 28.2754  11
   6   7  -5 56.7304 22.6999  10
  13  -6  -5 31.6478 14.8343  14
  13  -6  -5 42.6741 48.3400  10
   7 -13  -5 50.5693 22.4514  14
  13  -6  -4 3669.71 251.516  11
  13  -6  -4 3733.93 235.444  14
   6   7  -4 2808.75 241.734  21
  13  -6  -4 3363.72 251.592  20
   6   7  -4 3601.61 245.625  10
  13  -6  -4 3585.93 245.248  15
  13  -6  -4 3371.50 242.985   7
  13  -6  -4 3511.25 265.667  22
   6   7  -3 2483.04 164.705  20
  13  -6  -3 2412.50 183.667  20
   6   7  -3 2330.01 175.052  10
   6   7  -3 2131.45 170.353  21
  13  -6  -3 2482.25 174.132  15
  13  -6  -3 2219.64 170.265   7
  13  -6  -3 2542.51 168.906  14
   7 -13  -2 5965.14 398.633  13
  13  -6  -2 7316.90 403.887  14
   6   7  -2 6364.94 399.635  20
  13  -6  -2 6259.51 408.837  11
  13  -6  -2 6496.21 414.555  20
  13  -6  -2 5830.51 416.923  22
  13  -6  -2 6029.40 529.089   4
   6   7  -2 6076.38 404.896  10
  13  -6  -2 6285.34 401.970  15
  13  -6  -2 5948.57 399.740   7
  13  -6  -2 5634.00 431.593  13
  -7  13  -1 1435.17 143.548   2
   7 -13  -1 1415.17 189.739   4
  13  -6  -1 1421.83 124.409  22
   6   7  -1 1552.68 111.668  16
  13  -6  -1 1589.83 125.617  20
  13  -6  -1 1763.12 122.604  11
   7 -13  -1 1623.35 114.209  13
   6   7  -1 1681.79 210.503   1
  13  -6  -1 1779.41 114.500   7
  13  -6  -1 1761.53 116.130  15
  13  -6  -1 1577.70 141.537   2
  -6  -7  -1 1447.98 176.308   3
   6   7  -1 1657.26 116.412  20
  13  -6  -1 1624.27 140.613  13
 -13   6  -1 1497.19 147.517   5
 -13   6   0 5408.74 443.148   5
   6   7   0 6485.24 385.505  10
   7 -13   0 5684.69 459.435   4
   7 -13   0 6235.05 384.922  13
 -13   6   0 5704.02 439.419   4
  -6  -7   0 4822.28 473.160   4
  13  -6   0 6046.07 392.361  20
   6   7   0 6035.81 386.199  20
   6   7   0 5775.55 384.239  16
  13  -6   0 6478.47 387.364  14
  -7  13   0 5532.28 423.411   2
  -6  -7   0 6104.20 501.853   3
  13  -6   0 6307.58 410.568  13
   7 -13   1 1834.57 117.173  13
   7 -13   1 1274.19 188.397   1
  -6  -7   1 1355.24 207.905   3
 -13   6   1 1818.14 131.660   6
 -13   6   1 1594.99 191.520   4
  -7  13   1 1335.85 151.545   2
   6   7   1 1703.53 116.778  20
  13  -6   1 1679.85 116.076  16
  -7  13   1 1488.77 117.367   8
   6   7   1 1619.30 113.074  10
  13  -6   1 1642.29 132.381  13
   7 -13   2 6801.68 398.650  13
 -13   6   2 6443.55 424.020   6
 -13   6   2 6025.70 395.035   8
   6   7   2 6405.74 397.710  19
 -13   6   2 6002.26 532.035   4
 -13   6   2 5485.38 397.305  12
  -7  13   2 6177.62 404.787  12
   6   7   2 6942.33 405.316   8
  -6  -7   2 5891.27 435.170  17
  13  -6   2 6362.63 394.661  16
  -7  13   2 6041.14 403.611   8
   6   7   2 6261.99 398.598   9
   7 -13   3 2726.14 170.549  13
 -13   6   3 2435.64 171.704   8
   6   7   3 2625.57 180.138   8
 -13   6   3 2565.61 176.112  12
  -7  13   3 2491.10 180.762   8
   6   7   3 2309.00 170.373  19
  -6  -7   3 2130.83 213.982  17
   6   7   3 2363.94 171.449   9
  -7  13   4 3498.93 256.736  12
   7 -13   4 3853.37 241.869  13
   6   7   4 3510.42 254.205   8
  -6  -7   4 4366.70 247.451  12
 -13   6   4 3478.67 247.695   8
 -13   6   4 3380.08 249.023  12
  -7  13   4 3223.23 254.665   8
  -6  -7   4 3750.82 312.099  17
 -13   6   5 40.7380 23.1327  12
 -13   6   5 30.8195 21.3098   8
   6   7   5 42.9643 22.3228   8
  -7  13   5 38.5380 27.6645   8
  -7  13   5 25.8896 24.0880  12
 -13   6   6 472.807 46.4764   8
  -7  13   6 342.912 46.0411  12
 -13   6   6 350.949 85.0228  17
  -7  13   7 37.4322 11.4689  12
 -13   6   7 62.9010 11.9334  12
  -7  13   7 50.9439 15.3927   8
  13  -5  -7 745.212 61.8023  21
   8 -13  -7 912.110 58.3948  18
   8 -13  -7 843.241 64.6888  11
  13  -5  -7 794.972 63.5866  10
   8 -13  -7 811.280 64.3864   7
   5   8  -6 757.932 57.3726  21
  13  -5  -6 558.452 53.8335  15
  13  -5  -6 291.096 56.9476  21
  13  -5  -6 473.283 49.4186  20
   8 -13  -6 384.335 53.3418  20
   8 -13  -6 506.756 50.7418  18
  13  -5  -6 477.250 54.0969   7
  13  -5  -6 497.203 66.1939  22
   8 -13  -6 592.398 53.3041  14
  13  -5  -6 462.877 67.5415  10
   5   8  -5 495.496 63.9847  21
  13  -5  -5 577.910 80.6960  22
   5   8  -5 572.899 56.2753  10
  13  -5  -5 663.451 71.9774  11
  13  -5  -5 605.177 68.7341  20
   8 -13  -5 665.682 63.5105  14
  13  -5  -5 486.134 83.6579  10
  13  -5  -4 1349.04 99.2483  14
  13  -5  -4 1103.70 123.841  22
   5   8  -4 1192.77 109.341  21
  13  -5  -4 1317.03 116.520  20
   5   8  -4 1370.24 105.742  10
  13  -5  -4 1385.39 116.237  11
  13  -5  -4 1076.96 104.328  15
  13  -5  -4 1198.13 107.297   7
  13  -5  -3 565.614 52.2857  14
  13  -5  -3 467.849 69.6455  22
  13  -5  -3 506.805 62.4197  20
   5   8  -3 451.172 53.4877  21
   5   8  -3 516.061 55.9644  10
  13  -5  -3 527.419 55.8030  15
  13  -5  -3 420.862 51.6415   7
   5   8  -3 502.384 46.1929  20
   8 -13  -3 490.213 56.1831  13
   8 -13  -2 7064.54 485.177  13
   5   8  -2 7658.58 482.416  20
   5   8  -2 7630.79 487.418  10
  13  -5  -2 7467.65 503.761  22
  13  -5  -2 7790.71 499.320  20
  13  -5  -2 8113.42 488.148  15
  13  -5  -2 7668.55 485.969   7
  13  -5  -2 8177.66 486.729  14
  13  -5  -2 7910.57 495.100  11
  13  -5  -1 5416.40 496.981   3
   8 -13  -1 5627.95 367.076  13
   5   8  -1 6122.52 368.054  20
  13  -5  -1 6145.94 375.342  11
   8 -13  -1 5284.00 463.076   4
   5   8  -1 5591.50 362.438  16
  13  -5  -1 5670.91 378.356  20
  13  -5  -1 5497.35 378.981  22
  -5  -8  -1 5412.78 458.939   3
   5   8  -1 6347.52 369.683  10
  13  -5  -1 5657.82 398.694   2
  13  -5  -1 5510.25 398.580  13
  13  -5  -1 5306.04 383.629  10
  -8  13  -1 5525.76 405.179   2
  13  -5   0 1357.73 176.688   3
   8 -13   0 1315.82 96.0289  13
 -13   5   0 1403.94 153.498   4
  -5  -8   0 1305.85 183.282   3
  13  -5   0 1307.14 102.379  20
   8 -13   0 1178.43 147.223   4
   5   8   0 1304.81 96.3617  20
   5   8   0 1239.54 94.5044  16
   5   8   0 1424.91 96.0996  10
  13  -5   0 1291.32 108.412   2
  13  -5   0 1439.28 98.1158  14
  13  -5   0 1263.54 118.718  13
   5   8   1 5896.58 370.389   9
  -8  13   1 5954.79 374.676  12
   8 -13   1 6129.11 370.553  13
 -13   5   1 5589.70 472.415   4
 -13   5   1 6366.64 387.492   6
  -8  13   1 4699.37 415.469   2
  -8  13   1 5394.38 371.346   8
  13  -5   1 6161.23 370.411  16
  -5  -8   1 4257.23 456.638   4
  -5  -8   1 4466.93 481.538   3
   8 -13   1 5304.11 474.597   1
  13  -5   1 5903.66 391.164  13
   8 -13   2 8151.02 484.722  13
 -13   5   2 7369.96 508.902   6
 -13   5   2 7144.64 479.992   8
  -8  13   2 8594.49 501.847   6
 -13   5   2 7540.91 484.296  12
  -8  13   2 7296.50 489.266   8
   5   8   2 8082.05 490.878   8
  -8  13   2 7385.96 490.288  12
   5   8   2 7657.55 483.963  19
  -5  -8   2 7572.21 522.952  17
  13  -5   2 7871.25 481.658  16
   5   8   2 7580.08 484.521   9
  -8  13   3 521.744 68.1080   6
   8 -13   3 586.231 49.7733  13
   5   8   3 517.620 56.8600   8
 -13   5   3 491.664 49.7913   8
 -13   5   3 545.845 78.1642   6
 -13   5   3 510.376 52.6137  12
  -8  13   3 479.586 56.5838   8
  -8  13   3 451.188 56.1633  12
   5   8   3 517.397 51.0212  19
  -5  -8   3 429.370 79.3277  17
   5   8   3 596.573 54.8891  12
   5   8   4 1460.56 117.841   8
   8 -13   4 1434.52 102.618  13
 -13   5   4 1306.25 108.246   8
  -8  13   4 1298.19 116.265   8
 -13   5   4 1362.52 109.846  12
 -13   5   5 570.821 60.3148   8
  -8  13   5 541.874 65.4145   8
 -13   5   5 531.199 58.8719  12
   5   8   5 623.687 65.6428   8
  -8  13   5 637.942 67.6128  12
 -13   5   5 493.194 112.185  17
  -8  13   6 399.532 52.7937   8
   5   8   6 497.290 48.8278   8
  -8  13   6 532.870 53.5880  12
 -13   5   6 499.427 98.8842  17
 -13   5   7 1159.12 69.0139  12
  -8  13   7 763.553 66.8917  12
   9 -13  -7 486.238 49.9396  22
  13  -4  -7 469.654 40.3484  21
   9 -13  -7 484.639 42.3064  11
  13  -4  -7 422.238 40.0267  10
   9 -13  -7 507.878 43.6387  15
   9 -13  -7 433.957 41.6894   7
   9 -13  -6-1.67462 16.6820  18
  13  -4  -6 19.6197 25.4048  22
   4   9  -6 73.7814 21.8434  21
  13  -4  -6-8.11372 33.6367  21
  13  -4  -6 7.19030 17.7630   7
  13  -4  -6 22.8826 14.6834  20
  13  -4  -6 29.4601 19.1750  15
   9 -13  -6 22.1413 21.8623  20
  13  -4  -6-7.01125 26.8824  10
   9 -13  -6 8.01704 13.1056  14
  13  -4  -5 167.611 52.5006  22
   9 -13  -5 183.140 36.2372  18
  13  -4  -5 259.278 43.0228  11
   9 -13  -5 258.418 38.5446  14
   4   9  -5 238.951 30.4384  10
   4   9  -5 274.189 43.0057  21
  13  -4  -5 242.183 40.9126  15
  13  -4  -5 173.508 54.8158  10
  13  -4  -5 188.454 39.2225  20
   4   9  -4 3713.23 267.264  21
  13  -4  -4 3976.35 281.528  20
  13  -4  -4 3757.85 271.023   7
  13  -4  -4 3917.77 277.435  11
  13  -4  -4 4056.99 261.912  14
   4   9  -4 4057.04 266.340  10
   9 -13  -4 4112.63 271.703  14
  13  -4  -3 1753.69 163.353  22
   4   9  -3 2210.06 147.461  21
  13  -4  -3 2080.04 161.094  20
   4   9  -3 2135.41 147.466  10
  13  -4  -3 2048.88 149.734  15
  13  -4  -3 1892.04 147.029   7
  13  -4  -3 1838.24 172.823  10
  13  -4  -3 2030.26 143.487  14
   9 -13  -3 1811.22 153.616  13
   9 -13  -2 1956.31 152.293  13
  13  -4  -2 2037.68 167.504  22
  13  -4  -2 1483.24 148.790  21
   4   9  -2 2166.21 147.178  20
   4   9  -2 2284.97 152.632  10
  13  -4  -2 2218.42 153.068  15
  13  -4  -2 2195.53 151.694   7
  13  -4  -2 1847.12 169.843  10
  13  -4  -2 2088.27 150.089  14
  13  -4  -2 1979.77 156.838  11
   9 -13  -1 8360.82 552.017  13
   9 -13  -1 8294.44 653.867   4
   4   9  -1 9677.76 552.116  10
  13  -4  -1 8622.38 564.249  22
   4   9  -1 9035.42 550.433  20
  13  -4  -1 8760.33 584.863   2
  -4  -9  -1 7665.54 652.453   3
  13  -4  -1 8446.32 561.543  20
  13  -4  -1 7392.36 564.872  10
  13  -4  -1 9394.96 553.477  14
  -9  13  -1 8881.99 595.285   2
  13  -4  -1 9033.81 705.618   3
  -4  -9   0 81.8020 56.3576   3
  13  -4   0 77.7725 34.0700  13
  13  -4   0 34.1468 34.8924   3
  13  -4   0 60.0366 18.1116   2
   4   9   0 58.0901 15.3937  20
  -9  13   0 83.0593 33.2568   2
 -13   4   0 60.0636 37.1695   4
   9 -13   0 52.2277 33.6833   4
   9 -13   0 72.4248 16.0331  14
  13  -4   0 81.8335 20.3651  20
   4   9   1 9070.27 555.119   9
 -13   4   1 7867.35 662.334   4
 -13   4   1 8861.16 571.356   6
  13  -4   1 8745.55 553.659  20
  -9  13   1 6989.59 602.497   2
   9 -13   1 9333.50 556.432  13
  -9  13   1 8851.78 556.821   8
  13  -4   1 9490.98 555.685  16
  -9  13   1 8948.71 559.319  12
  -4  -9   1 7072.61 654.103   4
   9 -13   1 8601.67 669.523   1
  -4  -9   1 7415.12 687.683   3
  13  -4   1 8380.18 576.145  13
 -13   4   2 1926.20 167.396   6
   9 -13   2 2353.52 146.284  13
 -13   4   2 1976.64 141.143   8
  -9  13   2 2540.98 165.408   6
 -13   4   2 1959.75 143.207  12
  -9  13   2 2022.89 149.848   8
  -9  13   2 1906.11 149.620  12
  13  -4   2 2063.07 142.628  16
   4   9   2 2070.38 144.836  19
   4   9   2 2173.67 152.453   8
  -9  13   3 2041.00 168.975   6
   9 -13   3 2219.72 142.615  13
 -13   4   3 2129.01 143.961   8
 -13   4   3 1966.24 144.935  12
  -9  13   3 1914.95 150.739   8
  -9  13   3 1802.35 149.897  12
   4   9   3 2006.37 144.691  19
  13  -4   3 1942.94 137.690  16
   4   9   3 1989.11 152.288   8
   4   9   3 2094.92 148.976  12
 -13   4   3 1835.27 176.326   6
 -13   4   4 4064.84 268.217   8
  -9  13   4 3580.35 274.575   8
 -13   4   4 3991.33 269.014  12
   4   9   4 4032.58 271.004  12
   4   9   4 4036.87 279.306   8
  -9  13   4 4343.21 306.870   6
  -9  13   5 219.944 39.5121   8
 -13   4   5 233.531 36.2611  12
 -13   4   5 209.172 34.4371   8
   4   9   5 182.987 37.2178   8
  -9  13   5 243.280 41.7570  12
  -9  13   6-2.07038 18.3847  12
   4   9   6 21.3991 16.2277   8
  -9  13   6 2.12923 15.4390   8
 -13   4   6-22.0054 48.2549  17
 -13   4   7 633.872 44.5824  12
  -9  13   7 495.197 44.2376  12
  10 -13  -7 162.762 28.9435  22
  13  -3  -7 126.568 18.1289  10
  -3 -10  -7 104.672 15.3454  18
  10 -13  -7 120.163 20.8658  15
  10 -13  -7 130.917 20.5862  11
  10 -13  -7 138.619 21.2231   7
  10 -13  -7 95.1128 24.7977  10
  10 -13  -6 600.232 65.3054  20
  13  -3  -6 476.832 66.5831  21
  10 -13  -6 625.926 69.3072  11
  10 -13  -6 618.887 58.5117  18
  13  -3  -6 663.204 74.3800  22
  13  -3  -6 707.608 62.5374   7
  13  -3  -6 594.165 73.0904  10
  10 -13  -6 704.023 58.5914  14
  13  -3  -6 575.010 55.4556  20
  13  -3  -5 2712.78 215.491  22
   3  10  -5 3344.94 191.103  21
  13  -3  -5 1887.38 194.763  21
  13  -3  -5 2367.10 191.197  20
  10 -13  -5 2557.03 188.670  18
  13  -3  -5 2973.01 195.053  15
  13  -3  -5 2515.01 191.216   7
  13  -3  -5 2424.51 215.305  10
  10 -13  -5 2912.44 192.815  14
  13  -3  -4 503.886 64.9116  20
   3  10  -4 524.554 58.0623  21
  13  -3  -4 370.500 66.5293  21
  13  -3  -4 554.218 66.3267  11
   3  10  -4 519.029 51.3623  10
  13  -3  -4 519.754 49.8931  14
  10 -13  -4 586.114 61.4585  14
   3  10  -3 1527.23 100.823  21
  13  -3  -3 1276.16 111.898  20
  13  -3  -3 961.155 105.020  21
  13  -3  -3 1186.98 119.287  22
  13  -3  -3 1329.25 109.138  11
   3  10  -3 1297.09 97.1071  10
  13  -3  -3 1298.41 102.330  15
  13  -3  -3 1168.70 99.8783   7
  13  -3  -3 1128.84 122.780  10
  13  -3  -3 1296.52 96.5184  14
  10 -13  -3 1158.17 101.628  14
  10 -13  -3 1080.10 107.580  13
  13  -3  -2 272.346 49.2476  22
  13  -3  -2 219.914 38.5818  21
  13  -3  -2 349.992 39.4567  15
  13  -3  -2 333.988 37.5847  14
  13  -3  -2 311.639 54.0684  10
   3  10  -2 299.757 35.0229  10
  13  -3  -2 354.681 38.0516   7
  10 -13  -2 225.677 36.9749  14
   3  10  -2 299.248 32.3126  20
  10 -13  -2 348.067 42.7570  13
  10 -13  -1 3905.60 266.967  13
  10 -13  -1 3717.21 352.459   4
  13  -3  -1 4073.21 278.958  22
  13  -3  -1 3774.75 272.736  20
  13  -3  -1 4097.06 296.980   2
  10 -13  -1 3731.11 260.471  18
   3  10  -1 4093.01 262.417  20
   3  10  -1 4438.66 263.877  10
 -10  13  -1 4121.48 308.579   2
  13  -3  -1 3510.58 277.279  10
  13  -3  -1 4366.83 265.603  14
  13  -3  -1 3983.57 399.778   3
  10 -13  -1 4321.85 267.513  14
  -3 -10   0 1493.01 210.237   3
  13  -3   0 1506.51 110.970  16
 -13   3   0 1731.71 121.547   6
 -10  13   0 1402.87 148.573   2
  13  -3   0 1571.48 115.930  20
   3  10   0 1436.09 107.432  10
 -10  13   0 1570.84 111.170  12
  13  -3   0 1556.95 197.177   3
  10 -13   0 1622.89 111.294  14
 -13   3   0 1426.16 176.652   4
   3  10   1 4070.77 273.653   9
  10 -13   1 3636.39 366.559   1
  10 -13   1 4416.29 275.616  13
 -13   3   1 4087.57 385.693   4
 -13   3   1 4307.81 291.899   6
  13  -3   1 4485.66 274.102  20
  13  -3   1 4275.89 274.315  16
  -3 -10   1 3077.96 357.731   4
  -3 -10   1 3353.26 391.433   3
 -10  13   1 4158.88 277.631  12
  10 -13   2 317.407 34.8282  13
 -13   3   2 251.005 31.2712  12
  13  -3   2 306.403 33.3747  16
 -13   3   2 251.024 49.2945   6
 -10  13   2 326.490 39.3038   8
   3  10   2 339.471 41.4459   8
   3  10   2 288.832 34.2937  19
 -10  13   2 365.701 48.6187   6
 -10  13   2 248.989 37.7839  12
  10 -13   3 1414.67 96.3982  13
 -10  13   3 1183.51 119.090   6
 -13   3   3 1230.97 95.5729   8
   3  10   3 1126.15 102.984   8
   3  10   3 1319.61 103.086  12
 -13   3   3 1235.44 96.8074  12
 -10  13   3 1174.08 101.877   8
 -10  13   3 1236.43 104.482  12
   3  10   3 1182.41 97.1689  19
  13  -3   3 1194.59 91.5599  16
 -13   3   3 1143.68 126.925   6
 -13   3   4 580.671 57.4367   8
 -10  13   4 584.862 82.5317   6
 -10  13   4 541.440 62.4530   8
 -13   3   4 586.607 57.8255  12
 -10  13   4 480.753 61.5358  12
   3  10   4 466.488 56.3405  12
   3  10   4 563.343 65.1162   8
 -10  13   5 2426.71 190.467   8
 -13   3   5 2823.03 186.213  12
   3  10   5 2689.64 196.246   8
 -10  13   5 2301.90 229.174  17
 -10  13   6 596.775 59.8732   8
   3  10   6 591.739 59.1845   8
 -10  13   6 619.973 59.3149  12
 -13   3   6 682.758 106.633  17
 -10  13   7 187.264 22.0038   8
 -13   3   7 193.988 19.4326  12
  13  -2  -7 1046.72 54.0335  21
  11 -13  -7 723.945 55.2286  11
  11 -13  -7 716.319 62.5206  22
  13  -2  -7 590.734 49.0819  10
  11 -13  -7 732.419 54.9737  15
  11 -13  -7 710.149 54.0085   7
  11 -13  -7 365.798 54.8291  10
  -2 -11  -7 588.305 48.9032  18
  13  -2  -6 1153.10 94.7832  22
  11 -13  -6 960.344 84.6049  20
  13  -2  -6 726.658 80.3250  21
  11 -13  -6 935.562 75.0143  18
  11 -13  -6 947.597 85.9347  11
  13  -2  -6 866.035 87.7882  10
  11 -13  -6 859.566 81.8060  15
  11 -13  -6 981.549 73.0931  14
   2  11  -5 779.726 59.9239  21
  13  -2  -5 329.161 67.2489  21
  13  -2  -5 622.566 62.4714  15
  11 -13  -5 554.100 59.4552  18
  13  -2  -5 478.399 58.3465  20
  13  -2  -5 571.889 60.5467   7
  11 -13  -5 575.343 61.8843  14
  13  -2  -5 607.167 79.1802  22
  13  -2  -5 452.208 75.2319  10
   2  11  -4 5624.39 363.536  10
  13  -2  -4 5378.87 382.192  20
  13  -2  -4 3861.89 375.779  21
   2  11  -4 7360.83 373.853  21
  13  -2  -4 5855.57 376.485  15
  11 -13  -4 5831.72 377.891  14
  11 -13  -3 127.034 35.5749  13
  13  -2  -3 80.5999 34.9815  22
  13  -2  -3 36.9667 33.6336  21
   2  11  -3 197.075 29.2501  21
  11 -13  -3 119.414 28.3536  18
  13  -2  -3 82.4521 29.9053  20
   2  11  -3 111.048 20.5435  10
  13  -2  -3 98.3505 25.9490   7
  13  -2  -3 79.2885 37.7147  10
  11 -13  -3 124.985 29.4800  14
   2  11  -2 827.837 63.9287  20
  13  -2  -2 1066.72 73.6383   7
  13  -2  -2 613.282 66.4980  21
  11 -13  -2 778.779 68.2547  18
  13  -2  -2 808.915 89.4545  10
   2  11  -2 841.857 66.9401  10
  11 -13  -2 888.523 74.1666  14
  13  -2  -2 779.408 84.8248  22
  11 -13  -2 775.972 76.2920  13
  11 -13  -1 4347.58 305.631  13
  -2 -11  -1 4079.67 293.484  13
  13  -2  -1 4946.54 317.592  22
  13  -2  -1 4518.41 310.376  20
  11 -13  -1 4044.09 297.131  18
   2  11  -1 4698.91 298.904  10
  13  -2  -1 3945.51 427.705   3
  13  -2  -1 3798.33 312.164  10
  11 -13  -1 4690.55 304.235  14
  13  -2  -1 4101.49 330.859   2
  11 -13   0 88.3744 21.4727  13
  13  -2   0 72.0035 18.5503  10
   2  11   0 67.3172 23.3972   2
   2  11   0 64.1776 15.8897  10
 -13   2   0 43.4343 38.4899   4
 -11  13   0 70.5103 34.1567   2
   2  11   0 102.512 18.1094   9
  11 -13   0 88.4816 19.0545  14
  13  -2   0 94.5344 21.2762  20
 -13   2   1 3761.59 396.050   4
  11 -13   1 4705.41 294.450  13
 -13   2   1 4428.18 310.162   6
 -11  13   1 4385.12 294.764  12
  13  -2   1 4684.47 291.083  20
  11 -13   1 4379.12 395.771   1
  13  -2   1 4406.83 291.720  16
   2  11   1 4427.87 291.330   9
 -13   2   2 705.604 87.8549   6
 -11  13   2 692.908 69.7631  12
  11 -13   2 856.630 67.8068  13
 -11  13   2 966.350 85.1330   6
 -13   2   2 744.807 61.9161  12
 -11  13   2 723.397 68.0154   8
   2  11   2 722.495 70.5801   8
   2  11   2 703.315 64.9496  19
  13  -2   2 869.795 66.0045  16
   2  11   2 730.752 66.5387   9
 -11  13   3 103.653 29.9396  12
  11 -13   3 128.153 22.5742  13
 -13   2   3 86.8149 45.6354   6
   2  11   3 143.540 28.2083  12
 -11  13   3 135.182 40.2746   6
 -11  13   3 87.2205 24.2568   8
   2  11   3 106.312 30.1299   8
  13  -2   3 87.2784 19.2869  16
 -13   2   3 60.2255 18.9708  12
 -11  13   4 5043.89 353.979   8
 -13   2   4 5700.18 349.592  12
   2  11   4 5261.43 360.774   8
 -11  13   4 4905.88 355.029  12
   2  11   4 5278.78 354.856  12
 -11  13   4 5692.43 393.370   6
 -11  13   5 523.366 60.2655   8
 -13   2   5 589.526 57.2440  12
   2  11   5 546.969 65.1818   8
   2  11   5 504.214 56.6372  12
 -13   2   5 436.021 106.098  17
 -11  13   6 940.520 78.9094   8
   2  11   6 916.065 80.3759   8
 -11  13   6 882.480 77.6168  12
 -11  13   7 516.518 47.2794  12
 -11  13   7 824.789 52.3036   8
  12 -13  -7 91.6724 16.1263  11
  12 -13  -7 80.0171 20.5823  22
  12 -13  -7 100.494 16.5860  15
  12 -13  -7 95.6683 15.5416   7
  12 -13  -7 43.5262 19.1905  10
  13  -1  -6 602.728 60.5930  21
  12 -13  -6 560.124 62.5982  20
  12 -13  -6 693.311 56.7832  18
  12 -13  -6 642.023 65.9413  11
  12 -13  -6 693.292 54.0026  14
  13  -1  -6 553.625 64.0230  10
  12 -13  -6 617.635 63.8327  15
  12 -13  -6 592.684 61.3214   7
  13  -1  -5 554.544 56.3531   7
  13  -1  -5 470.216 71.4698  22
  13  -1  -5 385.708 63.3924  21
  12 -13  -5 484.997 64.0901  20
  12 -13  -5 456.456 53.4309  18
  13  -1  -5 398.169 52.4303  20
  12 -13  -5 482.132 56.2270  14
  13  -1  -5 436.698 68.7128  10
  13  -1  -4 98.2354 31.3880  20
  13  -1  -4 136.129 32.7493  15
  13  -1  -4 52.4129 38.4359  21
  13  -1  -4 113.526 30.8545   7
  12 -13  -4 141.826 34.2682  14
  13  -1  -3 5074.54 376.293  22
  12 -13  -3 4856.69 373.420  13
  13  -1  -3 4621.86 378.128  10
   1  12  -3 5532.75 348.977  10
  12 -13  -3 5258.30 355.505  18
  13  -1  -3 5261.17 350.144  16
  13  -1  -3 5190.57 366.291  20
  13  -1  -3 3867.21 354.227  21
  12 -13  -3 5067.15 360.061  14
  13  -1  -2 5194.83 396.949  20
  13  -1  -2 6272.00 412.291  22
  13  -1  -2 5738.05 387.879  21
  12 -13  -2 5977.99 389.361  18
   1  12  -2 6784.87 387.499  10
  13  -1  -2 6337.14 389.286  16
  13  -1  -2 5560.20 410.446  10
  12 -13  -2 6883.40 399.194  14
  12 -13  -2 5387.44 400.472  13
  12 -13  -1 1486.27 119.623  13
   1  12  -1 1570.90 108.054   9
  -1 -12  -1 1519.40 106.653  13
  13  -1  -1 1541.41 120.576  20
   1  12  -1 1476.31 109.378  10
  13  -1  -1 1585.95 113.142  16
  13  -1  -1 1441.24 122.989  10
  12 -13  -1 1828.04 119.942  14
  12 -13  -1 1506.67 110.300  18
   1  12   0 4891.54 310.462   9
  12 -13   0 4592.55 317.586  13
   1  12   0 4887.94 343.079   2
  13  -1   0 4707.18 316.629  20
 -13   1   0 4118.56 407.288   4
  13  -1   0 4575.88 312.222  10
  12 -13   0 5596.03 317.942  14
 -13   1   1 1561.13 131.465   6
 -13   1   1 1384.43 104.393  12
 -12  13   1 1568.32 116.040  12
  13  -1   1 1658.80 113.475  20
   1  12   1 1614.25 113.479  19
 -13   1   1 1278.04 202.223   4
  13  -1   1 1658.86 114.699  16
  12 -13   1 1720.91 118.432  13
   1  12   1 1507.20 112.731   9
  12 -13   2 6791.53 398.057  13
 -12  13   2 6771.21 417.053   6
 -13   1   2 5533.55 387.170  12
 -12  13   2 5949.31 395.743   8
 -12  13   2 5775.20 398.814  12
   1  12   2 6454.96 403.011   8
  13  -1   2 6451.37 393.988  16
 -13   1   2 5836.95 424.046   6
 -12  13   3 4648.10 343.649  12
  12 -13   3 5657.28 339.036  13
   1  12   3 5220.95 350.595   8
 -12  13   3 5115.76 369.437   6
 -13   1   3 5322.45 335.911  12
 -12  13   3 4742.65 341.553   8
   1  12   3 5311.78 346.763  12
 -12  13   4 126.308 30.3970   8
 -12  13   4 69.7410 43.4079   6
   1  12   4 118.847 30.1832  12
 -13   1   4 147.527 28.4321  12
 -12  13   4 105.031 31.0851  12
   1  12   4 160.688 38.5557   8
  -1 -12   5 523.797 47.2457  13
 -12  13   5 479.742 55.0095   8
 -13   1   5 407.906 95.7166  17
 -13   1   5 436.093 48.1610  12
   1  12   5 437.345 60.5621   8
   1  12   5 485.122 54.9902  12
 -12  13   5 380.100 52.9276  12
 -12  13   6 661.180 58.8883   8
   1  12   6 649.130 62.7517   8
 -12  13   6 575.468 58.4678  12
 -13   1   6 560.857 97.5187  17
 -12  13   7 57.1523 11.7436  12
 -12  13   7 89.5390 13.4336   8
  13 -13  -7 71.5241 12.7852  15
  13 -13  -7 60.5649 12.0106   7
  13 -13  -7 20.0255 15.6208  10
  13 -13  -7 31.5578 15.0182  22
  13 -13  -6 237.830 35.7880  20
  13   0  -6 205.881 32.5808  21
  13 -13  -6 174.049 34.3074  11
  13 -13  -6 221.366 25.4205  14
  13 -13  -6 176.839 31.6288  15
  13   0  -6 188.481 34.3677  10
   0 -13  -6 220.165 29.2270  14
  13 -13  -6 219.524 34.4655   7
  13   0  -5 367.563 44.5938  20
  13 -13  -5 376.939 52.2770  15
  13   0  -5 336.907 53.0791  21
  13 -13  -5 407.367 47.0939  14
  13 -13  -5 340.553 54.8439  20
  13 -13  -5 418.233 47.2941  18
  13   0  -5 391.479 61.1576  10
  13 -13  -5 330.855 49.2115   7
  13   0  -4 1713.54 154.143  22
  13   0  -4 1183.32 131.898  21
  13   0  -4 1623.80 136.683  20
  13   0  -4 2108.33 136.932   7
  13 -13  -4 2201.42 147.250  14
   0  13  -3 2492.58 158.261  10
  13   0  -3 2400.54 176.934  20
  13   0  -3 2378.71 188.153  22
  13   0  -3 2349.32 160.897  16
  13   0  -3 1945.26 166.491  21
  13 -13  -3 2434.77 167.629  18
  13 -13  -3 2666.31 176.227  14
  13   0  -3 2107.89 187.695  10
  13 -13  -3 1764.46 181.507  13
  13   0  -2 2678.43 233.888  10
  13   0  -2 3159.15 229.800  20
  13   0  -2 3224.97 218.279  16
  13 -13  -2 3040.09 218.870  18
  13   0  -2 3742.83 220.426  21
   0  13  -2 3350.77 215.795  10
  13 -13  -2 3868.00 231.971  14
  13 -13  -2 2843.43 233.332  13
   0 -13  -1 6558.53 416.993  13
   0  13  -1 7039.24 420.056  10
  13   0  -1 6465.16 430.126  20
  13 -13  -1 6334.82 419.689  18
  13   0  -1 5736.10 431.087  10
  13   0  -1 6605.75 422.897  16
  13 -13  -1 6336.20 433.275  13
  13 -13   0 771.973 69.8161  13
  13   0   0 743.746 65.1542  20
   0  13   0 791.321 88.1430   2
   0 -13   0 703.628 59.2464  13
 -13   0   0 479.172 115.844   4
  13   0   0 656.598 61.2408  16
  13   0   0 727.857 61.9330  10
  13 -13   0 737.203 62.7422  14
   0  13   0 751.464 60.2066   9
  13 -13   1 6877.43 413.346  13
 -13   0   1 5261.38 394.347  12
  13   0   1 6834.61 405.467  20
 -13  13   1 6314.07 406.789  12
   0  13   1 6820.70 406.300  19
  13   0   1 6902.81 407.167  16
   0  13   1 6707.17 405.602   9
 -13   0   1 6297.99 426.148   6
  13 -13   2 3533.77 215.521  13
 -13  13   2 2985.02 214.722  12
 -13  13   2 3480.27 232.935   6
 -13   0   2 2960.25 202.801  12
  13   0   2 3049.35 204.107  20
   0  13   2 2961.23 215.865   8
   0  13   2 2971.86 209.718  19
  13   0   2 3123.15 209.916  16
 -13   0   2 2839.15 236.558   6
 -13  13   3 2390.30 193.589   6
 -13  13   3 2206.69 162.428   8
 -13   0   3 2240.82 155.742  12
 -13  13   3 1925.04 162.995  12
   0  13   3 2287.73 170.934   8
   0  13   3 2436.29 169.626  12
  13   0   3 2170.40 152.819   9
 -13  13   4 1488.29 128.708  12
 -13  13   4 1482.45 124.865   8
 -13   0   4 1837.68 121.956  12
   0  13   4 1498.93 129.975  12
 -13   0   4 1667.85 191.672  17
   0  13   4 1583.93 136.704   8
 -13  13   4 1618.88 161.586   6
   0 -13   5 390.931 39.7272  13
 -13  13   5 351.429 45.0873   8
 -13   0   5 435.840 43.8665  12
 -13  13   5 331.352 46.7995  12
   0  13   5 312.046 51.1274   8
 -13   0   5 307.931 83.2180  17
   0  13   5 319.457 45.6639  12
 -13  13   6 127.419 43.9938  17
   0  13   6 239.848 35.7575   8
 -13   0   6 207.685 63.5906  17
 -13  13   6 255.461 31.9447   8
 -13  13   7 24.0226 8.17435  12
  13   1  -6 289.231 32.5856  21
  14 -13  -6 235.222 35.8050  11
  14 -13  -6 168.291 31.3663  20
  14 -13  -6 223.094 32.4871  15
  14 -13  -6 169.398 21.7716  14
  13   1  -6 198.219 31.1086  10
  14 -13  -6 187.879 29.9945   7
   1 -14  -6 133.583 23.9396  14
  14 -13  -5 216.511 39.7057  15
  14 -13  -5 282.384 48.2007  20
  13   1  -5 279.994 35.7990  20
  14 -13  -5 190.591 45.4305  11
  14 -13  -5 225.785 34.5229  18
  14 -13  -5 284.785 36.9149  14
  13   1  -5 222.058 46.7455  10
  14 -13  -5 214.546 39.0384   7
  13   1  -5 202.811 40.2414  21
  14 -13  -4 4813.52 312.988  11
  13   1  -4 4022.09 298.033  21
  13   1  -4 4248.78 318.681  10
  14 -13  -4 3990.34 299.905  15
  13   1  -4 4635.07 302.521  20
  14 -13  -4 3939.08 297.382   7
  13   1  -3 3386.98 227.463  21
  13   1  -3 3500.45 235.670  20
  14 -13  -3 3541.09 226.594  18
  -1  14  -3 3391.00 214.857  10
  13   1  -3 3353.22 219.060  16
  13   1  -3 3016.57 243.246  10
  14 -13  -3 2822.55 225.210  15
  14 -13  -3 2758.39 221.926   7
  14 -13  -3 3817.59 240.609  14
  14 -13  -3 3252.54 254.439  13
  13   1  -2 5206.81 380.443  16
  13   1  -2 5692.09 392.442  20
  14 -13  -2 5324.46 402.187  13
  14 -13  -2 7758.40 402.702  14
  14 -13  -2 5842.72 383.053  18
  -1  14  -2 5936.18 377.355  10
  13   1  -2 5065.72 396.187  10
  14 -13  -2 4851.77 379.057  15
  13   1  -2 8752.76 387.406  21
  13   1  -1 1843.35 141.337  20
  14 -13  -1 1871.51 133.215  18
   1 -14  -1 1792.70 129.864  13
  14 -13  -1 1790.94 137.517  11
  13   1  -1 1815.46 142.590  10
  13   1  -1 1924.87 135.695  16
  14 -13   0 1874.89 145.842  13
   1 -14   0 1767.42 130.704  13
  13   1   0 1898.39 137.437  20
  -1  14   0 1916.29 132.925  19
  13   1   0 1825.49 134.340  16
  13   1   0 1981.21 133.794  10
  14 -13   0 2042.02 135.247  14
  -1  14   0 1752.25 129.859   9
  14 -13   1 2217.07 154.184  13
   1 -14   1 1967.75 142.459  13
  -1  14   1 1993.39 143.755  19
  13   1   1 1992.37 143.233  20
  13   1   1 2018.16 144.293  16
  14 -13   2 6304.62 367.854  13
  13   1   2 5865.22 355.065   9
 -14  13   2 5767.15 380.973   6
 -13  -1   2 4901.19 349.143  12
 -14  13   2 5236.65 361.211  12
  -1  14   2 5246.26 358.943  19
  13   1   2 5811.10 359.378  16
 -14  13   3 3251.76 254.856   6
 -14  13   3 3072.70 220.046   8
 -13  -1   3 3369.50 216.503  12
 -14  13   3 3171.70 226.111  12
  -1  14   3 3147.60 231.516   8
  -1  14   3 3430.09 231.293  12
  13   1   3 3041.85 213.911   9
 -14  13   4 4172.44 309.576  12
 -13  -1   4 4036.34 368.496  17
   1 -14   4 4984.15 302.775  13
 -14  13   4 4446.26 306.142   8
 -13  -1   4 4585.92 302.232  12
  -1  14   4 4757.03 321.466   8
  -1  14   4 4651.33 316.145  12
 -14  13   4 4484.20 349.432   6
   1 -14   5 243.933 30.6053  13
 -13  -1   5 290.545 34.5692  12
 -14  13   5 220.125 35.4924   8
  -1  14   5 231.183 44.0540   8
 -13  -1   5 284.291 79.6200  17
  -1  14   5 235.107 38.5098  12
 -14  13   5 229.863 38.0203  12
 -14  13   6 224.968 28.7932  12
  -1  14   6 206.245 26.0159  12
 -14  13   6 164.781 24.6331   8
 -14  13   6 137.755 45.1133  17
  -1  14   6 130.746 28.5676   8
  14 -12  -7 390.544 28.0633   7
  14 -12  -7 308.839 32.9427  22
  14 -12  -7 360.305 28.4154  15
  12   2  -6 41.9763 18.2201  10
  12   2  -6 113.038 25.9194  21
  14 -12  -6 59.3245 20.4895  20
  14 -12  -6 58.7536 23.9584  11
  14 -12  -6 31.8771 19.7706  15
  14 -12  -6 57.0073 22.3826   7
  14 -12  -6 42.6065 12.4349  14
  14 -12  -6 43.9644 32.6879  10
   2 -14  -6 71.7872 18.7807  14
  12   2  -5 683.116 74.8419  21
  14 -12  -5 882.877 71.8754  18
  12   2  -5 739.654 65.7855  20
  14 -12  -5 751.816 81.3761  20
  12   2  -5 694.921 81.2663  10
  14 -12  -5 704.635 75.4963  15
  14 -12  -5 688.316 73.5245   7
  14 -12  -5 803.727 69.1756  14
  14 -12  -4-7.55933 30.0895  20
  12   2  -4 9.93858 17.4769  20
  12   2  -4 21.9221 33.2062  21
  14 -12  -4 10.9607 19.8433  18
  14 -12  -4 17.1768 27.0134  11
  14 -12  -4 2.83076 26.3376  15
  12   2  -4 8.08622 30.1604  10
  14 -12  -4-2.54621 20.2717  14
  14 -12  -4-2.63796 23.8777   7
  12   2  -3 2239.55 159.805  21
  12   2  -3 2388.20 165.908  20
  12   2  -3 2317.94 150.878  16
  14 -12  -3 2021.35 156.071  18
  14 -12  -3 2027.40 159.328  15
  14 -12  -3 1930.35 156.298   7
  14 -12  -3 2523.04 169.479  14
  14 -12  -3 1881.38 181.278  13
  14 -12  -2 2820.63 203.364   7
  14 -12  -2 2773.70 227.064  13
  12   2  -2 2898.33 212.715  20
  12   2  -2 2582.32 217.934  10
  14 -12  -2 2778.60 213.813  11
  -2  14  -2 3101.55 199.977  10
  14 -12  -2 2557.45 203.946  15
  12   2  -2 3006.05 203.741  16
  14 -12  -2 3622.05 219.324  14
  14 -12  -2 3076.53 206.583  18
  12   2  -1 1565.19 124.101  10
   2 -14  -1 1643.92 113.721  13
  12   2  -1 1615.53 117.322  16
  14 -12  -1 1428.66 119.211  11
  14 -12  -1 1891.28 126.213  14
   2 -14   0 6753.27 449.994  13
  14 -12   0 7305.11 453.796  14
  -2  14   0 7151.41 451.647  19
  12   2   0 7141.88 453.798  16
  12   2   0 7383.96 453.781  10
  12   2   0 7362.49 457.341  20
  -2  14   0 6912.95 448.978   9
  14 -12   0 7335.13 466.769  13
  14 -12   1 1693.09 131.104  13
  -2  14   1 1595.48 121.326  19
  12   2   1 1670.22 123.262  16
  12   2   1 1744.95 122.525  20
  12   2   1 1786.72 116.745  10
  14 -12   1 1657.75 117.802  14
   2 -14   1 1609.65 120.700  13
  14 -12   2 3304.25 211.475  13
  12   2   2 2898.83 199.952   9
   2 -14   2 3014.90 202.038  13
 -14  12   2 3111.40 224.583   6
 -14  12   2 2878.93 205.688  12
 -12  -2   2 2741.49 195.710  12
  -2  14   2 2797.83 203.167  19
  12   2   2 2998.91 203.378  16
  -2  14   2 3306.11 213.747   8
 -14  12   3 2475.77 194.831   6
   2 -14   3 2298.11 155.807  13
 -14  12   3 2137.17 157.803   8
 -12  -2   3 2063.58 152.459  12
  -2  14   3 2495.54 169.750  12
 -12  -2   3 1798.27 205.193  17
 -14  12   3 2178.23 163.618  12
  12   2   3 2106.47 153.299   9
   2 -14   4 12.3742 15.4002  13
 -14  12   4-24.5766 42.5350   6
 -12  -2   4 21.8033 17.0687  12
 -14  12   4-10.5456 23.4175  12
 -14  12   4 32.8365 19.1341   8
  -2  14   4 13.3806 24.2598   8
 -12  -2   4 26.2595 52.1930  17
  -2  14   4 9.15643 26.2983  12
   2 -14   5 842.474 66.0887  13
 -14  12   5 704.510 70.5811   8
 -12  -2   5 927.994 71.6379  12
  -2  14   5 804.888 83.2502   8
 -14  12   5 734.055 73.6291  12
  -2  14   5 725.572 76.2215  12
 -12  -2   5 657.546 117.837  17
  -2  14   6 81.1111 19.4672  12
 -14  12   6 45.7910 16.8136   8
  -2  14   6 41.3489 21.9406   8
 -14  12   6 69.5516 18.1545  12
 -14  12   6 49.2962 41.0146  17
 -14  12   7 180.432 18.1843  12
  14 -11  -7 277.846 24.2672   7
  14 -11  -7 227.264 29.1393  22
  14 -11  -7 306.344 25.7819  15
  14 -11  -6 393.560 49.6617  11
  14 -11  -6 399.190 47.7483  20
  11   3  -6 549.227 48.4788  21
  11   3  -6 371.648 43.2714  10
  14 -11  -6 432.243 48.1155  15
  14 -11  -6 381.492 45.6564   7
   3 -14  -6 462.424 44.3989  14
  14 -11  -6 365.377 61.0168  10
  11   3  -5 57.5687 36.0833  21
  11   3  -5 93.3845 20.0540  20
  14 -11  -5 93.9310 24.4095  18
  14 -11  -5 87.1147 33.5657  20
  14 -11  -5 96.1030 31.6341  15
  11   3  -5 96.6535 34.0080  10
  14 -11  -5 135.735 25.8984  14
  14 -11  -5 75.4418 31.8865   7
  14 -11  -4 4742.44 347.166  20
  11   3  -4 5207.07 331.866  20
  11   3  -4 4608.41 334.618  21
  14 -11  -4 5575.40 332.261  18
  14 -11  -4 5282.60 346.452  11
  11   3  -4 4765.94 348.004  10
  14 -11  -4 4365.64 333.827  15
  14 -11  -4 4375.24 331.979   7
  14 -11  -4 5732.98 335.710  14
  11   3  -3 804.726 74.2500  20
  14 -11  -3 705.859 70.8265   7
  14 -11  -3 770.901 80.3942  11
  14 -11  -3 747.352 84.7666  20
  11   3  -3 807.578 76.5352  21
  14 -11  -3 727.766 73.4379  15
  14 -11  -3 893.886 77.0817  14
  14 -11  -3 692.620 95.0031  13
  14 -11  -2 3750.65 241.418  18
  11   3  -2 3768.00 248.108  20
  11   3  -2 3690.40 237.915  16
  14 -11  -2 3529.50 249.785  11
  11   3  -2 3430.15 254.833  10
  14 -11  -2 3089.77 239.010  15
  14 -11  -2 3081.01 237.208   7
  14 -11  -2 3470.60 267.250  13
   3 -14  -1 1971.02 135.870  13
  14 -11  -1 1804.81 149.985  20
  14 -11  -1 1966.68 144.357  11
  11   3  -1 2001.57 139.035  16
  11   3  -1 1989.60 146.495  10
 -11  -3  -1 1755.56 229.275   4
  14 -11  -1 2232.82 146.088  14
  14 -11   0 83.9660 26.6267  13
   3 -14   0 81.5984 17.2106  13
  11   3   0 59.7577 18.5289  20
  14 -11   0 67.6155 20.1722  20
 -14  11   0 55.5120 40.1936   5
  -3  14   0 107.831 18.7439  19
  11   3   0 83.4528 19.4990  16
  11   3   0 166.010 23.0798  10
  14 -11   0 78.6901 18.1324  14
   3 -14   1 2011.26 143.616  13
   3 -14   1 1806.22 222.949   4
  11   3   1 2063.14 139.425  10
  -3  14   1 2003.86 144.083  19
  14 -11   1 2189.52 142.208  14
  11   3   1 2170.19 145.743  20
  14 -11   1 1928.29 153.467  13
  -3  14   2 3567.43 248.109   8
  11   3   2 3722.28 239.193   9
   3 -14   2 3590.22 239.486  13
 -14  11   2 3663.18 261.542   6
 -11  -3   2 3336.51 234.694  12
 -14  11   2 3354.30 242.188  12
  11   3   2 3865.24 242.612  16
  14 -11   2 3928.87 250.407  13
 -14  11   3 735.624 95.7781   6
   3 -14   3 885.380 70.4334  13
 -14  11   3 699.310 72.8069  12
 -14  11   3 850.836 72.5945   8
 -11  -3   3 884.111 69.4773  12
  -3  14   3 813.019 79.4122  12
  11   3   3 766.943 65.9393  19
 -11  -3   3 690.561 111.288  17
  11   3   3 775.224 68.4128   9
   3 -14   4 5515.27 342.877  13
 -14  11   4 4904.98 346.858   8
 -11  -3   4 5792.66 346.965  12
 -14  11   4 5028.13 351.645  12
  -3  14   4 5245.42 358.114  12
 -11  -3   4 4933.30 417.313  17
 -14  11   4 4850.51 390.028   6
   3 -14   5 118.065 21.0083  13
 -14  11   5 90.5666 24.9633   8
 -14  11   5 102.443 28.0481  12
  -3  14   5 107.252 30.2524  12
  -3  14   5 119.399 35.9481   8
 -11  -3   5 49.3333 60.8121  17
 -14  11   6 483.529 44.2906   8
  -3  14   6 404.410 48.5508   8
 -14  11   6 342.509 41.8117  12
  -3  14   6 439.810 45.0190  12
 -14  11   6 372.804 72.1627  17
 -14  11   7 146.513 16.5549  12
  -3  14   7 144.295 18.8156   8
  14 -10  -7 29.3339 13.5911  22
  14 -10  -7 61.3555 16.6917  10
   4 -14  -7 10.8138 10.9932  11
   4 -14  -7 37.3183 10.0350  18
  14 -10  -7 65.9000 12.3015   7
  14 -10  -6 240.262 36.9959  20
  14 -10  -6 246.838 37.3846  15
  14 -10  -6 271.364 39.2978  11
  10   4  -6 228.558 31.0015  10
   4 -14  -6 294.194 33.8699  14
  14 -10  -6 220.227 34.8533   7
  14 -10  -6 252.954 51.7783  10
  10   4  -5 1452.96 125.237  10
  14 -10  -5 1427.79 126.545  20
  14 -10  -5 1330.25 123.950  11
  10   4  -5 1384.02 122.222  21
  14 -10  -5 1561.69 124.306  15
  14 -10  -5 1490.97 121.908   7
  14 -10  -5 1609.08 113.315  14
  10   4  -4 125.397 26.9885  20
  10   4  -4 153.767 41.5363  21
  14 -10  -4 118.975 38.0376  20
  14 -10  -4 119.010 28.3904  18
  14 -10  -4 121.771 37.4446  11
  14 -10  -4 153.656 36.8729  15
  10   4  -4 111.686 39.2770  10
  14 -10  -4 138.906 29.5419  14
  14 -10  -4 97.4428 32.1243   7
  10   4  -3 1718.38 126.182  20
  10   4  -3 1622.85 128.419  21
  14 -10  -3 1609.47 122.093  18
  14 -10  -3 1659.17 135.913  11
  14 -10  -3 1419.64 124.135   7
  10   4  -3 1540.55 136.872  10
  14 -10  -3 1558.19 126.890  15
  14 -10  -3 2030.31 132.102  14
  14 -10  -3 1300.71 146.640  13
   4 -14  -2 910.438 73.7365  13
  10   4  -2 1004.54 74.8633  16
  10   4  -2 1286.36 82.9549  21
  10   4  -2 1003.69 83.3295  20
  14 -10  -2 888.174 85.6810  11
  14 -10  -2 1065.84 80.0986  18
  10   4  -2 742.465 85.3859  10
  14 -10  -2 1002.60 93.5428  20
  14 -10  -2 943.551 79.3493  15
  14 -10  -2 855.917 76.6496   7
  14 -10  -2 841.798 99.8581  13
   4 -14  -1 2353.57 152.697  13
  10   4  -1 2268.02 161.280  10
[truncated: 589,855 more chars]
